# Supplementary material for: New Class of Hsp90 C-Terminal Domain Inhibitors with Anti-tumor Properties against Triple-Negative Breast Cancer
Source: J Med Chem. 2024 Jul 23;67(15):12984–3018. doi: 10.1021/acs.jmedchem.4c00932 (PMC11320583; doi:10.1021/acs.jmedchem.4c00932)
Supplement: Supplementary file 3 — jm4c00932_si_003.pdb [file jm4c00932_si_003.pdb]

TITLE     Hsp90beta
REMARK   4      COMPLIES WITH FORMAT V. 3.0, 1-DEC-2006
REMARK 888
REMARK 888 WRITTEN BY MAESTRO (A PRODUCT OF SCHRODINGER, LLC)
CRYST1  120.434   99.406  133.816  90.00  90.00  90.00 P1            0
ATOM      1  N   GLU A  10     152.049 173.594 107.213  1.00  0.00      A    N1+
ATOM      2  CA  GLU A  10     153.312 173.486 107.957  1.00  0.00      A    C  
ATOM      3  C   GLU A  10     153.675 172.071 108.383  1.00  0.00      A    C  
ATOM      4  O   GLU A  10     152.792 171.267 108.563  1.00  0.00      A    O  
ATOM      5  CB  GLU A  10     153.179 174.324 109.257  1.00  0.00      A    C  
ATOM      6  CG  GLU A  10     153.494 175.778 109.040  1.00  0.00      A    C  
ATOM      7  CD  GLU A  10     152.342 176.529 108.251  1.00  0.00      A    C  
ATOM      8  OE1 GLU A  10     152.203 176.182 107.078  1.00  0.00      A    O  
ATOM      9  OE2 GLU A  10     151.652 177.425 108.761  1.00  0.00      A    O1-
ATOM     10  HT1 GLU A  10     151.238 173.460 107.850  1.00  0.00      A    H  
ATOM     11  HT2 GLU A  10     151.896 172.963 106.401  1.00  0.00      A    H  
ATOM     12  HT3 GLU A  10     151.966 174.607 106.990  1.00  0.00      A    H  
ATOM     13  HA  GLU A  10     154.154 173.761 107.339  1.00  0.00      A    H  
ATOM     14  HB1 GLU A  10     153.941 173.874 109.930  1.00  0.00      A    H  
ATOM     15  HB2 GLU A  10     152.237 174.045 109.776  1.00  0.00      A    H  
ATOM     16  HG1 GLU A  10     154.439 176.090 108.546  1.00  0.00      A    H  
ATOM     17  HG2 GLU A  10     153.458 176.181 110.074  1.00  0.00      A    H  
ATOM     18  N   GLU A  11     154.984 171.718 108.415  1.00  0.00      A    N  
ATOM     19  CA  GLU A  11     155.455 170.364 108.723  1.00  0.00      A    C  
ATOM     20  C   GLU A  11     156.150 170.378 110.025  1.00  0.00      A    C  
ATOM     21  O   GLU A  11     156.220 169.275 110.653  1.00  0.00      A    O  
ATOM     22  CB  GLU A  11     156.290 169.656 107.676  1.00  0.00      A    C  
ATOM     23  CG  GLU A  11     157.673 170.303 107.336  1.00  0.00      A    C  
ATOM     24  CD  GLU A  11     158.168 169.702 106.049  1.00  0.00      A    C  
ATOM     25  OE1 GLU A  11     157.977 170.398 105.049  1.00  0.00      A    O  
ATOM     26  OE2 GLU A  11     158.749 168.670 105.906  1.00  0.00      A    O1-
ATOM     27  HN  GLU A  11     155.758 172.269 108.113  1.00  0.00      A    H  
ATOM     28  HA  GLU A  11     154.626 169.715 108.962  1.00  0.00      A    H  
ATOM     29  HB1 GLU A  11     155.719 169.625 106.723  1.00  0.00      A    H  
ATOM     30  HB2 GLU A  11     156.482 168.594 107.937  1.00  0.00      A    H  
ATOM     31  HG1 GLU A  11     158.413 170.161 108.152  1.00  0.00      A    H  
ATOM     32  HG2 GLU A  11     157.451 171.374 107.138  1.00  0.00      A    H  
ATOM     33  N   VAL A  12     156.529 171.571 110.559  1.00  0.00      A    N  
ATOM     34  CA  VAL A  12     156.967 171.732 112.016  1.00  0.00      A    C  
ATOM     35  C   VAL A  12     156.071 172.793 112.434  1.00  0.00      A    C  
ATOM     36  O   VAL A  12     156.181 173.960 112.061  1.00  0.00      A    O  
ATOM     37  CB  VAL A  12     158.423 172.299 112.114  1.00  0.00      A    C  
ATOM     38  CG1 VAL A  12     158.778 172.778 113.538  1.00  0.00      A    C  
ATOM     39  CG2 VAL A  12     159.489 171.389 111.546  1.00  0.00      A    C  
ATOM     40  HN  VAL A  12     156.601 172.379 109.979  1.00  0.00      A    H  
ATOM     41  HA  VAL A  12     156.825 170.831 112.594  1.00  0.00      A    H  
ATOM     42  HB  VAL A  12     158.543 173.208 111.486  1.00  0.00      A    H  
ATOM     43 1HG1 VAL A  12     159.850 173.051 113.643  1.00  0.00      A    H  
ATOM     44 2HG1 VAL A  12     158.345 173.756 113.837  1.00  0.00      A    H  
ATOM     45 3HG1 VAL A  12     158.592 171.928 114.229  1.00  0.00      A    H  
ATOM     46 1HG2 VAL A  12     159.422 170.330 111.874  1.00  0.00      A    H  
ATOM     47 2HG2 VAL A  12     159.339 171.396 110.445  1.00  0.00      A    H  
ATOM     48 3HG2 VAL A  12     160.452 171.903 111.752  1.00  0.00      A    H  
ATOM     49  N   GLU A  13     155.045 172.446 113.208  1.00  0.00      A    N  
ATOM     50  CA  GLU A  13     154.030 173.297 113.757  1.00  0.00      A    C  
ATOM     51  C   GLU A  13     154.421 173.851 115.097  1.00  0.00      A    C  
ATOM     52  O   GLU A  13     155.219 173.256 115.769  1.00  0.00      A    O  
ATOM     53  CB  GLU A  13     152.613 172.678 113.934  1.00  0.00      A    C  
ATOM     54  CG  GLU A  13     152.312 171.642 112.760  1.00  0.00      A    C  
ATOM     55  CD  GLU A  13     150.819 171.193 112.826  1.00  0.00      A    C  
ATOM     56  OE1 GLU A  13     150.681 169.994 112.832  1.00  0.00      A    O  
ATOM     57  OE2 GLU A  13     149.865 172.068 112.667  1.00  0.00      A    O1-
ATOM     58  HN  GLU A  13     154.916 171.536 113.594  1.00  0.00      A    H  
ATOM     59  HA  GLU A  13     153.868 174.126 113.084  1.00  0.00      A    H  
ATOM     60  HB1 GLU A  13     151.844 173.479 113.909  1.00  0.00      A    H  
ATOM     61  HB2 GLU A  13     152.554 172.107 114.885  1.00  0.00      A    H  
ATOM     62  HG1 GLU A  13     152.924 170.746 113.001  1.00  0.00      A    H  
ATOM     63  HG2 GLU A  13     152.520 172.120 111.779  1.00  0.00      A    H  
ATOM     64  N   THR A  14     153.798 174.993 115.489  1.00  0.00      A    N  
ATOM     65  CA  THR A  14     154.135 175.669 116.812  1.00  0.00      A    C  
ATOM     66  C   THR A  14     152.849 175.915 117.562  1.00  0.00      A    C  
ATOM     67  O   THR A  14     151.796 176.242 117.042  1.00  0.00      A    O  
ATOM     68  CB  THR A  14     154.921 176.911 116.685  1.00  0.00      A    C  
ATOM     69  OG1 THR A  14     156.053 176.788 115.945  1.00  0.00      A    O  
ATOM     70  CG2 THR A  14     155.398 177.588 118.030  1.00  0.00      A    C  
ATOM     71  HN  THR A  14     152.973 175.318 115.033  1.00  0.00      A    H  
ATOM     72  HA  THR A  14     154.742 174.961 117.357  1.00  0.00      A    H  
ATOM     73  HB  THR A  14     154.297 177.566 116.041  1.00  0.00      A    H  
ATOM     74  HG1 THR A  14     155.716 176.658 115.055  1.00  0.00      A    H  
ATOM     75 1HG2 THR A  14     154.656 177.613 118.857  1.00  0.00      A    H  
ATOM     76 2HG2 THR A  14     156.303 177.035 118.360  1.00  0.00      A    H  
ATOM     77 3HG2 THR A  14     155.710 178.641 117.866  1.00  0.00      A    H  
ATOM     78  N   PHE A  15     152.885 175.814 118.883  1.00  0.00      A    N  
ATOM     79  CA  PHE A  15     151.719 175.872 119.687  1.00  0.00      A    C  
ATOM     80  C   PHE A  15     152.099 176.500 120.978  1.00  0.00      A    C  
ATOM     81  O   PHE A  15     153.227 176.852 121.246  1.00  0.00      A    O  
ATOM     82  CB  PHE A  15     151.066 174.406 119.866  1.00  0.00      A    C  
ATOM     83  CG  PHE A  15     150.416 173.949 118.561  1.00  0.00      A    C  
ATOM     84  CD1 PHE A  15     151.007 172.969 117.745  1.00  0.00      A    C  
ATOM     85  CE1 PHE A  15     150.394 172.333 116.681  1.00  0.00      A    C  
ATOM     86  CZ  PHE A  15     149.059 172.697 116.447  1.00  0.00      A    C  
ATOM     87  CD2 PHE A  15     149.117 174.256 118.255  1.00  0.00      A    C  
ATOM     88  CE2 PHE A  15     148.456 173.628 117.228  1.00  0.00      A    C  
ATOM     89  HN  PHE A  15     153.719 175.551 119.361  1.00  0.00      A    H  
ATOM     90  HA  PHE A  15     151.018 176.535 119.200  1.00  0.00      A    H  
ATOM     91  HB1 PHE A  15     150.272 174.467 120.641  1.00  0.00      A    H  
ATOM     92  HB2 PHE A  15     151.929 173.732 120.056  1.00  0.00      A    H  
ATOM     93  HD1 PHE A  15     151.997 172.693 118.079  1.00  0.00      A    H  
ATOM     94  HE1 PHE A  15     150.885 171.624 116.032  1.00  0.00      A    H  
ATOM     95  HZ  PHE A  15     148.639 172.147 115.618  1.00  0.00      A    H  
ATOM     96  HD2 PHE A  15     148.619 174.988 118.873  1.00  0.00      A    H  
ATOM     97  HE2 PHE A  15     147.417 173.923 117.193  1.00  0.00      A    H  
ATOM     98  N   ALA A  16     151.063 176.785 121.847  1.00  0.00      A    N  
ATOM     99  CA  ALA A  16     151.257 177.451 123.099  1.00  0.00      A    C  
ATOM    100  C   ALA A  16     150.832 176.559 124.288  1.00  0.00      A    C  
ATOM    101  O   ALA A  16     150.018 175.642 124.156  1.00  0.00      A    O  
ATOM    102  CB  ALA A  16     150.434 178.759 123.068  1.00  0.00      A    C  
ATOM    103  HN  ALA A  16     150.116 176.600 121.597  1.00  0.00      A    H  
ATOM    104  HA  ALA A  16     152.296 177.704 123.252  1.00  0.00      A    H  
ATOM    105  HB1 ALA A  16     150.785 179.267 122.145  1.00  0.00      A    H  
ATOM    106  HB2 ALA A  16     149.344 178.545 123.072  1.00  0.00      A    H  
ATOM    107  HB3 ALA A  16     150.577 179.364 123.989  1.00  0.00      A    H  
ATOM    108  N   PHE A  17     151.459 176.638 125.492  1.00  0.00      A    N  
ATOM    109  CA  PHE A  17     150.957 175.845 126.573  1.00  0.00      A    C  
ATOM    110  C   PHE A  17     149.680 176.417 127.269  1.00  0.00      A    C  
ATOM    111  O   PHE A  17     149.538 177.643 127.221  1.00  0.00      A    O  
ATOM    112  CB  PHE A  17     151.986 175.780 127.715  1.00  0.00      A    C  
ATOM    113  CG  PHE A  17     153.230 175.090 127.363  1.00  0.00      A    C  
ATOM    114  CD1 PHE A  17     153.338 173.691 127.396  1.00  0.00      A    C  
ATOM    115  CE1 PHE A  17     154.518 173.062 127.075  1.00  0.00      A    C  
ATOM    116  CZ  PHE A  17     155.663 173.776 126.784  1.00  0.00      A    C  
ATOM    117  CD2 PHE A  17     154.368 175.822 126.923  1.00  0.00      A    C  
ATOM    118  CE2 PHE A  17     155.567 175.220 126.710  1.00  0.00      A    C  
ATOM    119  HN  PHE A  17     152.246 177.244 125.589  1.00  0.00      A    H  
ATOM    120  HA  PHE A  17     150.665 174.865 126.225  1.00  0.00      A    H  
ATOM    121  HB1 PHE A  17     151.645 175.188 128.592  1.00  0.00      A    H  
ATOM    122  HB2 PHE A  17     152.165 176.793 128.135  1.00  0.00      A    H  
ATOM    123  HD1 PHE A  17     152.466 173.074 127.553  1.00  0.00      A    H  
ATOM    124  HE1 PHE A  17     154.482 171.992 127.217  1.00  0.00      A    H  
ATOM    125  HZ  PHE A  17     156.587 173.248 126.600  1.00  0.00      A    H  
ATOM    126  HD2 PHE A  17     154.310 176.898 126.999  1.00  0.00      A    H  
ATOM    127  HE2 PHE A  17     156.490 175.742 126.503  1.00  0.00      A    H  
ATOM    128  N   GLN A  18     148.864 175.530 127.883  1.00  0.00      A    N  
ATOM    129  CA  GLN A  18     147.736 175.946 128.602  1.00  0.00      A    C  
ATOM    130  C   GLN A  18     147.712 175.193 129.938  1.00  0.00      A    C  
ATOM    131  O   GLN A  18     148.555 174.335 130.157  1.00  0.00      A    O  
ATOM    132  CB  GLN A  18     146.321 175.859 128.076  1.00  0.00      A    C  
ATOM    133  CG  GLN A  18     146.092 176.908 127.007  1.00  0.00      A    C  
ATOM    134  CD  GLN A  18     144.659 176.926 126.471  1.00  0.00      A    C  
ATOM    135  OE1 GLN A  18     143.833 177.766 126.924  1.00  0.00      A    O  
ATOM    136  NE2 GLN A  18     144.305 175.982 125.559  1.00  0.00      A    N  
ATOM    137  HN  GLN A  18     149.065 174.557 127.793  1.00  0.00      A    H  
ATOM    138  HA  GLN A  18     147.937 176.962 128.906  1.00  0.00      A    H  
ATOM    139  HB1 GLN A  18     145.583 176.120 128.864  1.00  0.00      A    H  
ATOM    140  HB2 GLN A  18     146.000 174.848 127.746  1.00  0.00      A    H  
ATOM    141  HG1 GLN A  18     146.805 176.860 126.157  1.00  0.00      A    H  
ATOM    142  HG2 GLN A  18     146.301 177.906 127.449  1.00  0.00      A    H  
ATOM    143 1HE2 GLN A  18     144.990 175.308 125.284  1.00  0.00      A    H  
ATOM    144 2HE2 GLN A  18     143.442 176.149 125.082  1.00  0.00      A    H  
ATOM    145  N   ALA A  19     146.845 175.622 130.869  1.00  0.00      A    N  
ATOM    146  CA  ALA A  19     146.636 174.952 132.146  1.00  0.00      A    C  
ATOM    147  C   ALA A  19     145.303 174.225 132.090  1.00  0.00      A    C  
ATOM    148  O   ALA A  19     144.339 174.867 131.593  1.00  0.00      A    O  
ATOM    149  CB  ALA A  19     146.686 175.943 133.300  1.00  0.00      A    C  
ATOM    150  HN  ALA A  19     146.250 176.406 130.707  1.00  0.00      A    H  
ATOM    151  HA  ALA A  19     147.360 174.173 132.336  1.00  0.00      A    H  
ATOM    152  HB1 ALA A  19     147.641 176.510 133.271  1.00  0.00      A    H  
ATOM    153  HB2 ALA A  19     145.912 176.735 133.218  1.00  0.00      A    H  
ATOM    154  HB3 ALA A  19     146.592 175.385 134.256  1.00  0.00      A    H  
ATOM    155  N   GLU A  20     145.168 172.962 132.615  1.00  0.00      A    N  
ATOM    156  CA  GLU A  20     143.858 172.222 132.608  1.00  0.00      A    C  
ATOM    157  C   GLU A  20     143.163 172.613 133.845  1.00  0.00      A    C  
ATOM    158  O   GLU A  20     143.410 172.153 134.923  1.00  0.00      A    O  
ATOM    159  CB  GLU A  20     143.967 170.669 132.553  1.00  0.00      A    C  
ATOM    160  CG  GLU A  20     142.829 169.764 133.033  1.00  0.00      A    C  
ATOM    161  CD  GLU A  20     141.556 169.934 132.236  1.00  0.00      A    C  
ATOM    162  OE1 GLU A  20     141.479 169.410 131.103  1.00  0.00      A    O  
ATOM    163  OE2 GLU A  20     140.611 170.590 132.777  1.00  0.00      A    O1-
ATOM    164  HN  GLU A  20     146.028 172.636 133.000  1.00  0.00      A    H  
ATOM    165  HA  GLU A  20     143.222 172.547 131.799  1.00  0.00      A    H  
ATOM    166  HB1 GLU A  20     144.856 170.478 133.191  1.00  0.00      A    H  
ATOM    167  HB2 GLU A  20     144.251 170.397 131.514  1.00  0.00      A    H  
ATOM    168  HG1 GLU A  20     142.612 169.924 134.111  1.00  0.00      A    H  
ATOM    169  HG2 GLU A  20     143.106 168.691 132.944  1.00  0.00      A    H  
ATOM    170  N   ILE A  21     142.367 173.671 133.726  1.00  0.00      A    N  
ATOM    171  CA  ILE A  21     141.887 174.479 134.853  1.00  0.00      A    C  
ATOM    172  C   ILE A  21     141.206 173.633 135.998  1.00  0.00      A    C  
ATOM    173  O   ILE A  21     141.552 173.768 137.160  1.00  0.00      A    O  
ATOM    174  CB  ILE A  21     140.949 175.680 134.467  1.00  0.00      A    C  
ATOM    175  CG2 ILE A  21     140.999 176.777 135.570  1.00  0.00      A    C  
ATOM    176  CG1 ILE A  21     141.460 176.216 133.157  1.00  0.00      A    C  
ATOM    177  CD  ILE A  21     140.681 177.418 132.616  1.00  0.00      A    C  
ATOM    178  HN  ILE A  21     142.215 174.126 132.852  1.00  0.00      A    H  
ATOM    179  HA  ILE A  21     142.776 174.927 135.272  1.00  0.00      A    H  
ATOM    180  HB  ILE A  21     139.920 175.294 134.299  1.00  0.00      A    H  
ATOM    181 1HG2 ILE A  21     140.517 176.223 136.404  1.00  0.00      A    H  
ATOM    182 2HG2 ILE A  21     141.961 177.225 135.899  1.00  0.00      A    H  
ATOM    183 3HG2 ILE A  21     140.307 177.643 135.497  1.00  0.00      A    H  
ATOM    184 1HG1 ILE A  21     141.552 175.544 132.277  1.00  0.00      A    H  
ATOM    185 2HG1 ILE A  21     142.437 176.697 133.379  1.00  0.00      A    H  
ATOM    186  HD1 ILE A  21     140.990 177.560 131.558  1.00  0.00      A    H  
ATOM    187  HD2 ILE A  21     139.582 177.259 132.591  1.00  0.00      A    H  
ATOM    188  HD3 ILE A  21     140.801 178.346 133.214  1.00  0.00      A    H  
ATOM    189  N   ALA A  22     140.216 172.845 135.671  1.00  0.00      A    N  
ATOM    190  CA  ALA A  22     139.573 171.937 136.626  1.00  0.00      A    C  
ATOM    191  C   ALA A  22     140.431 170.936 137.329  1.00  0.00      A    C  
ATOM    192  O   ALA A  22     140.327 170.813 138.517  1.00  0.00      A    O  
ATOM    193  CB  ALA A  22     138.350 171.339 135.946  1.00  0.00      A    C  
ATOM    194  HN  ALA A  22     139.826 172.752 134.758  1.00  0.00      A    H  
ATOM    195  HA  ALA A  22     139.144 172.628 137.336  1.00  0.00      A    H  
ATOM    196  HB1 ALA A  22     137.789 172.059 135.313  1.00  0.00      A    H  
ATOM    197  HB2 ALA A  22     138.651 170.571 135.202  1.00  0.00      A    H  
ATOM    198  HB3 ALA A  22     137.682 170.922 136.730  1.00  0.00      A    H  
ATOM    199  N   GLN A  23     141.310 170.224 136.602  1.00  0.00      A    N  
ATOM    200  CA  GLN A  23     142.159 169.261 137.356  1.00  0.00      A    C  
ATOM    201  C   GLN A  23     143.345 169.945 138.041  1.00  0.00      A    C  
ATOM    202  O   GLN A  23     143.730 169.462 139.094  1.00  0.00      A    O  
ATOM    203  CB  GLN A  23     142.662 168.204 136.411  1.00  0.00      A    C  
ATOM    204  CG  GLN A  23     141.751 167.242 135.575  1.00  0.00      A    C  
ATOM    205  CD  GLN A  23     140.984 166.279 136.476  1.00  0.00      A    C  
ATOM    206  OE1 GLN A  23     139.758 166.295 136.568  1.00  0.00      A    O  
ATOM    207  NE2 GLN A  23     141.783 165.393 137.166  1.00  0.00      A    N  
ATOM    208  HN  GLN A  23     141.367 170.343 135.614  1.00  0.00      A    H  
ATOM    209  HA  GLN A  23     141.485 168.855 138.095  1.00  0.00      A    H  
ATOM    210  HB1 GLN A  23     143.278 167.614 137.123  1.00  0.00      A    H  
ATOM    211  HB2 GLN A  23     143.321 168.635 135.627  1.00  0.00      A    H  
ATOM    212  HG1 GLN A  23     142.438 166.667 134.917  1.00  0.00      A    H  
ATOM    213  HG2 GLN A  23     141.003 167.765 134.942  1.00  0.00      A    H  
ATOM    214 1HE2 GLN A  23     142.771 165.301 137.037  1.00  0.00      A    H  
ATOM    215 2HE2 GLN A  23     141.311 164.802 137.820  1.00  0.00      A    H  
ATOM    216  N   LEU A  24     143.776 171.146 137.559  1.00  0.00      A    N  
ATOM    217  CA  LEU A  24     144.712 172.040 138.310  1.00  0.00      A    C  
ATOM    218  C   LEU A  24     144.227 172.526 139.604  1.00  0.00      A    C  
ATOM    219  O   LEU A  24     144.950 172.698 140.580  1.00  0.00      A    O  
ATOM    220  CB  LEU A  24     145.145 173.280 137.579  1.00  0.00      A    C  
ATOM    221  CG  LEU A  24     146.248 174.232 138.253  1.00  0.00      A    C  
ATOM    222  CD1 LEU A  24     147.623 173.523 138.385  1.00  0.00      A    C  
ATOM    223  CD2 LEU A  24     146.544 175.559 137.523  1.00  0.00      A    C  
ATOM    224  HN  LEU A  24     143.653 171.356 136.592  1.00  0.00      A    H  
ATOM    225  HA  LEU A  24     145.566 171.432 138.571  1.00  0.00      A    H  
ATOM    226  HB1 LEU A  24     144.307 173.960 137.316  1.00  0.00      A    H  
ATOM    227  HB2 LEU A  24     145.546 172.903 136.614  1.00  0.00      A    H  
ATOM    228  HG  LEU A  24     146.042 174.420 139.328  1.00  0.00      A    H  
ATOM    229 1HD1 LEU A  24     147.492 172.421 138.328  1.00  0.00      A    H  
ATOM    230 2HD1 LEU A  24     148.282 173.831 137.546  1.00  0.00      A    H  
ATOM    231 3HD1 LEU A  24     148.108 173.708 139.368  1.00  0.00      A    H  
ATOM    232 1HD2 LEU A  24     147.214 176.248 138.079  1.00  0.00      A    H  
ATOM    233 2HD2 LEU A  24     146.953 175.349 136.511  1.00  0.00      A    H  
ATOM    234 3HD2 LEU A  24     145.652 176.170 137.265  1.00  0.00      A    H  
ATOM    235  N   MET A  25     142.950 172.744 139.695  1.00  0.00      A    N  
ATOM    236  CA  MET A  25     142.251 173.124 140.906  1.00  0.00      A    C  
ATOM    237  C   MET A  25     142.196 172.023 141.851  1.00  0.00      A    C  
ATOM    238  O   MET A  25     142.468 172.239 143.031  1.00  0.00      A    O  
ATOM    239  CB  MET A  25     140.811 173.567 140.665  1.00  0.00      A    C  
ATOM    240  CG  MET A  25     140.173 174.209 141.901  1.00  0.00      A    C  
ATOM    241  SD  MET A  25     140.996 175.689 142.670  1.00  0.00      A    S  
ATOM    242  CE  MET A  25     139.467 176.606 142.322  1.00  0.00      A    C  
ATOM    243  HN  MET A  25     142.452 172.650 138.836  1.00  0.00      A    H  
ATOM    244  HA  MET A  25     142.682 174.004 141.360  1.00  0.00      A    H  
ATOM    245  HB1 MET A  25     140.221 172.652 140.440  1.00  0.00      A    H  
ATOM    246  HB2 MET A  25     140.764 174.162 139.728  1.00  0.00      A    H  
ATOM    247  HG1 MET A  25     140.133 173.488 142.746  1.00  0.00      A    H  
ATOM    248  HG2 MET A  25     139.105 174.319 141.618  1.00  0.00      A    H  
ATOM    249  HE1 MET A  25     139.280 176.373 141.252  1.00  0.00      A    H  
ATOM    250  HE2 MET A  25     138.660 176.213 142.977  1.00  0.00      A    H  
ATOM    251  HE3 MET A  25     139.683 177.693 142.412  1.00  0.00      A    H  
ATOM    252  N   SER A  26     141.942 170.763 141.353  1.00  0.00      A    N  
ATOM    253  CA  SER A  26     141.949 169.566 142.182  1.00  0.00      A    C  
ATOM    254  C   SER A  26     143.404 169.386 142.792  1.00  0.00      A    C  
ATOM    255  O   SER A  26     143.553 169.191 144.002  1.00  0.00      A    O  
ATOM    256  CB  SER A  26     141.575 168.312 141.383  1.00  0.00      A    C  
ATOM    257  OG  SER A  26     141.696 167.099 142.153  1.00  0.00      A    O  
ATOM    258  HN  SER A  26     141.791 170.633 140.376  1.00  0.00      A    H  
ATOM    259  HA  SER A  26     141.240 169.686 142.989  1.00  0.00      A    H  
ATOM    260  HB1 SER A  26     142.114 168.281 140.412  1.00  0.00      A    H  
ATOM    261  HB2 SER A  26     140.506 168.311 141.081  1.00  0.00      A    H  
ATOM    262  HG1 SER A  26     140.886 166.590 142.074  1.00  0.00      A    H  
ATOM    263  N   LEU A  27     144.418 169.528 141.921  1.00  0.00      A    N  
ATOM    264  CA  LEU A  27     145.845 169.507 142.327  1.00  0.00      A    C  
ATOM    265  C   LEU A  27     146.186 170.518 143.399  1.00  0.00      A    C  
ATOM    266  O   LEU A  27     146.939 170.162 144.292  1.00  0.00      A    O  
ATOM    267  CB  LEU A  27     146.674 169.765 141.075  1.00  0.00      A    C  
ATOM    268  CG  LEU A  27     148.126 169.345 141.174  1.00  0.00      A    C  
ATOM    269  CD1 LEU A  27     148.348 167.780 140.965  1.00  0.00      A    C  
ATOM    270  CD2 LEU A  27     149.158 170.124 140.303  1.00  0.00      A    C  
ATOM    271  HN  LEU A  27     144.251 169.634 140.944  1.00  0.00      A    H  
ATOM    272  HA  LEU A  27     146.094 168.539 142.735  1.00  0.00      A    H  
ATOM    273  HB1 LEU A  27     146.816 170.862 140.974  1.00  0.00      A    H  
ATOM    274  HB2 LEU A  27     146.201 169.430 140.127  1.00  0.00      A    H  
ATOM    275  HG  LEU A  27     148.491 169.517 142.209  1.00  0.00      A    H  
ATOM    276 1HD1 LEU A  27     149.434 167.621 141.142  1.00  0.00      A    H  
ATOM    277 2HD1 LEU A  27     147.768 167.353 141.811  1.00  0.00      A    H  
ATOM    278 3HD1 LEU A  27     147.957 167.540 139.953  1.00  0.00      A    H  
ATOM    279 1HD2 LEU A  27     148.966 171.218 140.302  1.00  0.00      A    H  
ATOM    280 2HD2 LEU A  27     150.195 169.872 140.614  1.00  0.00      A    H  
ATOM    281 3HD2 LEU A  27     149.008 169.831 139.241  1.00  0.00      A    H  
ATOM    282  N   ILE A  28     145.635 171.769 143.358  1.00  0.00      A    N  
ATOM    283  CA  ILE A  28     145.946 172.786 144.326  1.00  0.00      A    C  
ATOM    284  C   ILE A  28     145.232 172.665 145.631  1.00  0.00      A    C  
ATOM    285  O   ILE A  28     145.827 172.809 146.758  1.00  0.00      A    O  
ATOM    286  CB  ILE A  28     145.815 174.143 143.599  1.00  0.00      A    C  
ATOM    287  CG2 ILE A  28     145.834 175.306 144.626  1.00  0.00      A    C  
ATOM    288  CG1 ILE A  28     146.889 174.299 142.505  1.00  0.00      A    C  
ATOM    289  CD  ILE A  28     146.692 175.603 141.716  1.00  0.00      A    C  
ATOM    290  HN  ILE A  28     145.226 172.187 142.550  1.00  0.00      A    H  
ATOM    291  HA  ILE A  28     146.992 172.717 144.587  1.00  0.00      A    H  
ATOM    292  HB  ILE A  28     144.843 174.171 143.062  1.00  0.00      A    H  
ATOM    293 1HG2 ILE A  28     145.796 176.199 143.966  1.00  0.00      A    H  
ATOM    294 2HG2 ILE A  28     144.983 175.353 145.339  1.00  0.00      A    H  
ATOM    295 3HG2 ILE A  28     146.698 175.200 145.316  1.00  0.00      A    H  
ATOM    296 1HG1 ILE A  28     146.785 173.544 141.696  1.00  0.00      A    H  
ATOM    297 2HG1 ILE A  28     147.921 174.172 142.897  1.00  0.00      A    H  
ATOM    298  HD1 ILE A  28     147.577 175.909 141.118  1.00  0.00      A    H  
ATOM    299  HD2 ILE A  28     145.759 175.454 141.131  1.00  0.00      A    H  
ATOM    300  HD3 ILE A  28     146.641 176.451 142.433  1.00  0.00      A    H  
ATOM    301  N   ILE A  29     143.862 172.360 145.520  1.00  0.00      A    N  
ATOM    302  CA  ILE A  29     143.194 171.946 146.770  1.00  0.00      A    C  
ATOM    303  C   ILE A  29     143.658 170.547 147.454  1.00  0.00      A    C  
ATOM    304  O   ILE A  29     143.744 170.497 148.678  1.00  0.00      A    O  
ATOM    305  CB  ILE A  29     141.659 172.042 146.563  1.00  0.00      A    C  
ATOM    306  CG2 ILE A  29     140.878 171.523 147.756  1.00  0.00      A    C  
ATOM    307  CG1 ILE A  29     141.284 173.478 146.269  1.00  0.00      A    C  
ATOM    308  CD  ILE A  29     139.839 173.572 145.667  1.00  0.00      A    C  
ATOM    309  HN  ILE A  29     143.275 172.507 144.728  1.00  0.00      A    H  
ATOM    310  HA  ILE A  29     143.332 172.743 147.486  1.00  0.00      A    H  
ATOM    311  HB  ILE A  29     141.375 171.344 145.746  1.00  0.00      A    H  
ATOM    312 1HG2 ILE A  29     139.770 171.585 147.703  1.00  0.00      A    H  
ATOM    313 2HG2 ILE A  29     140.961 170.456 148.057  1.00  0.00      A    H  
ATOM    314 3HG2 ILE A  29     141.188 172.137 148.628  1.00  0.00      A    H  
ATOM    315 1HG1 ILE A  29     141.861 173.927 145.432  1.00  0.00      A    H  
ATOM    316 2HG1 ILE A  29     141.397 174.079 147.196  1.00  0.00      A    H  
ATOM    317  HD1 ILE A  29     139.677 174.615 145.321  1.00  0.00      A    H  
ATOM    318  HD2 ILE A  29     139.786 172.918 144.770  1.00  0.00      A    H  
ATOM    319  HD3 ILE A  29     139.022 173.274 146.357  1.00  0.00      A    H  
ATOM    320  N   ASN A  30     143.915 169.439 146.741  1.00  0.00      A    N  
ATOM    321  CA  ASN A  30     144.153 168.131 147.355  1.00  0.00      A    C  
ATOM    322  C   ASN A  30     145.597 167.544 147.170  1.00  0.00      A    C  
ATOM    323  O   ASN A  30     145.820 166.525 147.688  1.00  0.00      A    O  
ATOM    324  CB  ASN A  30     143.275 167.089 146.715  1.00  0.00      A    C  
ATOM    325  CG  ASN A  30     141.824 167.580 146.704  1.00  0.00      A    C  
ATOM    326  OD1 ASN A  30     141.131 167.661 147.712  1.00  0.00      A    O  
ATOM    327  ND2 ASN A  30     141.304 167.960 145.516  1.00  0.00      A    N  
ATOM    328  HN  ASN A  30     143.874 169.422 145.745  1.00  0.00      A    H  
ATOM    329  HA  ASN A  30     144.043 168.164 148.429  1.00  0.00      A    H  
ATOM    330  HB1 ASN A  30     143.337 166.132 147.276  1.00  0.00      A    H  
ATOM    331  HB2 ASN A  30     143.653 166.913 145.686  1.00  0.00      A    H  
ATOM    332 1HD2 ASN A  30     141.890 168.078 144.714  1.00  0.00      A    H  
ATOM    333 2HD2 ASN A  30     140.426 168.439 145.543  1.00  0.00      A    H  
ATOM    334  N   THR A  31     146.599 168.117 146.461  1.00  0.00      A    N  
ATOM    335  CA  THR A  31     147.892 167.415 146.292  1.00  0.00      A    C  
ATOM    336  C   THR A  31     149.112 168.272 146.828  1.00  0.00      A    C  
ATOM    337  O   THR A  31     150.235 167.793 147.064  1.00  0.00      A    O  
ATOM    338  CB  THR A  31     148.120 167.195 144.834  1.00  0.00      A    C  
ATOM    339  OG1 THR A  31     146.986 166.630 144.284  1.00  0.00      A    O  
ATOM    340  CG2 THR A  31     149.257 166.200 144.647  1.00  0.00      A    C  
ATOM    341  HN  THR A  31     146.485 168.926 145.890  1.00  0.00      A    H  
ATOM    342  HA  THR A  31     147.964 166.510 146.877  1.00  0.00      A    H  
ATOM    343  HB  THR A  31     148.301 168.134 144.270  1.00  0.00      A    H  
ATOM    344  HG1 THR A  31     147.100 166.769 143.341  1.00  0.00      A    H  
ATOM    345 1HG2 THR A  31     150.158 166.789 144.919  1.00  0.00      A    H  
ATOM    346 2HG2 THR A  31     149.106 165.234 145.175  1.00  0.00      A    H  
ATOM    347 3HG2 THR A  31     149.275 166.041 143.547  1.00  0.00      A    H  
ATOM    348  N   PHE A  32     148.926 169.565 147.082  1.00  0.00      A    N  
ATOM    349  CA  PHE A  32     149.967 170.558 147.505  1.00  0.00      A    C  
ATOM    350  C   PHE A  32     150.261 170.520 148.932  1.00  0.00      A    C  
ATOM    351  O   PHE A  32     151.394 170.418 149.347  1.00  0.00      A    O  
ATOM    352  CB  PHE A  32     149.619 172.031 147.119  1.00  0.00      A    C  
ATOM    353  CG  PHE A  32     149.936 172.418 145.661  1.00  0.00      A    C  
ATOM    354  CD1 PHE A  32     150.107 173.820 145.412  1.00  0.00      A    C  
ATOM    355  CE1 PHE A  32     150.407 174.244 144.129  1.00  0.00      A    C  
ATOM    356  CZ  PHE A  32     150.538 173.295 143.149  1.00  0.00      A    C  
ATOM    357  CD2 PHE A  32     150.095 171.489 144.655  1.00  0.00      A    C  
ATOM    358  CE2 PHE A  32     150.264 171.963 143.296  1.00  0.00      A    C  
ATOM    359  HN  PHE A  32     148.046 170.000 146.912  1.00  0.00      A    H  
ATOM    360  HA  PHE A  32     150.889 170.256 147.031  1.00  0.00      A    H  
ATOM    361  HB1 PHE A  32     150.348 172.671 147.661  1.00  0.00      A    H  
ATOM    362  HB2 PHE A  32     148.639 172.425 147.465  1.00  0.00      A    H  
ATOM    363  HD1 PHE A  32     149.966 174.543 146.201  1.00  0.00      A    H  
ATOM    364  HE1 PHE A  32     150.631 175.288 143.967  1.00  0.00      A    H  
ATOM    365  HZ  PHE A  32     150.768 173.666 142.161  1.00  0.00      A    H  
ATOM    366  HD2 PHE A  32     150.110 170.416 144.774  1.00  0.00      A    H  
ATOM    367  HE2 PHE A  32     150.521 171.339 142.453  1.00  0.00      A    H  
ATOM    368  N   TYR A  33     149.260 170.576 149.810  1.00  0.00      A    N  
ATOM    369  CA  TYR A  33     149.435 170.642 151.237  1.00  0.00      A    C  
ATOM    370  C   TYR A  33     149.484 169.235 151.871  1.00  0.00      A    C  
ATOM    371  O   TYR A  33     148.997 168.203 151.347  1.00  0.00      A    O  
ATOM    372  CB  TYR A  33     148.178 171.338 151.864  1.00  0.00      A    C  
ATOM    373  CG  TYR A  33     148.098 172.872 151.557  1.00  0.00      A    C  
ATOM    374  CD1 TYR A  33     148.966 173.765 152.181  1.00  0.00      A    C  
ATOM    375  CE1 TYR A  33     148.921 175.143 151.940  1.00  0.00      A    C  
ATOM    376  CZ  TYR A  33     147.925 175.638 151.055  1.00  0.00      A    C  
ATOM    377  OH  TYR A  33     147.870 177.004 150.815  1.00  0.00      A    O  
ATOM    378  CD2 TYR A  33     147.110 173.342 150.683  1.00  0.00      A    C  
ATOM    379  CE2 TYR A  33     147.043 174.682 150.426  1.00  0.00      A    C  
ATOM    380  HN  TYR A  33     148.325 170.775 149.527  1.00  0.00      A    H  
ATOM    381  HA  TYR A  33     150.319 171.198 151.513  1.00  0.00      A    H  
ATOM    382  HB1 TYR A  33     148.095 171.300 152.971  1.00  0.00      A    H  
ATOM    383  HB2 TYR A  33     147.242 170.873 151.487  1.00  0.00      A    H  
ATOM    384  HD1 TYR A  33     149.842 173.436 152.719  1.00  0.00      A    H  
ATOM    385  HE1 TYR A  33     149.638 175.814 152.390  1.00  0.00      A    H  
ATOM    386  HH  TYR A  33     148.586 177.434 151.287  1.00  0.00      A    H  
ATOM    387  HD2 TYR A  33     146.307 172.734 150.294  1.00  0.00      A    H  
ATOM    388  HE2 TYR A  33     146.342 175.027 149.681  1.00  0.00      A    H  
ATOM    389  N   SER A  34     150.117 169.158 153.064  1.00  0.00      A    N  
ATOM    390  CA  SER A  34     150.381 167.836 153.708  1.00  0.00      A    C  
ATOM    391  C   SER A  34     149.842 167.580 155.123  1.00  0.00      A    C  
ATOM    392  O   SER A  34     150.159 166.593 155.800  1.00  0.00      A    O  
ATOM    393  CB  SER A  34     151.881 167.560 153.782  1.00  0.00      A    C  
ATOM    394  OG  SER A  34     152.301 166.577 152.770  1.00  0.00      A    O  
ATOM    395  HN  SER A  34     150.436 169.889 153.662  1.00  0.00      A    H  
ATOM    396  HA  SER A  34     149.927 167.075 153.090  1.00  0.00      A    H  
ATOM    397  HB1 SER A  34     152.145 167.109 154.762  1.00  0.00      A    H  
ATOM    398  HB2 SER A  34     152.461 168.502 153.682  1.00  0.00      A    H  
ATOM    399  HG1 SER A  34     152.516 165.741 153.190  1.00  0.00      A    H  
ATOM    400  N   ASN A  35     148.875 168.431 155.526  1.00  0.00      A    N  
ATOM    401  CA  ASN A  35     148.030 168.194 156.673  1.00  0.00      A    C  
ATOM    402  C   ASN A  35     146.872 169.137 156.542  1.00  0.00      A    C  
ATOM    403  O   ASN A  35     147.078 170.109 155.868  1.00  0.00      A    O  
ATOM    404  CB  ASN A  35     148.863 168.297 157.983  1.00  0.00      A    C  
ATOM    405  CG  ASN A  35     148.304 167.366 159.089  1.00  0.00      A    C  
ATOM    406  OD1 ASN A  35     147.083 167.405 159.284  1.00  0.00      A    O  
ATOM    407  ND2 ASN A  35     149.155 166.597 159.784  1.00  0.00      A    N  
ATOM    408  HN  ASN A  35     148.631 169.253 155.018  1.00  0.00      A    H  
ATOM    409  HA  ASN A  35     147.573 167.220 156.573  1.00  0.00      A    H  
ATOM    410  HB1 ASN A  35     148.986 169.325 158.386  1.00  0.00      A    H  
ATOM    411  HB2 ASN A  35     149.892 167.969 157.722  1.00  0.00      A    H  
ATOM    412 1HD2 ASN A  35     150.141 166.705 159.663  1.00  0.00      A    H  
ATOM    413 2HD2 ASN A  35     148.785 165.890 160.387  1.00  0.00      A    H  
ATOM    414  N   LYS A  36     145.691 168.837 157.100  1.00  0.00      A    N  
ATOM    415  CA  LYS A  36     144.425 169.601 156.967  1.00  0.00      A    C  
ATOM    416  C   LYS A  36     144.400 170.897 157.802  1.00  0.00      A    C  
ATOM    417  O   LYS A  36     143.841 171.936 157.435  1.00  0.00      A    O  
ATOM    418  CB  LYS A  36     143.402 168.576 157.666  1.00  0.00      A    C  
ATOM    419  CG  LYS A  36     141.957 168.868 157.973  1.00  0.00      A    C  
ATOM    420  CD  LYS A  36     141.105 168.830 156.698  1.00  0.00      A    C  
ATOM    421  CE  LYS A  36     140.648 167.399 156.357  1.00  0.00      A    C  
ATOM    422  NZ  LYS A  36     140.276 167.293 154.957  1.00  0.00      A    N1+
ATOM    423  HN  LYS A  36     145.523 168.059 157.701  1.00  0.00      A    H  
ATOM    424  HA  LYS A  36     144.267 169.806 155.918  1.00  0.00      A    H  
ATOM    425  HB1 LYS A  36     143.765 168.384 158.699  1.00  0.00      A    H  
ATOM    426  HB2 LYS A  36     143.471 167.572 157.195  1.00  0.00      A    H  
ATOM    427  HG1 LYS A  36     141.927 169.945 158.248  1.00  0.00      A    H  
ATOM    428  HG2 LYS A  36     141.614 168.159 158.756  1.00  0.00      A    H  
ATOM    429  HD1 LYS A  36     141.757 169.339 155.956  1.00  0.00      A    H  
ATOM    430  HD2 LYS A  36     140.187 169.426 156.889  1.00  0.00      A    H  
ATOM    431  HE1 LYS A  36     139.807 167.033 156.984  1.00  0.00      A    H  
ATOM    432  HE2 LYS A  36     141.520 166.731 156.520  1.00  0.00      A    H  
ATOM    433  HZ1 LYS A  36     139.831 166.358 154.860  1.00  0.00      A    H  
ATOM    434  HZ2 LYS A  36     139.632 168.054 154.664  1.00  0.00      A    H  
ATOM    435  HZ3 LYS A  36     141.106 167.382 154.336  1.00  0.00      A    H  
ATOM    436  N   GLU A  37     145.078 170.941 158.968  1.00  0.00      A    N  
ATOM    437  CA  GLU A  37     144.874 172.035 159.913  1.00  0.00      A    C  
ATOM    438  C   GLU A  37     145.765 173.274 159.755  1.00  0.00      A    C  
ATOM    439  O   GLU A  37     145.940 174.097 160.672  1.00  0.00      A    O  
ATOM    440  CB  GLU A  37     145.135 171.580 161.326  1.00  0.00      A    C  
ATOM    441  CG  GLU A  37     146.538 170.972 161.640  1.00  0.00      A    C  
ATOM    442  CD  GLU A  37     146.636 170.300 162.994  1.00  0.00      A    C  
ATOM    443  OE1 GLU A  37     146.432 169.085 163.096  1.00  0.00      A    O  
ATOM    444  OE2 GLU A  37     146.892 171.008 163.979  1.00  0.00      A    O1-
ATOM    445  HN  GLU A  37     145.528 170.110 159.285  1.00  0.00      A    H  
ATOM    446  HA  GLU A  37     143.827 172.291 159.846  1.00  0.00      A    H  
ATOM    447  HB1 GLU A  37     144.399 170.769 161.513  1.00  0.00      A    H  
ATOM    448  HB2 GLU A  37     144.900 172.376 162.064  1.00  0.00      A    H  
ATOM    449  HG1 GLU A  37     147.264 171.809 161.559  1.00  0.00      A    H  
ATOM    450  HG2 GLU A  37     146.813 170.288 160.809  1.00  0.00      A    H  
ATOM    451  N   ILE A  38     146.313 173.467 158.557  1.00  0.00      A    N  
ATOM    452  CA  ILE A  38     147.301 174.484 158.286  1.00  0.00      A    C  
ATOM    453  C   ILE A  38     146.668 175.671 157.529  1.00  0.00      A    C  
ATOM    454  O   ILE A  38     147.344 176.604 157.077  1.00  0.00      A    O  
ATOM    455  CB  ILE A  38     148.554 173.974 157.602  1.00  0.00      A    C  
ATOM    456  CG2 ILE A  38     149.324 173.188 158.659  1.00  0.00      A    C  
ATOM    457  CG1 ILE A  38     148.240 173.087 156.375  1.00  0.00      A    C  
ATOM    458  CD  ILE A  38     147.306 173.595 155.216  1.00  0.00      A    C  
ATOM    459  HN  ILE A  38     146.280 172.703 157.917  1.00  0.00      A    H  
ATOM    460  HA  ILE A  38     147.530 174.992 159.211  1.00  0.00      A    H  
ATOM    461  HB  ILE A  38     149.169 174.844 157.286  1.00  0.00      A    H  
ATOM    462 1HG2 ILE A  38     149.438 173.762 159.604  1.00  0.00      A    H  
ATOM    463 2HG2 ILE A  38     148.662 172.358 158.987  1.00  0.00      A    H  
ATOM    464 3HG2 ILE A  38     150.342 172.976 158.268  1.00  0.00      A    H  
ATOM    465 1HG1 ILE A  38     147.885 172.080 156.683  1.00  0.00      A    H  
ATOM    466 2HG1 ILE A  38     149.243 172.785 156.004  1.00  0.00      A    H  
ATOM    467  HD1 ILE A  38     147.257 172.799 154.443  1.00  0.00      A    H  
ATOM    468  HD2 ILE A  38     146.269 173.815 155.547  1.00  0.00      A    H  
ATOM    469  HD3 ILE A  38     147.725 174.566 154.875  1.00  0.00      A    H  
ATOM    470  N   PHE A  39     145.361 175.591 157.304  1.00  0.00      A    N  
ATOM    471  CA  PHE A  39     144.538 176.662 156.651  1.00  0.00      A    C  
ATOM    472  C   PHE A  39     144.505 178.051 157.353  1.00  0.00      A    C  
ATOM    473  O   PHE A  39     144.620 179.072 156.695  1.00  0.00      A    O  
ATOM    474  CB  PHE A  39     143.049 176.174 156.458  1.00  0.00      A    C  
ATOM    475  CG  PHE A  39     142.341 176.060 157.797  1.00  0.00      A    C  
ATOM    476  CD1 PHE A  39     141.399 176.965 158.170  1.00  0.00      A    C  
ATOM    477  CE1 PHE A  39     140.618 176.794 159.357  1.00  0.00      A    C  
ATOM    478  CZ  PHE A  39     141.020 175.816 160.319  1.00  0.00      A    C  
ATOM    479  CD2 PHE A  39     142.694 175.064 158.691  1.00  0.00      A    C  
ATOM    480  CE2 PHE A  39     142.101 174.957 159.988  1.00  0.00      A    C  
ATOM    481  HN  PHE A  39     144.900 174.731 157.513  1.00  0.00      A    H  
ATOM    482  HA  PHE A  39     144.977 176.715 155.666  1.00  0.00      A    H  
ATOM    483  HB1 PHE A  39     142.992 175.168 155.988  1.00  0.00      A    H  
ATOM    484  HB2 PHE A  39     142.574 176.962 155.836  1.00  0.00      A    H  
ATOM    485  HD1 PHE A  39     141.227 177.850 157.574  1.00  0.00      A    H  
ATOM    486  HE1 PHE A  39     139.767 177.404 159.620  1.00  0.00      A    H  
ATOM    487  HZ  PHE A  39     140.614 175.785 161.320  1.00  0.00      A    H  
ATOM    488  HD2 PHE A  39     143.473 174.354 158.452  1.00  0.00      A    H  
ATOM    489  HE2 PHE A  39     142.465 174.187 160.652  1.00  0.00      A    H  
ATOM    490  N   LEU A  40     144.563 178.109 158.686  1.00  0.00      A    N  
ATOM    491  CA  LEU A  40     144.658 179.249 159.535  1.00  0.00      A    C  
ATOM    492  C   LEU A  40     146.008 179.934 159.438  1.00  0.00      A    C  
ATOM    493  O   LEU A  40     145.931 181.182 159.525  1.00  0.00      A    O  
ATOM    494  CB  LEU A  40     144.121 178.909 160.932  1.00  0.00      A    C  
ATOM    495  CG  LEU A  40     144.169 179.978 162.069  1.00  0.00      A    C  
ATOM    496  CD1 LEU A  40     143.330 181.194 161.653  1.00  0.00      A    C  
ATOM    497  CD2 LEU A  40     143.493 179.232 163.175  1.00  0.00      A    C  
ATOM    498  HN  LEU A  40     144.456 177.261 159.199  1.00  0.00      A    H  
ATOM    499  HA  LEU A  40     143.866 179.919 159.236  1.00  0.00      A    H  
ATOM    500  HB1 LEU A  40     144.711 178.084 161.384  1.00  0.00      A    H  
ATOM    501  HB2 LEU A  40     143.071 178.567 160.805  1.00  0.00      A    H  
ATOM    502  HG  LEU A  40     145.204 180.298 162.318  1.00  0.00      A    H  
ATOM    503 1HD1 LEU A  40     143.367 181.993 162.424  1.00  0.00      A    H  
ATOM    504 2HD1 LEU A  40     143.640 181.555 160.650  1.00  0.00      A    H  
ATOM    505 3HD1 LEU A  40     142.272 180.893 161.494  1.00  0.00      A    H  
ATOM    506 1HD2 LEU A  40     143.798 178.164 163.166  1.00  0.00      A    H  
ATOM    507 2HD2 LEU A  40     143.779 179.758 164.111  1.00  0.00      A    H  
ATOM    508 3HD2 LEU A  40     142.395 179.285 163.012  1.00  0.00      A    H  
ATOM    509  N   ARG A  41     147.169 179.269 159.214  1.00  0.00      A    N  
ATOM    510  CA  ARG A  41     148.418 179.963 158.876  1.00  0.00      A    C  
ATOM    511  C   ARG A  41     148.278 180.844 157.629  1.00  0.00      A    C  
ATOM    512  O   ARG A  41     148.461 182.023 157.688  1.00  0.00      A    O  
ATOM    513  CB  ARG A  41     149.489 178.908 158.597  1.00  0.00      A    C  
ATOM    514  CG  ARG A  41     150.856 179.479 158.107  1.00  0.00      A    C  
ATOM    515  CD  ARG A  41     151.882 178.326 157.945  1.00  0.00      A    C  
ATOM    516  NE  ARG A  41     151.781 177.925 156.541  1.00  0.00      A    N  
ATOM    517  CZ  ARG A  41     151.922 176.619 156.197  1.00  0.00      A    C  
ATOM    518  NH1 ARG A  41     152.585 175.759 156.925  1.00  0.00      A    N  
ATOM    519  NH2 ARG A  41     151.273 176.197 155.116  1.00  0.00      A    N1+
ATOM    520  HN  ARG A  41     147.171 178.274 159.147  1.00  0.00      A    H  
ATOM    521  HA  ARG A  41     148.633 180.675 159.659  1.00  0.00      A    H  
ATOM    522  HB1 ARG A  41     149.147 178.312 157.723  1.00  0.00      A    H  
ATOM    523  HB2 ARG A  41     149.564 178.125 159.381  1.00  0.00      A    H  
ATOM    524  HG1 ARG A  41     151.140 180.147 158.948  1.00  0.00      A    H  
ATOM    525  HG2 ARG A  41     150.701 180.104 157.202  1.00  0.00      A    H  
ATOM    526  HD1 ARG A  41     151.711 177.483 158.648  1.00  0.00      A    H  
ATOM    527  HD2 ARG A  41     152.914 178.731 158.022  1.00  0.00      A    H  
ATOM    528  HE  ARG A  41     151.166 178.334 155.868  1.00  0.00      A    H  
ATOM    529 1HH1 ARG A  41     153.408 176.148 157.338  1.00  0.00      A    H  
ATOM    530 2HH1 ARG A  41     152.729 174.842 156.552  1.00  0.00      A    H  
ATOM    531 1HH2 ARG A  41     150.926 176.918 154.516  1.00  0.00      A    H  
ATOM    532 2HH2 ARG A  41     151.414 175.239 154.865  1.00  0.00      A    H  
ATOM    533  N   GLU A  42     147.829 180.234 156.507  1.00  0.00      A    N  
ATOM    534  CA  GLU A  42     147.640 180.829 155.243  1.00  0.00      A    C  
ATOM    535  C   GLU A  42     146.651 182.037 155.272  1.00  0.00      A    C  
ATOM    536  O   GLU A  42     146.857 183.040 154.642  1.00  0.00      A    O  
ATOM    537  CB  GLU A  42     147.105 179.678 154.419  1.00  0.00      A    C  
ATOM    538  CG  GLU A  42     147.987 178.388 154.256  1.00  0.00      A    C  
ATOM    539  CD  GLU A  42     149.298 178.687 153.584  1.00  0.00      A    C  
ATOM    540  OE1 GLU A  42     150.331 178.888 154.370  1.00  0.00      A    O  
ATOM    541  OE2 GLU A  42     149.466 178.581 152.346  1.00  0.00      A    O1-
ATOM    542  HN  GLU A  42     147.676 179.249 156.525  1.00  0.00      A    H  
ATOM    543  HA  GLU A  42     148.572 181.196 154.840  1.00  0.00      A    H  
ATOM    544  HB1 GLU A  42     146.964 180.112 153.406  1.00  0.00      A    H  
ATOM    545  HB2 GLU A  42     146.084 179.424 154.777  1.00  0.00      A    H  
ATOM    546  HG1 GLU A  42     147.440 177.721 153.555  1.00  0.00      A    H  
ATOM    547  HG2 GLU A  42     148.296 177.808 155.152  1.00  0.00      A    H  
ATOM    548  N   LEU A  43     145.505 181.882 155.985  1.00  0.00      A    N  
ATOM    549  CA  LEU A  43     144.343 182.785 156.088  1.00  0.00      A    C  
ATOM    550  C   LEU A  43     144.695 183.990 156.947  1.00  0.00      A    C  
ATOM    551  O   LEU A  43     144.389 185.114 156.566  1.00  0.00      A    O  
ATOM    552  CB  LEU A  43     142.996 182.127 156.533  1.00  0.00      A    C  
ATOM    553  CG  LEU A  43     142.526 181.132 155.479  1.00  0.00      A    C  
ATOM    554  CD1 LEU A  43     141.127 180.580 155.900  1.00  0.00      A    C  
ATOM    555  CD2 LEU A  43     142.521 181.581 154.000  1.00  0.00      A    C  
ATOM    556  HN  LEU A  43     145.217 180.966 156.252  1.00  0.00      A    H  
ATOM    557  HA  LEU A  43     144.231 183.172 155.086  1.00  0.00      A    H  
ATOM    558  HB1 LEU A  43     142.204 182.865 156.783  1.00  0.00      A    H  
ATOM    559  HB2 LEU A  43     143.227 181.572 157.468  1.00  0.00      A    H  
ATOM    560  HG  LEU A  43     143.191 180.243 155.456  1.00  0.00      A    H  
ATOM    561 1HD1 LEU A  43     140.337 181.347 155.755  1.00  0.00      A    H  
ATOM    562 2HD1 LEU A  43     140.810 179.828 155.146  1.00  0.00      A    H  
ATOM    563 3HD1 LEU A  43     141.100 180.073 156.888  1.00  0.00      A    H  
ATOM    564 1HD2 LEU A  43     142.002 180.807 153.396  1.00  0.00      A    H  
ATOM    565 2HD2 LEU A  43     142.072 182.595 153.936  1.00  0.00      A    H  
ATOM    566 3HD2 LEU A  43     143.561 181.662 153.617  1.00  0.00      A    H  
ATOM    567  N   ILE A  44     145.353 183.825 158.148  1.00  0.00      A    N  
ATOM    568  CA  ILE A  44     146.009 184.945 158.900  1.00  0.00      A    C  
ATOM    569  C   ILE A  44     147.180 185.683 158.076  1.00  0.00      A    C  
ATOM    570  O   ILE A  44     147.323 186.918 158.021  1.00  0.00      A    O  
ATOM    571  CB  ILE A  44     146.568 184.552 160.310  1.00  0.00      A    C  
ATOM    572  CG2 ILE A  44     147.290 185.657 161.071  1.00  0.00      A    C  
ATOM    573  CG1 ILE A  44     145.436 184.010 161.164  1.00  0.00      A    C  
ATOM    574  CD  ILE A  44     144.495 185.041 161.689  1.00  0.00      A    C  
ATOM    575  HN  ILE A  44     145.571 182.932 158.535  1.00  0.00      A    H  
ATOM    576  HA  ILE A  44     145.221 185.659 159.090  1.00  0.00      A    H  
ATOM    577  HB  ILE A  44     147.243 183.676 160.205  1.00  0.00      A    H  
ATOM    578 1HG2 ILE A  44     148.256 185.880 160.569  1.00  0.00      A    H  
ATOM    579 2HG2 ILE A  44     146.667 186.573 160.987  1.00  0.00      A    H  
ATOM    580 3HG2 ILE A  44     147.432 185.361 162.133  1.00  0.00      A    H  
ATOM    581 1HG1 ILE A  44     145.930 183.564 162.053  1.00  0.00      A    H  
ATOM    582 2HG1 ILE A  44     144.934 183.164 160.647  1.00  0.00      A    H  
ATOM    583  HD1 ILE A  44     143.573 184.628 162.150  1.00  0.00      A    H  
ATOM    584  HD2 ILE A  44     144.988 185.561 162.538  1.00  0.00      A    H  
ATOM    585  HD3 ILE A  44     144.118 185.749 160.919  1.00  0.00      A    H  
ATOM    586  N   SER A  45     147.968 184.912 157.279  1.00  0.00      A    N  
ATOM    587  CA  SER A  45     148.960 185.514 156.306  1.00  0.00      A    C  
ATOM    588  C   SER A  45     148.251 186.285 155.279  1.00  0.00      A    C  
ATOM    589  O   SER A  45     148.585 187.382 154.929  1.00  0.00      A    O  
ATOM    590  CB  SER A  45     149.879 184.440 155.741  1.00  0.00      A    C  
ATOM    591  OG  SER A  45     150.409 183.645 156.737  1.00  0.00      A    O  
ATOM    592  HN  SER A  45     147.868 183.921 157.228  1.00  0.00      A    H  
ATOM    593  HA  SER A  45     149.452 186.287 156.877  1.00  0.00      A    H  
ATOM    594  HB1 SER A  45     150.716 184.831 155.123  1.00  0.00      A    H  
ATOM    595  HB2 SER A  45     149.253 183.697 155.202  1.00  0.00      A    H  
ATOM    596  HG1 SER A  45     149.754 182.954 156.855  1.00  0.00      A    H  
ATOM    597  N   ASN A  46     147.049 185.804 154.805  1.00  0.00      A    N  
ATOM    598  CA  ASN A  46     146.315 186.528 153.861  1.00  0.00      A    C  
ATOM    599  C   ASN A  46     145.681 187.769 154.359  1.00  0.00      A    C  
ATOM    600  O   ASN A  46     145.546 188.738 153.639  1.00  0.00      A    O  
ATOM    601  CB  ASN A  46     145.230 185.536 153.211  1.00  0.00      A    C  
ATOM    602  CG  ASN A  46     145.967 184.595 152.174  1.00  0.00      A    C  
ATOM    603  OD1 ASN A  46     147.173 184.707 151.883  1.00  0.00      A    O  
ATOM    604  ND2 ASN A  46     145.256 183.584 151.652  1.00  0.00      A    N  
ATOM    605  HN  ASN A  46     146.802 184.847 154.939  1.00  0.00      A    H  
ATOM    606  HA  ASN A  46     146.919 186.857 153.029  1.00  0.00      A    H  
ATOM    607  HB1 ASN A  46     144.415 186.034 152.643  1.00  0.00      A    H  
ATOM    608  HB2 ASN A  46     144.903 184.789 153.965  1.00  0.00      A    H  
ATOM    609 1HD2 ASN A  46     144.376 183.286 152.022  1.00  0.00      A    H  
ATOM    610 2HD2 ASN A  46     145.596 183.161 150.811  1.00  0.00      A    H  
ATOM    611  N   ALA A  47     145.224 187.735 155.668  1.00  0.00      A    N  
ATOM    612  CA  ALA A  47     144.762 188.924 156.356  1.00  0.00      A    C  
ATOM    613  C   ALA A  47     145.822 189.994 156.491  1.00  0.00      A    C  
ATOM    614  O   ALA A  47     145.660 191.138 156.108  1.00  0.00      A    O  
ATOM    615  CB  ALA A  47     144.218 188.423 157.794  1.00  0.00      A    C  
ATOM    616  HN  ALA A  47     145.207 186.866 156.157  1.00  0.00      A    H  
ATOM    617  HA  ALA A  47     143.911 189.342 155.840  1.00  0.00      A    H  
ATOM    618  HB1 ALA A  47     143.392 187.680 157.818  1.00  0.00      A    H  
ATOM    619  HB2 ALA A  47     145.085 187.982 158.329  1.00  0.00      A    H  
ATOM    620  HB3 ALA A  47     143.837 189.308 158.348  1.00  0.00      A    H  
ATOM    621  N   SER A  48     147.072 189.613 156.820  1.00  0.00      A    N  
ATOM    622  CA  SER A  48     148.266 190.460 156.707  1.00  0.00      A    C  
ATOM    623  C   SER A  48     148.541 190.901 155.229  1.00  0.00      A    C  
ATOM    624  O   SER A  48     149.012 191.985 154.971  1.00  0.00      A    O  
ATOM    625  CB  SER A  48     149.556 189.861 157.331  1.00  0.00      A    C  
ATOM    626  OG  SER A  48     149.364 189.184 158.609  1.00  0.00      A    O  
ATOM    627  HN  SER A  48     147.376 188.712 157.120  1.00  0.00      A    H  
ATOM    628  HA  SER A  48     148.025 191.306 157.333  1.00  0.00      A    H  
ATOM    629  HB1 SER A  48     150.425 190.535 157.487  1.00  0.00      A    H  
ATOM    630  HB2 SER A  48     149.940 188.988 156.762  1.00  0.00      A    H  
ATOM    631  HG1 SER A  48     148.572 188.665 158.454  1.00  0.00      A    H  
ATOM    632  N   ASP A  49     148.199 190.127 154.144  1.00  0.00      A    N  
ATOM    633  CA  ASP A  49     148.339 190.553 152.731  1.00  0.00      A    C  
ATOM    634  C   ASP A  49     147.477 191.808 152.497  1.00  0.00      A    C  
ATOM    635  O   ASP A  49     147.908 192.773 151.794  1.00  0.00      A    O  
ATOM    636  CB  ASP A  49     147.923 189.570 151.544  1.00  0.00      A    C  
ATOM    637  CG  ASP A  49     148.732 188.301 151.544  1.00  0.00      A    C  
ATOM    638  OD1 ASP A  49     149.922 188.243 151.825  1.00  0.00      A    O  
ATOM    639  OD2 ASP A  49     148.159 187.253 151.100  1.00  0.00      A    O1-
ATOM    640  HN  ASP A  49     147.762 189.256 154.357  1.00  0.00      A    H  
ATOM    641  HA  ASP A  49     149.321 190.962 152.539  1.00  0.00      A    H  
ATOM    642  HB1 ASP A  49     148.059 190.097 150.575  1.00  0.00      A    H  
ATOM    643  HB2 ASP A  49     146.879 189.252 151.752  1.00  0.00      A    H  
ATOM    644  N   ALA A  50     146.249 191.772 153.032  1.00  0.00      A    N  
ATOM    645  CA  ALA A  50     145.285 192.816 153.042  1.00  0.00      A    C  
ATOM    646  C   ALA A  50     145.781 194.036 153.790  1.00  0.00      A    C  
ATOM    647  O   ALA A  50     145.655 195.159 153.343  1.00  0.00      A    O  
ATOM    648  CB  ALA A  50     143.964 192.358 153.745  1.00  0.00      A    C  
ATOM    649  HN  ALA A  50     146.135 191.018 153.675  1.00  0.00      A    H  
ATOM    650  HA  ALA A  50     145.112 192.993 151.991  1.00  0.00      A    H  
ATOM    651  HB1 ALA A  50     143.151 193.065 153.474  1.00  0.00      A    H  
ATOM    652  HB2 ALA A  50     143.579 191.449 153.235  1.00  0.00      A    H  
ATOM    653  HB3 ALA A  50     144.126 192.137 154.821  1.00  0.00      A    H  
ATOM    654  N   LEU A  51     146.301 193.824 155.017  1.00  0.00      A    N  
ATOM    655  CA  LEU A  51     146.777 194.919 155.817  1.00  0.00      A    C  
ATOM    656  C   LEU A  51     148.076 195.540 155.347  1.00  0.00      A    C  
ATOM    657  O   LEU A  51     148.301 196.751 155.451  1.00  0.00      A    O  
ATOM    658  CB  LEU A  51     147.063 194.481 157.304  1.00  0.00      A    C  
ATOM    659  CG  LEU A  51     145.853 193.839 158.127  1.00  0.00      A    C  
ATOM    660  CD1 LEU A  51     146.224 193.347 159.516  1.00  0.00      A    C  
ATOM    661  CD2 LEU A  51     144.704 194.839 158.293  1.00  0.00      A    C  
ATOM    662  HN  LEU A  51     146.346 192.933 155.460  1.00  0.00      A    H  
ATOM    663  HA  LEU A  51     146.029 195.698 155.851  1.00  0.00      A    H  
ATOM    664  HB1 LEU A  51     147.371 195.385 157.872  1.00  0.00      A    H  
ATOM    665  HB2 LEU A  51     147.833 193.681 157.332  1.00  0.00      A    H  
ATOM    666  HG  LEU A  51     145.496 192.950 157.564  1.00  0.00      A    H  
ATOM    667 1HD1 LEU A  51     146.463 194.290 160.053  1.00  0.00      A    H  
ATOM    668 2HD1 LEU A  51     145.382 192.734 159.904  1.00  0.00      A    H  
ATOM    669 3HD1 LEU A  51     147.141 192.720 159.533  1.00  0.00      A    H  
ATOM    670 1HD2 LEU A  51     143.835 194.332 158.764  1.00  0.00      A    H  
ATOM    671 2HD2 LEU A  51     145.089 195.633 158.968  1.00  0.00      A    H  
ATOM    672 3HD2 LEU A  51     144.349 195.220 157.311  1.00  0.00      A    H  
ATOM    673  N   ASP A  52     149.057 194.840 154.817  1.00  0.00      A    N  
ATOM    674  CA  ASP A  52     150.317 195.373 154.306  1.00  0.00      A    C  
ATOM    675  C   ASP A  52     150.108 196.251 153.104  1.00  0.00      A    C  
ATOM    676  O   ASP A  52     150.771 197.260 153.053  1.00  0.00      A    O  
ATOM    677  CB  ASP A  52     151.335 194.286 153.959  1.00  0.00      A    C  
ATOM    678  CG  ASP A  52     151.873 193.509 155.132  1.00  0.00      A    C  
ATOM    679  OD1 ASP A  52     152.604 192.474 154.913  1.00  0.00      A    O  
ATOM    680  OD2 ASP A  52     151.620 193.947 156.305  1.00  0.00      A    O1-
ATOM    681  HN  ASP A  52     148.964 193.849 154.859  1.00  0.00      A    H  
ATOM    682  HA  ASP A  52     150.785 195.929 155.105  1.00  0.00      A    H  
ATOM    683  HB1 ASP A  52     152.252 194.681 153.472  1.00  0.00      A    H  
ATOM    684  HB2 ASP A  52     150.938 193.550 153.228  1.00  0.00      A    H  
ATOM    685  N   LYS A  53     149.224 195.973 152.151  1.00  0.00      A    N  
ATOM    686  CA  LYS A  53     148.834 196.789 151.057  1.00  0.00      A    C  
ATOM    687  C   LYS A  53     148.187 198.139 151.487  1.00  0.00      A    C  
ATOM    688  O   LYS A  53     148.557 199.257 150.974  1.00  0.00      A    O  
ATOM    689  CB  LYS A  53     147.831 196.074 150.186  1.00  0.00      A    C  
ATOM    690  CG  LYS A  53     148.638 195.212 149.157  1.00  0.00      A    C  
ATOM    691  CD  LYS A  53     147.669 194.575 148.172  1.00  0.00      A    C  
ATOM    692  CE  LYS A  53     148.134 193.203 147.755  1.00  0.00      A    C  
ATOM    693  NZ  LYS A  53     147.423 192.682 146.553  1.00  0.00      A    N1+
ATOM    694  HN  LYS A  53     148.842 195.057 152.242  1.00  0.00      A    H  
ATOM    695  HA  LYS A  53     149.652 197.133 150.441  1.00  0.00      A    H  
ATOM    696  HB1 LYS A  53     147.357 196.803 149.494  1.00  0.00      A    H  
ATOM    697  HB2 LYS A  53     147.201 195.364 150.763  1.00  0.00      A    H  
ATOM    698  HG1 LYS A  53     149.237 194.454 149.706  1.00  0.00      A    H  
ATOM    699  HG2 LYS A  53     149.370 195.889 148.666  1.00  0.00      A    H  
ATOM    700  HD1 LYS A  53     147.551 195.249 147.296  1.00  0.00      A    H  
ATOM    701  HD2 LYS A  53     146.653 194.382 148.577  1.00  0.00      A    H  
ATOM    702  HE1 LYS A  53     147.911 192.472 148.561  1.00  0.00      A    H  
ATOM    703  HE2 LYS A  53     149.221 193.317 147.556  1.00  0.00      A    H  
ATOM    704  HZ1 LYS A  53     147.599 193.243 145.695  1.00  0.00      A    H  
ATOM    705  HZ2 LYS A  53     147.599 191.711 146.223  1.00  0.00      A    H  
ATOM    706  HZ3 LYS A  53     146.408 192.709 146.778  1.00  0.00      A    H  
ATOM    707  N   ILE A  54     147.179 198.123 152.422  1.00  0.00      A    N  
ATOM    708  CA  ILE A  54     146.597 199.343 152.907  1.00  0.00      A    C  
ATOM    709  C   ILE A  54     147.599 200.177 153.739  1.00  0.00      A    C  
ATOM    710  O   ILE A  54     147.572 201.433 153.724  1.00  0.00      A    O  
ATOM    711  CB  ILE A  54     145.190 199.211 153.506  1.00  0.00      A    C  
ATOM    712  CG2 ILE A  54     145.183 198.386 154.827  1.00  0.00      A    C  
ATOM    713  CG1 ILE A  54     144.566 200.625 153.765  1.00  0.00      A    C  
ATOM    714  CD  ILE A  54     144.446 201.503 152.459  1.00  0.00      A    C  
ATOM    715  HN  ILE A  54     146.877 197.223 152.724  1.00  0.00      A    H  
ATOM    716  HA  ILE A  54     146.386 199.991 152.069  1.00  0.00      A    H  
ATOM    717  HB  ILE A  54     144.434 198.769 152.822  1.00  0.00      A    H  
ATOM    718 1HG2 ILE A  54     144.212 198.551 155.341  1.00  0.00      A    H  
ATOM    719 2HG2 ILE A  54     145.338 197.318 154.563  1.00  0.00      A    H  
ATOM    720 3HG2 ILE A  54     146.104 198.717 155.352  1.00  0.00      A    H  
ATOM    721 1HG1 ILE A  54     145.221 201.224 154.434  1.00  0.00      A    H  
ATOM    722 2HG1 ILE A  54     143.672 200.599 154.425  1.00  0.00      A    H  
ATOM    723  HD1 ILE A  54     143.914 200.968 151.644  1.00  0.00      A    H  
ATOM    724  HD2 ILE A  54     143.857 202.416 152.692  1.00  0.00      A    H  
ATOM    725  HD3 ILE A  54     145.418 201.890 152.086  1.00  0.00      A    H  
ATOM    726  N   ARG A  55     148.468 199.545 154.501  1.00  0.00      A    N  
ATOM    727  CA  ARG A  55     149.591 200.253 154.990  1.00  0.00      A    C  
ATOM    728  C   ARG A  55     150.608 200.849 154.025  1.00  0.00      A    C  
ATOM    729  O   ARG A  55     151.171 201.914 154.259  1.00  0.00      A    O  
ATOM    730  CB  ARG A  55     150.348 199.277 155.970  1.00  0.00      A    C  
ATOM    731  CG  ARG A  55     151.605 199.887 156.640  1.00  0.00      A    C  
ATOM    732  CD  ARG A  55     152.116 199.056 157.858  1.00  0.00      A    C  
ATOM    733  NE  ARG A  55     152.343 197.566 157.418  1.00  0.00      A    N  
ATOM    734  CZ  ARG A  55     153.539 196.918 157.238  1.00  0.00      A    C  
ATOM    735  NH1 ARG A  55     154.694 197.596 157.215  1.00  0.00      A    N  
ATOM    736  NH2 ARG A  55     153.549 195.599 157.064  1.00  0.00      A    N1+
ATOM    737  HN  ARG A  55     148.463 198.555 154.622  1.00  0.00      A    H  
ATOM    738  HA  ARG A  55     149.234 201.009 155.675  1.00  0.00      A    H  
ATOM    739  HB1 ARG A  55     150.746 198.363 155.481  1.00  0.00      A    H  
ATOM    740  HB2 ARG A  55     149.577 199.094 156.748  1.00  0.00      A    H  
ATOM    741  HG1 ARG A  55     151.386 200.931 156.949  1.00  0.00      A    H  
ATOM    742  HG2 ARG A  55     152.500 200.067 156.006  1.00  0.00      A    H  
ATOM    743  HD1 ARG A  55     151.369 198.986 158.678  1.00  0.00      A    H  
ATOM    744  HD2 ARG A  55     153.087 199.506 158.156  1.00  0.00      A    H  
ATOM    745  HE  ARG A  55     151.523 196.997 157.356  1.00  0.00      A    H  
ATOM    746 1HH1 ARG A  55     154.802 198.588 157.280  1.00  0.00      A    H  
ATOM    747 2HH1 ARG A  55     155.534 197.081 157.041  1.00  0.00      A    H  
ATOM    748 1HH2 ARG A  55     152.708 195.077 156.918  1.00  0.00      A    H  
ATOM    749 2HH2 ARG A  55     154.409 195.149 156.824  1.00  0.00      A    H  
ATOM    750  N   TYR A  56     150.897 200.214 152.862  1.00  0.00      A    N  
ATOM    751  CA  TYR A  56     151.712 200.839 151.782  1.00  0.00      A    C  
ATOM    752  C   TYR A  56     151.055 202.088 151.210  1.00  0.00      A    C  
ATOM    753  O   TYR A  56     151.623 203.153 150.901  1.00  0.00      A    O  
ATOM    754  CB  TYR A  56     152.019 199.871 150.650  1.00  0.00      A    C  
ATOM    755  CG  TYR A  56     153.109 200.532 149.796  1.00  0.00      A    C  
ATOM    756  CD1 TYR A  56     154.486 200.209 150.116  1.00  0.00      A    C  
ATOM    757  CE1 TYR A  56     155.482 200.735 149.295  1.00  0.00      A    C  
ATOM    758  CZ  TYR A  56     155.146 201.470 148.110  1.00  0.00      A    C  
ATOM    759  OH  TYR A  56     156.185 202.324 147.513  1.00  0.00      A    O  
ATOM    760  CD2 TYR A  56     152.811 201.200 148.556  1.00  0.00      A    C  
ATOM    761  CE2 TYR A  56     153.797 201.643 147.714  1.00  0.00      A    C  
ATOM    762  HN  TYR A  56     150.594 199.267 152.784  1.00  0.00      A    H  
ATOM    763  HA  TYR A  56     152.639 201.164 152.230  1.00  0.00      A    H  
ATOM    764  HB1 TYR A  56     151.099 199.573 150.103  1.00  0.00      A    H  
ATOM    765  HB2 TYR A  56     152.561 198.995 151.067  1.00  0.00      A    H  
ATOM    766  HD1 TYR A  56     154.657 199.725 151.066  1.00  0.00      A    H  
ATOM    767  HE1 TYR A  56     156.509 200.513 149.545  1.00  0.00      A    H  
ATOM    768  HH  TYR A  56     155.720 202.838 146.848  1.00  0.00      A    H  
ATOM    769  HD2 TYR A  56     151.761 201.265 148.312  1.00  0.00      A    H  
ATOM    770  HE2 TYR A  56     153.541 202.291 146.889  1.00  0.00      A    H  
ATOM    771  N   GLU A  57     149.684 201.981 151.109  1.00  0.00      A    N  
ATOM    772  CA  GLU A  57     148.888 203.139 150.639  1.00  0.00      A    C  
ATOM    773  C   GLU A  57     148.882 204.219 151.625  1.00  0.00      A    C  
ATOM    774  O   GLU A  57     148.974 205.360 151.344  1.00  0.00      A    O  
ATOM    775  CB  GLU A  57     147.539 202.674 150.223  1.00  0.00      A    C  
ATOM    776  CG  GLU A  57     147.626 201.914 148.889  1.00  0.00      A    C  
ATOM    777  CD  GLU A  57     147.768 202.925 147.794  1.00  0.00      A    C  
ATOM    778  OE1 GLU A  57     148.896 203.071 147.176  1.00  0.00      A    O  
ATOM    779  OE2 GLU A  57     146.838 203.662 147.463  1.00  0.00      A    O1-
ATOM    780  HN  GLU A  57     149.133 201.161 151.238  1.00  0.00      A    H  
ATOM    781  HA  GLU A  57     149.397 203.535 149.773  1.00  0.00      A    H  
ATOM    782  HB1 GLU A  57     146.760 203.463 150.292  1.00  0.00      A    H  
ATOM    783  HB2 GLU A  57     147.245 201.828 150.880  1.00  0.00      A    H  
ATOM    784  HG1 GLU A  57     146.676 201.350 148.768  1.00  0.00      A    H  
ATOM    785  HG2 GLU A  57     148.512 201.247 148.825  1.00  0.00      A    H  
ATOM    786  N   SER A  58     148.719 203.896 152.973  1.00  0.00      A    N  
ATOM    787  CA  SER A  58     148.778 204.889 154.008  1.00  0.00      A    C  
ATOM    788  C   SER A  58     150.166 205.524 154.175  1.00  0.00      A    C  
ATOM    789  O   SER A  58     150.242 206.752 154.177  1.00  0.00      A    O  
ATOM    790  CB  SER A  58     148.299 204.363 155.421  1.00  0.00      A    C  
ATOM    791  OG  SER A  58     147.041 203.551 155.299  1.00  0.00      A    O  
ATOM    792  HN  SER A  58     148.514 202.947 153.199  1.00  0.00      A    H  
ATOM    793  HA  SER A  58     148.074 205.653 153.712  1.00  0.00      A    H  
ATOM    794  HB1 SER A  58     148.193 205.221 156.118  1.00  0.00      A    H  
ATOM    795  HB2 SER A  58     149.112 203.705 155.795  1.00  0.00      A    H  
ATOM    796  HG1 SER A  58     147.160 202.883 154.621  1.00  0.00      A    H  
ATOM    797  N   LEU A  59     151.229 204.716 154.163  1.00  0.00      A    N  
ATOM    798  CA  LEU A  59     152.599 205.200 154.172  1.00  0.00      A    C  
ATOM    799  C   LEU A  59     152.963 206.172 153.003  1.00  0.00      A    C  
ATOM    800  O   LEU A  59     153.525 207.238 153.279  1.00  0.00      A    O  
ATOM    801  CB  LEU A  59     153.442 203.975 154.076  1.00  0.00      A    C  
ATOM    802  CG  LEU A  59     155.009 204.291 153.940  1.00  0.00      A    C  
ATOM    803  CD1 LEU A  59     155.461 205.100 155.193  1.00  0.00      A    C  
ATOM    804  CD2 LEU A  59     155.697 202.924 153.858  1.00  0.00      A    C  
ATOM    805  HN  LEU A  59     151.058 203.735 154.201  1.00  0.00      A    H  
ATOM    806  HA  LEU A  59     152.821 205.739 155.081  1.00  0.00      A    H  
ATOM    807  HB1 LEU A  59     153.034 203.348 153.255  1.00  0.00      A    H  
ATOM    808  HB2 LEU A  59     153.292 203.379 155.002  1.00  0.00      A    H  
ATOM    809  HG  LEU A  59     155.236 204.947 153.073  1.00  0.00      A    H  
ATOM    810 1HD1 LEU A  59     156.568 205.150 155.270  1.00  0.00      A    H  
ATOM    811 2HD1 LEU A  59     155.159 206.169 155.141  1.00  0.00      A    H  
ATOM    812 3HD1 LEU A  59     155.145 204.604 156.136  1.00  0.00      A    H  
ATOM    813 1HD2 LEU A  59     155.128 202.278 154.559  1.00  0.00      A    H  
ATOM    814 2HD2 LEU A  59     155.744 202.568 152.806  1.00  0.00      A    H  
ATOM    815 3HD2 LEU A  59     156.726 203.002 154.268  1.00  0.00      A    H  
ATOM    816  N   THR A  60     152.536 205.881 151.776  1.00  0.00      A    N  
ATOM    817  CA  THR A  60     153.083 206.616 150.629  1.00  0.00      A    C  
ATOM    818  C   THR A  60     152.152 207.684 150.093  1.00  0.00      A    C  
ATOM    819  O   THR A  60     152.467 208.520 149.283  1.00  0.00      A    O  
ATOM    820  CB  THR A  60     153.447 205.750 149.439  1.00  0.00      A    C  
ATOM    821  OG1 THR A  60     152.370 204.971 149.108  1.00  0.00      A    O  
ATOM    822  CG2 THR A  60     154.432 204.726 149.778  1.00  0.00      A    C  
ATOM    823  HN  THR A  60     151.837 205.188 151.613  1.00  0.00      A    H  
ATOM    824  HA  THR A  60     154.031 207.034 150.930  1.00  0.00      A    H  
ATOM    825  HB  THR A  60     153.740 206.315 148.529  1.00  0.00      A    H  
ATOM    826  HG1 THR A  60     152.397 204.233 149.722  1.00  0.00      A    H  
ATOM    827 1HG2 THR A  60     155.295 205.136 150.344  1.00  0.00      A    H  
ATOM    828 2HG2 THR A  60     154.067 203.838 150.337  1.00  0.00      A    H  
ATOM    829 3HG2 THR A  60     154.931 204.232 148.917  1.00  0.00      A    H  
ATOM    830  N   ASP A  61     150.958 207.815 150.663  1.00  0.00      A    N  
ATOM    831  CA  ASP A  61     150.064 208.853 150.252  1.00  0.00      A    C  
ATOM    832  C   ASP A  61     149.760 209.724 151.464  1.00  0.00      A    C  
ATOM    833  O   ASP A  61     149.666 209.304 152.628  1.00  0.00      A    O  
ATOM    834  CB  ASP A  61     148.666 208.181 149.820  1.00  0.00      A    C  
ATOM    835  CG  ASP A  61     147.921 209.114 148.949  1.00  0.00      A    C  
ATOM    836  OD1 ASP A  61     146.748 209.414 149.350  1.00  0.00      A    O  
ATOM    837  OD2 ASP A  61     148.453 209.470 147.831  1.00  0.00      A    O1-
ATOM    838  HN  ASP A  61     150.667 207.310 151.472  1.00  0.00      A    H  
ATOM    839  HA  ASP A  61     150.627 209.482 149.578  1.00  0.00      A    H  
ATOM    840  HB1 ASP A  61     148.214 207.884 150.790  1.00  0.00      A    H  
ATOM    841  HB2 ASP A  61     148.896 207.243 149.271  1.00  0.00      A    H  
ATOM    842  N   PRO A  62     149.721 211.085 151.409  1.00  0.00      A    N  
ATOM    843  CA  PRO A  62     149.106 211.886 152.455  1.00  0.00      A    C  
ATOM    844  C   PRO A  62     147.614 211.726 152.636  1.00  0.00      A    C  
ATOM    845  O   PRO A  62     147.223 211.677 153.804  1.00  0.00      A    O  
ATOM    846  CD  PRO A  62     150.092 211.876 150.204  1.00  0.00      A    C  
ATOM    847  CB  PRO A  62     149.530 213.305 152.065  1.00  0.00      A    C  
ATOM    848  CG  PRO A  62     149.696 213.357 150.539  1.00  0.00      A    C  
ATOM    849  HD1 PRO A  62     151.191 211.766 150.092  1.00  0.00      A    H  
ATOM    850  HD2 PRO A  62     149.601 211.471 149.293  1.00  0.00      A    H  
ATOM    851  HA  PRO A  62     149.612 211.657 153.381  1.00  0.00      A    H  
ATOM    852  HB1 PRO A  62     150.435 213.534 152.667  1.00  0.00      A    H  
ATOM    853  HB2 PRO A  62     148.753 214.056 152.323  1.00  0.00      A    H  
ATOM    854  HG1 PRO A  62     150.522 214.027 150.220  1.00  0.00      A    H  
ATOM    855  HG2 PRO A  62     148.719 213.606 150.071  1.00  0.00      A    H  
ATOM    856  N   SER A  63     146.718 211.767 151.605  1.00  0.00      A    N  
ATOM    857  CA  SER A  63     145.254 211.699 151.769  1.00  0.00      A    C  
ATOM    858  C   SER A  63     144.826 210.378 152.399  1.00  0.00      A    C  
ATOM    859  O   SER A  63     143.997 210.331 153.283  1.00  0.00      A    O  
ATOM    860  CB  SER A  63     144.533 211.754 150.394  1.00  0.00      A    C  
ATOM    861  OG  SER A  63     143.114 211.630 150.465  1.00  0.00      A    O  
ATOM    862  HN  SER A  63     147.024 211.797 150.657  1.00  0.00      A    H  
ATOM    863  HA  SER A  63     144.918 212.478 152.437  1.00  0.00      A    H  
ATOM    864  HB1 SER A  63     145.053 210.953 149.826  1.00  0.00      A    H  
ATOM    865  HB2 SER A  63     144.815 212.701 149.886  1.00  0.00      A    H  
ATOM    866  HG1 SER A  63     142.745 211.603 149.579  1.00  0.00      A    H  
ATOM    867  N   LYS A  64     145.474 209.238 152.023  1.00  0.00      A    N  
ATOM    868  CA  LYS A  64     145.275 207.974 152.710  1.00  0.00      A    C  
ATOM    869  C   LYS A  64     145.682 207.883 154.203  1.00  0.00      A    C  
ATOM    870  O   LYS A  64     145.061 207.208 154.972  1.00  0.00      A    O  
ATOM    871  CB  LYS A  64     145.641 206.701 151.950  1.00  0.00      A    C  
ATOM    872  CG  LYS A  64     145.009 206.473 150.607  1.00  0.00      A    C  
ATOM    873  CD  LYS A  64     143.445 206.252 150.648  1.00  0.00      A    C  
ATOM    874  CE  LYS A  64     142.733 206.712 149.359  1.00  0.00      A    C  
ATOM    875  NZ  LYS A  64     143.355 206.203 148.041  1.00  0.00      A    N1+
ATOM    876  HN  LYS A  64     146.139 209.150 151.285  1.00  0.00      A    H  
ATOM    877  HA  LYS A  64     144.199 207.976 152.803  1.00  0.00      A    H  
ATOM    878  HB1 LYS A  64     145.463 205.800 152.575  1.00  0.00      A    H  
ATOM    879  HB2 LYS A  64     146.711 206.898 151.724  1.00  0.00      A    H  
ATOM    880  HG1 LYS A  64     145.531 205.681 150.028  1.00  0.00      A    H  
ATOM    881  HG2 LYS A  64     145.231 207.387 150.016  1.00  0.00      A    H  
ATOM    882  HD1 LYS A  64     143.122 207.050 151.349  1.00  0.00      A    H  
ATOM    883  HD2 LYS A  64     143.190 205.217 150.963  1.00  0.00      A    H  
ATOM    884  HE1 LYS A  64     142.836 207.819 149.356  1.00  0.00      A    H  
ATOM    885  HE2 LYS A  64     141.683 206.358 149.445  1.00  0.00      A    H  
ATOM    886  HZ1 LYS A  64     144.043 206.952 147.821  1.00  0.00      A    H  
ATOM    887  HZ2 LYS A  64     143.738 205.236 148.045  1.00  0.00      A    H  
ATOM    888  HZ3 LYS A  64     142.607 206.269 147.321  1.00  0.00      A    H  
ATOM    889  N   LEU A  65     146.732 208.672 154.640  1.00  0.00      A    N  
ATOM    890  CA  LEU A  65     147.349 208.627 155.942  1.00  0.00      A    C  
ATOM    891  C   LEU A  65     146.404 209.218 157.026  1.00  0.00      A    C  
ATOM    892  O   LEU A  65     146.082 208.678 158.099  1.00  0.00      A    O  
ATOM    893  CB  LEU A  65     148.675 209.435 155.959  1.00  0.00      A    C  
ATOM    894  CG  LEU A  65     149.437 209.363 157.247  1.00  0.00      A    C  
ATOM    895  CD1 LEU A  65     149.815 207.991 157.777  1.00  0.00      A    C  
ATOM    896  CD2 LEU A  65     150.564 210.413 157.173  1.00  0.00      A    C  
ATOM    897  HN  LEU A  65     146.985 209.403 154.011  1.00  0.00      A    H  
ATOM    898  HA  LEU A  65     147.450 207.557 156.046  1.00  0.00      A    H  
ATOM    899  HB1 LEU A  65     148.461 210.474 155.628  1.00  0.00      A    H  
ATOM    900  HB2 LEU A  65     149.279 208.976 155.148  1.00  0.00      A    H  
ATOM    901  HG  LEU A  65     148.763 209.792 158.019  1.00  0.00      A    H  
ATOM    902 1HD1 LEU A  65     150.359 207.350 157.051  1.00  0.00      A    H  
ATOM    903 2HD1 LEU A  65     150.480 208.080 158.663  1.00  0.00      A    H  
ATOM    904 3HD1 LEU A  65     148.945 207.470 158.231  1.00  0.00      A    H  
ATOM    905 1HD2 LEU A  65     151.076 210.356 156.188  1.00  0.00      A    H  
ATOM    906 2HD2 LEU A  65     150.114 211.404 157.391  1.00  0.00      A    H  
ATOM    907 3HD2 LEU A  65     151.313 210.373 157.993  1.00  0.00      A    H  
ATOM    908  N   ASP A  66     145.886 210.404 156.628  1.00  0.00      A    N  
ATOM    909  CA  ASP A  66     144.890 211.145 157.394  1.00  0.00      A    C  
ATOM    910  C   ASP A  66     143.577 210.459 157.483  1.00  0.00      A    C  
ATOM    911  O   ASP A  66     142.857 210.610 158.428  1.00  0.00      A    O  
ATOM    912  CB  ASP A  66     144.870 212.531 156.812  1.00  0.00      A    C  
ATOM    913  CG  ASP A  66     144.300 213.523 157.776  1.00  0.00      A    C  
ATOM    914  OD1 ASP A  66     145.046 214.104 158.605  1.00  0.00      A    O  
ATOM    915  OD2 ASP A  66     143.033 213.800 157.753  1.00  0.00      A    O1-
ATOM    916  HN  ASP A  66     146.263 211.006 155.929  1.00  0.00      A    H  
ATOM    917  HA  ASP A  66     145.189 211.104 158.431  1.00  0.00      A    H  
ATOM    918  HB1 ASP A  66     144.317 212.498 155.849  1.00  0.00      A    H  
ATOM    919  HB2 ASP A  66     145.939 212.804 156.678  1.00  0.00      A    H  
ATOM    920  N   SER A  67     143.286 209.687 156.463  1.00  0.00      A    N  
ATOM    921  CA  SER A  67     142.132 208.822 156.458  1.00  0.00      A    C  
ATOM    922  C   SER A  67     142.437 207.374 156.890  1.00  0.00      A    C  
ATOM    923  O   SER A  67     141.779 206.392 156.596  1.00  0.00      A    O  
ATOM    924  CB  SER A  67     141.416 208.685 155.123  1.00  0.00      A    C  
ATOM    925  OG  SER A  67     141.018 209.986 154.648  1.00  0.00      A    O  
ATOM    926  HN  SER A  67     143.783 209.864 155.617  1.00  0.00      A    H  
ATOM    927  HA  SER A  67     141.406 209.264 157.124  1.00  0.00      A    H  
ATOM    928  HB1 SER A  67     140.515 208.036 155.156  1.00  0.00      A    H  
ATOM    929  HB2 SER A  67     142.065 208.330 154.294  1.00  0.00      A    H  
ATOM    930  HG1 SER A  67     140.774 209.978 153.720  1.00  0.00      A    H  
ATOM    931  N   GLY A  68     143.411 207.207 157.713  1.00  0.00      A    N  
ATOM    932  CA  GLY A  68     143.832 205.916 158.345  1.00  0.00      A    C  
ATOM    933  C   GLY A  68     142.918 205.446 159.369  1.00  0.00      A    C  
ATOM    934  O   GLY A  68     141.977 206.131 159.742  1.00  0.00      A    O  
ATOM    935  HN  GLY A  68     143.978 208.013 157.859  1.00  0.00      A    H  
ATOM    936  HA1 GLY A  68     144.773 206.194 158.795  1.00  0.00      A    H  
ATOM    937  HA2 GLY A  68     143.927 205.160 157.580  1.00  0.00      A    H  
ATOM    938  N   LYS A  69     143.103 204.201 159.900  1.00  0.00      A    N  
ATOM    939  CA  LYS A  69     142.247 203.469 160.752  1.00  0.00      A    C  
ATOM    940  C   LYS A  69     143.057 202.294 161.239  1.00  0.00      A    C  
ATOM    941  O   LYS A  69     144.125 202.083 160.702  1.00  0.00      A    O  
ATOM    942  CB  LYS A  69     140.935 202.929 160.068  1.00  0.00      A    C  
ATOM    943  CG  LYS A  69     139.908 202.340 160.990  1.00  0.00      A    C  
ATOM    944  CD  LYS A  69     138.575 202.010 160.491  1.00  0.00      A    C  
ATOM    945  CE  LYS A  69     137.718 201.037 161.322  1.00  0.00      A    C  
ATOM    946  NZ  LYS A  69     136.383 201.052 160.708  1.00  0.00      A    N1+
ATOM    947  HN  LYS A  69     143.997 203.775 159.783  1.00  0.00      A    H  
ATOM    948  HA  LYS A  69     141.960 204.016 161.638  1.00  0.00      A    H  
ATOM    949  HB1 LYS A  69     141.206 202.137 159.338  1.00  0.00      A    H  
ATOM    950  HB2 LYS A  69     140.499 203.826 159.577  1.00  0.00      A    H  
ATOM    951  HG1 LYS A  69     139.636 202.940 161.884  1.00  0.00      A    H  
ATOM    952  HG2 LYS A  69     140.439 201.411 161.287  1.00  0.00      A    H  
ATOM    953  HD1 LYS A  69     138.731 201.619 159.463  1.00  0.00      A    H  
ATOM    954  HD2 LYS A  69     138.053 202.980 160.346  1.00  0.00      A    H  
ATOM    955  HE1 LYS A  69     137.668 201.238 162.413  1.00  0.00      A    H  
ATOM    956  HE2 LYS A  69     138.219 200.051 161.216  1.00  0.00      A    H  
ATOM    957  HZ1 LYS A  69     135.891 201.953 160.880  1.00  0.00      A    H  
ATOM    958  HZ2 LYS A  69     136.481 200.934 159.679  1.00  0.00      A    H  
ATOM    959  HZ3 LYS A  69     135.757 200.365 161.174  1.00  0.00      A    H  
ATOM    960  N   GLU A  70     142.743 201.657 162.345  1.00  0.00      A    N  
ATOM    961  CA  GLU A  70     143.601 200.663 162.869  1.00  0.00      A    C  
ATOM    962  C   GLU A  70     143.798 199.412 162.014  1.00  0.00      A    C  
ATOM    963  O   GLU A  70     142.883 198.972 161.284  1.00  0.00      A    O  
ATOM    964  CB  GLU A  70     143.261 200.344 164.328  1.00  0.00      A    C  
ATOM    965  CG  GLU A  70     144.201 199.386 165.141  1.00  0.00      A    C  
ATOM    966  CD  GLU A  70     145.612 199.991 165.192  1.00  0.00      A    C  
ATOM    967  OE1 GLU A  70     146.397 199.827 164.165  1.00  0.00      A    O  
ATOM    968  OE2 GLU A  70     145.956 200.506 166.274  1.00  0.00      A    O1-
ATOM    969  HN  GLU A  70     142.141 202.015 163.054  1.00  0.00      A    H  
ATOM    970  HA  GLU A  70     144.557 201.151 162.984  1.00  0.00      A    H  
ATOM    971  HB1 GLU A  70     142.233 199.923 164.321  1.00  0.00      A    H  
ATOM    972  HB2 GLU A  70     143.067 201.336 164.790  1.00  0.00      A    H  
ATOM    973  HG1 GLU A  70     144.291 198.322 164.835  1.00  0.00      A    H  
ATOM    974  HG2 GLU A  70     143.748 199.412 166.155  1.00  0.00      A    H  
ATOM    975  N   LEU A  71     144.997 198.785 162.158  1.00  0.00      A    N  
ATOM    976  CA  LEU A  71     145.297 197.510 161.401  1.00  0.00      A    C  
ATOM    977  C   LEU A  71     145.368 196.204 162.321  1.00  0.00      A    C  
ATOM    978  O   LEU A  71     146.235 196.167 163.109  1.00  0.00      A    O  
ATOM    979  CB  LEU A  71     146.766 197.691 160.782  1.00  0.00      A    C  
ATOM    980  CG  LEU A  71     146.963 198.900 159.722  1.00  0.00      A    C  
ATOM    981  CD1 LEU A  71     148.413 199.100 159.644  1.00  0.00      A    C  
ATOM    982  CD2 LEU A  71     146.369 198.696 158.274  1.00  0.00      A    C  
ATOM    983  HN  LEU A  71     145.676 199.163 162.783  1.00  0.00      A    H  
ATOM    984  HA  LEU A  71     144.617 197.474 160.563  1.00  0.00      A    H  
ATOM    985  HB1 LEU A  71     147.217 196.772 160.350  1.00  0.00      A    H  
ATOM    986  HB2 LEU A  71     147.412 197.969 161.642  1.00  0.00      A    H  
ATOM    987  HG  LEU A  71     146.501 199.777 160.223  1.00  0.00      A    H  
ATOM    988 1HD1 LEU A  71     149.032 198.219 159.370  1.00  0.00      A    H  
ATOM    989 2HD1 LEU A  71     148.641 199.832 158.839  1.00  0.00      A    H  
ATOM    990 3HD1 LEU A  71     148.731 199.498 160.631  1.00  0.00      A    H  
ATOM    991 1HD2 LEU A  71     146.813 197.859 157.694  1.00  0.00      A    H  
ATOM    992 2HD2 LEU A  71     145.300 198.401 158.331  1.00  0.00      A    H  
ATOM    993 3HD2 LEU A  71     146.349 199.638 157.685  1.00  0.00      A    H  
ATOM    994  N   LYS A  72     144.341 195.364 162.181  1.00  0.00      A    N  
ATOM    995  CA  LYS A  72     144.197 194.155 162.927  1.00  0.00      A    C  
ATOM    996  C   LYS A  72     143.389 193.023 162.183  1.00  0.00      A    C  
ATOM    997  O   LYS A  72     142.705 193.187 161.135  1.00  0.00      A    O  
ATOM    998  CB  LYS A  72     143.451 194.249 164.278  1.00  0.00      A    C  
ATOM    999  CG  LYS A  72     141.958 194.613 164.171  1.00  0.00      A    C  
ATOM   1000  CD  LYS A  72     141.660 195.395 165.424  1.00  0.00      A    C  
ATOM   1001  CE  LYS A  72     140.267 195.956 165.554  1.00  0.00      A    C  
ATOM   1002  NZ  LYS A  72     139.312 194.846 165.741  1.00  0.00      A    N1+
ATOM   1003  HN  LYS A  72     143.726 195.499 161.409  1.00  0.00      A    H  
ATOM   1004  HA  LYS A  72     145.160 193.754 163.209  1.00  0.00      A    H  
ATOM   1005  HB1 LYS A  72     143.901 195.050 164.902  1.00  0.00      A    H  
ATOM   1006  HB2 LYS A  72     143.654 193.321 164.854  1.00  0.00      A    H  
ATOM   1007  HG1 LYS A  72     141.436 193.639 164.058  1.00  0.00      A    H  
ATOM   1008  HG2 LYS A  72     141.622 195.089 163.225  1.00  0.00      A    H  
ATOM   1009  HD1 LYS A  72     142.356 196.259 165.480  1.00  0.00      A    H  
ATOM   1010  HD2 LYS A  72     141.935 194.687 166.235  1.00  0.00      A    H  
ATOM   1011  HE1 LYS A  72     139.966 196.542 164.660  1.00  0.00      A    H  
ATOM   1012  HE2 LYS A  72     140.172 196.583 166.466  1.00  0.00      A    H  
ATOM   1013  HZ1 LYS A  72     139.435 194.435 166.688  1.00  0.00      A    H  
ATOM   1014  HZ2 LYS A  72     138.365 195.275 165.705  1.00  0.00      A    H  
ATOM   1015  HZ3 LYS A  72     139.300 194.096 165.021  1.00  0.00      A    H  
ATOM   1016  N   ILE A  73     143.503 191.747 162.730  1.00  0.00      A    N  
ATOM   1017  CA  ILE A  73     142.819 190.538 162.349  1.00  0.00      A    C  
ATOM   1018  C   ILE A  73     141.963 190.069 163.490  1.00  0.00      A    C  
ATOM   1019  O   ILE A  73     142.386 189.888 164.599  1.00  0.00      A    O  
ATOM   1020  CB  ILE A  73     143.755 189.461 161.716  1.00  0.00      A    C  
ATOM   1021  CG2 ILE A  73     142.809 188.572 160.759  1.00  0.00      A    C  
ATOM   1022  CG1 ILE A  73     144.973 190.053 160.990  1.00  0.00      A    C  
ATOM   1023  CD  ILE A  73     146.077 189.040 160.670  1.00  0.00      A    C  
ATOM   1024  HN  ILE A  73     144.037 191.514 163.539  1.00  0.00      A    H  
ATOM   1025  HA  ILE A  73     142.144 190.718 161.525  1.00  0.00      A    H  
ATOM   1026  HB  ILE A  73     144.082 188.867 162.596  1.00  0.00      A    H  
ATOM   1027 1HG2 ILE A  73     143.242 187.624 160.375  1.00  0.00      A    H  
ATOM   1028 2HG2 ILE A  73     141.925 188.180 161.307  1.00  0.00      A    H  
ATOM   1029 3HG2 ILE A  73     142.359 189.171 159.939  1.00  0.00      A    H  
ATOM   1030 1HG1 ILE A  73     145.386 190.929 161.535  1.00  0.00      A    H  
ATOM   1031 2HG1 ILE A  73     144.563 190.534 160.076  1.00  0.00      A    H  
ATOM   1032  HD1 ILE A  73     146.666 188.750 161.566  1.00  0.00      A    H  
ATOM   1033  HD2 ILE A  73     145.763 188.160 160.069  1.00  0.00      A    H  
ATOM   1034  HD3 ILE A  73     146.767 189.597 160.002  1.00  0.00      A    H  
ATOM   1035  N   ASP A  74     140.702 189.904 163.169  1.00  0.00      A    N  
ATOM   1036  CA  ASP A  74     139.701 189.416 164.073  1.00  0.00      A    C  
ATOM   1037  C   ASP A  74     139.238 188.000 163.698  1.00  0.00      A    C  
ATOM   1038  O   ASP A  74     138.863 187.710 162.602  1.00  0.00      A    O  
ATOM   1039  CB  ASP A  74     138.434 190.402 164.018  1.00  0.00      A    C  
ATOM   1040  CG  ASP A  74     138.797 191.641 164.752  1.00  0.00      A    C  
ATOM   1041  OD1 ASP A  74     138.489 192.698 164.194  1.00  0.00      A    O  
ATOM   1042  OD2 ASP A  74     139.321 191.626 165.919  1.00  0.00      A    O1-
ATOM   1043  HN  ASP A  74     140.291 190.126 162.289  1.00  0.00      A    H  
ATOM   1044  HA  ASP A  74     140.091 189.340 165.077  1.00  0.00      A    H  
ATOM   1045  HB1 ASP A  74     137.425 189.989 164.232  1.00  0.00      A    H  
ATOM   1046  HB2 ASP A  74     138.425 190.714 162.952  1.00  0.00      A    H  
ATOM   1047  N   ILE A  75     139.191 187.135 164.671  1.00  0.00      A    N  
ATOM   1048  CA  ILE A  75     138.836 185.717 164.533  1.00  0.00      A    C  
ATOM   1049  C   ILE A  75     137.613 185.214 165.329  1.00  0.00      A    C  
ATOM   1050  O   ILE A  75     137.727 185.176 166.540  1.00  0.00      A    O  
ATOM   1051  CB  ILE A  75     139.994 184.696 164.940  1.00  0.00      A    C  
ATOM   1052  CG2 ILE A  75     139.525 183.325 164.317  1.00  0.00      A    C  
ATOM   1053  CG1 ILE A  75     141.423 185.018 164.423  1.00  0.00      A    C  
ATOM   1054  CD  ILE A  75     142.530 184.076 164.923  1.00  0.00      A    C  
ATOM   1055  HN  ILE A  75     139.409 187.403 165.606  1.00  0.00      A    H  
ATOM   1056  HA  ILE A  75     138.585 185.576 163.492  1.00  0.00      A    H  
ATOM   1057  HB  ILE A  75     139.994 184.555 166.042  1.00  0.00      A    H  
ATOM   1058 1HG2 ILE A  75     139.317 183.532 163.245  1.00  0.00      A    H  
ATOM   1059 2HG2 ILE A  75     140.323 182.568 164.469  1.00  0.00      A    H  
ATOM   1060 3HG2 ILE A  75     138.578 182.848 164.650  1.00  0.00      A    H  
ATOM   1061 1HG1 ILE A  75     141.740 186.009 164.815  1.00  0.00      A    H  
ATOM   1062 2HG1 ILE A  75     141.471 184.954 163.315  1.00  0.00      A    H  
ATOM   1063  HD1 ILE A  75     143.516 184.229 164.435  1.00  0.00      A    H  
ATOM   1064  HD2 ILE A  75     142.672 184.235 166.013  1.00  0.00      A    H  
ATOM   1065  HD3 ILE A  75     142.194 183.031 164.751  1.00  0.00      A    H  
ATOM   1066  N   ILE A  76     136.491 185.001 164.557  1.00  0.00      A    N  
ATOM   1067  CA  ILE A  76     135.212 184.787 165.217  1.00  0.00      A    C  
ATOM   1068  C   ILE A  76     134.738 183.290 164.926  1.00  0.00      A    C  
ATOM   1069  O   ILE A  76     134.246 183.007 163.845  1.00  0.00      A    O  
ATOM   1070  CB  ILE A  76     134.159 185.653 164.639  1.00  0.00      A    C  
ATOM   1071  CG2 ILE A  76     132.839 185.382 165.349  1.00  0.00      A    C  
ATOM   1072  CG1 ILE A  76     134.697 187.063 164.720  1.00  0.00      A    C  
ATOM   1073  CD  ILE A  76     133.700 188.005 164.132  1.00  0.00      A    C  
ATOM   1074  HN  ILE A  76     136.489 185.087 163.564  1.00  0.00      A    H  
ATOM   1075  HA  ILE A  76     135.181 185.051 166.263  1.00  0.00      A    H  
ATOM   1076  HB  ILE A  76     133.934 185.476 163.565  1.00  0.00      A    H  
ATOM   1077 1HG2 ILE A  76     131.998 186.041 165.044  1.00  0.00      A    H  
ATOM   1078 2HG2 ILE A  76     132.520 184.329 165.192  1.00  0.00      A    H  
ATOM   1079 3HG2 ILE A  76     132.966 185.448 166.451  1.00  0.00      A    H  
ATOM   1080 1HG1 ILE A  76     135.697 187.179 164.249  1.00  0.00      A    H  
ATOM   1081 2HG1 ILE A  76     134.741 187.337 165.796  1.00  0.00      A    H  
ATOM   1082  HD1 ILE A  76     133.627 188.051 163.024  1.00  0.00      A    H  
ATOM   1083  HD2 ILE A  76     132.683 187.778 164.515  1.00  0.00      A    H  
ATOM   1084  HD3 ILE A  76     134.021 189.049 164.336  1.00  0.00      A    H  
ATOM   1085  N   PRO A  77     134.918 182.408 165.827  1.00  0.00      A    N  
ATOM   1086  CA  PRO A  77     134.322 181.025 165.855  1.00  0.00      A    C  
ATOM   1087  C   PRO A  77     132.882 180.997 166.204  1.00  0.00      A    C  
ATOM   1088  O   PRO A  77     132.579 181.641 167.232  1.00  0.00      A    O  
ATOM   1089  CD  PRO A  77     135.956 182.581 166.860  1.00  0.00      A    C  
ATOM   1090  CB  PRO A  77     135.195 180.252 166.894  1.00  0.00      A    C  
ATOM   1091  CG  PRO A  77     135.856 181.334 167.787  1.00  0.00      A    C  
ATOM   1092  HD1 PRO A  77     136.966 182.753 166.430  1.00  0.00      A    H  
ATOM   1093  HD2 PRO A  77     135.788 183.496 167.466  1.00  0.00      A    H  
ATOM   1094  HA  PRO A  77     134.387 180.635 164.850  1.00  0.00      A    H  
ATOM   1095  HB1 PRO A  77     136.010 179.731 166.346  1.00  0.00      A    H  
ATOM   1096  HB2 PRO A  77     134.578 179.466 167.379  1.00  0.00      A    H  
ATOM   1097  HG1 PRO A  77     136.823 180.931 168.154  1.00  0.00      A    H  
ATOM   1098  HG2 PRO A  77     135.098 181.645 168.538  1.00  0.00      A    H  
ATOM   1099  N   ASN A  78     132.026 180.143 165.466  1.00  0.00      A    N  
ATOM   1100  CA  ASN A  78     130.577 180.282 165.696  1.00  0.00      A    C  
ATOM   1101  C   ASN A  78     129.987 178.957 166.056  1.00  0.00      A    C  
ATOM   1102  O   ASN A  78     129.347 178.355 165.174  1.00  0.00      A    O  
ATOM   1103  CB  ASN A  78     129.797 180.736 164.429  1.00  0.00      A    C  
ATOM   1104  CG  ASN A  78     130.132 182.196 164.220  1.00  0.00      A    C  
ATOM   1105  OD1 ASN A  78     129.989 183.124 165.035  1.00  0.00      A    O  
ATOM   1106  ND2 ASN A  78     130.756 182.468 163.057  1.00  0.00      A    N  
ATOM   1107  HN  ASN A  78     132.143 179.622 164.624  1.00  0.00      A    H  
ATOM   1108  HA  ASN A  78     130.405 180.923 166.547  1.00  0.00      A    H  
ATOM   1109  HB1 ASN A  78     128.705 180.745 164.630  1.00  0.00      A    H  
ATOM   1110  HB2 ASN A  78     129.982 180.193 163.477  1.00  0.00      A    H  
ATOM   1111 1HD2 ASN A  78     130.923 181.718 162.417  1.00  0.00      A    H  
ATOM   1112 2HD2 ASN A  78     130.697 183.418 162.748  1.00  0.00      A    H  
ATOM   1113  N   PRO A  79     130.077 178.365 167.240  1.00  0.00      A    N  
ATOM   1114  CA  PRO A  79     129.836 176.888 167.461  1.00  0.00      A    C  
ATOM   1115  C   PRO A  79     128.450 176.524 167.074  1.00  0.00      A    C  
ATOM   1116  O   PRO A  79     128.326 175.376 166.587  1.00  0.00      A    O  
ATOM   1117  CD  PRO A  79     130.611 178.996 168.417  1.00  0.00      A    C  
ATOM   1118  CB  PRO A  79     130.074 176.742 168.956  1.00  0.00      A    C  
ATOM   1119  CG  PRO A  79     131.064 177.810 169.273  1.00  0.00      A    C  
ATOM   1120  HD1 PRO A  79     131.469 179.684 168.259  1.00  0.00      A    H  
ATOM   1121  HD2 PRO A  79     129.832 179.521 169.010  1.00  0.00      A    H  
ATOM   1122  HA  PRO A  79     130.516 176.359 166.811  1.00  0.00      A    H  
ATOM   1123  HB1 PRO A  79     130.533 175.738 169.075  1.00  0.00      A    H  
ATOM   1124  HB2 PRO A  79     129.157 176.785 169.583  1.00  0.00      A    H  
ATOM   1125  HG1 PRO A  79     132.127 177.549 169.083  1.00  0.00      A    H  
ATOM   1126  HG2 PRO A  79     131.056 178.182 170.320  1.00  0.00      A    H  
ATOM   1127  N   GLN A  80     127.409 177.331 167.230  1.00  0.00      A    N  
ATOM   1128  CA  GLN A  80     125.992 177.108 166.905  1.00  0.00      A    C  
ATOM   1129  C   GLN A  80     125.916 176.842 165.420  1.00  0.00      A    C  
ATOM   1130  O   GLN A  80     125.231 175.879 165.000  1.00  0.00      A    O  
ATOM   1131  CB  GLN A  80     125.101 178.266 167.467  1.00  0.00      A    C  
ATOM   1132  CG  GLN A  80     125.157 179.605 166.717  1.00  0.00      A    C  
ATOM   1133  CD  GLN A  80     126.450 180.404 166.903  1.00  0.00      A    C  
ATOM   1134  OE1 GLN A  80     127.397 180.077 167.602  1.00  0.00      A    O  
ATOM   1135  NE2 GLN A  80     126.536 181.553 166.121  1.00  0.00      A    N  
ATOM   1136  HN  GLN A  80     127.589 178.187 167.708  1.00  0.00      A    H  
ATOM   1137  HA  GLN A  80     125.787 176.206 167.463  1.00  0.00      A    H  
ATOM   1138  HB1 GLN A  80     125.237 178.318 168.568  1.00  0.00      A    H  
ATOM   1139  HB2 GLN A  80     124.130 177.773 167.248  1.00  0.00      A    H  
ATOM   1140  HG1 GLN A  80     124.389 180.314 167.096  1.00  0.00      A    H  
ATOM   1141  HG2 GLN A  80     125.035 179.561 165.614  1.00  0.00      A    H  
ATOM   1142 1HE2 GLN A  80     125.847 181.998 165.548  1.00  0.00      A    H  
ATOM   1143 2HE2 GLN A  80     127.482 181.874 166.167  1.00  0.00      A    H  
ATOM   1144  N   GLU A  81     126.651 177.543 164.544  1.00  0.00      A    N  
ATOM   1145  CA  GLU A  81     126.263 177.550 163.094  1.00  0.00      A    C  
ATOM   1146  C   GLU A  81     127.252 176.659 162.374  1.00  0.00      A    C  
ATOM   1147  O   GLU A  81     127.247 176.568 161.135  1.00  0.00      A    O  
ATOM   1148  CB  GLU A  81     126.221 178.975 162.549  1.00  0.00      A    C  
ATOM   1149  CG  GLU A  81     124.988 179.167 161.633  1.00  0.00      A    C  
ATOM   1150  CD  GLU A  81     123.614 179.386 162.302  1.00  0.00      A    C  
ATOM   1151  OE1 GLU A  81     122.765 178.544 162.318  1.00  0.00      A    O  
ATOM   1152  OE2 GLU A  81     123.439 180.484 162.927  1.00  0.00      A    O1-
ATOM   1153  HN  GLU A  81     127.200 178.302 164.886  1.00  0.00      A    H  
ATOM   1154  HA  GLU A  81     125.277 177.128 162.966  1.00  0.00      A    H  
ATOM   1155  HB1 GLU A  81     127.151 179.129 161.960  1.00  0.00      A    H  
ATOM   1156  HB2 GLU A  81     126.294 179.815 163.271  1.00  0.00      A    H  
ATOM   1157  HG1 GLU A  81     124.826 178.234 161.051  1.00  0.00      A    H  
ATOM   1158  HG2 GLU A  81     125.089 179.937 160.839  1.00  0.00      A    H  
ATOM   1159  N   ARG A  82     128.321 176.077 163.073  1.00  0.00      A    N  
ATOM   1160  CA  ARG A  82     129.373 175.239 162.366  1.00  0.00      A    C  
ATOM   1161  C   ARG A  82     130.209 176.054 161.292  1.00  0.00      A    C  
ATOM   1162  O   ARG A  82     130.568 175.638 160.172  1.00  0.00      A    O  
ATOM   1163  CB  ARG A  82     128.821 173.960 161.670  1.00  0.00      A    C  
ATOM   1164  CG  ARG A  82     129.876 172.896 161.489  1.00  0.00      A    C  
ATOM   1165  CD  ARG A  82     129.413 171.684 160.702  1.00  0.00      A    C  
ATOM   1166  NE  ARG A  82     128.708 170.779 161.616  1.00  0.00      A    N  
ATOM   1167  CZ  ARG A  82     128.237 169.620 161.237  1.00  0.00      A    C  
ATOM   1168  NH1 ARG A  82     128.168 169.354 159.875  1.00  0.00      A    N  
ATOM   1169  NH2 ARG A  82     127.690 168.715 161.982  1.00  0.00      A    N1+
ATOM   1170  HN  ARG A  82     128.297 176.144 164.067  1.00  0.00      A    H  
ATOM   1171  HA  ARG A  82     130.105 174.859 163.064  1.00  0.00      A    H  
ATOM   1172  HB1 ARG A  82     128.303 174.399 160.791  1.00  0.00      A    H  
ATOM   1173  HB2 ARG A  82     128.031 173.598 162.363  1.00  0.00      A    H  
ATOM   1174  HG1 ARG A  82     130.509 172.642 162.367  1.00  0.00      A    H  
ATOM   1175  HG2 ARG A  82     130.712 173.318 160.892  1.00  0.00      A    H  
ATOM   1176  HD1 ARG A  82     130.350 171.185 160.373  1.00  0.00      A    H  
ATOM   1177  HD2 ARG A  82     128.765 171.981 159.850  1.00  0.00      A    H  
ATOM   1178  HE  ARG A  82     128.585 170.954 162.593  1.00  0.00      A    H  
ATOM   1179 1HH1 ARG A  82     128.689 169.885 159.207  1.00  0.00      A    H  
ATOM   1180 2HH1 ARG A  82     127.873 168.428 159.639  1.00  0.00      A    H  
ATOM   1181 1HH2 ARG A  82     127.347 169.026 162.869  1.00  0.00      A    H  
ATOM   1182 2HH2 ARG A  82     127.646 167.805 161.571  1.00  0.00      A    H  
ATOM   1183  N   THR A  83     130.468 177.316 161.582  1.00  0.00      A    N  
ATOM   1184  CA  THR A  83     131.317 178.176 160.782  1.00  0.00      A    C  
ATOM   1185  C   THR A  83     132.416 178.838 161.563  1.00  0.00      A    C  
ATOM   1186  O   THR A  83     132.379 178.894 162.771  1.00  0.00      A    O  
ATOM   1187  CB  THR A  83     130.479 179.300 160.235  1.00  0.00      A    C  
ATOM   1188  OG1 THR A  83     129.967 180.215 161.230  1.00  0.00      A    O  
ATOM   1189  CG2 THR A  83     129.434 178.729 159.353  1.00  0.00      A    C  
ATOM   1190  HN  THR A  83     130.045 177.705 162.396  1.00  0.00      A    H  
ATOM   1191  HA  THR A  83     131.812 177.616 160.002  1.00  0.00      A    H  
ATOM   1192  HB  THR A  83     131.103 179.920 159.556  1.00  0.00      A    H  
ATOM   1193  HG1 THR A  83     129.651 181.072 160.936  1.00  0.00      A    H  
ATOM   1194 1HG2 THR A  83     129.873 178.137 158.522  1.00  0.00      A    H  
ATOM   1195 2HG2 THR A  83     128.567 178.319 159.915  1.00  0.00      A    H  
ATOM   1196 3HG2 THR A  83     129.052 179.606 158.789  1.00  0.00      A    H  
ATOM   1197  N   LEU A  84     133.478 179.289 160.864  1.00  0.00      A    N  
ATOM   1198  CA  LEU A  84     134.568 180.039 161.431  1.00  0.00      A    C  
ATOM   1199  C   LEU A  84     134.762 181.263 160.489  1.00  0.00      A    C  
ATOM   1200  O   LEU A  84     134.944 181.133 159.258  1.00  0.00      A    O  
ATOM   1201  CB  LEU A  84     135.938 179.361 161.482  1.00  0.00      A    C  
ATOM   1202  CG  LEU A  84     137.088 180.217 162.182  1.00  0.00      A    C  
ATOM   1203  CD1 LEU A  84     136.897 180.298 163.656  1.00  0.00      A    C  
ATOM   1204  CD2 LEU A  84     138.542 179.632 161.997  1.00  0.00      A    C  
ATOM   1205  HN  LEU A  84     133.520 179.129 159.881  1.00  0.00      A    H  
ATOM   1206  HA  LEU A  84     134.274 180.458 162.382  1.00  0.00      A    H  
ATOM   1207  HB1 LEU A  84     136.313 179.165 160.454  1.00  0.00      A    H  
ATOM   1208  HB2 LEU A  84     135.815 178.452 162.109  1.00  0.00      A    H  
ATOM   1209  HG  LEU A  84     137.024 181.274 161.846  1.00  0.00      A    H  
ATOM   1210 1HD1 LEU A  84     136.014 180.959 163.793  1.00  0.00      A    H  
ATOM   1211 2HD1 LEU A  84     136.619 179.343 164.150  1.00  0.00      A    H  
ATOM   1212 3HD1 LEU A  84     137.745 180.717 164.239  1.00  0.00      A    H  
ATOM   1213 1HD2 LEU A  84     138.725 179.684 160.902  1.00  0.00      A    H  
ATOM   1214 2HD2 LEU A  84     139.269 180.298 162.510  1.00  0.00      A    H  
ATOM   1215 3HD2 LEU A  84     138.632 178.600 162.396  1.00  0.00      A    H  
ATOM   1216  N   THR A  85     134.607 182.496 161.034  1.00  0.00      A    N  
ATOM   1217  CA  THR A  85     134.915 183.736 160.266  1.00  0.00      A    C  
ATOM   1218  C   THR A  85     136.202 184.418 160.734  1.00  0.00      A    C  
ATOM   1219  O   THR A  85     136.416 184.546 161.951  1.00  0.00      A    O  
ATOM   1220  CB  THR A  85     133.738 184.758 160.319  1.00  0.00      A    C  
ATOM   1221  OG1 THR A  85     132.519 184.160 159.913  1.00  0.00      A    O  
ATOM   1222  CG2 THR A  85     133.842 185.997 159.443  1.00  0.00      A    C  
ATOM   1223  HN  THR A  85     134.400 182.616 162.002  1.00  0.00      A    H  
ATOM   1224  HA  THR A  85     135.147 183.490 159.241  1.00  0.00      A    H  
ATOM   1225  HB  THR A  85     133.648 185.083 161.378  1.00  0.00      A    H  
ATOM   1226  HG1 THR A  85     131.747 184.590 160.288  1.00  0.00      A    H  
ATOM   1227 1HG2 THR A  85     133.993 185.777 158.364  1.00  0.00      A    H  
ATOM   1228 2HG2 THR A  85     132.933 186.629 159.535  1.00  0.00      A    H  
ATOM   1229 3HG2 THR A  85     134.628 186.721 159.745  1.00  0.00      A    H  
ATOM   1230  N   LEU A  86     137.077 184.886 159.789  1.00  0.00      A    N  
ATOM   1231  CA  LEU A  86     138.100 185.879 160.011  1.00  0.00      A    C  
ATOM   1232  C   LEU A  86     137.698 187.207 159.405  1.00  0.00      A    C  
ATOM   1233  O   LEU A  86     137.093 187.163 158.333  1.00  0.00      A    O  
ATOM   1234  CB  LEU A  86     139.358 185.494 159.214  1.00  0.00      A    C  
ATOM   1235  CG  LEU A  86     140.081 184.249 159.773  1.00  0.00      A    C  
ATOM   1236  CD1 LEU A  86     139.607 182.838 159.252  1.00  0.00      A    C  
ATOM   1237  CD2 LEU A  86     141.608 184.402 159.676  1.00  0.00      A    C  
ATOM   1238  HN  LEU A  86     136.937 184.816 158.804  1.00  0.00      A    H  
ATOM   1239  HA  LEU A  86     138.415 186.039 161.031  1.00  0.00      A    H  
ATOM   1240  HB1 LEU A  86     139.968 186.414 159.085  1.00  0.00      A    H  
ATOM   1241  HB2 LEU A  86     139.055 185.211 158.183  1.00  0.00      A    H  
ATOM   1242  HG  LEU A  86     139.866 184.284 160.862  1.00  0.00      A    H  
ATOM   1243 1HD1 LEU A  86     140.194 182.009 159.702  1.00  0.00      A    H  
ATOM   1244 2HD1 LEU A  86     138.563 182.571 159.520  1.00  0.00      A    H  
ATOM   1245 3HD1 LEU A  86     139.650 182.816 158.142  1.00  0.00      A    H  
ATOM   1246 1HD2 LEU A  86     142.139 183.590 160.217  1.00  0.00      A    H  
ATOM   1247 2HD2 LEU A  86     141.978 184.380 158.628  1.00  0.00      A    H  
ATOM   1248 3HD2 LEU A  86     141.938 185.367 160.117  1.00  0.00      A    H  
ATOM   1249  N   VAL A  87     138.027 188.323 160.020  1.00  0.00      A    N  
ATOM   1250  CA  VAL A  87     137.724 189.683 159.471  1.00  0.00      A    C  
ATOM   1251  C   VAL A  87     139.043 190.560 159.594  1.00  0.00      A    C  
ATOM   1252  O   VAL A  87     139.456 190.824 160.776  1.00  0.00      A    O  
ATOM   1253  CB  VAL A  87     136.584 190.438 160.097  1.00  0.00      A    C  
ATOM   1254  CG1 VAL A  87     135.984 191.530 159.187  1.00  0.00      A    C  
ATOM   1255  CG2 VAL A  87     135.476 189.427 160.544  1.00  0.00      A    C  
ATOM   1256  HN  VAL A  87     138.485 188.296 160.905  1.00  0.00      A    H  
ATOM   1257  HA  VAL A  87     137.398 189.587 158.447  1.00  0.00      A    H  
ATOM   1258  HB  VAL A  87     136.909 191.004 160.996  1.00  0.00      A    H  
ATOM   1259 1HG1 VAL A  87     135.619 191.086 158.236  1.00  0.00      A    H  
ATOM   1260 2HG1 VAL A  87     135.215 192.104 159.745  1.00  0.00      A    H  
ATOM   1261 3HG1 VAL A  87     136.762 192.292 158.968  1.00  0.00      A    H  
ATOM   1262 1HG2 VAL A  87     134.605 190.059 160.825  1.00  0.00      A    H  
ATOM   1263 2HG2 VAL A  87     135.314 188.660 159.758  1.00  0.00      A    H  
ATOM   1264 3HG2 VAL A  87     135.855 189.009 161.501  1.00  0.00      A    H  
ATOM   1265  N   ASP A  88     139.633 191.084 158.512  1.00  0.00      A    N  
ATOM   1266  CA  ASP A  88     140.573 192.167 158.569  1.00  0.00      A    C  
ATOM   1267  C   ASP A  88     139.968 193.583 158.490  1.00  0.00      A    C  
ATOM   1268  O   ASP A  88     138.803 193.852 158.208  1.00  0.00      A    O  
ATOM   1269  CB  ASP A  88     141.820 191.977 157.582  1.00  0.00      A    C  
ATOM   1270  CG  ASP A  88     141.404 191.919 156.118  1.00  0.00      A    C  
ATOM   1271  OD1 ASP A  88     141.447 190.795 155.526  1.00  0.00      A    O  
ATOM   1272  OD2 ASP A  88     141.060 193.017 155.590  1.00  0.00      A    O1-
ATOM   1273  HN  ASP A  88     139.238 190.947 157.608  1.00  0.00      A    H  
ATOM   1274  HA  ASP A  88     141.095 192.112 159.513  1.00  0.00      A    H  
ATOM   1275  HB1 ASP A  88     142.382 191.023 157.673  1.00  0.00      A    H  
ATOM   1276  HB2 ASP A  88     142.541 192.818 157.675  1.00  0.00      A    H  
ATOM   1277  N   THR A  89     140.832 194.570 158.590  1.00  0.00      A    N  
ATOM   1278  CA  THR A  89     140.532 196.005 158.408  1.00  0.00      A    C  
ATOM   1279  C   THR A  89     141.231 196.503 157.201  1.00  0.00      A    C  
ATOM   1280  O   THR A  89     141.276 197.700 156.923  1.00  0.00      A    O  
ATOM   1281  CB  THR A  89     140.984 196.848 159.608  1.00  0.00      A    C  
ATOM   1282  OG1 THR A  89     142.351 196.697 159.891  1.00  0.00      A    O  
ATOM   1283  CG2 THR A  89     140.206 196.449 160.863  1.00  0.00      A    C  
ATOM   1284  HN  THR A  89     141.785 194.349 158.781  1.00  0.00      A    H  
ATOM   1285  HA  THR A  89     139.497 196.282 158.267  1.00  0.00      A    H  
ATOM   1286  HB  THR A  89     140.827 197.947 159.557  1.00  0.00      A    H  
ATOM   1287  HG1 THR A  89     142.539 197.516 160.354  1.00  0.00      A    H  
ATOM   1288 1HG2 THR A  89     140.582 197.011 161.745  1.00  0.00      A    H  
ATOM   1289 2HG2 THR A  89     139.103 196.581 160.873  1.00  0.00      A    H  
ATOM   1290 3HG2 THR A  89     140.507 195.414 161.132  1.00  0.00      A    H  
ATOM   1291  N   GLY A  90     141.717 195.587 156.331  1.00  0.00      A    N  
ATOM   1292  CA  GLY A  90     142.542 196.021 155.272  1.00  0.00      A    C  
ATOM   1293  C   GLY A  90     141.973 196.736 154.062  1.00  0.00      A    C  
ATOM   1294  O   GLY A  90     140.984 197.336 154.081  1.00  0.00      A    O  
ATOM   1295  HN  GLY A  90     141.541 194.611 156.436  1.00  0.00      A    H  
ATOM   1296  HA1 GLY A  90     143.007 195.107 154.933  1.00  0.00      A    H  
ATOM   1297  HA2 GLY A  90     143.289 196.697 155.662  1.00  0.00      A    H  
ATOM   1298  N   ILE A  91     142.691 196.604 152.970  1.00  0.00      A    N  
ATOM   1299  CA  ILE A  91     142.369 197.240 151.736  1.00  0.00      A    C  
ATOM   1300  C   ILE A  91     140.979 196.882 151.145  1.00  0.00      A    C  
ATOM   1301  O   ILE A  91     140.388 197.688 150.430  1.00  0.00      A    O  
ATOM   1302  CB  ILE A  91     143.569 197.011 150.625  1.00  0.00      A    C  
ATOM   1303  CG2 ILE A  91     143.691 195.471 150.243  1.00  0.00      A    C  
ATOM   1304  CG1 ILE A  91     143.456 197.941 149.437  1.00  0.00      A    C  
ATOM   1305  CD  ILE A  91     144.737 197.988 148.560  1.00  0.00      A    C  
ATOM   1306  HN  ILE A  91     143.467 195.978 152.941  1.00  0.00      A    H  
ATOM   1307  HA  ILE A  91     142.364 198.273 152.053  1.00  0.00      A    H  
ATOM   1308  HB  ILE A  91     144.498 197.313 151.154  1.00  0.00      A    H  
ATOM   1309 1HG2 ILE A  91     144.730 195.185 149.974  1.00  0.00      A    H  
ATOM   1310 2HG2 ILE A  91     143.425 194.900 151.159  1.00  0.00      A    H  
ATOM   1311 3HG2 ILE A  91     143.062 195.114 149.400  1.00  0.00      A    H  
ATOM   1312 1HG1 ILE A  91     143.237 198.973 149.786  1.00  0.00      A    H  
ATOM   1313 2HG1 ILE A  91     142.588 197.578 148.847  1.00  0.00      A    H  
ATOM   1314  HD1 ILE A  91     145.052 196.922 148.568  1.00  0.00      A    H  
ATOM   1315  HD2 ILE A  91     144.594 198.458 147.564  1.00  0.00      A    H  
ATOM   1316  HD3 ILE A  91     145.502 198.593 149.092  1.00  0.00      A    H  
ATOM   1317  N   GLY A  92     140.404 195.637 151.289  1.00  0.00      A    N  
ATOM   1318  CA  GLY A  92     139.269 195.076 150.513  1.00  0.00      A    C  
ATOM   1319  C   GLY A  92     139.503 194.875 149.030  1.00  0.00      A    C  
ATOM   1320  O   GLY A  92     140.645 195.009 148.488  1.00  0.00      A    O  
ATOM   1321  HN  GLY A  92     140.765 194.904 151.861  1.00  0.00      A    H  
ATOM   1322  HA1 GLY A  92     138.467 195.772 150.710  1.00  0.00      A    H  
ATOM   1323  HA2 GLY A  92     139.011 194.076 150.828  1.00  0.00      A    H  
ATOM   1324  N   MET A  93     138.440 194.386 148.330  1.00  0.00      A    N  
ATOM   1325  CA  MET A  93     138.547 193.995 146.981  1.00  0.00      A    C  
ATOM   1326  C   MET A  93     137.348 194.435 146.180  1.00  0.00      A    C  
ATOM   1327  O   MET A  93     136.211 194.265 146.590  1.00  0.00      A    O  
ATOM   1328  CB  MET A  93     138.644 192.468 146.819  1.00  0.00      A    C  
ATOM   1329  CG  MET A  93     140.068 191.980 146.916  1.00  0.00      A    C  
ATOM   1330  SD  MET A  93     140.332 190.319 146.327  1.00  0.00      A    S  
ATOM   1331  CE  MET A  93     139.780 189.618 147.908  1.00  0.00      A    C  
ATOM   1332  HN  MET A  93     137.510 194.296 148.677  1.00  0.00      A    H  
ATOM   1333  HA  MET A  93     139.447 194.432 146.576  1.00  0.00      A    H  
ATOM   1334  HB1 MET A  93     138.319 192.263 145.777  1.00  0.00      A    H  
ATOM   1335  HB2 MET A  93     137.935 191.959 147.506  1.00  0.00      A    H  
ATOM   1336  HG1 MET A  93     140.340 191.995 147.993  1.00  0.00      A    H  
ATOM   1337  HG2 MET A  93     140.691 192.776 146.454  1.00  0.00      A    H  
ATOM   1338  HE1 MET A  93     140.673 189.727 148.560  1.00  0.00      A    H  
ATOM   1339  HE2 MET A  93     138.886 190.105 148.354  1.00  0.00      A    H  
ATOM   1340  HE3 MET A  93     139.564 188.528 147.886  1.00  0.00      A    H  
ATOM   1341  N   THR A  94     137.615 194.979 144.984  1.00  0.00      A    N  
ATOM   1342  CA  THR A  94     136.508 195.364 144.059  1.00  0.00      A    C  
ATOM   1343  C   THR A  94     136.003 194.073 143.415  1.00  0.00      A    C  
ATOM   1344  O   THR A  94     136.617 192.983 143.513  1.00  0.00      A    O  
ATOM   1345  CB  THR A  94     136.762 196.417 142.979  1.00  0.00      A    C  
ATOM   1346  OG1 THR A  94     137.682 195.996 141.975  1.00  0.00      A    O  
ATOM   1347  CG2 THR A  94     137.428 197.670 143.593  1.00  0.00      A    C  
ATOM   1348  HN  THR A  94     138.477 194.916 144.486  1.00  0.00      A    H  
ATOM   1349  HA  THR A  94     135.654 195.643 144.657  1.00  0.00      A    H  
ATOM   1350  HB  THR A  94     135.868 196.767 142.420  1.00  0.00      A    H  
ATOM   1351  HG1 THR A  94     138.580 196.003 142.312  1.00  0.00      A    H  
ATOM   1352 1HG2 THR A  94     138.272 197.317 144.224  1.00  0.00      A    H  
ATOM   1353 2HG2 THR A  94     137.946 198.311 142.848  1.00  0.00      A    H  
ATOM   1354 3HG2 THR A  94     136.825 198.297 144.285  1.00  0.00      A    H  
ATOM   1355  N   LYS A  95     134.903 194.202 142.651  1.00  0.00      A    N  
ATOM   1356  CA  LYS A  95     134.335 193.042 141.864  1.00  0.00      A    C  
ATOM   1357  C   LYS A  95     135.233 192.606 140.763  1.00  0.00      A    C  
ATOM   1358  O   LYS A  95     135.270 191.407 140.403  1.00  0.00      A    O  
ATOM   1359  CB  LYS A  95     132.910 193.376 141.353  1.00  0.00      A    C  
ATOM   1360  CG  LYS A  95     132.117 192.285 140.536  1.00  0.00      A    C  
ATOM   1361  CD  LYS A  95     130.776 192.754 140.027  1.00  0.00      A    C  
ATOM   1362  CE  LYS A  95     129.954 191.731 139.183  1.00  0.00      A    C  
ATOM   1363  NZ  LYS A  95     128.489 192.139 139.143  1.00  0.00      A    N1+
ATOM   1364  HN  LYS A  95     134.623 195.140 142.461  1.00  0.00      A    H  
ATOM   1365  HA  LYS A  95     134.218 192.197 142.527  1.00  0.00      A    H  
ATOM   1366  HB1 LYS A  95     132.930 194.330 140.783  1.00  0.00      A    H  
ATOM   1367  HB2 LYS A  95     132.309 193.642 142.249  1.00  0.00      A    H  
ATOM   1368  HG1 LYS A  95     132.146 191.463 141.282  1.00  0.00      A    H  
ATOM   1369  HG2 LYS A  95     132.798 192.012 139.701  1.00  0.00      A    H  
ATOM   1370  HD1 LYS A  95     130.849 193.639 139.360  1.00  0.00      A    H  
ATOM   1371  HD2 LYS A  95     130.189 193.104 140.903  1.00  0.00      A    H  
ATOM   1372  HE1 LYS A  95     130.006 190.816 139.811  1.00  0.00      A    H  
ATOM   1373  HE2 LYS A  95     130.355 191.598 138.156  1.00  0.00      A    H  
ATOM   1374  HZ1 LYS A  95     128.016 191.488 138.484  1.00  0.00      A    H  
ATOM   1375  HZ2 LYS A  95     128.024 191.921 140.047  1.00  0.00      A    H  
ATOM   1376  HZ3 LYS A  95     128.440 193.115 138.786  1.00  0.00      A    H  
ATOM   1377  N   ALA A  96     135.902 193.597 140.114  1.00  0.00      A    N  
ATOM   1378  CA  ALA A  96     136.959 193.398 139.116  1.00  0.00      A    C  
ATOM   1379  C   ALA A  96     138.201 192.673 139.655  1.00  0.00      A    C  
ATOM   1380  O   ALA A  96     138.760 191.720 139.148  1.00  0.00      A    O  
ATOM   1381  CB  ALA A  96     137.379 194.770 138.484  1.00  0.00      A    C  
ATOM   1382  HN  ALA A  96     135.590 194.528 140.288  1.00  0.00      A    H  
ATOM   1383  HA  ALA A  96     136.581 192.868 138.254  1.00  0.00      A    H  
ATOM   1384  HB1 ALA A  96     138.291 194.743 137.849  1.00  0.00      A    H  
ATOM   1385  HB2 ALA A  96     136.513 195.037 137.841  1.00  0.00      A    H  
ATOM   1386  HB3 ALA A  96     137.661 195.536 139.238  1.00  0.00      A    H  
ATOM   1387  N   ASP A  97     138.624 193.108 140.793  1.00  0.00      A    N  
ATOM   1388  CA  ASP A  97     139.709 192.486 141.596  1.00  0.00      A    C  
ATOM   1389  C   ASP A  97     139.326 191.088 142.119  1.00  0.00      A    C  
ATOM   1390  O   ASP A  97     140.235 190.248 142.163  1.00  0.00      A    O  
ATOM   1391  CB  ASP A  97     140.258 193.503 142.683  1.00  0.00      A    C  
ATOM   1392  CG  ASP A  97     140.885 194.828 142.150  1.00  0.00      A    C  
ATOM   1393  OD1 ASP A  97     140.379 195.917 142.520  1.00  0.00      A    O  
ATOM   1394  OD2 ASP A  97     141.947 194.753 141.515  1.00  0.00      A    O1-
ATOM   1395  HN  ASP A  97     138.180 193.962 141.052  1.00  0.00      A    H  
ATOM   1396  HA  ASP A  97     140.488 192.231 140.893  1.00  0.00      A    H  
ATOM   1397  HB1 ASP A  97     140.966 192.991 143.369  1.00  0.00      A    H  
ATOM   1398  HB2 ASP A  97     139.447 193.795 143.385  1.00  0.00      A    H  
ATOM   1399  N   LEU A  98     138.055 190.785 142.421  1.00  0.00      A    N  
ATOM   1400  CA  LEU A  98     137.704 189.416 142.794  1.00  0.00      A    C  
ATOM   1401  C   LEU A  98     137.847 188.395 141.648  1.00  0.00      A    C  
ATOM   1402  O   LEU A  98     138.218 187.221 141.694  1.00  0.00      A    O  
ATOM   1403  CB  LEU A  98     136.310 189.415 143.368  1.00  0.00      A    C  
ATOM   1404  CG  LEU A  98     136.152 189.963 144.789  1.00  0.00      A    C  
ATOM   1405  CD1 LEU A  98     134.696 190.217 145.164  1.00  0.00      A    C  
ATOM   1406  CD2 LEU A  98     136.652 188.979 145.917  1.00  0.00      A    C  
ATOM   1407  HN  LEU A  98     137.339 191.455 142.600  1.00  0.00      A    H  
ATOM   1408  HA  LEU A  98     138.505 189.116 143.454  1.00  0.00      A    H  
ATOM   1409  HB1 LEU A  98     135.907 188.388 143.234  1.00  0.00      A    H  
ATOM   1410  HB2 LEU A  98     135.708 190.021 142.657  1.00  0.00      A    H  
ATOM   1411  HG  LEU A  98     136.700 190.918 144.939  1.00  0.00      A    H  
ATOM   1412 1HD1 LEU A  98     134.426 190.373 146.230  1.00  0.00      A    H  
ATOM   1413 2HD1 LEU A  98     134.189 190.937 144.486  1.00  0.00      A    H  
ATOM   1414 3HD1 LEU A  98     134.179 189.272 144.894  1.00  0.00      A    H  
ATOM   1415 1HD2 LEU A  98     137.681 188.660 145.646  1.00  0.00      A    H  
ATOM   1416 2HD2 LEU A  98     136.548 189.337 146.964  1.00  0.00      A    H  
ATOM   1417 3HD2 LEU A  98     135.982 188.093 145.940  1.00  0.00      A    H  
ATOM   1418  N   ILE A  99     137.659 189.000 140.408  1.00  0.00      A    N  
ATOM   1419  CA  ILE A  99     137.833 188.165 139.228  1.00  0.00      A    C  
ATOM   1420  C   ILE A  99     139.297 187.936 138.984  1.00  0.00      A    C  
ATOM   1421  O   ILE A  99     139.672 186.821 138.689  1.00  0.00      A    O  
ATOM   1422  CB  ILE A  99     137.050 188.717 138.027  1.00  0.00      A    C  
ATOM   1423  CG2 ILE A  99     137.185 187.817 136.820  1.00  0.00      A    C  
ATOM   1424  CG1 ILE A  99     135.522 188.852 138.344  1.00  0.00      A    C  
ATOM   1425  CD  ILE A  99     134.885 187.659 138.951  1.00  0.00      A    C  
ATOM   1426  HN  ILE A  99     137.325 189.936 140.330  1.00  0.00      A    H  
ATOM   1427  HA  ILE A  99     137.434 187.175 139.394  1.00  0.00      A    H  
ATOM   1428  HB  ILE A  99     137.453 189.722 137.777  1.00  0.00      A    H  
ATOM   1429 1HG2 ILE A  99     138.228 187.768 136.440  1.00  0.00      A    H  
ATOM   1430 2HG2 ILE A  99     136.759 186.823 137.076  1.00  0.00      A    H  
ATOM   1431 3HG2 ILE A  99     136.547 188.271 136.032  1.00  0.00      A    H  
ATOM   1432 1HG1 ILE A  99     134.987 189.194 137.432  1.00  0.00      A    H  
ATOM   1433 2HG1 ILE A  99     135.441 189.739 139.008  1.00  0.00      A    H  
ATOM   1434  HD1 ILE A  99     133.869 187.877 139.344  1.00  0.00      A    H  
ATOM   1435  HD2 ILE A  99     134.878 186.828 138.214  1.00  0.00      A    H  
ATOM   1436  HD3 ILE A  99     135.498 187.218 139.766  1.00  0.00      A    H  
ATOM   1437  N   ASN A 100     140.124 189.023 139.092  1.00  0.00      A    N  
ATOM   1438  CA  ASN A 100     141.535 188.943 138.855  1.00  0.00      A    C  
ATOM   1439  C   ASN A 100     142.208 188.194 139.991  1.00  0.00      A    C  
ATOM   1440  O   ASN A 100     143.117 187.438 139.597  1.00  0.00      A    O  
ATOM   1441  CB  ASN A 100     142.162 190.317 138.579  1.00  0.00      A    C  
ATOM   1442  CG  ASN A 100     141.746 190.855 137.245  1.00  0.00      A    C  
ATOM   1443  OD1 ASN A 100     140.965 190.338 136.463  1.00  0.00      A    O  
ATOM   1444  ND2 ASN A 100     142.298 192.056 137.010  1.00  0.00      A    N  
ATOM   1445  HN  ASN A 100     139.772 189.953 139.174  1.00  0.00      A    H  
ATOM   1446  HA  ASN A 100     141.640 188.280 138.009  1.00  0.00      A    H  
ATOM   1447  HB1 ASN A 100     143.272 190.291 138.627  1.00  0.00      A    H  
ATOM   1448  HB2 ASN A 100     141.838 190.988 139.404  1.00  0.00      A    H  
ATOM   1449 1HD2 ASN A 100     142.705 192.665 137.691  1.00  0.00      A    H  
ATOM   1450 2HD2 ASN A 100     142.172 192.362 136.066  1.00  0.00      A    H  
ATOM   1451  N   ASN A 101     141.919 188.433 141.247  1.00  0.00      A    N  
ATOM   1452  CA  ASN A 101     142.596 187.566 142.281  1.00  0.00      A    C  
ATOM   1453  C   ASN A 101     141.799 186.224 142.316  1.00  0.00      A    C  
ATOM   1454  O   ASN A 101     142.150 185.254 141.655  1.00  0.00      A    O  
ATOM   1455  CB  ASN A 101     142.580 188.293 143.711  1.00  0.00      A    C  
ATOM   1456  CG  ASN A 101     143.473 189.534 143.598  1.00  0.00      A    C  
ATOM   1457  OD1 ASN A 101     144.681 189.554 143.471  1.00  0.00      A    O  
ATOM   1458  ND2 ASN A 101     142.804 190.714 143.520  1.00  0.00      A    N  
ATOM   1459  HN  ASN A 101     141.296 189.095 141.657  1.00  0.00      A    H  
ATOM   1460  HA  ASN A 101     143.650 187.424 142.090  1.00  0.00      A    H  
ATOM   1461  HB1 ASN A 101     143.018 187.716 144.553  1.00  0.00      A    H  
ATOM   1462  HB2 ASN A 101     141.517 188.558 143.894  1.00  0.00      A    H  
ATOM   1463 1HD2 ASN A 101     141.869 190.677 143.166  1.00  0.00      A    H  
ATOM   1464 2HD2 ASN A 101     143.310 191.573 143.445  1.00  0.00      A    H  
ATOM   1465  N   LEU A 102     140.787 186.094 143.249  1.00  0.00      A    N  
ATOM   1466  CA  LEU A 102     140.285 184.755 143.660  1.00  0.00      A    C  
ATOM   1467  C   LEU A 102     139.896 183.808 142.506  1.00  0.00      A    C  
ATOM   1468  O   LEU A 102     140.005 182.590 142.381  1.00  0.00      A    O  
ATOM   1469  CB  LEU A 102     139.070 184.799 144.548  1.00  0.00      A    C  
ATOM   1470  CG  LEU A 102     139.232 185.622 145.905  1.00  0.00      A    C  
ATOM   1471  CD1 LEU A 102     137.850 185.690 146.471  1.00  0.00      A    C  
ATOM   1472  CD2 LEU A 102     140.145 184.854 146.853  1.00  0.00      A    C  
ATOM   1473  HN  LEU A 102     140.455 186.834 143.829  1.00  0.00      A    H  
ATOM   1474  HA  LEU A 102     141.112 184.330 144.210  1.00  0.00      A    H  
ATOM   1475  HB1 LEU A 102     138.650 183.863 144.974  1.00  0.00      A    H  
ATOM   1476  HB2 LEU A 102     138.276 185.383 144.036  1.00  0.00      A    H  
ATOM   1477  HG  LEU A 102     139.669 186.616 145.671  1.00  0.00      A    H  
ATOM   1478 1HD1 LEU A 102     137.631 186.422 147.278  1.00  0.00      A    H  
ATOM   1479 2HD1 LEU A 102     137.150 185.896 145.633  1.00  0.00      A    H  
ATOM   1480 3HD1 LEU A 102     137.640 184.674 146.867  1.00  0.00      A    H  
ATOM   1481 1HD2 LEU A 102     139.740 183.846 147.087  1.00  0.00      A    H  
ATOM   1482 2HD2 LEU A 102     141.120 184.679 146.348  1.00  0.00      A    H  
ATOM   1483 3HD2 LEU A 102     140.135 185.373 147.834  1.00  0.00      A    H  
ATOM   1484  N   GLY A 103     139.168 184.432 141.528  1.00  0.00      A    N  
ATOM   1485  CA  GLY A 103     138.569 183.687 140.386  1.00  0.00      A    C  
ATOM   1486  C   GLY A 103     139.506 183.330 139.290  1.00  0.00      A    C  
ATOM   1487  O   GLY A 103     139.202 182.491 138.488  1.00  0.00      A    O  
ATOM   1488  HN  GLY A 103     139.086 185.426 141.524  1.00  0.00      A    H  
ATOM   1489  HA1 GLY A 103     137.898 184.434 139.989  1.00  0.00      A    H  
ATOM   1490  HA2 GLY A 103     138.193 182.743 140.750  1.00  0.00      A    H  
ATOM   1491  N   THR A 104     140.767 183.878 139.297  1.00  0.00      A    N  
ATOM   1492  CA  THR A 104     141.867 183.405 138.499  1.00  0.00      A    C  
ATOM   1493  C   THR A 104     142.747 182.636 139.446  1.00  0.00      A    C  
ATOM   1494  O   THR A 104     143.089 183.104 140.547  1.00  0.00      A    O  
ATOM   1495  CB  THR A 104     142.693 184.505 137.871  1.00  0.00      A    C  
ATOM   1496  OG1 THR A 104     141.878 185.381 137.095  1.00  0.00      A    O  
ATOM   1497  CG2 THR A 104     143.806 183.973 136.939  1.00  0.00      A    C  
ATOM   1498  HN  THR A 104     141.092 184.596 139.908  1.00  0.00      A    H  
ATOM   1499  HA  THR A 104     141.559 182.752 137.695  1.00  0.00      A    H  
ATOM   1500  HB  THR A 104     143.142 185.178 138.632  1.00  0.00      A    H  
ATOM   1501  HG1 THR A 104     141.133 185.708 137.606  1.00  0.00      A    H  
ATOM   1502 1HG2 THR A 104     143.195 183.416 136.197  1.00  0.00      A    H  
ATOM   1503 2HG2 THR A 104     144.381 184.807 136.482  1.00  0.00      A    H  
ATOM   1504 3HG2 THR A 104     144.498 183.269 137.448  1.00  0.00      A    H  
ATOM   1505  N   ILE A 105     143.062 181.348 139.042  1.00  0.00      A    N  
ATOM   1506  CA  ILE A 105     143.984 180.445 139.803  1.00  0.00      A    C  
ATOM   1507  C   ILE A 105     145.469 180.868 139.670  1.00  0.00      A    C  
ATOM   1508  O   ILE A 105     145.970 181.096 138.569  1.00  0.00      A    O  
ATOM   1509  CB  ILE A 105     143.773 178.920 139.500  1.00  0.00      A    C  
ATOM   1510  CG2 ILE A 105     144.687 178.088 140.327  1.00  0.00      A    C  
ATOM   1511  CG1 ILE A 105     142.299 178.425 139.803  1.00  0.00      A    C  
ATOM   1512  CD  ILE A 105     141.938 177.141 139.175  1.00  0.00      A    C  
ATOM   1513  HN  ILE A 105     142.753 180.963 138.176  1.00  0.00      A    H  
ATOM   1514  HA  ILE A 105     143.823 180.485 140.870  1.00  0.00      A    H  
ATOM   1515  HB  ILE A 105     144.012 178.825 138.419  1.00  0.00      A    H  
ATOM   1516 1HG2 ILE A 105     145.756 178.325 140.138  1.00  0.00      A    H  
ATOM   1517 2HG2 ILE A 105     144.554 178.363 141.395  1.00  0.00      A    H  
ATOM   1518 3HG2 ILE A 105     144.460 177.006 140.212  1.00  0.00      A    H  
ATOM   1519 1HG1 ILE A 105     141.590 179.258 139.605  1.00  0.00      A    H  
ATOM   1520 2HG1 ILE A 105     142.230 178.323 140.907  1.00  0.00      A    H  
ATOM   1521  HD1 ILE A 105     140.835 177.017 139.206  1.00  0.00      A    H  
ATOM   1522  HD2 ILE A 105     142.286 177.150 138.120  1.00  0.00      A    H  
ATOM   1523  HD3 ILE A 105     142.375 176.278 139.721  1.00  0.00      A    H  
ATOM   1524  N   ALA A 106     146.174 180.987 140.792  1.00  0.00      A    N  
ATOM   1525  CA  ALA A 106     147.610 181.065 140.851  1.00  0.00      A    C  
ATOM   1526  C   ALA A 106     148.278 182.275 140.287  1.00  0.00      A    C  
ATOM   1527  O   ALA A 106     149.453 182.197 139.935  1.00  0.00      A    O  
ATOM   1528  CB  ALA A 106     148.351 179.812 140.273  1.00  0.00      A    C  
ATOM   1529  HN  ALA A 106     145.712 180.843 141.663  1.00  0.00      A    H  
ATOM   1530  HA  ALA A 106     147.781 181.113 141.917  1.00  0.00      A    H  
ATOM   1531  HB1 ALA A 106     148.380 179.844 139.163  1.00  0.00      A    H  
ATOM   1532  HB2 ALA A 106     149.415 179.697 140.570  1.00  0.00      A    H  
ATOM   1533  HB3 ALA A 106     147.821 178.892 140.598  1.00  0.00      A    H  
ATOM   1534  N   LYS A 107     147.553 183.344 140.088  1.00  0.00      A    N  
ATOM   1535  CA  LYS A 107     148.072 184.496 139.345  1.00  0.00      A    C  
ATOM   1536  C   LYS A 107     148.930 185.334 140.330  1.00  0.00      A    C  
ATOM   1537  O   LYS A 107     149.872 185.952 139.837  1.00  0.00      A    O  
ATOM   1538  CB  LYS A 107     146.848 185.385 138.975  1.00  0.00      A    C  
ATOM   1539  CG  LYS A 107     147.111 186.303 137.801  1.00  0.00      A    C  
ATOM   1540  CD  LYS A 107     145.935 187.238 137.442  1.00  0.00      A    C  
ATOM   1541  CE  LYS A 107     146.217 188.345 136.505  1.00  0.00      A    C  
ATOM   1542  NZ  LYS A 107     147.160 188.143 135.373  1.00  0.00      A    N1+
ATOM   1543  HN  LYS A 107     146.603 183.422 140.380  1.00  0.00      A    H  
ATOM   1544  HA  LYS A 107     148.667 184.213 138.489  1.00  0.00      A    H  
ATOM   1545  HB1 LYS A 107     146.528 185.995 139.846  1.00  0.00      A    H  
ATOM   1546  HB2 LYS A 107     146.021 184.732 138.621  1.00  0.00      A    H  
ATOM   1547  HG1 LYS A 107     147.535 185.777 136.919  1.00  0.00      A    H  
ATOM   1548  HG2 LYS A 107     147.976 186.929 138.108  1.00  0.00      A    H  
ATOM   1549  HD1 LYS A 107     145.562 187.785 138.335  1.00  0.00      A    H  
ATOM   1550  HD2 LYS A 107     145.104 186.664 136.980  1.00  0.00      A    H  
ATOM   1551  HE1 LYS A 107     146.631 189.274 136.953  1.00  0.00      A    H  
ATOM   1552  HE2 LYS A 107     145.215 188.545 136.068  1.00  0.00      A    H  
ATOM   1553  HZ1 LYS A 107     148.007 187.969 135.951  1.00  0.00      A    H  
ATOM   1554  HZ2 LYS A 107     146.993 187.337 134.737  1.00  0.00      A    H  
ATOM   1555  HZ3 LYS A 107     147.374 189.037 134.886  1.00  0.00      A    H  
ATOM   1556  N   SER A 108     148.503 185.445 141.628  1.00  0.00      A    N  
ATOM   1557  CA  SER A 108     149.131 186.314 142.621  1.00  0.00      A    C  
ATOM   1558  C   SER A 108     149.108 187.820 142.434  1.00  0.00      A    C  
ATOM   1559  O   SER A 108     149.750 188.362 141.505  1.00  0.00      A    O  
ATOM   1560  CB  SER A 108     150.641 185.927 142.901  1.00  0.00      A    C  
ATOM   1561  OG  SER A 108     151.181 186.390 144.073  1.00  0.00      A    O  
ATOM   1562  HN  SER A 108     147.637 185.091 141.973  1.00  0.00      A    H  
ATOM   1563  HA  SER A 108     148.706 186.134 143.597  1.00  0.00      A    H  
ATOM   1564  HB1 SER A 108     151.355 186.288 142.130  1.00  0.00      A    H  
ATOM   1565  HB2 SER A 108     150.762 184.823 142.919  1.00  0.00      A    H  
ATOM   1566  HG1 SER A 108     150.685 186.078 144.833  1.00  0.00      A    H  
ATOM   1567  N   GLY A 109     148.480 188.582 143.361  1.00  0.00      A    N  
ATOM   1568  CA  GLY A 109     148.279 189.994 143.303  1.00  0.00      A    C  
ATOM   1569  C   GLY A 109     149.145 190.672 144.296  1.00  0.00      A    C  
ATOM   1570  O   GLY A 109     149.550 191.778 144.081  1.00  0.00      A    O  
ATOM   1571  HN  GLY A 109     148.054 188.022 144.067  1.00  0.00      A    H  
ATOM   1572  HA1 GLY A 109     147.301 190.075 143.755  1.00  0.00      A    H  
ATOM   1573  HA2 GLY A 109     148.411 190.382 142.304  1.00  0.00      A    H  
ATOM   1574  N   THR A 110     149.415 190.039 145.440  1.00  0.00      A    N  
ATOM   1575  CA  THR A 110     150.395 190.559 146.424  1.00  0.00      A    C  
ATOM   1576  C   THR A 110     151.763 190.594 145.887  1.00  0.00      A    C  
ATOM   1577  O   THR A 110     152.523 191.584 146.094  1.00  0.00      A    O  
ATOM   1578  CB  THR A 110     150.496 189.746 147.688  1.00  0.00      A    C  
ATOM   1579  OG1 THR A 110     149.252 189.366 148.111  1.00  0.00      A    O  
ATOM   1580  CG2 THR A 110     150.996 190.582 148.900  1.00  0.00      A    C  
ATOM   1581  HN  THR A 110     148.906 189.201 145.621  1.00  0.00      A    H  
ATOM   1582  HA  THR A 110     150.270 191.582 146.746  1.00  0.00      A    H  
ATOM   1583  HB  THR A 110     151.041 188.788 147.552  1.00  0.00      A    H  
ATOM   1584  HG1 THR A 110     149.313 188.635 148.731  1.00  0.00      A    H  
ATOM   1585 1HG2 THR A 110     150.216 191.366 149.012  1.00  0.00      A    H  
ATOM   1586 2HG2 THR A 110     151.119 189.979 149.825  1.00  0.00      A    H  
ATOM   1587 3HG2 THR A 110     151.958 191.039 148.584  1.00  0.00      A    H  
ATOM   1588  N   LYS A 111     152.189 189.596 145.109  1.00  0.00      A    N  
ATOM   1589  CA  LYS A 111     153.468 189.523 144.407  1.00  0.00      A    C  
ATOM   1590  C   LYS A 111     153.531 190.498 143.228  1.00  0.00      A    C  
ATOM   1591  O   LYS A 111     154.563 191.090 142.904  1.00  0.00      A    O  
ATOM   1592  CB  LYS A 111     153.762 188.172 143.784  1.00  0.00      A    C  
ATOM   1593  CG  LYS A 111     155.301 188.018 143.407  1.00  0.00      A    C  
ATOM   1594  CD  LYS A 111     155.683 186.600 143.060  1.00  0.00      A    C  
ATOM   1595  CE  LYS A 111     157.184 186.491 142.722  1.00  0.00      A    C  
ATOM   1596  NZ  LYS A 111     157.641 185.133 142.382  1.00  0.00      A    N1+
ATOM   1597  HN  LYS A 111     151.543 188.866 144.900  1.00  0.00      A    H  
ATOM   1598  HA  LYS A 111     154.218 189.795 145.135  1.00  0.00      A    H  
ATOM   1599  HB1 LYS A 111     153.253 187.920 142.829  1.00  0.00      A    H  
ATOM   1600  HB2 LYS A 111     153.430 187.531 144.629  1.00  0.00      A    H  
ATOM   1601  HG1 LYS A 111     155.950 188.430 144.209  1.00  0.00      A    H  
ATOM   1602  HG2 LYS A 111     155.400 188.761 142.586  1.00  0.00      A    H  
ATOM   1603  HD1 LYS A 111     155.195 186.156 142.166  1.00  0.00      A    H  
ATOM   1604  HD2 LYS A 111     155.405 185.947 143.915  1.00  0.00      A    H  
ATOM   1605  HE1 LYS A 111     157.799 186.957 143.521  1.00  0.00      A    H  
ATOM   1606  HE2 LYS A 111     157.474 187.094 141.834  1.00  0.00      A    H  
ATOM   1607  HZ1 LYS A 111     158.666 185.275 142.286  1.00  0.00      A    H  
ATOM   1608  HZ2 LYS A 111     157.446 184.620 143.265  1.00  0.00      A    H  
ATOM   1609  HZ3 LYS A 111     157.141 184.757 141.552  1.00  0.00      A    H  
ATOM   1610  N   ALA A 112     152.380 190.655 142.549  1.00  0.00      A    N  
ATOM   1611  CA  ALA A 112     152.165 191.662 141.507  1.00  0.00      A    C  
ATOM   1612  C   ALA A 112     152.441 193.125 142.013  1.00  0.00      A    C  
ATOM   1613  O   ALA A 112     153.225 193.866 141.505  1.00  0.00      A    O  
ATOM   1614  CB  ALA A 112     150.751 191.587 140.906  1.00  0.00      A    C  
ATOM   1615  HN  ALA A 112     151.598 190.038 142.589  1.00  0.00      A    H  
ATOM   1616  HA  ALA A 112     152.830 191.419 140.691  1.00  0.00      A    H  
ATOM   1617  HB1 ALA A 112     150.584 190.762 140.181  1.00  0.00      A    H  
ATOM   1618  HB2 ALA A 112     150.048 191.417 141.750  1.00  0.00      A    H  
ATOM   1619  HB3 ALA A 112     150.446 192.528 140.400  1.00  0.00      A    H  
ATOM   1620  N   PHE A 113     151.838 193.377 143.203  1.00  0.00      A    N  
ATOM   1621  CA  PHE A 113     152.018 194.579 144.016  1.00  0.00      A    C  
ATOM   1622  C   PHE A 113     153.443 194.826 144.454  1.00  0.00      A    C  
ATOM   1623  O   PHE A 113     153.969 195.931 144.353  1.00  0.00      A    O  
ATOM   1624  CB  PHE A 113     150.965 194.748 145.140  1.00  0.00      A    C  
ATOM   1625  CG  PHE A 113     150.881 196.073 145.774  1.00  0.00      A    C  
ATOM   1626  CD1 PHE A 113     149.698 196.859 145.695  1.00  0.00      A    C  
ATOM   1627  CE1 PHE A 113     149.500 198.033 146.551  1.00  0.00      A    C  
ATOM   1628  CZ  PHE A 113     150.494 198.339 147.448  1.00  0.00      A    C  
ATOM   1629  CD2 PHE A 113     151.839 196.442 146.692  1.00  0.00      A    C  
ATOM   1630  CE2 PHE A 113     151.624 197.532 147.531  1.00  0.00      A    C  
ATOM   1631  HN  PHE A 113     151.136 192.749 143.532  1.00  0.00      A    H  
ATOM   1632  HA  PHE A 113     151.663 195.310 143.305  1.00  0.00      A    H  
ATOM   1633  HB1 PHE A 113     151.042 194.039 145.992  1.00  0.00      A    H  
ATOM   1634  HB2 PHE A 113     149.948 194.535 144.746  1.00  0.00      A    H  
ATOM   1635  HD1 PHE A 113     148.956 196.546 144.975  1.00  0.00      A    H  
ATOM   1636  HE1 PHE A 113     148.699 198.755 146.485  1.00  0.00      A    H  
ATOM   1637  HZ  PHE A 113     150.529 199.201 148.097  1.00  0.00      A    H  
ATOM   1638  HD2 PHE A 113     152.759 195.876 146.714  1.00  0.00      A    H  
ATOM   1639  HE2 PHE A 113     152.305 197.878 148.295  1.00  0.00      A    H  
ATOM   1640  N   MET A 114     154.148 193.730 144.894  1.00  0.00      A    N  
ATOM   1641  CA  MET A 114     155.413 193.784 145.446  1.00  0.00      A    C  
ATOM   1642  C   MET A 114     156.530 193.891 144.374  1.00  0.00      A    C  
ATOM   1643  O   MET A 114     157.495 194.607 144.436  1.00  0.00      A    O  
ATOM   1644  CB  MET A 114     155.790 192.598 146.405  1.00  0.00      A    C  
ATOM   1645  CG  MET A 114     157.080 192.846 147.150  1.00  0.00      A    C  
ATOM   1646  SD  MET A 114     156.879 194.120 148.437  1.00  0.00      A    S  
ATOM   1647  CE  MET A 114     158.618 194.240 148.664  1.00  0.00      A    C  
ATOM   1648  HN  MET A 114     153.589 192.905 144.913  1.00  0.00      A    H  
ATOM   1649  HA  MET A 114     155.513 194.671 146.053  1.00  0.00      A    H  
ATOM   1650  HB1 MET A 114     155.957 191.669 145.819  1.00  0.00      A    H  
ATOM   1651  HB2 MET A 114     154.981 192.388 147.136  1.00  0.00      A    H  
ATOM   1652  HG1 MET A 114     158.027 193.077 146.615  1.00  0.00      A    H  
ATOM   1653  HG2 MET A 114     157.322 191.930 147.731  1.00  0.00      A    H  
ATOM   1654  HE1 MET A 114     159.174 194.409 147.717  1.00  0.00      A    H  
ATOM   1655  HE2 MET A 114     158.897 195.016 149.408  1.00  0.00      A    H  
ATOM   1656  HE3 MET A 114     158.927 193.307 149.184  1.00  0.00      A    H  
ATOM   1657  N   GLU A 115     156.360 193.304 143.208  1.00  0.00      A    N  
ATOM   1658  CA  GLU A 115     157.111 193.321 141.972  1.00  0.00      A    C  
ATOM   1659  C   GLU A 115     157.105 194.681 141.251  1.00  0.00      A    C  
ATOM   1660  O   GLU A 115     158.108 195.099 140.716  1.00  0.00      A    O  
ATOM   1661  CB  GLU A 115     156.695 192.324 140.911  1.00  0.00      A    C  
ATOM   1662  CG  GLU A 115     157.803 191.999 139.827  1.00  0.00      A    C  
ATOM   1663  CD  GLU A 115     158.990 191.209 140.467  1.00  0.00      A    C  
ATOM   1664  OE1 GLU A 115     160.241 191.490 140.182  1.00  0.00      A    O  
ATOM   1665  OE2 GLU A 115     158.653 190.306 141.201  1.00  0.00      A    O1-
ATOM   1666  HN  GLU A 115     155.454 192.919 143.047  1.00  0.00      A    H  
ATOM   1667  HA  GLU A 115     158.160 193.173 142.183  1.00  0.00      A    H  
ATOM   1668  HB1 GLU A 115     155.793 192.680 140.370  1.00  0.00      A    H  
ATOM   1669  HB2 GLU A 115     156.451 191.355 141.398  1.00  0.00      A    H  
ATOM   1670  HG1 GLU A 115     158.324 192.910 139.463  1.00  0.00      A    H  
ATOM   1671  HG2 GLU A 115     157.536 191.411 138.923  1.00  0.00      A    H  
ATOM   1672  N   ALA A 116     155.927 195.349 141.235  1.00  0.00      A    N  
ATOM   1673  CA  ALA A 116     155.906 196.692 140.618  1.00  0.00      A    C  
ATOM   1674  C   ALA A 116     156.170 197.836 141.600  1.00  0.00      A    C  
ATOM   1675  O   ALA A 116     155.987 198.978 141.278  1.00  0.00      A    O  
ATOM   1676  CB  ALA A 116     154.488 196.801 140.050  1.00  0.00      A    C  
ATOM   1677  HN  ALA A 116     155.057 194.990 141.564  1.00  0.00      A    H  
ATOM   1678  HA  ALA A 116     156.677 196.847 139.877  1.00  0.00      A    H  
ATOM   1679  HB1 ALA A 116     154.333 196.102 139.200  1.00  0.00      A    H  
ATOM   1680  HB2 ALA A 116     153.762 196.602 140.867  1.00  0.00      A    H  
ATOM   1681  HB3 ALA A 116     154.283 197.809 139.631  1.00  0.00      A    H  
ATOM   1682  N   LEU A 117     156.531 197.471 142.840  1.00  0.00      A    N  
ATOM   1683  CA  LEU A 117     156.743 198.351 143.982  1.00  0.00      A    C  
ATOM   1684  C   LEU A 117     158.085 199.026 143.824  1.00  0.00      A    C  
ATOM   1685  O   LEU A 117     159.092 198.517 143.464  1.00  0.00      A    O  
ATOM   1686  CB  LEU A 117     156.616 197.506 145.209  1.00  0.00      A    C  
ATOM   1687  CG  LEU A 117     155.953 198.232 146.422  1.00  0.00      A    C  
ATOM   1688  CD1 LEU A 117     154.581 198.726 146.131  1.00  0.00      A    C  
ATOM   1689  CD2 LEU A 117     155.938 197.271 147.650  1.00  0.00      A    C  
ATOM   1690  HN  LEU A 117     156.694 196.491 142.927  1.00  0.00      A    H  
ATOM   1691  HA  LEU A 117     156.047 199.176 143.940  1.00  0.00      A    H  
ATOM   1692  HB1 LEU A 117     157.616 197.100 145.473  1.00  0.00      A    H  
ATOM   1693  HB2 LEU A 117     155.972 196.623 145.010  1.00  0.00      A    H  
ATOM   1694  HG  LEU A 117     156.532 199.113 146.770  1.00  0.00      A    H  
ATOM   1695 1HD1 LEU A 117     153.976 198.881 147.050  1.00  0.00      A    H  
ATOM   1696 2HD1 LEU A 117     154.543 199.637 145.496  1.00  0.00      A    H  
ATOM   1697 3HD1 LEU A 117     153.986 197.921 145.648  1.00  0.00      A    H  
ATOM   1698 1HD2 LEU A 117     157.020 197.049 147.773  1.00  0.00      A    H  
ATOM   1699 2HD2 LEU A 117     155.583 197.800 148.560  1.00  0.00      A    H  
ATOM   1700 3HD2 LEU A 117     155.429 196.309 147.428  1.00  0.00      A    H  
ATOM   1701  N   GLN A 118     157.997 200.353 143.991  1.00  0.00      A    N  
ATOM   1702  CA  GLN A 118     159.190 201.201 144.012  1.00  0.00      A    C  
ATOM   1703  C   GLN A 118     160.015 201.017 145.313  1.00  0.00      A    C  
ATOM   1704  O   GLN A 118     161.260 201.062 145.283  1.00  0.00      A    O  
ATOM   1705  CB  GLN A 118     158.745 202.668 143.864  1.00  0.00      A    C  
ATOM   1706  CG  GLN A 118     157.995 202.863 142.497  1.00  0.00      A    C  
ATOM   1707  CD  GLN A 118     158.081 204.275 141.949  1.00  0.00      A    C  
ATOM   1708  OE1 GLN A 118     158.331 204.567 140.758  1.00  0.00      A    O  
ATOM   1709  NE2 GLN A 118     157.808 205.255 142.876  1.00  0.00      A    N  
ATOM   1710  HN  GLN A 118     157.156 200.871 144.133  1.00  0.00      A    H  
ATOM   1711  HA  GLN A 118     159.836 200.956 143.182  1.00  0.00      A    H  
ATOM   1712  HB1 GLN A 118     159.628 203.332 143.979  1.00  0.00      A    H  
ATOM   1713  HB2 GLN A 118     157.973 202.751 144.659  1.00  0.00      A    H  
ATOM   1714  HG1 GLN A 118     156.984 202.402 142.522  1.00  0.00      A    H  
ATOM   1715  HG2 GLN A 118     158.516 202.156 141.816  1.00  0.00      A    H  
ATOM   1716 1HE2 GLN A 118     157.255 204.933 143.644  1.00  0.00      A    H  
ATOM   1717 2HE2 GLN A 118     157.765 206.209 142.577  1.00  0.00      A    H  
ATOM   1718  N   ALA A 119     159.325 200.852 146.465  1.00  0.00      A    N  
ATOM   1719  CA  ALA A 119     159.958 200.838 147.799  1.00  0.00      A    C  
ATOM   1720  C   ALA A 119     160.164 199.370 148.317  1.00  0.00      A    C  
ATOM   1721  O   ALA A 119     159.985 199.114 149.521  1.00  0.00      A    O  
ATOM   1722  CB  ALA A 119     159.119 201.665 148.822  1.00  0.00      A    C  
ATOM   1723  HN  ALA A 119     158.332 200.764 146.480  1.00  0.00      A    H  
ATOM   1724  HA  ALA A 119     160.958 201.245 147.765  1.00  0.00      A    H  
ATOM   1725  HB1 ALA A 119     159.034 202.724 148.498  1.00  0.00      A    H  
ATOM   1726  HB2 ALA A 119     158.122 201.174 148.854  1.00  0.00      A    H  
ATOM   1727  HB3 ALA A 119     159.599 201.724 149.822  1.00  0.00      A    H  
ATOM   1728  N   GLY A 120     160.633 198.409 147.422  1.00  0.00      A    N  
ATOM   1729  CA  GLY A 120     160.964 197.017 147.830  1.00  0.00      A    C  
ATOM   1730  C   GLY A 120     161.855 196.828 149.031  1.00  0.00      A    C  
ATOM   1731  O   GLY A 120     161.795 195.780 149.610  1.00  0.00      A    O  
ATOM   1732  HN  GLY A 120     160.706 198.653 146.458  1.00  0.00      A    H  
ATOM   1733  HA1 GLY A 120     161.397 196.601 146.932  1.00  0.00      A    H  
ATOM   1734  HA2 GLY A 120     160.067 196.446 148.022  1.00  0.00      A    H  
ATOM   1735  N   ALA A 121     162.823 197.738 149.309  1.00  0.00      A    N  
ATOM   1736  CA  ALA A 121     163.645 197.562 150.457  1.00  0.00      A    C  
ATOM   1737  C   ALA A 121     163.206 198.243 151.751  1.00  0.00      A    C  
ATOM   1738  O   ALA A 121     163.736 198.132 152.836  1.00  0.00      A    O  
ATOM   1739  CB  ALA A 121     164.979 198.077 149.953  1.00  0.00      A    C  
ATOM   1740  HN  ALA A 121     162.836 198.550 148.730  1.00  0.00      A    H  
ATOM   1741  HA  ALA A 121     163.711 196.508 150.687  1.00  0.00      A    H  
ATOM   1742  HB1 ALA A 121     165.440 197.317 149.285  1.00  0.00      A    H  
ATOM   1743  HB2 ALA A 121     165.008 199.053 149.423  1.00  0.00      A    H  
ATOM   1744  HB3 ALA A 121     165.712 198.273 150.764  1.00  0.00      A    H  
ATOM   1745  N   ASP A 122     162.029 198.857 151.665  1.00  0.00      A    N  
ATOM   1746  CA  ASP A 122     161.531 199.564 152.846  1.00  0.00      A    C  
ATOM   1747  C   ASP A 122     160.324 198.837 153.405  1.00  0.00      A    C  
ATOM   1748  O   ASP A 122     159.902 198.967 154.595  1.00  0.00      A    O  
ATOM   1749  CB  ASP A 122     161.148 201.013 152.547  1.00  0.00      A    C  
ATOM   1750  CG  ASP A 122     162.314 201.826 152.249  1.00  0.00      A    C  
ATOM   1751  OD1 ASP A 122     163.290 201.929 153.035  1.00  0.00      A    O  
ATOM   1752  OD2 ASP A 122     162.273 202.526 151.196  1.00  0.00      A    O1-
ATOM   1753  HN  ASP A 122     161.529 198.934 150.806  1.00  0.00      A    H  
ATOM   1754  HA  ASP A 122     162.185 199.483 153.701  1.00  0.00      A    H  
ATOM   1755  HB1 ASP A 122     160.582 201.505 153.366  1.00  0.00      A    H  
ATOM   1756  HB2 ASP A 122     160.478 200.900 151.668  1.00  0.00      A    H  
ATOM   1757  N   ILE A 123     159.705 198.029 152.582  1.00  0.00      A    N  
ATOM   1758  CA  ILE A 123     158.535 197.202 153.039  1.00  0.00      A    C  
ATOM   1759  C   ILE A 123     158.757 195.819 152.436  1.00  0.00      A    C  
ATOM   1760  O   ILE A 123     159.493 195.742 151.493  1.00  0.00      A    O  
ATOM   1761  CB  ILE A 123     157.185 197.815 152.587  1.00  0.00      A    C  
ATOM   1762  CG2 ILE A 123     156.831 197.346 151.122  1.00  0.00      A    C  
ATOM   1763  CG1 ILE A 123     156.033 197.475 153.629  1.00  0.00      A    C  
ATOM   1764  CD  ILE A 123     154.752 197.997 153.148  1.00  0.00      A    C  
ATOM   1765  HN  ILE A 123     160.132 197.926 151.687  1.00  0.00      A    H  
ATOM   1766  HA  ILE A 123     158.576 196.997 154.099  1.00  0.00      A    H  
ATOM   1767  HB  ILE A 123     157.292 198.917 152.503  1.00  0.00      A    H  
ATOM   1768 1HG2 ILE A 123     156.609 196.260 151.190  1.00  0.00      A    H  
ATOM   1769 2HG2 ILE A 123     155.870 197.816 150.821  1.00  0.00      A    H  
ATOM   1770 3HG2 ILE A 123     157.645 197.533 150.389  1.00  0.00      A    H  
ATOM   1771 1HG1 ILE A 123     156.330 197.872 154.624  1.00  0.00      A    H  
ATOM   1772 2HG1 ILE A 123     155.944 196.370 153.692  1.00  0.00      A    H  
ATOM   1773  HD1 ILE A 123     154.287 197.388 152.344  1.00  0.00      A    H  
ATOM   1774  HD2 ILE A 123     153.898 197.970 153.858  1.00  0.00      A    H  
ATOM   1775  HD3 ILE A 123     154.841 199.086 152.950  1.00  0.00      A    H  
ATOM   1776  N   SER A 124     158.048 194.822 152.951  1.00  0.00      A    N  
ATOM   1777  CA  SER A 124     157.832 193.493 152.385  1.00  0.00      A    C  
ATOM   1778  C   SER A 124     156.545 192.878 152.878  1.00  0.00      A    C  
ATOM   1779  O   SER A 124     156.057 193.290 153.898  1.00  0.00      A    O  
ATOM   1780  CB  SER A 124     159.054 192.563 152.563  1.00  0.00      A    C  
ATOM   1781  OG  SER A 124     159.014 191.332 151.873  1.00  0.00      A    O  
ATOM   1782  HN  SER A 124     157.509 195.029 153.764  1.00  0.00      A    H  
ATOM   1783  HA  SER A 124     157.808 193.575 151.308  1.00  0.00      A    H  
ATOM   1784  HB1 SER A 124     159.164 192.292 153.635  1.00  0.00      A    H  
ATOM   1785  HB2 SER A 124     159.967 193.127 152.276  1.00  0.00      A    H  
ATOM   1786  HG1 SER A 124     159.925 191.029 151.859  1.00  0.00      A    H  
ATOM   1787  N   MET A 125     155.968 192.017 152.113  1.00  0.00      A    N  
ATOM   1788  CA  MET A 125     154.647 191.509 152.365  1.00  0.00      A    C  
ATOM   1789  C   MET A 125     154.612 190.004 151.937  1.00  0.00      A    C  
ATOM   1790  O   MET A 125     155.346 189.496 151.067  1.00  0.00      A    O  
ATOM   1791  CB  MET A 125     153.528 192.278 151.714  1.00  0.00      A    C  
ATOM   1792  CG  MET A 125     153.821 192.705 150.234  1.00  0.00      A    C  
ATOM   1793  SD  MET A 125     152.576 193.837 149.520  1.00  0.00      A    S  
ATOM   1794  CE  MET A 125     153.551 195.351 150.105  1.00  0.00      A    C  
ATOM   1795  HN  MET A 125     156.439 191.670 151.305  1.00  0.00      A    H  
ATOM   1796  HA  MET A 125     154.413 191.593 153.416  1.00  0.00      A    H  
ATOM   1797  HB1 MET A 125     153.408 193.249 152.240  1.00  0.00      A    H  
ATOM   1798  HB2 MET A 125     152.591 191.702 151.874  1.00  0.00      A    H  
ATOM   1799  HG1 MET A 125     153.859 191.758 149.654  1.00  0.00      A    H  
ATOM   1800  HG2 MET A 125     154.841 193.138 150.156  1.00  0.00      A    H  
ATOM   1801  HE1 MET A 125     154.111 195.768 149.240  1.00  0.00      A    H  
ATOM   1802  HE2 MET A 125     152.840 196.081 150.548  1.00  0.00      A    H  
ATOM   1803  HE3 MET A 125     154.377 195.245 150.840  1.00  0.00      A    H  
ATOM   1804  N   ILE A 126     153.889 189.288 152.834  1.00  0.00      A    N  
ATOM   1805  CA  ILE A 126     153.977 187.819 153.016  1.00  0.00      A    C  
ATOM   1806  C   ILE A 126     153.625 187.090 151.733  1.00  0.00      A    C  
ATOM   1807  O   ILE A 126     154.405 186.213 151.364  1.00  0.00      A    O  
ATOM   1808  CB  ILE A 126     153.046 187.336 154.116  1.00  0.00      A    C  
ATOM   1809  CG2 ILE A 126     153.337 185.854 154.361  1.00  0.00      A    C  
ATOM   1810  CG1 ILE A 126     153.063 188.200 155.388  1.00  0.00      A    C  
ATOM   1811  CD  ILE A 126     152.371 187.573 156.620  1.00  0.00      A    C  
ATOM   1812  HN  ILE A 126     153.287 189.831 153.414  1.00  0.00      A    H  
ATOM   1813  HA  ILE A 126     155.014 187.565 153.181  1.00  0.00      A    H  
ATOM   1814  HB  ILE A 126     152.018 187.477 153.717  1.00  0.00      A    H  
ATOM   1815 1HG2 ILE A 126     152.625 185.148 153.883  1.00  0.00      A    H  
ATOM   1816 2HG2 ILE A 126     154.308 185.662 153.857  1.00  0.00      A    H  
ATOM   1817 3HG2 ILE A 126     153.448 185.624 155.442  1.00  0.00      A    H  
ATOM   1818 1HG1 ILE A 126     152.433 189.066 155.093  1.00  0.00      A    H  
ATOM   1819 2HG1 ILE A 126     154.137 188.386 155.606  1.00  0.00      A    H  
ATOM   1820  HD1 ILE A 126     152.131 188.243 157.474  1.00  0.00      A    H  
ATOM   1821  HD2 ILE A 126     151.391 187.178 156.277  1.00  0.00      A    H  
ATOM   1822  HD3 ILE A 126     152.959 186.688 156.943  1.00  0.00      A    H  
ATOM   1823  N   GLY A 127     152.433 187.341 151.085  1.00  0.00      A    N  
ATOM   1824  CA  GLY A 127     151.887 186.458 150.043  1.00  0.00      A    C  
ATOM   1825  C   GLY A 127     152.673 186.474 148.745  1.00  0.00      A    C  
ATOM   1826  O   GLY A 127     153.196 187.503 148.327  1.00  0.00      A    O  
ATOM   1827  HN  GLY A 127     151.893 188.080 151.481  1.00  0.00      A    H  
ATOM   1828  HA1 GLY A 127     150.890 186.815 149.832  1.00  0.00      A    H  
ATOM   1829  HA2 GLY A 127     152.057 185.502 150.516  1.00  0.00      A    H  
ATOM   1830  N   GLN A 128     152.783 185.362 147.973  1.00  0.00      A    N  
ATOM   1831  CA  GLN A 128     153.645 185.330 146.796  1.00  0.00      A    C  
ATOM   1832  C   GLN A 128     153.339 184.073 145.929  1.00  0.00      A    C  
ATOM   1833  O   GLN A 128     153.894 184.010 144.834  1.00  0.00      A    O  
ATOM   1834  CB  GLN A 128     155.056 185.162 147.298  1.00  0.00      A    C  
ATOM   1835  CG  GLN A 128     155.257 184.012 148.298  1.00  0.00      A    C  
ATOM   1836  CD  GLN A 128     156.596 183.621 148.794  1.00  0.00      A    C  
ATOM   1837  OE1 GLN A 128     157.624 183.699 148.064  1.00  0.00      A    O  
ATOM   1838  NE2 GLN A 128     156.655 183.175 150.047  1.00  0.00      A    N  
ATOM   1839  HN  GLN A 128     152.404 184.487 148.263  1.00  0.00      A    H  
ATOM   1840  HA  GLN A 128     153.326 186.251 146.330  1.00  0.00      A    H  
ATOM   1841  HB1 GLN A 128     155.452 186.010 147.898  1.00  0.00      A    H  
ATOM   1842  HB2 GLN A 128     155.705 184.954 146.421  1.00  0.00      A    H  
ATOM   1843  HG1 GLN A 128     154.670 183.121 147.990  1.00  0.00      A    H  
ATOM   1844  HG2 GLN A 128     154.686 184.328 149.197  1.00  0.00      A    H  
ATOM   1845 1HE2 GLN A 128     155.851 183.106 150.638  1.00  0.00      A    H  
ATOM   1846 2HE2 GLN A 128     157.513 182.726 150.297  1.00  0.00      A    H  
ATOM   1847  N   PHE A 129     152.454 183.082 146.273  1.00  0.00      A    N  
ATOM   1848  CA  PHE A 129     152.223 181.890 145.539  1.00  0.00      A    C  
ATOM   1849  C   PHE A 129     150.831 181.839 144.957  1.00  0.00      A    C  
ATOM   1850  O   PHE A 129     150.867 181.537 143.785  1.00  0.00      A    O  
ATOM   1851  CB  PHE A 129     152.268 180.585 146.385  1.00  0.00      A    C  
ATOM   1852  CG  PHE A 129     153.633 180.125 146.865  1.00  0.00      A    C  
ATOM   1853  CD1 PHE A 129     154.864 180.613 146.458  1.00  0.00      A    C  
ATOM   1854  CE1 PHE A 129     155.987 180.270 147.231  1.00  0.00      A    C  
ATOM   1855  CZ  PHE A 129     155.952 179.180 148.155  1.00  0.00      A    C  
ATOM   1856  CD2 PHE A 129     153.553 179.062 147.847  1.00  0.00      A    C  
ATOM   1857  CE2 PHE A 129     154.739 178.566 148.367  1.00  0.00      A    C  
ATOM   1858  HN  PHE A 129     151.944 183.087 147.130  1.00  0.00      A    H  
ATOM   1859  HA  PHE A 129     152.896 181.762 144.704  1.00  0.00      A    H  
ATOM   1860  HB1 PHE A 129     151.895 179.789 145.706  1.00  0.00      A    H  
ATOM   1861  HB2 PHE A 129     151.646 180.968 147.221  1.00  0.00      A    H  
ATOM   1862  HD1 PHE A 129     154.819 181.437 145.761  1.00  0.00      A    H  
ATOM   1863  HE1 PHE A 129     157.000 180.598 147.051  1.00  0.00      A    H  
ATOM   1864  HZ  PHE A 129     156.793 178.618 148.532  1.00  0.00      A    H  
ATOM   1865  HD2 PHE A 129     152.544 178.758 148.086  1.00  0.00      A    H  
ATOM   1866  HE2 PHE A 129     154.657 177.754 149.075  1.00  0.00      A    H  
ATOM   1867  N   GLY A 130     149.764 182.193 145.642  1.00  0.00      A    N  
ATOM   1868  CA  GLY A 130     148.382 182.191 145.034  1.00  0.00      A    C  
ATOM   1869  C   GLY A 130     147.678 180.941 145.324  1.00  0.00      A    C  
ATOM   1870  O   GLY A 130     146.852 180.556 144.542  1.00  0.00      A    O  
ATOM   1871  HN  GLY A 130     149.722 182.647 146.528  1.00  0.00      A    H  
ATOM   1872  HA1 GLY A 130     148.437 182.311 143.962  1.00  0.00      A    H  
ATOM   1873  HA2 GLY A 130     147.956 183.044 145.542  1.00  0.00      A    H  
ATOM   1874  N   VAL A 131     147.993 180.296 146.456  1.00  0.00      A    N  
ATOM   1875  CA  VAL A 131     147.279 179.132 146.812  1.00  0.00      A    C  
ATOM   1876  C   VAL A 131     146.774 179.078 148.229  1.00  0.00      A    C  
ATOM   1877  O   VAL A 131     146.041 178.182 148.580  1.00  0.00      A    O  
ATOM   1878  CB  VAL A 131     148.163 177.911 146.619  1.00  0.00      A    C  
ATOM   1879  CG1 VAL A 131     148.839 177.863 145.180  1.00  0.00      A    C  
ATOM   1880  CG2 VAL A 131     149.344 177.829 147.684  1.00  0.00      A    C  
ATOM   1881  HN  VAL A 131     148.720 180.686 147.016  1.00  0.00      A    H  
ATOM   1882  HA  VAL A 131     146.454 178.952 146.139  1.00  0.00      A    H  
ATOM   1883  HB  VAL A 131     147.436 177.096 146.819  1.00  0.00      A    H  
ATOM   1884 1HG1 VAL A 131     149.681 178.577 145.056  1.00  0.00      A    H  
ATOM   1885 2HG1 VAL A 131     149.278 176.852 145.046  1.00  0.00      A    H  
ATOM   1886 3HG1 VAL A 131     148.082 178.033 144.385  1.00  0.00      A    H  
ATOM   1887 1HG2 VAL A 131     149.883 176.858 147.656  1.00  0.00      A    H  
ATOM   1888 2HG2 VAL A 131     150.000 178.726 147.681  1.00  0.00      A    H  
ATOM   1889 3HG2 VAL A 131     148.890 177.791 148.698  1.00  0.00      A    H  
ATOM   1890  N   GLY A 132     147.280 180.024 149.031  1.00  0.00      A    N  
ATOM   1891  CA  GLY A 132     146.954 180.242 150.381  1.00  0.00      A    C  
ATOM   1892  C   GLY A 132     145.461 180.375 150.641  1.00  0.00      A    C  
ATOM   1893  O   GLY A 132     144.970 179.929 151.678  1.00  0.00      A    O  
ATOM   1894  HN  GLY A 132     147.893 180.671 148.586  1.00  0.00      A    H  
ATOM   1895  HA1 GLY A 132     147.468 181.137 150.700  1.00  0.00      A    H  
ATOM   1896  HA2 GLY A 132     147.332 179.450 151.012  1.00  0.00      A    H  
ATOM   1897  N   PHE A 133     144.647 180.997 149.725  1.00  0.00      A    N  
ATOM   1898  CA  PHE A 133     143.196 181.201 149.898  1.00  0.00      A    C  
ATOM   1899  C   PHE A 133     142.438 179.893 149.633  1.00  0.00      A    C  
ATOM   1900  O   PHE A 133     141.409 179.585 150.233  1.00  0.00      A    O  
ATOM   1901  CB  PHE A 133     142.722 182.377 149.051  1.00  0.00      A    C  
ATOM   1902  CG  PHE A 133     141.525 183.115 149.709  1.00  0.00      A    C  
ATOM   1903  CD1 PHE A 133     141.808 184.232 150.424  1.00  0.00      A    C  
ATOM   1904  CE1 PHE A 133     140.777 184.965 151.136  1.00  0.00      A    C  
ATOM   1905  CZ  PHE A 133     139.428 184.418 151.134  1.00  0.00      A    C  
ATOM   1906  CD2 PHE A 133     140.258 182.665 149.619  1.00  0.00      A    C  
ATOM   1907  CE2 PHE A 133     139.212 183.293 150.271  1.00  0.00      A    C  
ATOM   1908  HN  PHE A 133     145.078 181.423 148.933  1.00  0.00      A    H  
ATOM   1909  HA  PHE A 133     143.040 181.225 150.967  1.00  0.00      A    H  
ATOM   1910  HB1 PHE A 133     142.648 182.144 147.967  1.00  0.00      A    H  
ATOM   1911  HB2 PHE A 133     143.494 183.176 149.096  1.00  0.00      A    H  
ATOM   1912  HD1 PHE A 133     142.805 184.615 150.587  1.00  0.00      A    H  
ATOM   1913  HE1 PHE A 133     141.082 185.813 151.731  1.00  0.00      A    H  
ATOM   1914  HZ  PHE A 133     138.602 185.035 151.453  1.00  0.00      A    H  
ATOM   1915  HD2 PHE A 133     139.991 181.805 149.022  1.00  0.00      A    H  
ATOM   1916  HE2 PHE A 133     138.196 182.927 150.259  1.00  0.00      A    H  
ATOM   1917  N   TYR A 134     143.035 179.027 148.835  1.00  0.00      A    N  
ATOM   1918  CA  TYR A 134     142.473 177.709 148.488  1.00  0.00      A    C  
ATOM   1919  C   TYR A 134     142.772 176.587 149.500  1.00  0.00      A    C  
ATOM   1920  O   TYR A 134     142.243 175.501 149.354  1.00  0.00      A    O  
ATOM   1921  CB  TYR A 134     142.958 177.238 147.123  1.00  0.00      A    C  
ATOM   1922  CG  TYR A 134     142.730 178.226 146.044  1.00  0.00      A    C  
ATOM   1923  CD1 TYR A 134     141.460 178.802 145.767  1.00  0.00      A    C  
ATOM   1924  CE1 TYR A 134     141.275 179.682 144.729  1.00  0.00      A    C  
ATOM   1925  CZ  TYR A 134     142.353 180.075 143.897  1.00  0.00      A    C  
ATOM   1926  OH  TYR A 134     142.307 181.137 142.942  1.00  0.00      A    O  
ATOM   1927  CD2 TYR A 134     143.760 178.573 145.181  1.00  0.00      A    C  
ATOM   1928  CE2 TYR A 134     143.563 179.404 144.058  1.00  0.00      A    C  
ATOM   1929  HN  TYR A 134     143.797 179.495 148.395  1.00  0.00      A    H  
ATOM   1930  HA  TYR A 134     141.399 177.805 148.549  1.00  0.00      A    H  
ATOM   1931  HB1 TYR A 134     142.674 176.211 146.810  1.00  0.00      A    H  
ATOM   1932  HB2 TYR A 134     144.061 177.175 147.244  1.00  0.00      A    H  
ATOM   1933  HD1 TYR A 134     140.692 178.550 146.482  1.00  0.00      A    H  
ATOM   1934  HE1 TYR A 134     140.295 180.124 144.629  1.00  0.00      A    H  
ATOM   1935  HH  TYR A 134     141.389 181.406 142.862  1.00  0.00      A    H  
ATOM   1936  HD2 TYR A 134     144.674 178.016 145.328  1.00  0.00      A    H  
ATOM   1937  HE2 TYR A 134     144.305 179.693 143.329  1.00  0.00      A    H  
ATOM   1938  N   SER A 135     143.433 176.918 150.642  1.00  0.00      A    N  
ATOM   1939  CA  SER A 135     143.729 176.013 151.724  1.00  0.00      A    C  
ATOM   1940  C   SER A 135     142.394 175.742 152.429  1.00  0.00      A    C  
ATOM   1941  O   SER A 135     142.170 174.699 152.995  1.00  0.00      A    O  
ATOM   1942  CB  SER A 135     144.714 176.685 152.712  1.00  0.00      A    C  
ATOM   1943  OG  SER A 135     144.170 177.801 153.420  1.00  0.00      A    O  
ATOM   1944  HN  SER A 135     143.668 177.882 150.738  1.00  0.00      A    H  
ATOM   1945  HA  SER A 135     144.085 175.111 151.248  1.00  0.00      A    H  
ATOM   1946  HB1 SER A 135     145.621 176.998 152.152  1.00  0.00      A    H  
ATOM   1947  HB2 SER A 135     145.066 175.973 153.488  1.00  0.00      A    H  
ATOM   1948  HG1 SER A 135     144.646 178.626 153.306  1.00  0.00      A    H  
ATOM   1949  N   ALA A 136     141.516 176.790 152.376  1.00  0.00      A    N  
ATOM   1950  CA  ALA A 136     140.276 176.970 153.077  1.00  0.00      A    C  
ATOM   1951  C   ALA A 136     139.376 175.826 152.672  1.00  0.00      A    C  
ATOM   1952  O   ALA A 136     138.671 175.271 153.501  1.00  0.00      A    O  
ATOM   1953  CB  ALA A 136     139.713 178.343 152.613  1.00  0.00      A    C  
ATOM   1954  HN  ALA A 136     141.778 177.620 151.888  1.00  0.00      A    H  
ATOM   1955  HA  ALA A 136     140.375 176.974 154.152  1.00  0.00      A    H  
ATOM   1956  HB1 ALA A 136     138.843 178.631 153.241  1.00  0.00      A    H  
ATOM   1957  HB2 ALA A 136     140.496 179.126 152.708  1.00  0.00      A    H  
ATOM   1958  HB3 ALA A 136     139.523 178.273 151.521  1.00  0.00      A    H  
ATOM   1959  N   TYR A 137     139.442 175.363 151.407  1.00  0.00      A    N  
ATOM   1960  CA  TYR A 137     138.697 174.225 150.848  1.00  0.00      A    C  
ATOM   1961  C   TYR A 137     139.111 172.845 151.336  1.00  0.00      A    C  
ATOM   1962  O   TYR A 137     138.380 171.884 151.143  1.00  0.00      A    O  
ATOM   1963  CB  TYR A 137     138.750 174.334 149.282  1.00  0.00      A    C  
ATOM   1964  CG  TYR A 137     137.881 175.470 148.843  1.00  0.00      A    C  
ATOM   1965  CD1 TYR A 137     136.454 175.411 148.969  1.00  0.00      A    C  
ATOM   1966  CE1 TYR A 137     135.628 176.493 148.587  1.00  0.00      A    C  
ATOM   1967  CZ  TYR A 137     136.221 177.623 147.990  1.00  0.00      A    C  
ATOM   1968  OH  TYR A 137     135.479 178.733 147.622  1.00  0.00      A    O  
ATOM   1969  CD2 TYR A 137     138.380 176.584 148.165  1.00  0.00      A    C  
ATOM   1970  CE2 TYR A 137     137.582 177.675 147.690  1.00  0.00      A    C  
ATOM   1971  HN  TYR A 137     140.066 175.831 150.786  1.00  0.00      A    H  
ATOM   1972  HA  TYR A 137     137.649 174.317 151.090  1.00  0.00      A    H  
ATOM   1973  HB1 TYR A 137     138.349 173.362 148.924  1.00  0.00      A    H  
ATOM   1974  HB2 TYR A 137     139.770 174.616 148.944  1.00  0.00      A    H  
ATOM   1975  HD1 TYR A 137     135.930 174.680 149.568  1.00  0.00      A    H  
ATOM   1976  HE1 TYR A 137     134.580 176.444 148.841  1.00  0.00      A    H  
ATOM   1977  HH  TYR A 137     134.569 178.437 147.694  1.00  0.00      A    H  
ATOM   1978  HD2 TYR A 137     139.450 176.602 148.018  1.00  0.00      A    H  
ATOM   1979  HE2 TYR A 137     137.999 178.514 147.153  1.00  0.00      A    H  
ATOM   1980  N   LEU A 138     140.169 172.720 152.103  1.00  0.00      A    N  
ATOM   1981  CA  LEU A 138     140.487 171.449 152.664  1.00  0.00      A    C  
ATOM   1982  C   LEU A 138     139.504 171.119 153.848  1.00  0.00      A    C  
ATOM   1983  O   LEU A 138     139.327 169.979 154.270  1.00  0.00      A    O  
ATOM   1984  CB  LEU A 138     141.959 171.385 153.416  1.00  0.00      A    C  
ATOM   1985  CG  LEU A 138     143.238 171.436 152.644  1.00  0.00      A    C  
ATOM   1986  CD1 LEU A 138     144.393 171.968 153.524  1.00  0.00      A    C  
ATOM   1987  CD2 LEU A 138     143.671 170.075 152.016  1.00  0.00      A    C  
ATOM   1988  HN  LEU A 138     140.789 173.501 152.127  1.00  0.00      A    H  
ATOM   1989  HA  LEU A 138     140.279 170.665 151.951  1.00  0.00      A    H  
ATOM   1990  HB1 LEU A 138     141.955 170.425 153.975  1.00  0.00      A    H  
ATOM   1991  HB2 LEU A 138     141.974 172.115 154.253  1.00  0.00      A    H  
ATOM   1992  HG  LEU A 138     143.194 172.185 151.825  1.00  0.00      A    H  
ATOM   1993 1HD1 LEU A 138     144.809 171.201 154.212  1.00  0.00      A    H  
ATOM   1994 2HD1 LEU A 138     145.248 172.035 152.818  1.00  0.00      A    H  
ATOM   1995 3HD1 LEU A 138     144.167 172.956 153.980  1.00  0.00      A    H  
ATOM   1996 1HD2 LEU A 138     144.116 170.197 151.006  1.00  0.00      A    H  
ATOM   1997 2HD2 LEU A 138     144.399 169.482 152.610  1.00  0.00      A    H  
ATOM   1998 3HD2 LEU A 138     142.812 169.373 151.955  1.00  0.00      A    H  
ATOM   1999  N   VAL A 139     139.150 172.226 154.559  1.00  0.00      A    N  
ATOM   2000  CA  VAL A 139     138.361 172.116 155.818  1.00  0.00      A    C  
ATOM   2001  C   VAL A 139     136.972 172.621 155.658  1.00  0.00      A    C  
ATOM   2002  O   VAL A 139     136.095 172.213 156.468  1.00  0.00      A    O  
ATOM   2003  CB  VAL A 139     139.013 172.926 156.907  1.00  0.00      A    C  
ATOM   2004  CG1 VAL A 139     140.389 172.245 157.372  1.00  0.00      A    C  
ATOM   2005  CG2 VAL A 139     139.352 174.373 156.438  1.00  0.00      A    C  
ATOM   2006  HN  VAL A 139     139.607 173.075 154.303  1.00  0.00      A    H  
ATOM   2007  HA  VAL A 139     138.326 171.080 156.120  1.00  0.00      A    H  
ATOM   2008  HB  VAL A 139     138.374 173.050 157.807  1.00  0.00      A    H  
ATOM   2009 1HG1 VAL A 139     140.914 172.026 156.418  1.00  0.00      A    H  
ATOM   2010 2HG1 VAL A 139     140.921 172.907 158.088  1.00  0.00      A    H  
ATOM   2011 3HG1 VAL A 139     140.012 171.336 157.888  1.00  0.00      A    H  
ATOM   2012 1HG2 VAL A 139     139.962 174.799 157.263  1.00  0.00      A    H  
ATOM   2013 2HG2 VAL A 139     139.991 174.504 155.539  1.00  0.00      A    H  
ATOM   2014 3HG2 VAL A 139     138.424 174.981 156.363  1.00  0.00      A    H  
ATOM   2015  N   ALA A 140     136.656 173.489 154.738  1.00  0.00      A    N  
ATOM   2016  CA  ALA A 140     135.417 174.214 154.526  1.00  0.00      A    C  
ATOM   2017  C   ALA A 140     134.744 173.669 153.271  1.00  0.00      A    C  
ATOM   2018  O   ALA A 140     135.416 173.449 152.264  1.00  0.00      A    O  
ATOM   2019  CB  ALA A 140     135.616 175.741 154.513  1.00  0.00      A    C  
ATOM   2020  HN  ALA A 140     137.363 173.828 154.123  1.00  0.00      A    H  
ATOM   2021  HA  ALA A 140     134.720 174.146 155.348  1.00  0.00      A    H  
ATOM   2022  HB1 ALA A 140     135.847 176.098 155.539  1.00  0.00      A    H  
ATOM   2023  HB2 ALA A 140     136.438 175.982 153.806  1.00  0.00      A    H  
ATOM   2024  HB3 ALA A 140     134.716 176.336 154.246  1.00  0.00      A    H  
ATOM   2025  N   GLU A 141     133.402 173.394 153.459  1.00  0.00      A    N  
ATOM   2026  CA  GLU A 141     132.424 173.043 152.427  1.00  0.00      A    C  
ATOM   2027  C   GLU A 141     132.161 174.233 151.523  1.00  0.00      A    C  
ATOM   2028  O   GLU A 141     131.986 174.143 150.348  1.00  0.00      A    O  
ATOM   2029  CB  GLU A 141     131.007 172.602 152.901  1.00  0.00      A    C  
ATOM   2030  CG  GLU A 141     131.285 171.324 153.716  1.00  0.00      A    C  
ATOM   2031  CD  GLU A 141     130.124 170.461 154.178  1.00  0.00      A    C  
ATOM   2032  OE1 GLU A 141     129.107 170.889 154.714  1.00  0.00      A    O  
ATOM   2033  OE2 GLU A 141     130.286 169.201 154.050  1.00  0.00      A    O1-
ATOM   2034  HN  GLU A 141     133.011 173.465 154.374  1.00  0.00      A    H  
ATOM   2035  HA  GLU A 141     132.936 172.312 151.819  1.00  0.00      A    H  
ATOM   2036  HB1 GLU A 141     130.398 172.303 152.021  1.00  0.00      A    H  
ATOM   2037  HB2 GLU A 141     130.482 173.344 153.539  1.00  0.00      A    H  
ATOM   2038  HG1 GLU A 141     131.885 171.604 154.609  1.00  0.00      A    H  
ATOM   2039  HG2 GLU A 141     131.825 170.672 152.997  1.00  0.00      A    H  
ATOM   2040  N   LYS A 142     132.154 175.434 152.118  1.00  0.00      A    N  
ATOM   2041  CA  LYS A 142     131.805 176.630 151.268  1.00  0.00      A    C  
ATOM   2042  C   LYS A 142     132.597 177.727 151.934  1.00  0.00      A    C  
ATOM   2043  O   LYS A 142     132.559 177.922 153.174  1.00  0.00      A    O  
ATOM   2044  CB  LYS A 142     130.304 176.825 151.334  1.00  0.00      A    C  
ATOM   2045  CG  LYS A 142     129.828 178.066 150.565  1.00  0.00      A    C  
ATOM   2046  CD  LYS A 142     128.297 178.392 150.760  1.00  0.00      A    C  
ATOM   2047  CE  LYS A 142     127.758 178.252 152.210  1.00  0.00      A    C  
ATOM   2048  NZ  LYS A 142     126.313 178.520 152.295  1.00  0.00      A    N1+
ATOM   2049  HN  LYS A 142     132.245 175.583 153.100  1.00  0.00      A    H  
ATOM   2050  HA  LYS A 142     132.273 176.618 150.295  1.00  0.00      A    H  
ATOM   2051  HB1 LYS A 142     129.978 176.604 152.373  1.00  0.00      A    H  
ATOM   2052  HB2 LYS A 142     129.799 175.995 150.795  1.00  0.00      A    H  
ATOM   2053  HG1 LYS A 142     130.058 177.934 149.486  1.00  0.00      A    H  
ATOM   2054  HG2 LYS A 142     130.302 178.970 151.002  1.00  0.00      A    H  
ATOM   2055  HD1 LYS A 142     127.619 177.775 150.132  1.00  0.00      A    H  
ATOM   2056  HD2 LYS A 142     128.164 179.477 150.564  1.00  0.00      A    H  
ATOM   2057  HE1 LYS A 142     128.278 179.012 152.832  1.00  0.00      A    H  
ATOM   2058  HE2 LYS A 142     127.977 177.329 152.788  1.00  0.00      A    H  
ATOM   2059  HZ1 LYS A 142     126.023 179.519 152.306  1.00  0.00      A    H  
ATOM   2060  HZ2 LYS A 142     125.632 178.093 151.634  1.00  0.00      A    H  
ATOM   2061  HZ3 LYS A 142     126.095 178.075 153.209  1.00  0.00      A    H  
ATOM   2062  N   VAL A 143     133.214 178.575 151.140  1.00  0.00      A    N  
ATOM   2063  CA  VAL A 143     133.988 179.723 151.503  1.00  0.00      A    C  
ATOM   2064  C   VAL A 143     133.216 180.889 151.011  1.00  0.00      A    C  
ATOM   2065  O   VAL A 143     132.884 181.014 149.843  1.00  0.00      A    O  
ATOM   2066  CB  VAL A 143     135.493 179.670 151.179  1.00  0.00      A    C  
ATOM   2067  CG1 VAL A 143     136.205 180.958 151.686  1.00  0.00      A    C  
ATOM   2068  CG2 VAL A 143     135.994 178.279 151.757  1.00  0.00      A    C  
ATOM   2069  HN  VAL A 143     133.199 178.427 150.154  1.00  0.00      A    H  
ATOM   2070  HA  VAL A 143     134.056 179.833 152.575  1.00  0.00      A    H  
ATOM   2071  HB  VAL A 143     135.550 179.641 150.070  1.00  0.00      A    H  
ATOM   2072 1HG1 VAL A 143     135.874 181.091 152.738  1.00  0.00      A    H  
ATOM   2073 2HG1 VAL A 143     137.313 180.967 151.613  1.00  0.00      A    H  
ATOM   2074 3HG1 VAL A 143     135.845 181.754 151.000  1.00  0.00      A    H  
ATOM   2075 1HG2 VAL A 143     135.479 177.419 151.278  1.00  0.00      A    H  
ATOM   2076 2HG2 VAL A 143     137.060 178.161 151.466  1.00  0.00      A    H  
ATOM   2077 3HG2 VAL A 143     135.748 178.214 152.839  1.00  0.00      A    H  
ATOM   2078  N   VAL A 144     132.914 181.832 151.867  1.00  0.00      A    N  
ATOM   2079  CA  VAL A 144     132.141 183.063 151.544  1.00  0.00      A    C  
ATOM   2080  C   VAL A 144     132.948 184.301 151.943  1.00  0.00      A    C  
ATOM   2081  O   VAL A 144     133.164 184.653 153.094  1.00  0.00      A    O  
ATOM   2082  CB  VAL A 144     130.733 183.197 152.070  1.00  0.00      A    C  
ATOM   2083  CG1 VAL A 144     129.865 184.225 151.435  1.00  0.00      A    C  
ATOM   2084  CG2 VAL A 144     129.953 181.841 152.010  1.00  0.00      A    C  
ATOM   2085  HN  VAL A 144     133.100 181.652 152.829  1.00  0.00      A    H  
ATOM   2086  HA  VAL A 144     131.998 183.087 150.474  1.00  0.00      A    H  
ATOM   2087  HB  VAL A 144     130.794 183.370 153.166  1.00  0.00      A    H  
ATOM   2088 1HG1 VAL A 144     130.295 185.246 151.346  1.00  0.00      A    H  
ATOM   2089 2HG1 VAL A 144     129.509 183.899 150.434  1.00  0.00      A    H  
ATOM   2090 3HG1 VAL A 144     128.921 184.393 151.995  1.00  0.00      A    H  
ATOM   2091 1HG2 VAL A 144     128.911 182.038 152.342  1.00  0.00      A    H  
ATOM   2092 2HG2 VAL A 144     130.053 181.432 150.982  1.00  0.00      A    H  
ATOM   2093 3HG2 VAL A 144     130.394 181.096 152.706  1.00  0.00      A    H  
ATOM   2094  N   VAL A 145     133.482 184.968 150.880  1.00  0.00      A    N  
ATOM   2095  CA  VAL A 145     134.134 186.242 150.984  1.00  0.00      A    C  
ATOM   2096  C   VAL A 145     133.118 187.344 150.950  1.00  0.00      A    C  
ATOM   2097  O   VAL A 145     132.465 187.581 149.946  1.00  0.00      A    O  
ATOM   2098  CB  VAL A 145     135.119 186.394 149.908  1.00  0.00      A    C  
ATOM   2099  CG1 VAL A 145     135.893 187.761 150.117  1.00  0.00      A    C  
ATOM   2100  CG2 VAL A 145     136.115 185.185 149.780  1.00  0.00      A    C  
ATOM   2101  HN  VAL A 145     133.084 184.800 149.981  1.00  0.00      A    H  
ATOM   2102  HA  VAL A 145     134.668 186.336 151.918  1.00  0.00      A    H  
ATOM   2103  HB  VAL A 145     134.450 186.429 149.022  1.00  0.00      A    H  
ATOM   2104 1HG1 VAL A 145     136.442 187.913 149.162  1.00  0.00      A    H  
ATOM   2105 2HG1 VAL A 145     135.237 188.649 150.241  1.00  0.00      A    H  
ATOM   2106 3HG1 VAL A 145     136.625 187.814 150.951  1.00  0.00      A    H  
ATOM   2107 1HG2 VAL A 145     136.582 185.055 150.780  1.00  0.00      A    H  
ATOM   2108 2HG2 VAL A 145     135.488 184.285 149.607  1.00  0.00      A    H  
ATOM   2109 3HG2 VAL A 145     136.941 185.334 149.051  1.00  0.00      A    H  
ATOM   2110  N   ILE A 146     133.015 188.153 151.982  1.00  0.00      A    N  
ATOM   2111  CA  ILE A 146     132.349 189.433 151.776  1.00  0.00      A    C  
ATOM   2112  C   ILE A 146     133.527 190.393 151.995  1.00  0.00      A    C  
ATOM   2113  O   ILE A 146     134.278 190.251 152.946  1.00  0.00      A    O  
ATOM   2114  CB  ILE A 146     131.247 189.718 152.732  1.00  0.00      A    C  
ATOM   2115  CG2 ILE A 146     130.425 190.923 152.177  1.00  0.00      A    C  
ATOM   2116  CG1 ILE A 146     130.256 188.585 152.920  1.00  0.00      A    C  
ATOM   2117  CD  ILE A 146     130.710 187.615 154.054  1.00  0.00      A    C  
ATOM   2118  HN  ILE A 146     133.478 188.067 152.861  1.00  0.00      A    H  
ATOM   2119  HA  ILE A 146     131.811 189.496 150.842  1.00  0.00      A    H  
ATOM   2120  HB  ILE A 146     131.762 190.074 153.650  1.00  0.00      A    H  
ATOM   2121 1HG2 ILE A 146     129.875 190.678 151.243  1.00  0.00      A    H  
ATOM   2122 2HG2 ILE A 146     129.632 191.112 152.932  1.00  0.00      A    H  
ATOM   2123 3HG2 ILE A 146     131.063 191.821 152.026  1.00  0.00      A    H  
ATOM   2124 1HG1 ILE A 146     130.388 188.008 151.980  1.00  0.00      A    H  
ATOM   2125 2HG1 ILE A 146     129.218 188.930 153.115  1.00  0.00      A    H  
ATOM   2126  HD1 ILE A 146     130.114 186.678 154.066  1.00  0.00      A    H  
ATOM   2127  HD2 ILE A 146     131.753 187.241 153.978  1.00  0.00      A    H  
ATOM   2128  HD3 ILE A 146     130.616 188.071 155.063  1.00  0.00      A    H  
ATOM   2129  N   THR A 147     133.796 191.405 151.061  1.00  0.00      A    N  
ATOM   2130  CA  THR A 147     134.978 192.225 151.041  1.00  0.00      A    C  
ATOM   2131  C   THR A 147     134.426 193.698 150.706  1.00  0.00      A    C  
ATOM   2132  O   THR A 147     133.599 193.953 149.870  1.00  0.00      A    O  
ATOM   2133  CB  THR A 147     136.104 191.688 150.205  1.00  0.00      A    C  
ATOM   2134  OG1 THR A 147     137.172 192.659 150.106  1.00  0.00      A    O  
ATOM   2135  CG2 THR A 147     135.713 191.382 148.789  1.00  0.00      A    C  
ATOM   2136  HN  THR A 147     133.194 191.607 150.292  1.00  0.00      A    H  
ATOM   2137  HA  THR A 147     135.297 192.311 152.069  1.00  0.00      A    H  
ATOM   2138  HB  THR A 147     136.396 190.706 150.636  1.00  0.00      A    H  
ATOM   2139  HG1 THR A 147     137.801 192.427 150.792  1.00  0.00      A    H  
ATOM   2140 1HG2 THR A 147     134.949 190.579 148.864  1.00  0.00      A    H  
ATOM   2141 2HG2 THR A 147     135.378 192.219 148.139  1.00  0.00      A    H  
ATOM   2142 3HG2 THR A 147     136.531 190.847 148.262  1.00  0.00      A    H  
ATOM   2143  N   LYS A 148     134.947 194.737 151.437  1.00  0.00      A    N  
ATOM   2144  CA  LYS A 148     134.645 196.110 151.047  1.00  0.00      A    C  
ATOM   2145  C   LYS A 148     135.958 196.794 150.693  1.00  0.00      A    C  
ATOM   2146  O   LYS A 148     136.816 196.996 151.551  1.00  0.00      A    O  
ATOM   2147  CB  LYS A 148     133.990 196.889 152.158  1.00  0.00      A    C  
ATOM   2148  CG  LYS A 148     133.994 198.410 152.000  1.00  0.00      A    C  
ATOM   2149  CD  LYS A 148     132.942 198.886 150.959  1.00  0.00      A    C  
ATOM   2150  CE  LYS A 148     132.516 200.348 151.151  1.00  0.00      A    C  
ATOM   2151  NZ  LYS A 148     133.671 201.188 150.818  1.00  0.00      A    N1+
ATOM   2152  HN  LYS A 148     135.621 194.570 152.153  1.00  0.00      A    H  
ATOM   2153  HA  LYS A 148     134.002 196.123 150.179  1.00  0.00      A    H  
ATOM   2154  HB1 LYS A 148     134.307 196.435 153.122  1.00  0.00      A    H  
ATOM   2155  HB2 LYS A 148     132.943 196.535 152.045  1.00  0.00      A    H  
ATOM   2156  HG1 LYS A 148     135.027 198.769 151.805  1.00  0.00      A    H  
ATOM   2157  HG2 LYS A 148     133.607 198.632 153.017  1.00  0.00      A    H  
ATOM   2158  HD1 LYS A 148     132.015 198.287 151.087  1.00  0.00      A    H  
ATOM   2159  HD2 LYS A 148     133.426 198.820 149.961  1.00  0.00      A    H  
ATOM   2160  HE1 LYS A 148     132.093 200.646 152.134  1.00  0.00      A    H  
ATOM   2161  HE2 LYS A 148     131.724 200.551 150.399  1.00  0.00      A    H  
ATOM   2162  HZ1 LYS A 148     133.449 201.982 150.184  1.00  0.00      A    H  
ATOM   2163  HZ2 LYS A 148     133.966 201.782 151.619  1.00  0.00      A    H  
ATOM   2164  HZ3 LYS A 148     134.463 200.615 150.462  1.00  0.00      A    H  
ATOM   2165  N   HIS A 149     136.204 197.211 149.472  1.00  0.00      A    N  
ATOM   2166  CA  HIS A 149     137.279 198.044 149.062  1.00  0.00      A    C  
ATOM   2167  C   HIS A 149     137.265 199.369 149.688  1.00  0.00      A    C  
ATOM   2168  O   HIS A 149     136.216 199.975 149.976  1.00  0.00      A    O  
ATOM   2169  CB  HIS A 149     137.420 198.063 147.498  1.00  0.00      A    C  
ATOM   2170  ND1 HIS A 149     138.875 199.722 146.283  1.00  0.00      A    N  
ATOM   2171  CG  HIS A 149     138.748 198.625 147.051  1.00  0.00      A    C  
ATOM   2172  CE1 HIS A 149     140.196 199.917 146.104  1.00  0.00      A    C  
ATOM   2173  NE2 HIS A 149     140.943 199.022 146.746  1.00  0.00      A    N  
ATOM   2174  CD2 HIS A 149     139.991 198.172 147.316  1.00  0.00      A    C  
ATOM   2175  HN  HIS A 149     135.597 196.917 148.739  1.00  0.00      A    H  
ATOM   2176  HA  HIS A 149     138.099 197.448 149.435  1.00  0.00      A    H  
ATOM   2177  HB1 HIS A 149     136.553 198.653 147.132  1.00  0.00      A    H  
ATOM   2178  HB2 HIS A 149     137.281 197.022 147.134  1.00  0.00      A    H  
ATOM   2179  HD1 HIS A 149     138.178 200.191 145.740  1.00  0.00      A    H  
ATOM   2180  HE1 HIS A 149     140.630 200.743 145.541  1.00  0.00      A    H  
ATOM   2181  HD2 HIS A 149     140.466 197.273 147.690  1.00  0.00      A    H  
ATOM   2182  N   ASN A 150     138.465 199.951 149.897  1.00  0.00      A    N  
ATOM   2183  CA  ASN A 150     138.631 201.234 150.477  1.00  0.00      A    C  
ATOM   2184  C   ASN A 150     137.888 202.487 149.761  1.00  0.00      A    C  
ATOM   2185  O   ASN A 150     137.379 203.320 150.484  1.00  0.00      A    O  
ATOM   2186  CB  ASN A 150     140.192 201.439 150.260  1.00  0.00      A    C  
ATOM   2187  CG  ASN A 150     140.672 202.702 151.018  1.00  0.00      A    C  
ATOM   2188  OD1 ASN A 150     140.624 202.739 152.244  1.00  0.00      A    O  
ATOM   2189  ND2 ASN A 150     141.157 203.705 150.272  1.00  0.00      A    N  
ATOM   2190  HN  ASN A 150     139.281 199.413 149.700  1.00  0.00      A    H  
ATOM   2191  HA  ASN A 150     138.336 201.124 151.510  1.00  0.00      A    H  
ATOM   2192  HB1 ASN A 150     140.356 201.576 149.169  1.00  0.00      A    H  
ATOM   2193  HB2 ASN A 150     140.686 200.522 150.646  1.00  0.00      A    H  
ATOM   2194 1HD2 ASN A 150     141.121 203.687 149.273  1.00  0.00      A    H  
ATOM   2195 2HD2 ASN A 150     141.436 204.527 150.768  1.00  0.00      A    H  
ATOM   2196  N   ASP A 151     137.817 202.517 148.392  1.00  0.00      A    N  
ATOM   2197  CA  ASP A 151     137.359 203.583 147.498  1.00  0.00      A    C  
ATOM   2198  C   ASP A 151     136.140 203.148 146.570  1.00  0.00      A    C  
ATOM   2199  O   ASP A 151     135.768 203.768 145.520  1.00  0.00      A    O  
ATOM   2200  CB  ASP A 151     138.622 204.142 146.699  1.00  0.00      A    C  
ATOM   2201  CG  ASP A 151     139.559 205.041 147.504  1.00  0.00      A    C  
ATOM   2202  OD1 ASP A 151     140.834 204.753 147.440  1.00  0.00      A    O  
ATOM   2203  OD2 ASP A 151     139.098 206.073 148.085  1.00  0.00      A    O1-
ATOM   2204  HN  ASP A 151     138.137 201.783 147.799  1.00  0.00      A    H  
ATOM   2205  HA  ASP A 151     136.987 204.441 148.036  1.00  0.00      A    H  
ATOM   2206  HB1 ASP A 151     138.243 204.684 145.806  1.00  0.00      A    H  
ATOM   2207  HB2 ASP A 151     139.201 203.242 146.402  1.00  0.00      A    H  
ATOM   2208  N   ASP A 152     135.477 202.092 146.938  1.00  0.00      A    N  
ATOM   2209  CA  ASP A 152     134.376 201.525 146.215  1.00  0.00      A    C  
ATOM   2210  C   ASP A 152     133.461 200.760 147.203  1.00  0.00      A    C  
ATOM   2211  O   ASP A 152     133.980 200.298 148.207  1.00  0.00      A    O  
ATOM   2212  CB  ASP A 152     134.799 200.444 145.129  1.00  0.00      A    C  
ATOM   2213  CG  ASP A 152     135.874 200.946 144.214  1.00  0.00      A    C  
ATOM   2214  OD1 ASP A 152     137.101 200.828 144.525  1.00  0.00      A    O  
ATOM   2215  OD2 ASP A 152     135.582 201.468 143.126  1.00  0.00      A    O1-
ATOM   2216  HN  ASP A 152     135.682 201.628 147.796  1.00  0.00      A    H  
ATOM   2217  HA  ASP A 152     133.765 202.346 145.871  1.00  0.00      A    H  
ATOM   2218  HB1 ASP A 152     133.879 200.183 144.563  1.00  0.00      A    H  
ATOM   2219  HB2 ASP A 152     135.186 199.582 145.712  1.00  0.00      A    H  
ATOM   2220  N   GLU A 153     132.143 200.645 147.020  1.00  0.00      A    N  
ATOM   2221  CA  GLU A 153     131.127 199.699 147.583  1.00  0.00      A    C  
ATOM   2222  C   GLU A 153     131.533 198.226 147.710  1.00  0.00      A    C  
ATOM   2223  O   GLU A 153     132.375 197.668 147.023  1.00  0.00      A    O  
ATOM   2224  CB  GLU A 153     129.766 199.663 146.831  1.00  0.00      A    C  
ATOM   2225  CG  GLU A 153     129.781 199.109 145.313  1.00  0.00      A    C  
ATOM   2226  CD  GLU A 153     128.468 199.208 144.549  1.00  0.00      A    C  
ATOM   2227  OE1 GLU A 153     128.465 199.635 143.364  1.00  0.00      A    O  
ATOM   2228  OE2 GLU A 153     127.425 198.966 145.183  1.00  0.00      A    O1-
ATOM   2229  HN  GLU A 153     131.764 201.197 146.282  1.00  0.00      A    H  
ATOM   2230  HA  GLU A 153     130.860 200.013 148.581  1.00  0.00      A    H  
ATOM   2231  HB1 GLU A 153     129.345 200.691 146.854  1.00  0.00      A    H  
ATOM   2232  HB2 GLU A 153     129.016 199.016 147.333  1.00  0.00      A    H  
ATOM   2233  HG1 GLU A 153     130.130 198.056 145.359  1.00  0.00      A    H  
ATOM   2234  HG2 GLU A 153     130.532 199.739 144.790  1.00  0.00      A    H  
ATOM   2235  N   GLN A 154     130.951 197.582 148.681  1.00  0.00      A    N  
ATOM   2236  CA  GLN A 154     131.048 196.149 149.004  1.00  0.00      A    C  
ATOM   2237  C   GLN A 154     130.497 195.214 147.899  1.00  0.00      A    C  
ATOM   2238  O   GLN A 154     129.533 195.477 147.209  1.00  0.00      A    O  
ATOM   2239  CB  GLN A 154     130.303 195.903 150.272  1.00  0.00      A    C  
ATOM   2240  CG  GLN A 154     130.294 194.502 150.894  1.00  0.00      A    C  
ATOM   2241  CD  GLN A 154     129.296 194.560 152.114  1.00  0.00      A    C  
ATOM   2242  OE1 GLN A 154     128.260 193.903 152.260  1.00  0.00      A    O  
ATOM   2243  NE2 GLN A 154     129.586 195.623 152.976  1.00  0.00      A    N  
ATOM   2244  HN  GLN A 154     130.221 198.072 149.153  1.00  0.00      A    H  
ATOM   2245  HA  GLN A 154     132.094 195.883 149.054  1.00  0.00      A    H  
ATOM   2246  HB1 GLN A 154     129.256 196.245 150.131  1.00  0.00      A    H  
ATOM   2247  HB2 GLN A 154     130.652 196.609 151.055  1.00  0.00      A    H  
ATOM   2248  HG1 GLN A 154     131.228 194.096 151.336  1.00  0.00      A    H  
ATOM   2249  HG2 GLN A 154     129.769 193.859 150.155  1.00  0.00      A    H  
ATOM   2250 1HE2 GLN A 154     130.236 196.357 152.778  1.00  0.00      A    H  
ATOM   2251 2HE2 GLN A 154     128.889 195.687 153.691  1.00  0.00      A    H  
ATOM   2252  N   TYR A 155     131.240 194.101 147.730  1.00  0.00      A    N  
ATOM   2253  CA  TYR A 155     131.057 193.058 146.771  1.00  0.00      A    C  
ATOM   2254  C   TYR A 155     131.328 191.778 147.595  1.00  0.00      A    C  
ATOM   2255  O   TYR A 155     131.928 191.798 148.673  1.00  0.00      A    O  
ATOM   2256  CB  TYR A 155     132.026 193.368 145.595  1.00  0.00      A    C  
ATOM   2257  CG  TYR A 155     131.239 194.323 144.661  1.00  0.00      A    C  
ATOM   2258  CD1 TYR A 155     130.188 193.729 143.915  1.00  0.00      A    C  
ATOM   2259  CE1 TYR A 155     129.439 194.490 143.046  1.00  0.00      A    C  
ATOM   2260  CZ  TYR A 155     129.750 195.850 142.852  1.00  0.00      A    C  
ATOM   2261  OH  TYR A 155     129.053 196.635 141.890  1.00  0.00      A    O  
ATOM   2262  CD2 TYR A 155     131.527 195.709 144.444  1.00  0.00      A    C  
ATOM   2263  CE2 TYR A 155     130.812 196.452 143.492  1.00  0.00      A    C  
ATOM   2264  HN  TYR A 155     132.030 193.866 148.291  1.00  0.00      A    H  
ATOM   2265  HA  TYR A 155     130.024 192.933 146.482  1.00  0.00      A    H  
ATOM   2266  HB1 TYR A 155     132.236 192.391 145.109  1.00  0.00      A    H  
ATOM   2267  HB2 TYR A 155     132.996 193.763 145.966  1.00  0.00      A    H  
ATOM   2268  HD1 TYR A 155     130.087 192.656 143.982  1.00  0.00      A    H  
ATOM   2269  HE1 TYR A 155     128.579 194.029 142.583  1.00  0.00      A    H  
ATOM   2270  HH  TYR A 155     129.489 197.480 141.755  1.00  0.00      A    H  
ATOM   2271  HD2 TYR A 155     132.357 196.166 144.962  1.00  0.00      A    H  
ATOM   2272  HE2 TYR A 155     131.117 197.454 143.231  1.00  0.00      A    H  
ATOM   2273  N   ALA A 156     130.914 190.676 147.069  1.00  0.00      A    N  
ATOM   2274  CA  ALA A 156     131.079 189.404 147.696  1.00  0.00      A    C  
ATOM   2275  C   ALA A 156     131.268 188.331 146.622  1.00  0.00      A    C  
ATOM   2276  O   ALA A 156     130.766 188.367 145.433  1.00  0.00      A    O  
ATOM   2277  CB  ALA A 156     129.832 189.205 148.477  1.00  0.00      A    C  
ATOM   2278  HN  ALA A 156     130.374 190.718 146.232  1.00  0.00      A    H  
ATOM   2279  HA  ALA A 156     131.977 189.420 148.294  1.00  0.00      A    H  
ATOM   2280  HB1 ALA A 156     128.867 189.258 147.931  1.00  0.00      A    H  
ATOM   2281  HB2 ALA A 156     129.766 188.162 148.852  1.00  0.00      A    H  
ATOM   2282  HB3 ALA A 156     129.842 189.938 149.312  1.00  0.00      A    H  
ATOM   2283  N   TRP A 157     131.968 187.230 147.114  1.00  0.00      A    N  
ATOM   2284  CA  TRP A 157     132.435 186.126 146.216  1.00  0.00      A    C  
ATOM   2285  C   TRP A 157     131.879 184.925 147.028  1.00  0.00      A    C  
ATOM   2286  O   TRP A 157     132.281 184.744 148.184  1.00  0.00      A    O  
ATOM   2287  CB  TRP A 157     133.947 186.147 146.085  1.00  0.00      A    C  
ATOM   2288  CG  TRP A 157     134.560 185.331 145.008  1.00  0.00      A    C  
ATOM   2289  CD1 TRP A 157     134.829 185.712 143.680  1.00  0.00      A    C  
ATOM   2290  NE1 TRP A 157     135.429 184.729 143.014  1.00  0.00      A    N  
ATOM   2291  CE2 TRP A 157     135.702 183.689 143.902  1.00  0.00      A    C  
ATOM   2292  CD2 TRP A 157     135.124 184.039 145.101  1.00  0.00      A    C  
ATOM   2293  CE3 TRP A 157     135.162 183.189 146.248  1.00  0.00      A    C  
ATOM   2294  CZ3 TRP A 157     135.985 182.116 146.132  1.00  0.00      A    C  
ATOM   2295  CZ2 TRP A 157     136.260 182.455 143.703  1.00  0.00      A    C  
ATOM   2296  CH2 TRP A 157     136.403 181.689 144.845  1.00  0.00      A    C  
ATOM   2297  HN  TRP A 157     132.131 187.186 148.097  1.00  0.00      A    H  
ATOM   2298  HA  TRP A 157     131.963 186.154 145.245  1.00  0.00      A    H  
ATOM   2299  HB1 TRP A 157     134.419 185.747 147.007  1.00  0.00      A    H  
ATOM   2300  HB2 TRP A 157     134.154 187.221 145.891  1.00  0.00      A    H  
ATOM   2301  HD1 TRP A 157     134.588 186.627 143.160  1.00  0.00      A    H  
ATOM   2302  HE1 TRP A 157     135.348 184.606 142.049  1.00  0.00      A    H  
ATOM   2303  HE3 TRP A 157     134.722 183.476 147.191  1.00  0.00      A    H  
ATOM   2304  HZ3 TRP A 157     136.255 181.528 146.997  1.00  0.00      A    H  
ATOM   2305  HZ2 TRP A 157     136.613 182.206 142.714  1.00  0.00      A    H  
ATOM   2306  HH2 TRP A 157     137.048 180.823 144.862  1.00  0.00      A    H  
ATOM   2307  N   GLU A 158     131.003 184.096 146.419  1.00  0.00      A    N  
ATOM   2308  CA  GLU A 158     130.474 182.857 147.021  1.00  0.00      A    C  
ATOM   2309  C   GLU A 158     130.970 181.607 146.235  1.00  0.00      A    C  
ATOM   2310  O   GLU A 158     130.669 181.389 145.026  1.00  0.00      A    O  
ATOM   2311  CB  GLU A 158     128.912 182.868 146.969  1.00  0.00      A    C  
ATOM   2312  CG  GLU A 158     128.146 181.636 147.690  1.00  0.00      A    C  
ATOM   2313  CD  GLU A 158     126.699 181.957 147.789  1.00  0.00      A    C  
ATOM   2314  OE1 GLU A 158     126.233 182.138 148.909  1.00  0.00      A    O  
ATOM   2315  OE2 GLU A 158     125.986 182.026 146.757  1.00  0.00      A    O1-
ATOM   2316  HN  GLU A 158     130.770 184.272 145.465  1.00  0.00      A    H  
ATOM   2317  HA  GLU A 158     130.802 182.696 148.037  1.00  0.00      A    H  
ATOM   2318  HB1 GLU A 158     128.543 183.177 145.968  1.00  0.00      A    H  
ATOM   2319  HB2 GLU A 158     128.828 183.804 147.563  1.00  0.00      A    H  
ATOM   2320  HG1 GLU A 158     128.526 181.574 148.732  1.00  0.00      A    H  
ATOM   2321  HG2 GLU A 158     128.288 180.666 147.167  1.00  0.00      A    H  
ATOM   2322  N   SER A 159     131.723 180.614 146.874  1.00  0.00      A    N  
ATOM   2323  CA  SER A 159     132.151 179.464 146.141  1.00  0.00      A    C  
ATOM   2324  C   SER A 159     132.207 178.182 147.056  1.00  0.00      A    C  
ATOM   2325  O   SER A 159     132.569 178.285 148.238  1.00  0.00      A    O  
ATOM   2326  CB  SER A 159     133.462 179.766 145.215  1.00  0.00      A    C  
ATOM   2327  OG  SER A 159     133.745 178.545 144.417  1.00  0.00      A    O  
ATOM   2328  HN  SER A 159     131.872 180.580 147.859  1.00  0.00      A    H  
ATOM   2329  HA  SER A 159     131.332 179.205 145.486  1.00  0.00      A    H  
ATOM   2330  HB1 SER A 159     134.343 180.017 145.844  1.00  0.00      A    H  
ATOM   2331  HB2 SER A 159     133.197 180.650 144.597  1.00  0.00      A    H  
ATOM   2332  HG1 SER A 159     134.156 179.071 143.727  1.00  0.00      A    H  
ATOM   2333  N   SER A 160     131.944 177.076 146.432  1.00  0.00      A    N  
ATOM   2334  CA  SER A 160     132.215 175.714 146.969  1.00  0.00      A    C  
ATOM   2335  C   SER A 160     133.253 174.966 146.087  1.00  0.00      A    C  
ATOM   2336  O   SER A 160     133.381 173.701 146.109  1.00  0.00      A    O  
ATOM   2337  CB  SER A 160     130.877 174.884 147.001  1.00  0.00      A    C  
ATOM   2338  OG  SER A 160     130.043 175.327 148.027  1.00  0.00      A    O  
ATOM   2339  HN  SER A 160     131.590 176.989 145.504  1.00  0.00      A    H  
ATOM   2340  HA  SER A 160     132.594 175.810 147.975  1.00  0.00      A    H  
ATOM   2341  HB1 SER A 160     131.125 173.809 147.131  1.00  0.00      A    H  
ATOM   2342  HB2 SER A 160     130.271 174.879 146.070  1.00  0.00      A    H  
ATOM   2343  HG1 SER A 160     130.630 175.467 148.774  1.00  0.00      A    H  
ATOM   2344  N   ALA A 161     133.965 175.710 145.306  1.00  0.00      A    N  
ATOM   2345  CA  ALA A 161     134.979 175.086 144.442  1.00  0.00      A    C  
ATOM   2346  C   ALA A 161     134.378 174.145 143.359  1.00  0.00      A    C  
ATOM   2347  O   ALA A 161     134.855 173.067 143.211  1.00  0.00      A    O  
ATOM   2348  CB  ALA A 161     136.082 174.586 145.289  1.00  0.00      A    C  
ATOM   2349  HN  ALA A 161     133.811 176.668 145.078  1.00  0.00      A    H  
ATOM   2350  HA  ALA A 161     135.377 175.916 143.877  1.00  0.00      A    H  
ATOM   2351  HB1 ALA A 161     136.376 175.382 146.007  1.00  0.00      A    H  
ATOM   2352  HB2 ALA A 161     135.787 173.719 145.918  1.00  0.00      A    H  
ATOM   2353  HB3 ALA A 161     136.898 174.273 144.603  1.00  0.00      A    H  
ATOM   2354  N   GLY A 162     133.442 174.641 142.533  1.00  0.00      A    N  
ATOM   2355  CA  GLY A 162     133.176 173.878 141.327  1.00  0.00      A    C  
ATOM   2356  C   GLY A 162     133.963 174.428 140.171  1.00  0.00      A    C  
ATOM   2357  O   GLY A 162     135.111 174.881 140.341  1.00  0.00      A    O  
ATOM   2358  HN  GLY A 162     132.791 175.310 142.883  1.00  0.00      A    H  
ATOM   2359  HA1 GLY A 162     132.141 174.002 141.044  1.00  0.00      A    H  
ATOM   2360  HA2 GLY A 162     133.455 172.835 141.365  1.00  0.00      A    H  
ATOM   2361  N   GLY A 163     133.377 174.435 138.953  1.00  0.00      A    N  
ATOM   2362  CA  GLY A 163     133.926 175.032 137.747  1.00  0.00      A    C  
ATOM   2363  C   GLY A 163     133.565 176.527 137.796  1.00  0.00      A    C  
ATOM   2364  O   GLY A 163     134.020 177.430 137.182  1.00  0.00      A    O  
ATOM   2365  HN  GLY A 163     132.496 173.974 138.882  1.00  0.00      A    H  
ATOM   2366  HA1 GLY A 163     133.396 174.646 136.889  1.00  0.00      A    H  
ATOM   2367  HA2 GLY A 163     134.960 174.831 137.507  1.00  0.00      A    H  
ATOM   2368  N   SER A 164     132.603 176.837 138.644  1.00  0.00      A    N  
ATOM   2369  CA  SER A 164     132.047 178.110 138.790  1.00  0.00      A    C  
ATOM   2370  C   SER A 164     132.259 178.630 140.220  1.00  0.00      A    C  
ATOM   2371  O   SER A 164     132.629 177.889 141.098  1.00  0.00      A    O  
ATOM   2372  CB  SER A 164     130.595 178.237 138.415  1.00  0.00      A    C  
ATOM   2373  OG  SER A 164     129.710 177.393 139.169  1.00  0.00      A    O  
ATOM   2374  HN  SER A 164     132.339 176.093 139.253  1.00  0.00      A    H  
ATOM   2375  HA  SER A 164     132.671 178.811 138.255  1.00  0.00      A    H  
ATOM   2376  HB1 SER A 164     130.469 178.031 137.330  1.00  0.00      A    H  
ATOM   2377  HB2 SER A 164     130.291 179.306 138.446  1.00  0.00      A    H  
ATOM   2378  HG1 SER A 164     129.219 178.081 139.623  1.00  0.00      A    H  
ATOM   2379  N   PHE A 165     131.948 179.921 140.343  1.00  0.00      A    N  
ATOM   2380  CA  PHE A 165     131.711 180.757 141.512  1.00  0.00      A    C  
ATOM   2381  C   PHE A 165     130.600 181.643 141.168  1.00  0.00      A    C  
ATOM   2382  O   PHE A 165     130.384 181.955 140.010  1.00  0.00      A    O  
ATOM   2383  CB  PHE A 165     133.061 181.392 142.013  1.00  0.00      A    C  
ATOM   2384  CG  PHE A 165     133.675 182.307 141.041  1.00  0.00      A    C  
ATOM   2385  CD1 PHE A 165     134.661 181.884 140.185  1.00  0.00      A    C  
ATOM   2386  CE1 PHE A 165     135.432 182.787 139.322  1.00  0.00      A    C  
ATOM   2387  CZ  PHE A 165     135.162 184.126 139.333  1.00  0.00      A    C  
ATOM   2388  CD2 PHE A 165     133.356 183.706 140.997  1.00  0.00      A    C  
ATOM   2389  CE2 PHE A 165     134.161 184.634 140.262  1.00  0.00      A    C  
ATOM   2390  HN  PHE A 165     131.888 180.466 139.511  1.00  0.00      A    H  
ATOM   2391  HA  PHE A 165     131.296 180.178 142.324  1.00  0.00      A    H  
ATOM   2392  HB1 PHE A 165     133.929 180.718 142.181  1.00  0.00      A    H  
ATOM   2393  HB2 PHE A 165     132.819 182.012 142.902  1.00  0.00      A    H  
ATOM   2394  HD1 PHE A 165     134.944 180.842 140.143  1.00  0.00      A    H  
ATOM   2395  HE1 PHE A 165     136.141 182.338 138.642  1.00  0.00      A    H  
ATOM   2396  HZ  PHE A 165     135.843 184.763 138.788  1.00  0.00      A    H  
ATOM   2397  HD2 PHE A 165     132.503 184.119 141.516  1.00  0.00      A    H  
ATOM   2398  HE2 PHE A 165     133.827 185.659 140.190  1.00  0.00      A    H  
ATOM   2399  N   THR A 166     129.730 182.012 142.114  1.00  0.00      A    N  
ATOM   2400  CA  THR A 166     128.702 183.015 141.931  1.00  0.00      A    C  
ATOM   2401  C   THR A 166     129.274 184.393 142.500  1.00  0.00      A    C  
ATOM   2402  O   THR A 166     129.619 184.485 143.673  1.00  0.00      A    O  
ATOM   2403  CB  THR A 166     127.451 182.654 142.686  1.00  0.00      A    C  
ATOM   2404  OG1 THR A 166     126.815 181.454 142.239  1.00  0.00      A    O  
ATOM   2405  CG2 THR A 166     126.384 183.771 142.383  1.00  0.00      A    C  
ATOM   2406  HN  THR A 166     129.944 181.680 143.029  1.00  0.00      A    H  
ATOM   2407  HA  THR A 166     128.534 183.084 140.866  1.00  0.00      A    H  
ATOM   2408  HB  THR A 166     127.620 182.706 143.783  1.00  0.00      A    H  
ATOM   2409  HG1 THR A 166     125.889 181.608 142.442  1.00  0.00      A    H  
ATOM   2410 1HG2 THR A 166     126.305 183.900 141.282  1.00  0.00      A    H  
ATOM   2411 2HG2 THR A 166     125.403 183.530 142.845  1.00  0.00      A    H  
ATOM   2412 3HG2 THR A 166     126.743 184.640 142.974  1.00  0.00      A    H  
ATOM   2413  N   VAL A 167     129.266 185.470 141.652  1.00  0.00      A    N  
ATOM   2414  CA  VAL A 167     129.648 186.818 142.144  1.00  0.00      A    C  
ATOM   2415  C   VAL A 167     128.478 187.653 142.577  1.00  0.00      A    C  
ATOM   2416  O   VAL A 167     127.416 187.746 141.933  1.00  0.00      A    O  
ATOM   2417  CB  VAL A 167     130.579 187.672 141.239  1.00  0.00      A    C  
ATOM   2418  CG1 VAL A 167     131.836 188.019 142.044  1.00  0.00      A    C  
ATOM   2419  CG2 VAL A 167     130.980 186.941 139.920  1.00  0.00      A    C  
ATOM   2420  HN  VAL A 167     128.895 185.419 140.728  1.00  0.00      A    H  
ATOM   2421  HA  VAL A 167     130.097 186.754 143.124  1.00  0.00      A    H  
ATOM   2422  HB  VAL A 167     130.085 188.596 140.870  1.00  0.00      A    H  
ATOM   2423 1HG1 VAL A 167     132.407 188.698 141.376  1.00  0.00      A    H  
ATOM   2424 2HG1 VAL A 167     131.629 188.478 143.035  1.00  0.00      A    H  
ATOM   2425 3HG1 VAL A 167     132.546 187.180 142.206  1.00  0.00      A    H  
ATOM   2426 1HG2 VAL A 167     131.371 187.703 139.213  1.00  0.00      A    H  
ATOM   2427 2HG2 VAL A 167     131.690 186.141 140.222  1.00  0.00      A    H  
ATOM   2428 3HG2 VAL A 167     130.067 186.478 139.489  1.00  0.00      A    H  
ATOM   2429  N   ARG A 168     128.596 188.302 143.737  1.00  0.00      A    N  
ATOM   2430  CA  ARG A 168     127.459 188.947 144.421  1.00  0.00      A    C  
ATOM   2431  C   ARG A 168     127.721 190.386 144.917  1.00  0.00      A    C  
ATOM   2432  O   ARG A 168     128.788 190.771 145.321  1.00  0.00      A    O  
ATOM   2433  CB  ARG A 168     127.097 188.139 145.624  1.00  0.00      A    C  
ATOM   2434  CG  ARG A 168     126.695 186.567 145.424  1.00  0.00      A    C  
ATOM   2435  CD  ARG A 168     126.358 185.923 146.743  1.00  0.00      A    C  
ATOM   2436  NE  ARG A 168     125.618 184.691 146.409  1.00  0.00      A    N  
ATOM   2437  CZ  ARG A 168     124.338 184.631 146.015  1.00  0.00      A    C  
ATOM   2438  NH1 ARG A 168     123.516 185.674 145.934  1.00  0.00      A    N  
ATOM   2439  NH2 ARG A 168     123.865 183.414 145.701  1.00  0.00      A    N1+
ATOM   2440  HN  ARG A 168     129.487 188.330 144.183  1.00  0.00      A    H  
ATOM   2441  HA  ARG A 168     126.618 189.146 143.774  1.00  0.00      A    H  
ATOM   2442  HB1 ARG A 168     126.209 188.549 146.152  1.00  0.00      A    H  
ATOM   2443  HB2 ARG A 168     127.965 188.129 146.318  1.00  0.00      A    H  
ATOM   2444  HG1 ARG A 168     127.557 185.958 145.079  1.00  0.00      A    H  
ATOM   2445  HG2 ARG A 168     125.913 186.461 144.641  1.00  0.00      A    H  
ATOM   2446  HD1 ARG A 168     125.749 186.608 147.371  1.00  0.00      A    H  
ATOM   2447  HD2 ARG A 168     127.284 185.623 147.278  1.00  0.00      A    H  
ATOM   2448  HE  ARG A 168     126.091 183.816 146.310  1.00  0.00      A    H  
ATOM   2449 1HH1 ARG A 168     123.591 186.397 146.621  1.00  0.00      A    H  
ATOM   2450 2HH1 ARG A 168     122.567 185.533 145.652  1.00  0.00      A    H  
ATOM   2451 1HH2 ARG A 168     124.497 182.640 145.750  1.00  0.00      A    H  
ATOM   2452 2HH2 ARG A 168     122.879 183.263 145.625  1.00  0.00      A    H  
ATOM   2453  N   ALA A 169     126.633 191.182 144.995  1.00  0.00      A    N  
ATOM   2454  CA  ALA A 169     126.706 192.607 145.364  1.00  0.00      A    C  
ATOM   2455  C   ALA A 169     126.523 192.804 146.842  1.00  0.00      A    C  
ATOM   2456  O   ALA A 169     126.578 191.826 147.560  1.00  0.00      A    O  
ATOM   2457  CB  ALA A 169     125.679 193.368 144.566  1.00  0.00      A    C  
ATOM   2458  HN  ALA A 169     125.784 190.784 144.657  1.00  0.00      A    H  
ATOM   2459  HA  ALA A 169     127.636 193.094 145.111  1.00  0.00      A    H  
ATOM   2460  HB1 ALA A 169     125.913 193.322 143.481  1.00  0.00      A    H  
ATOM   2461  HB2 ALA A 169     124.664 192.985 144.804  1.00  0.00      A    H  
ATOM   2462  HB3 ALA A 169     125.642 194.443 144.844  1.00  0.00      A    H  
ATOM   2463  N   ASP A 170     126.294 194.065 147.293  1.00  0.00      A    N  
ATOM   2464  CA  ASP A 170     126.285 194.382 148.739  1.00  0.00      A    C  
ATOM   2465  C   ASP A 170     125.385 193.505 149.581  1.00  0.00      A    C  
ATOM   2466  O   ASP A 170     124.308 193.167 149.120  1.00  0.00      A    O  
ATOM   2467  CB  ASP A 170     125.983 195.948 148.860  1.00  0.00      A    C  
ATOM   2468  CG  ASP A 170     126.023 196.686 150.198  1.00  0.00      A    C  
ATOM   2469  OD1 ASP A 170     125.651 196.117 151.277  1.00  0.00      A    O  
ATOM   2470  OD2 ASP A 170     126.397 197.884 150.137  1.00  0.00      A    O1-
ATOM   2471  HN  ASP A 170     126.325 194.865 146.699  1.00  0.00      A    H  
ATOM   2472  HA  ASP A 170     127.312 194.242 149.044  1.00  0.00      A    H  
ATOM   2473  HB1 ASP A 170     124.948 196.056 148.470  1.00  0.00      A    H  
ATOM   2474  HB2 ASP A 170     126.572 196.578 148.159  1.00  0.00      A    H  
ATOM   2475  N   HIS A 171     125.905 192.950 150.723  1.00  0.00      A    N  
ATOM   2476  CA  HIS A 171     125.242 191.905 151.586  1.00  0.00      A    C  
ATOM   2477  C   HIS A 171     124.834 192.459 152.900  1.00  0.00      A    C  
ATOM   2478  O   HIS A 171     124.376 191.804 153.808  1.00  0.00      A    O  
ATOM   2479  CB  HIS A 171     126.320 190.854 151.931  1.00  0.00      A    C  
ATOM   2480  ND1 HIS A 171     124.680 188.959 152.075  1.00  0.00      A    N  
ATOM   2481  CG  HIS A 171     125.840 189.542 152.562  1.00  0.00      A    C  
ATOM   2482  CE1 HIS A 171     124.436 187.830 152.771  1.00  0.00      A    C  
ATOM   2483  NE2 HIS A 171     125.349 187.616 153.698  1.00  0.00      A    N  
ATOM   2484  CD2 HIS A 171     126.259 188.708 153.567  1.00  0.00      A    C  
ATOM   2485  HN  HIS A 171     126.775 193.321 151.039  1.00  0.00      A    H  
ATOM   2486  HA  HIS A 171     124.377 191.514 151.071  1.00  0.00      A    H  
ATOM   2487  HB1 HIS A 171     127.141 191.338 152.502  1.00  0.00      A    H  
ATOM   2488  HB2 HIS A 171     126.872 190.560 151.013  1.00  0.00      A    H  
ATOM   2489  HD1 HIS A 171     124.385 189.119 151.133  1.00  0.00      A    H  
ATOM   2490  HE1 HIS A 171     123.570 187.172 152.704  1.00  0.00      A    H  
ATOM   2491  HD2 HIS A 171     127.185 188.637 154.125  1.00  0.00      A    H  
ATOM   2492  N   GLY A 172     124.822 193.792 152.907  1.00  0.00      A    N  
ATOM   2493  CA  GLY A 172     124.283 194.640 154.003  1.00  0.00      A    C  
ATOM   2494  C   GLY A 172     125.141 194.760 155.218  1.00  0.00      A    C  
ATOM   2495  O   GLY A 172     124.739 195.366 156.206  1.00  0.00      A    O  
ATOM   2496  HN  GLY A 172     125.166 194.260 152.096  1.00  0.00      A    H  
ATOM   2497  HA1 GLY A 172     123.408 194.077 154.294  1.00  0.00      A    H  
ATOM   2498  HA2 GLY A 172     124.179 195.625 153.572  1.00  0.00      A    H  
ATOM   2499  N   GLU A 173     126.443 194.286 155.177  1.00  0.00      A    N  
ATOM   2500  CA  GLU A 173     127.419 194.095 156.259  1.00  0.00      A    C  
ATOM   2501  C   GLU A 173     128.029 195.329 156.640  1.00  0.00      A    C  
ATOM   2502  O   GLU A 173     128.152 196.227 155.778  1.00  0.00      A    O  
ATOM   2503  CB  GLU A 173     128.532 193.200 155.770  1.00  0.00      A    C  
ATOM   2504  CG  GLU A 173     128.115 191.654 155.639  1.00  0.00      A    C  
ATOM   2505  CD  GLU A 173     127.651 190.979 156.892  1.00  0.00      A    C  
ATOM   2506  OE1 GLU A 173     128.276 190.005 157.403  1.00  0.00      A    O  
ATOM   2507  OE2 GLU A 173     126.627 191.380 157.413  1.00  0.00      A    O1-
ATOM   2508  HN  GLU A 173     126.750 194.118 154.244  1.00  0.00      A    H  
ATOM   2509  HA  GLU A 173     126.846 193.764 157.113  1.00  0.00      A    H  
ATOM   2510  HB1 GLU A 173     129.400 193.267 156.460  1.00  0.00      A    H  
ATOM   2511  HB2 GLU A 173     128.826 193.562 154.762  1.00  0.00      A    H  
ATOM   2512  HG1 GLU A 173     128.980 191.092 155.228  1.00  0.00      A    H  
ATOM   2513  HG2 GLU A 173     127.316 191.745 154.872  1.00  0.00      A    H  
ATOM   2514  N   PRO A 174     128.425 195.446 157.919  1.00  0.00      A    N  
ATOM   2515  CA  PRO A 174     128.620 196.760 158.525  1.00  0.00      A    C  
ATOM   2516  C   PRO A 174     130.029 197.385 158.224  1.00  0.00      A    C  
ATOM   2517  O   PRO A 174     130.332 198.425 158.764  1.00  0.00      A    O  
ATOM   2518  CD  PRO A 174     128.477 194.334 158.935  1.00  0.00      A    C  
ATOM   2519  CB  PRO A 174     128.518 196.495 160.052  1.00  0.00      A    C  
ATOM   2520  CG  PRO A 174     129.078 195.080 160.152  1.00  0.00      A    C  
ATOM   2521  HD1 PRO A 174     127.429 194.050 159.171  1.00  0.00      A    H  
ATOM   2522  HD2 PRO A 174     129.064 193.440 158.633  1.00  0.00      A    H  
ATOM   2523  HA  PRO A 174     127.891 197.424 158.084  1.00  0.00      A    H  
ATOM   2524  HB1 PRO A 174     127.452 196.576 160.355  1.00  0.00      A    H  
ATOM   2525  HB2 PRO A 174     129.103 197.255 160.613  1.00  0.00      A    H  
ATOM   2526  HG1 PRO A 174     128.912 194.518 161.096  1.00  0.00      A    H  
ATOM   2527  HG2 PRO A 174     130.142 195.083 159.832  1.00  0.00      A    H  
ATOM   2528  N   ILE A 175     130.890 196.700 157.467  1.00  0.00      A    N  
ATOM   2529  CA  ILE A 175     132.223 197.034 157.255  1.00  0.00      A    C  
ATOM   2530  C   ILE A 175     132.420 198.276 156.316  1.00  0.00      A    C  
ATOM   2531  O   ILE A 175     131.666 198.547 155.418  1.00  0.00      A    O  
ATOM   2532  CB  ILE A 175     133.061 195.777 156.715  1.00  0.00      A    C  
ATOM   2533  CG2 ILE A 175     133.127 194.707 157.832  1.00  0.00      A    C  
ATOM   2534  CG1 ILE A 175     132.424 195.250 155.397  1.00  0.00      A    C  
ATOM   2535  CD  ILE A 175     133.260 194.117 154.794  1.00  0.00      A    C  
ATOM   2536  HN  ILE A 175     130.630 195.814 157.091  1.00  0.00      A    H  
ATOM   2537  HA  ILE A 175     132.682 197.421 158.153  1.00  0.00      A    H  
ATOM   2538  HB  ILE A 175     134.070 196.090 156.372  1.00  0.00      A    H  
ATOM   2539 1HG2 ILE A 175     132.063 194.424 157.979  1.00  0.00      A    H  
ATOM   2540 2HG2 ILE A 175     133.728 193.816 157.546  1.00  0.00      A    H  
ATOM   2541 3HG2 ILE A 175     133.613 195.275 158.654  1.00  0.00      A    H  
ATOM   2542 1HG1 ILE A 175     132.251 196.151 154.771  1.00  0.00      A    H  
ATOM   2543 2HG1 ILE A 175     131.469 194.727 155.613  1.00  0.00      A    H  
ATOM   2544  HD1 ILE A 175     134.247 194.533 154.499  1.00  0.00      A    H  
ATOM   2545  HD2 ILE A 175     133.493 193.269 155.472  1.00  0.00      A    H  
ATOM   2546  HD3 ILE A 175     132.793 193.665 153.893  1.00  0.00      A    H  
ATOM   2547  N   GLY A 176     133.489 199.093 156.646  1.00  0.00      A    N  
ATOM   2548  CA  GLY A 176     133.849 200.359 156.012  1.00  0.00      A    C  
ATOM   2549  C   GLY A 176     135.012 200.167 155.119  1.00  0.00      A    C  
ATOM   2550  O   GLY A 176     135.226 200.817 154.099  1.00  0.00      A    O  
ATOM   2551  HN  GLY A 176     134.170 198.845 157.331  1.00  0.00      A    H  
ATOM   2552  HA1 GLY A 176     134.198 201.009 156.801  1.00  0.00      A    H  
ATOM   2553  HA2 GLY A 176     133.128 200.821 155.354  1.00  0.00      A    H  
ATOM   2554  N   ARG A 177     135.854 199.215 155.512  1.00  0.00      A    N  
ATOM   2555  CA  ARG A 177     136.762 198.559 154.542  1.00  0.00      A    C  
ATOM   2556  C   ARG A 177     137.077 197.204 155.056  1.00  0.00      A    C  
ATOM   2557  O   ARG A 177     136.770 196.772 156.197  1.00  0.00      A    O  
ATOM   2558  CB  ARG A 177     138.049 199.303 154.216  1.00  0.00      A    C  
ATOM   2559  CG  ARG A 177     139.060 199.568 155.315  1.00  0.00      A    C  
ATOM   2560  CD  ARG A 177     140.035 200.588 154.784  1.00  0.00      A    C  
ATOM   2561  NE  ARG A 177     141.113 200.836 155.824  1.00  0.00      A    N  
ATOM   2562  CZ  ARG A 177     141.935 201.891 155.894  1.00  0.00      A    C  
ATOM   2563  NH1 ARG A 177     141.922 202.952 155.207  1.00  0.00      A    N  
ATOM   2564  NH2 ARG A 177     142.859 201.799 156.878  1.00  0.00      A    N1+
ATOM   2565  HN  ARG A 177     135.689 198.853 156.426  1.00  0.00      A    H  
ATOM   2566  HA  ARG A 177     136.332 198.416 153.561  1.00  0.00      A    H  
ATOM   2567  HB1 ARG A 177     137.638 200.227 153.757  1.00  0.00      A    H  
ATOM   2568  HB2 ARG A 177     138.595 198.799 153.390  1.00  0.00      A    H  
ATOM   2569  HG1 ARG A 177     139.542 198.636 155.679  1.00  0.00      A    H  
ATOM   2570  HG2 ARG A 177     138.523 199.939 156.214  1.00  0.00      A    H  
ATOM   2571  HD1 ARG A 177     139.502 201.525 154.515  1.00  0.00      A    H  
ATOM   2572  HD2 ARG A 177     140.520 200.235 153.849  1.00  0.00      A    H  
ATOM   2573  HE  ARG A 177     141.296 200.120 156.497  1.00  0.00      A    H  
ATOM   2574 1HH1 ARG A 177     141.283 202.951 154.437  1.00  0.00      A    H  
ATOM   2575 2HH1 ARG A 177     142.739 203.527 155.165  1.00  0.00      A    H  
ATOM   2576 1HH2 ARG A 177     142.677 201.069 157.537  1.00  0.00      A    H  
ATOM   2577 2HH2 ARG A 177     143.773 202.194 156.780  1.00  0.00      A    H  
ATOM   2578  N   GLY A 178     137.806 196.410 154.321  1.00  0.00      A    N  
ATOM   2579  CA  GLY A 178     138.395 195.160 154.745  1.00  0.00      A    C  
ATOM   2580  C   GLY A 178     137.711 193.913 154.106  1.00  0.00      A    C  
ATOM   2581  O   GLY A 178     136.629 194.062 153.505  1.00  0.00      A    O  
ATOM   2582  HN  GLY A 178     138.027 196.660 153.381  1.00  0.00      A    H  
ATOM   2583  HA1 GLY A 178     138.294 195.059 155.815  1.00  0.00      A    H  
ATOM   2584  HA2 GLY A 178     139.382 195.307 154.333  1.00  0.00      A    H  
ATOM   2585  N   THR A 179     138.216 192.744 154.385  1.00  0.00      A    N  
ATOM   2586  CA  THR A 179     137.841 191.445 153.762  1.00  0.00      A    C  
ATOM   2587  C   THR A 179     137.403 190.524 154.941  1.00  0.00      A    C  
ATOM   2588  O   THR A 179     138.136 190.432 155.926  1.00  0.00      A    O  
ATOM   2589  CB  THR A 179     138.955 190.810 152.973  1.00  0.00      A    C  
ATOM   2590  OG1 THR A 179     139.247 191.496 151.702  1.00  0.00      A    O  
ATOM   2591  CG2 THR A 179     138.678 189.388 152.595  1.00  0.00      A    C  
ATOM   2592  HN  THR A 179     139.069 192.658 154.894  1.00  0.00      A    H  
ATOM   2593  HA  THR A 179     136.939 191.636 153.199  1.00  0.00      A    H  
ATOM   2594  HB  THR A 179     139.855 190.867 153.621  1.00  0.00      A    H  
ATOM   2595  HG1 THR A 179     140.204 191.434 151.649  1.00  0.00      A    H  
ATOM   2596 1HG2 THR A 179     138.975 188.690 153.407  1.00  0.00      A    H  
ATOM   2597 2HG2 THR A 179     137.592 189.276 152.386  1.00  0.00      A    H  
ATOM   2598 3HG2 THR A 179     139.150 189.148 151.619  1.00  0.00      A    H  
ATOM   2599  N   LYS A 180     136.228 189.829 154.846  1.00  0.00      A    N  
ATOM   2600  CA  LYS A 180     135.632 188.908 155.754  1.00  0.00      A    C  
ATOM   2601  C   LYS A 180     135.432 187.558 155.184  1.00  0.00      A    C  
ATOM   2602  O   LYS A 180     134.718 187.389 154.270  1.00  0.00      A    O  
ATOM   2603  CB  LYS A 180     134.274 189.499 156.219  1.00  0.00      A    C  
ATOM   2604  CG  LYS A 180     133.422 188.683 157.180  1.00  0.00      A    C  
ATOM   2605  CD  LYS A 180     132.042 189.461 157.479  1.00  0.00      A    C  
ATOM   2606  CE  LYS A 180     131.306 188.826 158.709  1.00  0.00      A    C  
ATOM   2607  NZ  LYS A 180     130.177 189.596 159.143  1.00  0.00      A    N1+
ATOM   2608  HN  LYS A 180     135.584 189.985 154.101  1.00  0.00      A    H  
ATOM   2609  HA  LYS A 180     136.209 188.774 156.657  1.00  0.00      A    H  
ATOM   2610  HB1 LYS A 180     133.638 189.687 155.327  1.00  0.00      A    H  
ATOM   2611  HB2 LYS A 180     134.488 190.462 156.728  1.00  0.00      A    H  
ATOM   2612  HG1 LYS A 180     133.922 188.564 158.165  1.00  0.00      A    H  
ATOM   2613  HG2 LYS A 180     133.144 187.719 156.702  1.00  0.00      A    H  
ATOM   2614  HD1 LYS A 180     131.454 189.445 156.536  1.00  0.00      A    H  
ATOM   2615  HD2 LYS A 180     132.200 190.523 157.762  1.00  0.00      A    H  
ATOM   2616  HE1 LYS A 180     131.953 188.665 159.597  1.00  0.00      A    H  
ATOM   2617  HE2 LYS A 180     130.932 187.829 158.391  1.00  0.00      A    H  
ATOM   2618  HZ1 LYS A 180     129.441 189.639 158.409  1.00  0.00      A    H  
ATOM   2619  HZ2 LYS A 180     129.754 189.240 160.024  1.00  0.00      A    H  
ATOM   2620  HZ3 LYS A 180     130.539 190.555 159.318  1.00  0.00      A    H  
ATOM   2621  N   VAL A 181     136.094 186.560 155.787  1.00  0.00      A    N  
ATOM   2622  CA  VAL A 181     136.161 185.233 155.207  1.00  0.00      A    C  
ATOM   2623  C   VAL A 181     135.490 184.280 156.096  1.00  0.00      A    C  
ATOM   2624  O   VAL A 181     136.057 183.819 157.125  1.00  0.00      A    O  
ATOM   2625  CB  VAL A 181     137.612 184.635 154.969  1.00  0.00      A    C  
ATOM   2626  CG1 VAL A 181     137.528 183.390 154.150  1.00  0.00      A    C  
ATOM   2627  CG2 VAL A 181     138.421 185.687 154.181  1.00  0.00      A    C  
ATOM   2628  HN  VAL A 181     136.559 186.779 156.642  1.00  0.00      A    H  
ATOM   2629  HA  VAL A 181     135.640 185.289 154.263  1.00  0.00      A    H  
ATOM   2630  HB  VAL A 181     138.137 184.421 155.924  1.00  0.00      A    H  
ATOM   2631 1HG1 VAL A 181     138.493 183.147 153.658  1.00  0.00      A    H  
ATOM   2632 2HG1 VAL A 181     137.186 182.594 154.846  1.00  0.00      A    H  
ATOM   2633 3HG1 VAL A 181     136.800 183.406 153.310  1.00  0.00      A    H  
ATOM   2634 1HG2 VAL A 181     139.367 185.181 153.894  1.00  0.00      A    H  
ATOM   2635 2HG2 VAL A 181     137.910 185.918 153.222  1.00  0.00      A    H  
ATOM   2636 3HG2 VAL A 181     138.585 186.580 154.821  1.00  0.00      A    H  
ATOM   2637  N   ILE A 182     134.220 183.872 155.726  1.00  0.00      A    N  
ATOM   2638  CA  ILE A 182     133.547 182.726 156.295  1.00  0.00      A    C  
ATOM   2639  C   ILE A 182     133.908 181.341 155.713  1.00  0.00      A    C  
ATOM   2640  O   ILE A 182     133.850 181.062 154.522  1.00  0.00      A    O  
ATOM   2641  CB  ILE A 182     132.003 182.811 156.295  1.00  0.00      A    C  
ATOM   2642  CG2 ILE A 182     131.442 181.830 157.419  1.00  0.00      A    C  
ATOM   2643  CG1 ILE A 182     131.536 184.310 156.510  1.00  0.00      A    C  
ATOM   2644  CD  ILE A 182     130.047 184.447 156.403  1.00  0.00      A    C  
ATOM   2645  HN  ILE A 182     133.690 184.333 155.019  1.00  0.00      A    H  
ATOM   2646  HA  ILE A 182     133.921 182.726 157.309  1.00  0.00      A    H  
ATOM   2647  HB  ILE A 182     131.610 182.391 155.345  1.00  0.00      A    H  
ATOM   2648 1HG2 ILE A 182     131.801 180.817 157.138  1.00  0.00      A    H  
ATOM   2649 2HG2 ILE A 182     131.895 182.073 158.404  1.00  0.00      A    H  
ATOM   2650 3HG2 ILE A 182     130.342 181.746 157.545  1.00  0.00      A    H  
ATOM   2651 1HG1 ILE A 182     131.992 184.947 155.723  1.00  0.00      A    H  
ATOM   2652 2HG1 ILE A 182     131.843 184.801 157.458  1.00  0.00      A    H  
ATOM   2653  HD1 ILE A 182     129.739 184.086 155.398  1.00  0.00      A    H  
ATOM   2654  HD2 ILE A 182     129.505 183.965 157.245  1.00  0.00      A    H  
ATOM   2655  HD3 ILE A 182     129.667 185.489 156.467  1.00  0.00      A    H  
ATOM   2656  N   LEU A 183     134.284 180.426 156.650  1.00  0.00      A    N  
ATOM   2657  CA  LEU A 183     134.620 179.014 156.431  1.00  0.00      A    C  
ATOM   2658  C   LEU A 183     133.454 178.252 156.957  1.00  0.00      A    C  
ATOM   2659  O   LEU A 183     133.216 178.286 158.187  1.00  0.00      A    O  
ATOM   2660  CB  LEU A 183     135.812 178.476 157.209  1.00  0.00      A    C  
ATOM   2661  CG  LEU A 183     137.127 179.240 156.790  1.00  0.00      A    C  
ATOM   2662  CD1 LEU A 183     138.277 178.691 157.709  1.00  0.00      A    C  
ATOM   2663  CD2 LEU A 183     137.518 179.331 155.283  1.00  0.00      A    C  
ATOM   2664  HN  LEU A 183     134.371 180.783 157.577  1.00  0.00      A    H  
ATOM   2665  HA  LEU A 183     134.823 178.704 155.417  1.00  0.00      A    H  
ATOM   2666  HB1 LEU A 183     135.912 177.373 157.124  1.00  0.00      A    H  
ATOM   2667  HB2 LEU A 183     135.633 178.581 158.301  1.00  0.00      A    H  
ATOM   2668  HG  LEU A 183     137.047 180.309 157.083  1.00  0.00      A    H  
ATOM   2669 1HD1 LEU A 183     137.948 178.659 158.770  1.00  0.00      A    H  
ATOM   2670 2HD1 LEU A 183     138.451 177.664 157.325  1.00  0.00      A    H  
ATOM   2671 3HD1 LEU A 183     139.244 179.229 157.607  1.00  0.00      A    H  
ATOM   2672 1HD2 LEU A 183     137.728 178.299 154.927  1.00  0.00      A    H  
ATOM   2673 2HD2 LEU A 183     136.642 179.769 154.759  1.00  0.00      A    H  
ATOM   2674 3HD2 LEU A 183     138.412 179.978 155.160  1.00  0.00      A    H  
ATOM   2675  N   HIS A 184     132.759 177.439 156.054  1.00  0.00      A    N  
ATOM   2676  CA  HIS A 184     131.706 176.594 156.506  1.00  0.00      A    C  
ATOM   2677  C   HIS A 184     132.215 175.162 156.632  1.00  0.00      A    C  
ATOM   2678  O   HIS A 184     132.491 174.582 155.613  1.00  0.00      A    O  
ATOM   2679  CB  HIS A 184     130.464 176.648 155.522  1.00  0.00      A    C  
ATOM   2680  ND1 HIS A 184     130.334 178.995 154.858  1.00  0.00      A    N  
ATOM   2681  CG  HIS A 184     129.760 177.918 155.537  1.00  0.00      A    C  
ATOM   2682  CE1 HIS A 184     129.520 180.090 155.124  1.00  0.00      A    C  
ATOM   2683  NE2 HIS A 184     128.477 179.756 155.899  1.00  0.00      A    N  
ATOM   2684  CD2 HIS A 184     128.708 178.389 156.163  1.00  0.00      A    C  
ATOM   2685  HN  HIS A 184     133.038 177.481 155.098  1.00  0.00      A    H  
ATOM   2686  HA  HIS A 184     131.440 176.846 157.522  1.00  0.00      A    H  
ATOM   2687  HB1 HIS A 184     129.701 175.872 155.745  1.00  0.00      A    H  
ATOM   2688  HB2 HIS A 184     130.853 176.447 154.501  1.00  0.00      A    H  
ATOM   2689  HD1 HIS A 184     131.284 178.944 154.550  1.00  0.00      A    H  
ATOM   2690  HE1 HIS A 184     129.879 181.027 154.698  1.00  0.00      A    H  
ATOM   2691  HD2 HIS A 184     128.053 177.772 156.767  1.00  0.00      A    H  
ATOM   2692  N   LEU A 185     132.418 174.711 157.860  1.00  0.00      A    N  
ATOM   2693  CA  LEU A 185     133.119 173.564 158.229  1.00  0.00      A    C  
ATOM   2694  C   LEU A 185     132.479 172.217 157.857  1.00  0.00      A    C  
ATOM   2695  O   LEU A 185     131.259 172.028 157.783  1.00  0.00      A    O  
ATOM   2696  CB  LEU A 185     133.529 173.586 159.725  1.00  0.00      A    C  
ATOM   2697  CG  LEU A 185     134.331 174.834 160.126  1.00  0.00      A    C  
ATOM   2698  CD1 LEU A 185     134.411 175.001 161.647  1.00  0.00      A    C  
ATOM   2699  CD2 LEU A 185     135.687 174.843 159.473  1.00  0.00      A    C  
ATOM   2700  HN  LEU A 185     132.122 175.307 158.602  1.00  0.00      A    H  
ATOM   2701  HA  LEU A 185     134.089 173.600 157.756  1.00  0.00      A    H  
ATOM   2702  HB1 LEU A 185     134.019 172.652 160.073  1.00  0.00      A    H  
ATOM   2703  HB2 LEU A 185     132.549 173.603 160.247  1.00  0.00      A    H  
ATOM   2704  HG  LEU A 185     133.714 175.709 159.831  1.00  0.00      A    H  
ATOM   2705 1HD1 LEU A 185     134.855 174.114 162.149  1.00  0.00      A    H  
ATOM   2706 2HD1 LEU A 185     134.876 175.969 161.929  1.00  0.00      A    H  
ATOM   2707 3HD1 LEU A 185     133.401 174.944 162.106  1.00  0.00      A    H  
ATOM   2708 1HD2 LEU A 185     135.600 174.833 158.365  1.00  0.00      A    H  
ATOM   2709 2HD2 LEU A 185     136.277 175.721 159.810  1.00  0.00      A    H  
ATOM   2710 3HD2 LEU A 185     136.233 173.933 159.802  1.00  0.00      A    H  
ATOM   2711  N   LYS A 186     133.346 171.331 157.431  1.00  0.00      A    N  
ATOM   2712  CA  LYS A 186     133.005 169.987 157.077  1.00  0.00      A    C  
ATOM   2713  C   LYS A 186     132.589 169.162 158.268  1.00  0.00      A    C  
ATOM   2714  O   LYS A 186     132.802 169.580 159.373  1.00  0.00      A    O  
ATOM   2715  CB  LYS A 186     134.204 169.273 156.334  1.00  0.00      A    C  
ATOM   2716  CG  LYS A 186     134.331 169.800 154.891  1.00  0.00      A    C  
ATOM   2717  CD  LYS A 186     135.548 169.469 153.994  1.00  0.00      A    C  
ATOM   2718  CE  LYS A 186     135.605 170.245 152.755  1.00  0.00      A    C  
ATOM   2719  NZ  LYS A 186     136.604 169.685 151.814  1.00  0.00      A    N1+
ATOM   2720  HN  LYS A 186     134.304 171.514 157.221  1.00  0.00      A    H  
ATOM   2721  HA  LYS A 186     132.103 170.112 156.496  1.00  0.00      A    H  
ATOM   2722  HB1 LYS A 186     134.196 168.175 156.505  1.00  0.00      A    H  
ATOM   2723  HB2 LYS A 186     135.140 169.570 156.853  1.00  0.00      A    H  
ATOM   2724  HG1 LYS A 186     134.238 170.904 154.979  1.00  0.00      A    H  
ATOM   2725  HG2 LYS A 186     133.369 169.533 154.403  1.00  0.00      A    H  
ATOM   2726  HD1 LYS A 186     135.497 168.377 153.795  1.00  0.00      A    H  
ATOM   2727  HD2 LYS A 186     136.476 169.712 154.553  1.00  0.00      A    H  
ATOM   2728  HE1 LYS A 186     135.896 171.291 152.992  1.00  0.00      A    H  
ATOM   2729  HE2 LYS A 186     134.629 170.275 152.226  1.00  0.00      A    H  
ATOM   2730  HZ1 LYS A 186     136.126 168.859 151.401  1.00  0.00      A    H  
ATOM   2731  HZ2 LYS A 186     136.799 170.340 151.031  1.00  0.00      A    H  
ATOM   2732  HZ3 LYS A 186     137.534 169.403 152.183  1.00  0.00      A    H  
ATOM   2733  N   GLU A 187     132.052 168.000 158.042  1.00  0.00      A    N  
ATOM   2734  CA  GLU A 187     131.286 167.218 158.999  1.00  0.00      A    C  
ATOM   2735  C   GLU A 187     132.152 166.869 160.309  1.00  0.00      A    C  
ATOM   2736  O   GLU A 187     131.699 166.948 161.419  1.00  0.00      A    O  
ATOM   2737  CB  GLU A 187     130.574 166.105 158.210  1.00  0.00      A    C  
ATOM   2738  CG  GLU A 187     129.507 165.288 159.040  1.00  0.00      A    C  
ATOM   2739  CD  GLU A 187     128.389 166.270 159.499  1.00  0.00      A    C  
ATOM   2740  OE1 GLU A 187     127.713 166.972 158.695  1.00  0.00      A    O  
ATOM   2741  OE2 GLU A 187     128.313 166.488 160.739  1.00  0.00      A    O1-
ATOM   2742  HN  GLU A 187     132.132 167.677 157.103  1.00  0.00      A    H  
ATOM   2743  HA  GLU A 187     130.508 167.880 159.351  1.00  0.00      A    H  
ATOM   2744  HB1 GLU A 187     131.326 165.378 157.837  1.00  0.00      A    H  
ATOM   2745  HB2 GLU A 187     130.110 166.613 157.338  1.00  0.00      A    H  
ATOM   2746  HG1 GLU A 187     129.819 164.885 160.027  1.00  0.00      A    H  
ATOM   2747  HG2 GLU A 187     128.968 164.624 158.331  1.00  0.00      A    H  
ATOM   2748  N   ASP A 188     133.406 166.442 160.093  1.00  0.00      A    N  
ATOM   2749  CA  ASP A 188     134.357 166.059 161.092  1.00  0.00      A    C  
ATOM   2750  C   ASP A 188     135.350 167.172 161.451  1.00  0.00      A    C  
ATOM   2751  O   ASP A 188     136.194 166.967 162.328  1.00  0.00      A    O  
ATOM   2752  CB  ASP A 188     135.324 164.785 160.680  1.00  0.00      A    C  
ATOM   2753  CG  ASP A 188     136.342 164.970 159.489  1.00  0.00      A    C  
ATOM   2754  OD1 ASP A 188     136.266 165.902 158.653  1.00  0.00      A    O  
ATOM   2755  OD2 ASP A 188     137.186 164.018 159.373  1.00  0.00      A    O1-
ATOM   2756  HN  ASP A 188     133.742 166.395 159.155  1.00  0.00      A    H  
ATOM   2757  HA  ASP A 188     133.832 165.808 162.002  1.00  0.00      A    H  
ATOM   2758  HB1 ASP A 188     134.687 163.914 160.418  1.00  0.00      A    H  
ATOM   2759  HB2 ASP A 188     135.797 164.460 161.631  1.00  0.00      A    H  
ATOM   2760  N   GLN A 189     135.184 168.367 160.860  1.00  0.00      A    N  
ATOM   2761  CA  GLN A 189     136.044 169.560 161.042  1.00  0.00      A    C  
ATOM   2762  C   GLN A 189     135.522 170.576 162.123  1.00  0.00      A    C  
ATOM   2763  O   GLN A 189     135.879 171.745 162.084  1.00  0.00      A    O  
ATOM   2764  CB  GLN A 189     136.347 170.250 159.721  1.00  0.00      A    C  
ATOM   2765  CG  GLN A 189     137.185 169.430 158.721  1.00  0.00      A    C  
ATOM   2766  CD  GLN A 189     138.450 168.872 159.423  1.00  0.00      A    C  
ATOM   2767  OE1 GLN A 189     139.327 169.664 159.758  1.00  0.00      A    O  
ATOM   2768  NE2 GLN A 189     138.410 167.577 159.731  1.00  0.00      A    N  
ATOM   2769  HN  GLN A 189     134.443 168.546 160.217  1.00  0.00      A    H  
ATOM   2770  HA  GLN A 189     137.019 169.253 161.391  1.00  0.00      A    H  
ATOM   2771  HB1 GLN A 189     136.941 171.177 159.870  1.00  0.00      A    H  
ATOM   2772  HB2 GLN A 189     135.408 170.633 159.266  1.00  0.00      A    H  
ATOM   2773  HG1 GLN A 189     137.526 170.006 157.833  1.00  0.00      A    H  
ATOM   2774  HG2 GLN A 189     136.578 168.586 158.328  1.00  0.00      A    H  
ATOM   2775 1HE2 GLN A 189     137.593 167.007 159.643  1.00  0.00      A    H  
ATOM   2776 2HE2 GLN A 189     139.249 167.133 160.045  1.00  0.00      A    H  
ATOM   2777  N   THR A 190     134.622 170.141 163.036  1.00  0.00      A    N  
ATOM   2778  CA  THR A 190     133.948 170.817 164.073  1.00  0.00      A    C  
ATOM   2779  C   THR A 190     134.930 171.064 165.191  1.00  0.00      A    C  
ATOM   2780  O   THR A 190     134.692 171.874 166.044  1.00  0.00      A    O  
ATOM   2781  CB  THR A 190     132.672 170.056 164.516  1.00  0.00      A    C  
ATOM   2782  OG1 THR A 190     132.913 168.638 164.818  1.00  0.00      A    O  
ATOM   2783  CG2 THR A 190     131.718 170.081 163.311  1.00  0.00      A    C  
ATOM   2784  HN  THR A 190     134.291 169.204 162.965  1.00  0.00      A    H  
ATOM   2785  HA  THR A 190     133.537 171.755 163.730  1.00  0.00      A    H  
ATOM   2786  HB  THR A 190     132.160 170.478 165.407  1.00  0.00      A    H  
ATOM   2787  HG1 THR A 190     132.015 168.325 164.952  1.00  0.00      A    H  
ATOM   2788 1HG2 THR A 190     130.773 169.615 163.663  1.00  0.00      A    H  
ATOM   2789 2HG2 THR A 190     131.565 171.130 162.979  1.00  0.00      A    H  
ATOM   2790 3HG2 THR A 190     132.114 169.517 162.439  1.00  0.00      A    H  
ATOM   2791  N   GLU A 191     136.102 170.391 165.192  1.00  0.00      A    N  
ATOM   2792  CA  GLU A 191     137.087 170.772 166.231  1.00  0.00      A    C  
ATOM   2793  C   GLU A 191     137.651 172.214 166.171  1.00  0.00      A    C  
ATOM   2794  O   GLU A 191     138.156 172.825 167.090  1.00  0.00      A    O  
ATOM   2795  CB  GLU A 191     138.265 169.795 166.172  1.00  0.00      A    C  
ATOM   2796  CG  GLU A 191     139.010 169.955 164.833  1.00  0.00      A    C  
ATOM   2797  CD  GLU A 191     140.162 168.931 164.620  1.00  0.00      A    C  
ATOM   2798  OE1 GLU A 191     140.022 167.960 163.810  1.00  0.00      A    O  
ATOM   2799  OE2 GLU A 191     141.113 168.981 165.421  1.00  0.00      A    O1-
ATOM   2800  HN  GLU A 191     136.268 169.721 164.474  1.00  0.00      A    H  
ATOM   2801  HA  GLU A 191     136.647 170.680 167.213  1.00  0.00      A    H  
ATOM   2802  HB1 GLU A 191     137.850 168.765 166.191  1.00  0.00      A    H  
ATOM   2803  HB2 GLU A 191     139.008 170.007 166.971  1.00  0.00      A    H  
ATOM   2804  HG1 GLU A 191     139.472 170.957 164.704  1.00  0.00      A    H  
ATOM   2805  HG2 GLU A 191     138.334 169.988 163.952  1.00  0.00      A    H  
ATOM   2806  N   TYR A 192     137.352 172.976 165.080  1.00  0.00      A    N  
ATOM   2807  CA  TYR A 192     137.767 174.401 165.100  1.00  0.00      A    C  
ATOM   2808  C   TYR A 192     136.672 175.299 165.636  1.00  0.00      A    C  
ATOM   2809  O   TYR A 192     136.629 176.527 165.502  1.00  0.00      A    O  
ATOM   2810  CB  TYR A 192     138.174 174.925 163.678  1.00  0.00      A    C  
ATOM   2811  CG  TYR A 192     138.907 173.861 162.954  1.00  0.00      A    C  
ATOM   2812  CD1 TYR A 192     138.483 173.263 161.760  1.00  0.00      A    C  
ATOM   2813  CE1 TYR A 192     139.338 172.493 161.019  1.00  0.00      A    C  
ATOM   2814  CZ  TYR A 192     140.532 172.111 161.535  1.00  0.00      A    C  
ATOM   2815  OH  TYR A 192     141.271 171.193 160.765  1.00  0.00      A    O  
ATOM   2816  CD2 TYR A 192     140.138 173.466 163.427  1.00  0.00      A    C  
ATOM   2817  CE2 TYR A 192     141.064 172.741 162.677  1.00  0.00      A    C  
ATOM   2818  HN  TYR A 192     136.822 172.608 164.320  1.00  0.00      A    H  
ATOM   2819  HA  TYR A 192     138.620 174.572 165.741  1.00  0.00      A    H  
ATOM   2820  HB1 TYR A 192     138.832 175.817 163.756  1.00  0.00      A    H  
ATOM   2821  HB2 TYR A 192     137.260 175.220 163.121  1.00  0.00      A    H  
ATOM   2822  HD1 TYR A 192     137.465 173.474 161.468  1.00  0.00      A    H  
ATOM   2823  HE1 TYR A 192     139.080 171.994 160.097  1.00  0.00      A    H  
ATOM   2824  HH  TYR A 192     140.604 170.809 160.192  1.00  0.00      A    H  
ATOM   2825  HD2 TYR A 192     140.457 173.806 164.401  1.00  0.00      A    H  
ATOM   2826  HE2 TYR A 192     142.029 172.502 163.099  1.00  0.00      A    H  
ATOM   2827  N   LEU A 193     135.769 174.629 166.334  1.00  0.00      A    N  
ATOM   2828  CA  LEU A 193     134.719 175.332 167.081  1.00  0.00      A    C  
ATOM   2829  C   LEU A 193     134.908 175.168 168.612  1.00  0.00      A    C  
ATOM   2830  O   LEU A 193     134.249 175.771 169.487  1.00  0.00      A    O  
ATOM   2831  CB  LEU A 193     133.254 174.820 166.818  1.00  0.00      A    C  
ATOM   2832  CG  LEU A 193     132.979 174.666 165.312  1.00  0.00      A    C  
ATOM   2833  CD1 LEU A 193     131.829 173.657 165.020  1.00  0.00      A    C  
ATOM   2834  CD2 LEU A 193     132.756 175.988 164.599  1.00  0.00      A    C  
ATOM   2835  HN  LEU A 193     135.600 173.650 166.254  1.00  0.00      A    H  
ATOM   2836  HA  LEU A 193     134.744 176.386 166.846  1.00  0.00      A    H  
ATOM   2837  HB1 LEU A 193     132.524 175.519 167.279  1.00  0.00      A    H  
ATOM   2838  HB2 LEU A 193     133.218 173.849 167.357  1.00  0.00      A    H  
ATOM   2839  HG  LEU A 193     133.830 174.191 164.779  1.00  0.00      A    H  
ATOM   2840 1HD1 LEU A 193     130.842 174.043 165.351  1.00  0.00      A    H  
ATOM   2841 2HD1 LEU A 193     131.709 173.293 163.977  1.00  0.00      A    H  
ATOM   2842 3HD1 LEU A 193     131.952 172.734 165.627  1.00  0.00      A    H  
ATOM   2843 1HD2 LEU A 193     132.435 175.758 163.561  1.00  0.00      A    H  
ATOM   2844 2HD2 LEU A 193     132.011 176.642 165.101  1.00  0.00      A    H  
ATOM   2845 3HD2 LEU A 193     133.736 176.496 164.466  1.00  0.00      A    H  
ATOM   2846  N   GLU A 194     136.005 174.446 168.892  1.00  0.00      A    N  
ATOM   2847  CA  GLU A 194     136.756 174.446 170.165  1.00  0.00      A    C  
ATOM   2848  C   GLU A 194     137.659 175.628 170.141  1.00  0.00      A    C  
ATOM   2849  O   GLU A 194     138.568 175.778 169.328  1.00  0.00      A    O  
ATOM   2850  CB  GLU A 194     137.613 173.142 170.235  1.00  0.00      A    C  
ATOM   2851  CG  GLU A 194     138.220 173.050 171.653  1.00  0.00      A    C  
ATOM   2852  CD  GLU A 194     138.892 171.696 171.763  1.00  0.00      A    C  
ATOM   2853  OE1 GLU A 194     140.111 171.710 171.959  1.00  0.00      A    O  
ATOM   2854  OE2 GLU A 194     138.168 170.654 171.668  1.00  0.00      A    O1-
ATOM   2855  HN  GLU A 194     136.401 173.822 168.222  1.00  0.00      A    H  
ATOM   2856  HA  GLU A 194     136.056 174.527 170.984  1.00  0.00      A    H  
ATOM   2857  HB1 GLU A 194     138.415 173.182 169.468  1.00  0.00      A    H  
ATOM   2858  HB2 GLU A 194     136.958 172.252 170.121  1.00  0.00      A    H  
ATOM   2859  HG1 GLU A 194     137.565 173.085 172.550  1.00  0.00      A    H  
ATOM   2860  HG2 GLU A 194     138.939 173.872 171.858  1.00  0.00      A    H  
ATOM   2861  N   GLU A 195     137.535 176.558 171.041  1.00  0.00      A    N  
ATOM   2862  CA  GLU A 195     138.088 177.852 171.120  1.00  0.00      A    C  
ATOM   2863  C   GLU A 195     139.563 177.701 171.371  1.00  0.00      A    C  
ATOM   2864  O   GLU A 195     140.387 178.354 170.707  1.00  0.00      A    O  
ATOM   2865  CB  GLU A 195     137.379 178.785 172.057  1.00  0.00      A    C  
ATOM   2866  CG  GLU A 195     135.826 178.858 171.855  1.00  0.00      A    C  
ATOM   2867  CD  GLU A 195     135.052 177.743 172.442  1.00  0.00      A    C  
ATOM   2868  OE1 GLU A 195     135.598 176.769 173.064  1.00  0.00      A    O  
ATOM   2869  OE2 GLU A 195     133.770 177.906 172.618  1.00  0.00      A    O1-
ATOM   2870  HN  GLU A 195     136.785 176.360 171.667  1.00  0.00      A    H  
ATOM   2871  HA  GLU A 195     138.105 178.220 170.105  1.00  0.00      A    H  
ATOM   2872  HB1 GLU A 195     137.674 179.833 171.837  1.00  0.00      A    H  
ATOM   2873  HB2 GLU A 195     137.656 178.638 173.123  1.00  0.00      A    H  
ATOM   2874  HG1 GLU A 195     135.636 178.931 170.762  1.00  0.00      A    H  
ATOM   2875  HG2 GLU A 195     135.411 179.708 172.437  1.00  0.00      A    H  
ATOM   2876  N   ARG A 196     139.947 176.807 172.276  1.00  0.00      A    N  
ATOM   2877  CA  ARG A 196     141.252 176.469 172.645  1.00  0.00      A    C  
ATOM   2878  C   ARG A 196     142.082 175.872 171.485  1.00  0.00      A    C  
ATOM   2879  O   ARG A 196     143.300 176.117 171.298  1.00  0.00      A    O  
ATOM   2880  CB  ARG A 196     141.256 175.825 174.003  1.00  0.00      A    C  
ATOM   2881  CG  ARG A 196     142.633 175.522 174.605  1.00  0.00      A    C  
ATOM   2882  CD  ARG A 196     143.409 174.252 174.131  1.00  0.00      A    C  
ATOM   2883  NE  ARG A 196     142.645 173.099 174.514  1.00  0.00      A    N  
ATOM   2884  CZ  ARG A 196     143.074 171.844 174.548  1.00  0.00      A    C  
ATOM   2885  NH1 ARG A 196     144.298 171.513 174.217  1.00  0.00      A    N  
ATOM   2886  NH2 ARG A 196     142.350 170.796 174.850  1.00  0.00      A    N1+
ATOM   2887  HN  ARG A 196     139.253 176.330 172.810  1.00  0.00      A    H  
ATOM   2888  HA  ARG A 196     141.740 177.421 172.790  1.00  0.00      A    H  
ATOM   2889  HB1 ARG A 196     140.659 174.890 174.066  1.00  0.00      A    H  
ATOM   2890  HB2 ARG A 196     140.711 176.532 174.664  1.00  0.00      A    H  
ATOM   2891  HG1 ARG A 196     142.568 175.496 175.713  1.00  0.00      A    H  
ATOM   2892  HG2 ARG A 196     143.374 176.324 174.395  1.00  0.00      A    H  
ATOM   2893  HD1 ARG A 196     144.422 174.111 174.565  1.00  0.00      A    H  
ATOM   2894  HD2 ARG A 196     143.522 174.279 173.026  1.00  0.00      A    H  
ATOM   2895  HE  ARG A 196     141.689 173.055 174.803  1.00  0.00      A    H  
ATOM   2896 1HH1 ARG A 196     144.833 172.226 173.764  1.00  0.00      A    H  
ATOM   2897 2HH1 ARG A 196     144.589 170.557 174.202  1.00  0.00      A    H  
ATOM   2898 1HH2 ARG A 196     141.379 171.032 174.817  1.00  0.00      A    H  
ATOM   2899 2HH2 ARG A 196     142.720 169.886 174.661  1.00  0.00      A    H  
ATOM   2900  N   ARG A 197     141.401 175.074 170.615  1.00  0.00      A    N  
ATOM   2901  CA  ARG A 197     141.962 174.469 169.409  1.00  0.00      A    C  
ATOM   2902  C   ARG A 197     142.459 175.562 168.450  1.00  0.00      A    C  
ATOM   2903  O   ARG A 197     143.610 175.537 167.936  1.00  0.00      A    O  
ATOM   2904  CB  ARG A 197     140.906 173.567 168.572  1.00  0.00      A    C  
ATOM   2905  CG  ARG A 197     141.549 172.921 167.304  1.00  0.00      A    C  
ATOM   2906  CD  ARG A 197     142.618 171.814 167.469  1.00  0.00      A    C  
ATOM   2907  NE  ARG A 197     142.681 171.050 166.220  1.00  0.00      A    N  
ATOM   2908  CZ  ARG A 197     143.759 170.876 165.398  1.00  0.00      A    C  
ATOM   2909  NH1 ARG A 197     144.884 171.483 165.564  1.00  0.00      A    N  
ATOM   2910  NH2 ARG A 197     143.725 170.026 164.374  1.00  0.00      A    N1+
ATOM   2911  HN  ARG A 197     140.413 175.018 170.737  1.00  0.00      A    H  
ATOM   2912  HA  ARG A 197     142.850 173.928 169.702  1.00  0.00      A    H  
ATOM   2913  HB1 ARG A 197     140.083 174.211 168.195  1.00  0.00      A    H  
ATOM   2914  HB2 ARG A 197     140.412 172.768 169.164  1.00  0.00      A    H  
ATOM   2915  HG1 ARG A 197     141.947 173.685 166.602  1.00  0.00      A    H  
ATOM   2916  HG2 ARG A 197     140.786 172.419 166.672  1.00  0.00      A    H  
ATOM   2917  HD1 ARG A 197     142.390 171.086 168.277  1.00  0.00      A    H  
ATOM   2918  HD2 ARG A 197     143.564 172.319 167.761  1.00  0.00      A    H  
ATOM   2919  HE  ARG A 197     141.870 170.547 165.922  1.00  0.00      A    H  
ATOM   2920 1HH1 ARG A 197     145.091 171.867 166.464  1.00  0.00      A    H  
ATOM   2921 2HH1 ARG A 197     145.671 171.213 165.009  1.00  0.00      A    H  
ATOM   2922 1HH2 ARG A 197     143.085 169.327 164.692  1.00  0.00      A    H  
ATOM   2923 2HH2 ARG A 197     144.560 169.756 163.896  1.00  0.00      A    H  
ATOM   2924  N   VAL A 198     141.638 176.557 168.132  1.00  0.00      A    N  
ATOM   2925  CA  VAL A 198     142.076 177.670 167.191  1.00  0.00      A    C  
ATOM   2926  C   VAL A 198     143.137 178.561 167.759  1.00  0.00      A    C  
ATOM   2927  O   VAL A 198     144.079 178.906 167.066  1.00  0.00      A    O  
ATOM   2928  CB  VAL A 198     140.716 178.445 166.842  1.00  0.00      A    C  
ATOM   2929  CG1 VAL A 198     140.858 179.739 165.977  1.00  0.00      A    C  
ATOM   2930  CG2 VAL A 198     139.622 177.485 166.285  1.00  0.00      A    C  
ATOM   2931  HN  VAL A 198     140.747 176.640 168.571  1.00  0.00      A    H  
ATOM   2932  HA  VAL A 198     142.454 177.226 166.283  1.00  0.00      A    H  
ATOM   2933  HB  VAL A 198     140.376 178.848 167.820  1.00  0.00      A    H  
ATOM   2934 1HG1 VAL A 198     141.365 180.488 166.622  1.00  0.00      A    H  
ATOM   2935 2HG1 VAL A 198     141.521 179.596 165.097  1.00  0.00      A    H  
ATOM   2936 3HG1 VAL A 198     139.862 180.134 165.684  1.00  0.00      A    H  
ATOM   2937 1HG2 VAL A 198     138.650 178.003 166.427  1.00  0.00      A    H  
ATOM   2938 2HG2 VAL A 198     139.889 177.196 165.245  1.00  0.00      A    H  
ATOM   2939 3HG2 VAL A 198     139.563 176.484 166.763  1.00  0.00      A    H  
ATOM   2940  N   LYS A 199     143.062 178.838 169.115  1.00  0.00      A    N  
ATOM   2941  CA  LYS A 199     144.093 179.486 169.860  1.00  0.00      A    C  
ATOM   2942  C   LYS A 199     145.550 178.886 169.802  1.00  0.00      A    C  
ATOM   2943  O   LYS A 199     146.485 179.617 169.528  1.00  0.00      A    O  
ATOM   2944  CB  LYS A 199     143.786 179.770 171.371  1.00  0.00      A    C  
ATOM   2945  CG  LYS A 199     142.513 180.608 171.591  1.00  0.00      A    C  
ATOM   2946  CD  LYS A 199     142.053 180.589 173.006  1.00  0.00      A    C  
ATOM   2947  CE  LYS A 199     142.882 181.446 173.964  1.00  0.00      A    C  
ATOM   2948  NZ  LYS A 199     142.462 181.123 175.303  1.00  0.00      A    N1+
ATOM   2949  HN  LYS A 199     142.253 178.404 169.503  1.00  0.00      A    H  
ATOM   2950  HA  LYS A 199     144.263 180.412 169.332  1.00  0.00      A    H  
ATOM   2951  HB1 LYS A 199     144.661 180.258 171.851  1.00  0.00      A    H  
ATOM   2952  HB2 LYS A 199     143.708 178.877 172.027  1.00  0.00      A    H  
ATOM   2953  HG1 LYS A 199     141.663 180.228 170.985  1.00  0.00      A    H  
ATOM   2954  HG2 LYS A 199     142.744 181.647 171.273  1.00  0.00      A    H  
ATOM   2955  HD1 LYS A 199     141.950 179.552 173.393  1.00  0.00      A    H  
ATOM   2956  HD2 LYS A 199     140.999 180.930 173.087  1.00  0.00      A    H  
ATOM   2957  HE1 LYS A 199     142.485 182.472 173.807  1.00  0.00      A    H  
ATOM   2958  HE2 LYS A 199     143.973 181.292 173.821  1.00  0.00      A    H  
ATOM   2959  HZ1 LYS A 199     142.686 180.111 175.375  1.00  0.00      A    H  
ATOM   2960  HZ2 LYS A 199     143.137 181.499 175.999  1.00  0.00      A    H  
ATOM   2961  HZ3 LYS A 199     141.462 181.345 175.483  1.00  0.00      A    H  
ATOM   2962  N   GLU A 200     145.643 177.577 169.939  1.00  0.00      A    N  
ATOM   2963  CA  GLU A 200     146.833 176.776 169.732  1.00  0.00      A    C  
ATOM   2964  C   GLU A 200     147.426 177.006 168.318  1.00  0.00      A    C  
ATOM   2965  O   GLU A 200     148.622 177.298 168.129  1.00  0.00      A    O  
ATOM   2966  CB  GLU A 200     146.635 175.249 170.110  1.00  0.00      A    C  
ATOM   2967  CG  GLU A 200     146.200 174.943 171.565  1.00  0.00      A    C  
ATOM   2968  CD  GLU A 200     146.240 173.455 171.918  1.00  0.00      A    C  
ATOM   2969  OE1 GLU A 200     146.279 172.686 170.962  1.00  0.00      A    O  
ATOM   2970  OE2 GLU A 200     146.122 173.052 173.117  1.00  0.00      A    O1-
ATOM   2971  HN  GLU A 200     144.874 177.000 170.204  1.00  0.00      A    H  
ATOM   2972  HA  GLU A 200     147.594 177.260 170.326  1.00  0.00      A    H  
ATOM   2973  HB1 GLU A 200     147.597 174.738 169.892  1.00  0.00      A    H  
ATOM   2974  HB2 GLU A 200     146.014 174.743 169.339  1.00  0.00      A    H  
ATOM   2975  HG1 GLU A 200     145.151 175.227 171.796  1.00  0.00      A    H  
ATOM   2976  HG2 GLU A 200     146.981 175.419 172.196  1.00  0.00      A    H  
ATOM   2977  N   VAL A 201     146.533 176.875 167.307  1.00  0.00      A    N  
ATOM   2978  CA  VAL A 201     146.917 176.888 165.876  1.00  0.00      A    C  
ATOM   2979  C   VAL A 201     147.462 178.249 165.519  1.00  0.00      A    C  
ATOM   2980  O   VAL A 201     148.556 178.314 164.952  1.00  0.00      A    O  
ATOM   2981  CB  VAL A 201     145.821 176.395 164.913  1.00  0.00      A    C  
ATOM   2982  CG1 VAL A 201     146.033 176.739 163.406  1.00  0.00      A    C  
ATOM   2983  CG2 VAL A 201     145.677 174.862 165.194  1.00  0.00      A    C  
ATOM   2984  HN  VAL A 201     145.590 176.691 167.574  1.00  0.00      A    H  
ATOM   2985  HA  VAL A 201     147.795 176.260 165.822  1.00  0.00      A    H  
ATOM   2986  HB  VAL A 201     144.975 176.988 165.321  1.00  0.00      A    H  
ATOM   2987 1HG1 VAL A 201     146.177 177.836 163.304  1.00  0.00      A    H  
ATOM   2988 2HG1 VAL A 201     146.970 176.197 163.155  1.00  0.00      A    H  
ATOM   2989 3HG1 VAL A 201     145.131 176.361 162.878  1.00  0.00      A    H  
ATOM   2990 1HG2 VAL A 201     146.664 174.374 165.044  1.00  0.00      A    H  
ATOM   2991 2HG2 VAL A 201     145.381 174.683 166.250  1.00  0.00      A    H  
ATOM   2992 3HG2 VAL A 201     144.953 174.488 164.440  1.00  0.00      A    H  
ATOM   2993  N   VAL A 202     146.777 179.376 165.897  1.00  0.00      A    N  
ATOM   2994  CA  VAL A 202     147.289 180.674 165.565  1.00  0.00      A    C  
ATOM   2995  C   VAL A 202     148.556 180.997 166.277  1.00  0.00      A    C  
ATOM   2996  O   VAL A 202     149.530 181.467 165.635  1.00  0.00      A    O  
ATOM   2997  CB  VAL A 202     146.197 181.826 165.600  1.00  0.00      A    C  
ATOM   2998  CG1 VAL A 202     145.675 181.983 166.995  1.00  0.00      A    C  
ATOM   2999  CG2 VAL A 202     146.803 183.084 165.035  1.00  0.00      A    C  
ATOM   3000  HN  VAL A 202     145.865 179.342 166.300  1.00  0.00      A    H  
ATOM   3001  HA  VAL A 202     147.586 180.487 164.544  1.00  0.00      A    H  
ATOM   3002  HB  VAL A 202     145.369 181.510 164.930  1.00  0.00      A    H  
ATOM   3003 1HG1 VAL A 202     146.479 182.479 167.578  1.00  0.00      A    H  
ATOM   3004 2HG1 VAL A 202     144.832 182.706 167.016  1.00  0.00      A    H  
ATOM   3005 3HG1 VAL A 202     145.329 181.032 167.453  1.00  0.00      A    H  
ATOM   3006 1HG2 VAL A 202     147.020 183.002 163.949  1.00  0.00      A    H  
ATOM   3007 2HG2 VAL A 202     146.071 183.903 165.201  1.00  0.00      A    H  
ATOM   3008 3HG2 VAL A 202     147.700 183.473 165.563  1.00  0.00      A    H  
ATOM   3009  N   LYS A 203     148.730 180.638 167.567  1.00  0.00      A    N  
ATOM   3010  CA  LYS A 203     149.823 180.955 168.450  1.00  0.00      A    C  
ATOM   3011  C   LYS A 203     151.146 180.388 167.973  1.00  0.00      A    C  
ATOM   3012  O   LYS A 203     152.217 181.060 167.982  1.00  0.00      A    O  
ATOM   3013  CB  LYS A 203     149.586 180.561 169.885  1.00  0.00      A    C  
ATOM   3014  CG  LYS A 203     148.694 181.548 170.644  1.00  0.00      A    C  
ATOM   3015  CD  LYS A 203     149.416 182.952 170.800  1.00  0.00      A    C  
ATOM   3016  CE  LYS A 203     148.714 183.855 171.801  1.00  0.00      A    C  
ATOM   3017  NZ  LYS A 203     148.803 183.537 173.243  1.00  0.00      A    N1+
ATOM   3018  HN  LYS A 203     148.016 180.087 167.990  1.00  0.00      A    H  
ATOM   3019  HA  LYS A 203     149.966 182.013 168.288  1.00  0.00      A    H  
ATOM   3020  HB1 LYS A 203     150.585 180.474 170.362  1.00  0.00      A    H  
ATOM   3021  HB2 LYS A 203     149.146 179.547 169.769  1.00  0.00      A    H  
ATOM   3022  HG1 LYS A 203     148.348 181.288 171.667  1.00  0.00      A    H  
ATOM   3023  HG2 LYS A 203     147.793 181.646 170.002  1.00  0.00      A    H  
ATOM   3024  HD1 LYS A 203     149.414 183.543 169.860  1.00  0.00      A    H  
ATOM   3025  HD2 LYS A 203     150.469 182.785 171.111  1.00  0.00      A    H  
ATOM   3026  HE1 LYS A 203     147.670 184.163 171.581  1.00  0.00      A    H  
ATOM   3027  HE2 LYS A 203     149.130 184.883 171.732  1.00  0.00      A    H  
ATOM   3028  HZ1 LYS A 203     149.742 183.741 173.641  1.00  0.00      A    H  
ATOM   3029  HZ2 LYS A 203     148.118 184.115 173.771  1.00  0.00      A    H  
ATOM   3030  HZ3 LYS A 203     148.566 182.532 173.364  1.00  0.00      A    H  
ATOM   3031  N   LYS A 204     151.181 179.092 167.560  1.00  0.00      A    N  
ATOM   3032  CA  LYS A 204     152.348 178.425 167.198  1.00  0.00      A    C  
ATOM   3033  C   LYS A 204     152.922 179.012 165.876  1.00  0.00      A    C  
ATOM   3034  O   LYS A 204     154.167 179.228 165.725  1.00  0.00      A    O  
ATOM   3035  CB  LYS A 204     152.058 176.881 167.085  1.00  0.00      A    C  
ATOM   3036  CG  LYS A 204     151.357 176.362 165.827  1.00  0.00      A    C  
ATOM   3037  CD  LYS A 204     150.710 175.021 166.035  1.00  0.00      A    C  
ATOM   3038  CE  LYS A 204     151.626 173.814 165.957  1.00  0.00      A    C  
ATOM   3039  NZ  LYS A 204     151.019 172.496 166.277  1.00  0.00      A    N1+
ATOM   3040  HN  LYS A 204     150.320 178.672 167.280  1.00  0.00      A    H  
ATOM   3041  HA  LYS A 204     153.111 178.587 167.945  1.00  0.00      A    H  
ATOM   3042  HB1 LYS A 204     151.398 176.555 167.917  1.00  0.00      A    H  
ATOM   3043  HB2 LYS A 204     153.016 176.321 167.050  1.00  0.00      A    H  
ATOM   3044  HG1 LYS A 204     152.097 176.421 165.001  1.00  0.00      A    H  
ATOM   3045  HG2 LYS A 204     150.538 177.102 165.696  1.00  0.00      A    H  
ATOM   3046  HD1 LYS A 204     149.856 175.012 165.324  1.00  0.00      A    H  
ATOM   3047  HD2 LYS A 204     150.154 175.160 166.986  1.00  0.00      A    H  
ATOM   3048  HE1 LYS A 204     152.415 174.049 166.704  1.00  0.00      A    H  
ATOM   3049  HE2 LYS A 204     152.063 173.782 164.936  1.00  0.00      A    H  
ATOM   3050  HZ1 LYS A 204     150.435 172.191 165.473  1.00  0.00      A    H  
ATOM   3051  HZ2 LYS A 204     151.789 171.800 166.345  1.00  0.00      A    H  
ATOM   3052  HZ3 LYS A 204     150.457 172.504 167.152  1.00  0.00      A    H  
ATOM   3053  N   HIS A 205     152.090 179.270 164.854  1.00  0.00      A    N  
ATOM   3054  CA  HIS A 205     152.396 179.954 163.625  1.00  0.00      A    C  
ATOM   3055  C   HIS A 205     152.904 181.336 163.867  1.00  0.00      A    C  
ATOM   3056  O   HIS A 205     154.013 181.704 163.359  1.00  0.00      A    O  
ATOM   3057  CB  HIS A 205     151.202 179.974 162.633  1.00  0.00      A    C  
ATOM   3058  ND1 HIS A 205     151.545 177.509 161.891  1.00  0.00      A    N  
ATOM   3059  CG  HIS A 205     150.678 178.530 162.176  1.00  0.00      A    C  
ATOM   3060  CE1 HIS A 205     150.814 176.426 161.558  1.00  0.00      A    C  
ATOM   3061  NE2 HIS A 205     149.541 176.660 161.639  1.00  0.00      A    N  
ATOM   3062  CD2 HIS A 205     149.428 178.047 162.013  1.00  0.00      A    C  
ATOM   3063  HN  HIS A 205     151.109 179.100 164.914  1.00  0.00      A    H  
ATOM   3064  HA  HIS A 205     153.123 179.431 163.022  1.00  0.00      A    H  
ATOM   3065  HB1 HIS A 205     151.427 180.458 161.658  1.00  0.00      A    H  
ATOM   3066  HB2 HIS A 205     150.333 180.561 162.998  1.00  0.00      A    H  
ATOM   3067  HD1 HIS A 205     152.538 177.623 161.919  1.00  0.00      A    H  
ATOM   3068  HE1 HIS A 205     151.370 175.504 161.389  1.00  0.00      A    H  
ATOM   3069  HD2 HIS A 205     148.435 178.468 162.108  1.00  0.00      A    H  
ATOM   3070  N   SER A 206     152.272 182.224 164.689  1.00  0.00      A    N  
ATOM   3071  CA  SER A 206     152.778 183.590 164.855  1.00  0.00      A    C  
ATOM   3072  C   SER A 206     152.242 184.312 166.070  1.00  0.00      A    C  
ATOM   3073  O   SER A 206     151.131 184.081 166.541  1.00  0.00      A    O  
ATOM   3074  CB  SER A 206     152.475 184.436 163.572  1.00  0.00      A    C  
ATOM   3075  OG  SER A 206     153.147 185.766 163.521  1.00  0.00      A    O  
ATOM   3076  HN  SER A 206     151.396 181.997 165.108  1.00  0.00      A    H  
ATOM   3077  HA  SER A 206     153.854 183.502 164.877  1.00  0.00      A    H  
ATOM   3078  HB1 SER A 206     151.400 184.546 163.315  1.00  0.00      A    H  
ATOM   3079  HB2 SER A 206     152.914 183.908 162.698  1.00  0.00      A    H  
ATOM   3080  HG1 SER A 206     153.410 186.013 162.632  1.00  0.00      A    H  
ATOM   3081  N   GLN A 207     152.993 185.285 166.663  1.00  0.00      A    N  
ATOM   3082  CA  GLN A 207     152.651 186.098 167.815  1.00  0.00      A    C  
ATOM   3083  C   GLN A 207     153.605 187.173 168.077  1.00  0.00      A    C  
ATOM   3084  O   GLN A 207     153.341 188.058 168.813  1.00  0.00      A    O  
ATOM   3085  CB  GLN A 207     152.570 185.329 169.147  1.00  0.00      A    C  
ATOM   3086  CG  GLN A 207     153.870 184.672 169.575  1.00  0.00      A    C  
ATOM   3087  CD  GLN A 207     153.670 183.692 170.768  1.00  0.00      A    C  
ATOM   3088  OE1 GLN A 207     154.120 183.996 171.849  1.00  0.00      A    O  
ATOM   3089  NE2 GLN A 207     152.976 182.558 170.619  1.00  0.00      A    N  
ATOM   3090  HN  GLN A 207     153.894 185.299 166.236  1.00  0.00      A    H  
ATOM   3091  HA  GLN A 207     151.715 186.627 167.702  1.00  0.00      A    H  
ATOM   3092  HB1 GLN A 207     151.875 184.483 168.957  1.00  0.00      A    H  
ATOM   3093  HB2 GLN A 207     152.216 185.898 170.033  1.00  0.00      A    H  
ATOM   3094  HG1 GLN A 207     154.658 185.389 169.892  1.00  0.00      A    H  
ATOM   3095  HG2 GLN A 207     154.269 184.019 168.769  1.00  0.00      A    H  
ATOM   3096 1HE2 GLN A 207     152.660 182.367 169.690  1.00  0.00      A    H  
ATOM   3097 2HE2 GLN A 207     152.793 181.983 171.417  1.00  0.00      A    H  
ATOM   3098  N   PHE A 208     154.759 187.302 167.354  1.00  0.00      A    N  
ATOM   3099  CA  PHE A 208     155.653 188.418 167.618  1.00  0.00      A    C  
ATOM   3100  C   PHE A 208     155.457 189.506 166.649  1.00  0.00      A    C  
ATOM   3101  O   PHE A 208     156.071 190.579 166.609  1.00  0.00      A    O  
ATOM   3102  CB  PHE A 208     157.125 187.916 167.563  1.00  0.00      A    C  
ATOM   3103  CG  PHE A 208     157.393 187.012 168.660  1.00  0.00      A    C  
ATOM   3104  CD1 PHE A 208     157.372 187.505 169.956  1.00  0.00      A    C  
ATOM   3105  CE1 PHE A 208     157.641 186.643 171.094  1.00  0.00      A    C  
ATOM   3106  CZ  PHE A 208     157.859 185.299 170.805  1.00  0.00      A    C  
ATOM   3107  CD2 PHE A 208     157.604 185.650 168.512  1.00  0.00      A    C  
ATOM   3108  CE2 PHE A 208     157.935 184.779 169.505  1.00  0.00      A    C  
ATOM   3109  HN  PHE A 208     155.039 186.776 166.555  1.00  0.00      A    H  
ATOM   3110  HA  PHE A 208     155.491 188.778 168.623  1.00  0.00      A    H  
ATOM   3111  HB1 PHE A 208     157.800 188.797 167.597  1.00  0.00      A    H  
ATOM   3112  HB2 PHE A 208     157.329 187.354 166.627  1.00  0.00      A    H  
ATOM   3113  HD1 PHE A 208     157.137 188.552 170.077  1.00  0.00      A    H  
ATOM   3114  HE1 PHE A 208     157.492 186.955 172.117  1.00  0.00      A    H  
ATOM   3115  HZ  PHE A 208     158.231 184.729 171.643  1.00  0.00      A    H  
ATOM   3116  HD2 PHE A 208     157.616 185.354 167.473  1.00  0.00      A    H  
ATOM   3117  HE2 PHE A 208     158.165 183.732 169.375  1.00  0.00      A    H  
ATOM   3118  N   ILE A 209     154.464 189.229 165.685  1.00  0.00      A    N  
ATOM   3119  CA  ILE A 209     153.927 190.219 164.779  1.00  0.00      A    C  
ATOM   3120  C   ILE A 209     153.224 191.327 165.511  1.00  0.00      A    C  
ATOM   3121  O   ILE A 209     152.360 191.073 166.337  1.00  0.00      A    O  
ATOM   3122  CB  ILE A 209     153.045 189.558 163.725  1.00  0.00      A    C  
ATOM   3123  CG2 ILE A 209     151.760 188.887 164.328  1.00  0.00      A    C  
ATOM   3124  CG1 ILE A 209     152.737 190.539 162.546  1.00  0.00      A    C  
ATOM   3125  CD  ILE A 209     151.999 189.886 161.400  1.00  0.00      A    C  
ATOM   3126  HN  ILE A 209     153.959 188.371 165.621  1.00  0.00      A    H  
ATOM   3127  HA  ILE A 209     154.810 190.635 164.317  1.00  0.00      A    H  
ATOM   3128  HB  ILE A 209     153.565 188.681 163.285  1.00  0.00      A    H  
ATOM   3129 1HG2 ILE A 209     151.034 188.529 163.567  1.00  0.00      A    H  
ATOM   3130 2HG2 ILE A 209     152.014 188.138 165.108  1.00  0.00      A    H  
ATOM   3131 3HG2 ILE A 209     151.297 189.718 164.900  1.00  0.00      A    H  
ATOM   3132 1HG1 ILE A 209     153.636 191.031 162.119  1.00  0.00      A    H  
ATOM   3133 2HG1 ILE A 209     152.117 191.336 163.010  1.00  0.00      A    H  
ATOM   3134  HD1 ILE A 209     150.980 189.649 161.773  1.00  0.00      A    H  
ATOM   3135  HD2 ILE A 209     151.986 190.482 160.462  1.00  0.00      A    H  
ATOM   3136  HD3 ILE A 209     152.355 188.853 161.199  1.00  0.00      A    H  
ATOM   3137  N   GLY A 210     153.489 192.617 165.203  1.00  0.00      A    N  
ATOM   3138  CA  GLY A 210     152.897 193.726 165.840  1.00  0.00      A    C  
ATOM   3139  C   GLY A 210     151.416 194.085 165.629  1.00  0.00      A    C  
ATOM   3140  O   GLY A 210     150.799 194.837 166.412  1.00  0.00      A    O  
ATOM   3141  HN  GLY A 210     154.074 192.764 164.409  1.00  0.00      A    H  
ATOM   3142  HA1 GLY A 210     153.354 194.647 165.509  1.00  0.00      A    H  
ATOM   3143  HA2 GLY A 210     152.975 193.524 166.898  1.00  0.00      A    H  
ATOM   3144  N   TYR A 211     150.813 193.572 164.550  1.00  0.00      A    N  
ATOM   3145  CA  TYR A 211     149.450 193.575 164.303  1.00  0.00      A    C  
ATOM   3146  C   TYR A 211     148.551 192.854 165.349  1.00  0.00      A    C  
ATOM   3147  O   TYR A 211     148.779 191.722 165.653  1.00  0.00      A    O  
ATOM   3148  CB  TYR A 211     149.034 192.844 163.050  1.00  0.00      A    C  
ATOM   3149  CG  TYR A 211     149.573 193.445 161.758  1.00  0.00      A    C  
ATOM   3150  CD1 TYR A 211     149.792 194.818 161.654  1.00  0.00      A    C  
ATOM   3151  CE1 TYR A 211     150.218 195.389 160.471  1.00  0.00      A    C  
ATOM   3152  CZ  TYR A 211     150.189 194.681 159.286  1.00  0.00      A    C  
ATOM   3153  OH  TYR A 211     150.639 195.325 158.111  1.00  0.00      A    O  
ATOM   3154  CD2 TYR A 211     149.699 192.637 160.523  1.00  0.00      A    C  
ATOM   3155  CE2 TYR A 211     149.947 193.261 159.303  1.00  0.00      A    C  
ATOM   3156  HN  TYR A 211     151.461 193.093 163.964  1.00  0.00      A    H  
ATOM   3157  HA  TYR A 211     149.049 194.570 164.176  1.00  0.00      A    H  
ATOM   3158  HB1 TYR A 211     147.945 192.700 162.883  1.00  0.00      A    H  
ATOM   3159  HB2 TYR A 211     149.480 191.830 163.143  1.00  0.00      A    H  
ATOM   3160  HD1 TYR A 211     149.714 195.499 162.488  1.00  0.00      A    H  
ATOM   3161  HE1 TYR A 211     150.491 196.434 160.441  1.00  0.00      A    H  
ATOM   3162  HH  TYR A 211     150.782 194.654 157.439  1.00  0.00      A    H  
ATOM   3163  HD2 TYR A 211     149.307 191.634 160.603  1.00  0.00      A    H  
ATOM   3164  HE2 TYR A 211     149.972 192.616 158.437  1.00  0.00      A    H  
ATOM   3165  N   PRO A 212     147.543 193.458 165.932  1.00  0.00      A    N  
ATOM   3166  CA  PRO A 212     146.580 192.812 166.789  1.00  0.00      A    C  
ATOM   3167  C   PRO A 212     145.870 191.561 166.198  1.00  0.00      A    C  
ATOM   3168  O   PRO A 212     145.301 191.589 165.123  1.00  0.00      A    O  
ATOM   3169  CD  PRO A 212     147.472 194.956 166.046  1.00  0.00      A    C  
ATOM   3170  CB  PRO A 212     145.641 193.876 167.314  1.00  0.00      A    C  
ATOM   3171  CG  PRO A 212     146.370 195.240 167.055  1.00  0.00      A    C  
ATOM   3172  HD1 PRO A 212     148.363 195.519 166.396  1.00  0.00      A    H  
ATOM   3173  HD2 PRO A 212     147.229 195.334 165.030  1.00  0.00      A    H  
ATOM   3174  HA  PRO A 212     147.153 192.370 167.591  1.00  0.00      A    H  
ATOM   3175  HB1 PRO A 212     145.351 193.780 168.383  1.00  0.00      A    H  
ATOM   3176  HB2 PRO A 212     144.768 193.989 166.637  1.00  0.00      A    H  
ATOM   3177  HG1 PRO A 212     146.808 195.583 168.017  1.00  0.00      A    H  
ATOM   3178  HG2 PRO A 212     145.722 196.109 166.811  1.00  0.00      A    H  
ATOM   3179  N   ILE A 213     145.891 190.450 166.875  1.00  0.00      A    N  
ATOM   3180  CA  ILE A 213     145.006 189.330 166.550  1.00  0.00      A    C  
ATOM   3181  C   ILE A 213     144.210 188.931 167.708  1.00  0.00      A    C  
ATOM   3182  O   ILE A 213     144.715 188.769 168.805  1.00  0.00      A    O  
ATOM   3183  CB  ILE A 213     145.746 188.110 165.978  1.00  0.00      A    C  
ATOM   3184  CG2 ILE A 213     144.724 187.131 165.359  1.00  0.00      A    C  
ATOM   3185  CG1 ILE A 213     146.836 188.473 164.944  1.00  0.00      A    C  
ATOM   3186  CD  ILE A 213     147.567 187.210 164.415  1.00  0.00      A    C  
ATOM   3187  HN  ILE A 213     146.580 190.316 167.582  1.00  0.00      A    H  
ATOM   3188  HA  ILE A 213     144.348 189.679 165.768  1.00  0.00      A    H  
ATOM   3189  HB  ILE A 213     146.288 187.561 166.778  1.00  0.00      A    H  
ATOM   3190 1HG2 ILE A 213     144.439 187.426 164.327  1.00  0.00      A    H  
ATOM   3191 2HG2 ILE A 213     145.203 186.137 165.226  1.00  0.00      A    H  
ATOM   3192 3HG2 ILE A 213     143.866 186.966 166.046  1.00  0.00      A    H  
ATOM   3193 1HG1 ILE A 213     147.652 189.074 165.398  1.00  0.00      A    H  
ATOM   3194 2HG1 ILE A 213     146.415 189.048 164.092  1.00  0.00      A    H  
ATOM   3195  HD1 ILE A 213     148.552 187.554 164.032  1.00  0.00      A    H  
ATOM   3196  HD2 ILE A 213     147.838 186.508 165.232  1.00  0.00      A    H  
ATOM   3197  HD3 ILE A 213     147.002 186.584 163.692  1.00  0.00      A    H  
ATOM   3198  N   THR A 214     142.825 188.874 167.557  1.00  0.00      A    N  
ATOM   3199  CA  THR A 214     141.887 188.691 168.697  1.00  0.00      A    C  
ATOM   3200  C   THR A 214     140.919 187.570 168.313  1.00  0.00      A    C  
ATOM   3201  O   THR A 214     140.197 187.628 167.361  1.00  0.00      A    O  
ATOM   3202  CB  THR A 214     141.111 189.937 169.205  1.00  0.00      A    C  
ATOM   3203  OG1 THR A 214     142.069 190.956 169.383  1.00  0.00      A    O  
ATOM   3204  CG2 THR A 214     140.498 189.658 170.586  1.00  0.00      A    C  
ATOM   3205  HN  THR A 214     142.426 189.281 166.739  1.00  0.00      A    H  
ATOM   3206  HA  THR A 214     142.439 188.263 169.520  1.00  0.00      A    H  
ATOM   3207  HB  THR A 214     140.333 190.315 168.509  1.00  0.00      A    H  
ATOM   3208  HG1 THR A 214     142.253 191.327 168.517  1.00  0.00      A    H  
ATOM   3209 1HG2 THR A 214     141.148 188.993 171.194  1.00  0.00      A    H  
ATOM   3210 2HG2 THR A 214     140.313 190.566 171.199  1.00  0.00      A    H  
ATOM   3211 3HG2 THR A 214     139.488 189.240 170.388  1.00  0.00      A    H  
ATOM   3212  N   LEU A 215     140.783 186.548 169.158  1.00  0.00      A    N  
ATOM   3213  CA  LEU A 215     139.931 185.386 169.143  1.00  0.00      A    C  
ATOM   3214  C   LEU A 215     138.710 185.742 170.046  1.00  0.00      A    C  
ATOM   3215  O   LEU A 215     138.815 186.056 171.249  1.00  0.00      A    O  
ATOM   3216  CB  LEU A 215     140.703 184.142 169.728  1.00  0.00      A    C  
ATOM   3217  CG  LEU A 215     140.175 182.765 169.360  1.00  0.00      A    C  
ATOM   3218  CD1 LEU A 215     138.858 182.442 170.126  1.00  0.00      A    C  
ATOM   3219  CD2 LEU A 215     140.037 182.610 167.864  1.00  0.00      A    C  
ATOM   3220  HN  LEU A 215     141.493 186.669 169.848  1.00  0.00      A    H  
ATOM   3221  HA  LEU A 215     139.483 185.200 168.178  1.00  0.00      A    H  
ATOM   3222  HB1 LEU A 215     140.809 184.367 170.811  1.00  0.00      A    H  
ATOM   3223  HB2 LEU A 215     141.744 184.139 169.339  1.00  0.00      A    H  
ATOM   3224  HG  LEU A 215     140.957 182.055 169.704  1.00  0.00      A    H  
ATOM   3225 1HD1 LEU A 215     138.542 181.380 170.057  1.00  0.00      A    H  
ATOM   3226 2HD1 LEU A 215     138.861 182.866 171.153  1.00  0.00      A    H  
ATOM   3227 3HD1 LEU A 215     138.067 183.127 169.753  1.00  0.00      A    H  
ATOM   3228 1HD2 LEU A 215     140.912 183.012 167.309  1.00  0.00      A    H  
ATOM   3229 2HD2 LEU A 215     139.924 181.529 167.631  1.00  0.00      A    H  
ATOM   3230 3HD2 LEU A 215     139.164 183.194 167.501  1.00  0.00      A    H  
ATOM   3231  N   TYR A 216     137.579 185.744 169.376  1.00  0.00      A    N  
ATOM   3232  CA  TYR A 216     136.368 186.148 170.131  1.00  0.00      A    C  
ATOM   3233  C   TYR A 216     135.712 184.959 170.771  1.00  0.00      A    C  
ATOM   3234  O   TYR A 216     135.533 183.955 170.062  1.00  0.00      A    O  
ATOM   3235  CB  TYR A 216     135.342 186.698 169.134  1.00  0.00      A    C  
ATOM   3236  CG  TYR A 216     135.785 188.078 168.755  1.00  0.00      A    C  
ATOM   3237  CD1 TYR A 216     135.454 189.187 169.450  1.00  0.00      A    C  
ATOM   3238  CE1 TYR A 216     136.026 190.442 169.138  1.00  0.00      A    C  
ATOM   3239  CZ  TYR A 216     136.907 190.571 168.062  1.00  0.00      A    C  
ATOM   3240  OH  TYR A 216     137.555 191.814 167.755  1.00  0.00      A    O  
ATOM   3241  CD2 TYR A 216     136.803 188.193 167.817  1.00  0.00      A    C  
ATOM   3242  CE2 TYR A 216     137.432 189.426 167.624  1.00  0.00      A    C  
ATOM   3243  HN  TYR A 216     137.565 185.526 168.403  1.00  0.00      A    H  
ATOM   3244  HA  TYR A 216     136.616 186.951 170.810  1.00  0.00      A    H  
ATOM   3245  HB1 TYR A 216     134.317 186.799 169.551  1.00  0.00      A    H  
ATOM   3246  HB2 TYR A 216     135.254 186.102 168.201  1.00  0.00      A    H  
ATOM   3247  HD1 TYR A 216     134.813 189.299 170.311  1.00  0.00      A    H  
ATOM   3248  HE1 TYR A 216     135.702 191.298 169.711  1.00  0.00      A    H  
ATOM   3249  HH  TYR A 216     138.229 191.766 167.073  1.00  0.00      A    H  
ATOM   3250  HD2 TYR A 216     137.367 187.405 167.341  1.00  0.00      A    H  
ATOM   3251  HE2 TYR A 216     138.260 189.386 166.932  1.00  0.00      A    H  
ATOM   3252  N   LEU A 217     135.287 185.157 172.029  1.00  0.00      A    N  
ATOM   3253  CA  LEU A 217     134.411 184.313 172.802  1.00  0.00      A    C  
ATOM   3254  C   LEU A 217     133.211 185.075 173.366  1.00  0.00      A    C  
ATOM   3255  O   LEU A 217     133.323 186.185 173.825  1.00  0.00      A    O  
ATOM   3256  CB  LEU A 217     135.158 183.700 173.975  1.00  0.00      A    C  
ATOM   3257  CG  LEU A 217     136.286 182.667 173.656  1.00  0.00      A    C  
ATOM   3258  CD1 LEU A 217     137.636 183.348 173.509  1.00  0.00      A    C  
ATOM   3259  CD2 LEU A 217     136.039 181.505 174.563  1.00  0.00      A    C  
ATOM   3260  HN  LEU A 217     135.546 185.967 172.550  1.00  0.00      A    H  
ATOM   3261  HA  LEU A 217     133.997 183.512 172.206  1.00  0.00      A    H  
ATOM   3262  HB1 LEU A 217     134.426 183.297 174.707  1.00  0.00      A    H  
ATOM   3263  HB2 LEU A 217     135.622 184.493 174.599  1.00  0.00      A    H  
ATOM   3264  HG  LEU A 217     136.122 182.390 172.593  1.00  0.00      A    H  
ATOM   3265 1HD1 LEU A 217     137.871 183.958 174.407  1.00  0.00      A    H  
ATOM   3266 2HD1 LEU A 217     138.407 182.556 173.392  1.00  0.00      A    H  
ATOM   3267 3HD1 LEU A 217     137.534 184.035 172.642  1.00  0.00      A    H  
ATOM   3268 1HD2 LEU A 217     136.693 180.648 174.295  1.00  0.00      A    H  
ATOM   3269 2HD2 LEU A 217     136.186 181.874 175.600  1.00  0.00      A    H  
ATOM   3270 3HD2 LEU A 217     135.000 181.113 174.601  1.00  0.00      A    H  
ATOM   3271  N   GLU A 218     132.043 184.387 173.415  1.00  0.00      A    N  
ATOM   3272  CA  GLU A 218     130.869 184.997 174.068  1.00  0.00      A    C  
ATOM   3273  C   GLU A 218     131.005 185.327 175.610  1.00  0.00      A    C  
ATOM   3274  O   GLU A 218     131.635 184.578 176.296  1.00  0.00      A    O  
ATOM   3275  CB  GLU A 218     129.528 184.142 173.809  1.00  0.00      A    C  
ATOM   3276  CG  GLU A 218     129.302 184.013 172.279  1.00  0.00      A    C  
ATOM   3277  CD  GLU A 218     127.863 183.683 171.928  1.00  0.00      A    C  
ATOM   3278  OE1 GLU A 218     127.660 182.471 171.596  1.00  0.00      A    O  
ATOM   3279  OE2 GLU A 218     126.981 184.548 171.897  1.00  0.00      A    O1-
ATOM   3280  HN  GLU A 218     131.868 183.646 172.771  1.00  0.00      A    H  
ATOM   3281  HA  GLU A 218     130.778 185.954 173.575  1.00  0.00      A    H  
ATOM   3282  HB1 GLU A 218     128.744 184.732 174.329  1.00  0.00      A    H  
ATOM   3283  HB2 GLU A 218     129.549 183.126 174.258  1.00  0.00      A    H  
ATOM   3284  HG1 GLU A 218     129.971 183.256 171.817  1.00  0.00      A    H  
ATOM   3285  HG2 GLU A 218     129.453 185.024 171.844  1.00  0.00      A    H  
ATOM   3286  N   LYS A 219     130.476 186.502 176.096  1.00  0.00      A    N  
ATOM   3287  CA  LYS A 219     130.329 186.760 177.503  1.00  0.00      A    C  
ATOM   3288  C   LYS A 219     129.338 185.823 178.297  1.00  0.00      A    C  
ATOM   3289  O   LYS A 219     128.346 185.260 177.752  1.00  0.00      A    O  
ATOM   3290  CB  LYS A 219     129.833 188.287 177.748  1.00  0.00      A    C  
ATOM   3291  CG  LYS A 219     130.164 188.788 179.092  1.00  0.00      A    C  
ATOM   3292  CD  LYS A 219     129.801 190.241 179.265  1.00  0.00      A    C  
ATOM   3293  CE  LYS A 219     130.321 190.775 180.605  1.00  0.00      A    C  
ATOM   3294  NZ  LYS A 219     130.149 192.267 180.736  1.00  0.00      A    N1+
ATOM   3295  HN  LYS A 219     130.033 187.102 175.435  1.00  0.00      A    H  
ATOM   3296  HA  LYS A 219     131.277 186.588 177.990  1.00  0.00      A    H  
ATOM   3297  HB1 LYS A 219     128.742 188.363 177.554  1.00  0.00      A    H  
ATOM   3298  HB2 LYS A 219     130.334 188.932 176.995  1.00  0.00      A    H  
ATOM   3299  HG1 LYS A 219     131.225 188.712 179.411  1.00  0.00      A    H  
ATOM   3300  HG2 LYS A 219     129.529 188.211 179.798  1.00  0.00      A    H  
ATOM   3301  HD1 LYS A 219     128.717 190.481 179.230  1.00  0.00      A    H  
ATOM   3302  HD2 LYS A 219     130.375 190.819 178.510  1.00  0.00      A    H  
ATOM   3303  HE1 LYS A 219     131.412 190.581 180.678  1.00  0.00      A    H  
ATOM   3304  HE2 LYS A 219     129.781 190.230 181.408  1.00  0.00      A    H  
ATOM   3305  HZ1 LYS A 219     130.533 192.867 179.979  1.00  0.00      A    H  
ATOM   3306  HZ2 LYS A 219     129.113 192.357 180.749  1.00  0.00      A    H  
ATOM   3307  HZ3 LYS A 219     130.547 192.503 181.668  1.00  0.00      A    H  
ATOM   3308  N   GLU A 220     129.563 185.590 179.622  1.00  0.00      A    N  
ATOM   3309  CA  GLU A 220     128.773 184.772 180.507  1.00  0.00      A    C  
ATOM   3310  C   GLU A 220     127.467 185.435 180.813  1.00  0.00      A    C  
ATOM   3311  O   GLU A 220     127.442 186.711 180.992  1.00  0.00      A    O  
ATOM   3312  CB  GLU A 220     129.506 184.272 181.827  1.00  0.00      A    C  
ATOM   3313  CG  GLU A 220     130.622 183.217 181.600  1.00  0.00      A    C  
ATOM   3314  CD  GLU A 220     130.004 181.938 181.055  1.00  0.00      A    C  
ATOM   3315  OE1 GLU A 220     128.940 181.497 181.480  1.00  0.00      A    O  
ATOM   3316  OE2 GLU A 220     130.708 181.401 180.114  1.00  0.00      A    O1-
ATOM   3317  HN  GLU A 220     130.279 186.065 180.128  1.00  0.00      A    H  
ATOM   3318  HA  GLU A 220     128.490 183.843 180.036  1.00  0.00      A    H  
ATOM   3319  HB1 GLU A 220     128.723 183.837 182.484  1.00  0.00      A    H  
ATOM   3320  HB2 GLU A 220     129.976 185.146 182.327  1.00  0.00      A    H  
ATOM   3321  HG1 GLU A 220     131.071 182.955 182.582  1.00  0.00      A    H  
ATOM   3322  HG2 GLU A 220     131.370 183.684 180.925  1.00  0.00      A    H  
ATOM   3323  N   ARG A 221     126.270 184.736 180.733  1.00  0.00      A    N  
ATOM   3324  CA  ARG A 221     125.015 185.534 180.646  1.00  0.00      A    C  
ATOM   3325  C   ARG A 221     123.957 184.580 181.153  1.00  0.00      A    C  
ATOM   3326  O   ARG A 221     124.168 183.356 181.097  1.00  0.00      A    O  
ATOM   3327  CB  ARG A 221     124.722 186.140 179.177  1.00  0.00      A    C  
ATOM   3328  CG  ARG A 221     124.845 184.972 178.087  1.00  0.00      A    C  
ATOM   3329  CD  ARG A 221     124.386 185.398 176.711  1.00  0.00      A    C  
ATOM   3330  NE  ARG A 221     124.481 184.325 175.811  1.00  0.00      A    N  
ATOM   3331  CZ  ARG A 221     125.190 184.333 174.669  1.00  0.00      A    C  
ATOM   3332  NH1 ARG A 221     125.938 185.319 174.207  1.00  0.00      A    N  
ATOM   3333  NH2 ARG A 221     125.262 183.270 173.884  1.00  0.00      A    N1+
ATOM   3334  HN  ARG A 221     126.240 183.742 180.797  1.00  0.00      A    H  
ATOM   3335  HA  ARG A 221     124.957 186.299 181.406  1.00  0.00      A    H  
ATOM   3336  HB1 ARG A 221     125.471 186.943 179.010  1.00  0.00      A    H  
ATOM   3337  HB2 ARG A 221     123.829 186.800 179.226  1.00  0.00      A    H  
ATOM   3338  HG1 ARG A 221     124.278 184.120 178.519  1.00  0.00      A    H  
ATOM   3339  HG2 ARG A 221     125.922 184.699 178.102  1.00  0.00      A    H  
ATOM   3340  HD1 ARG A 221     124.818 186.371 176.391  1.00  0.00      A    H  
ATOM   3341  HD2 ARG A 221     123.288 185.433 176.878  1.00  0.00      A    H  
ATOM   3342  HE  ARG A 221     124.216 183.410 176.113  1.00  0.00      A    H  
ATOM   3343 1HH1 ARG A 221     126.114 186.079 174.833  1.00  0.00      A    H  
ATOM   3344 2HH1 ARG A 221     126.464 185.228 173.361  1.00  0.00      A    H  
ATOM   3345 1HH2 ARG A 221     124.960 182.361 174.171  1.00  0.00      A    H  
ATOM   3346 2HH2 ARG A 221     125.657 183.395 172.975  1.00  0.00      A    H  
ATOM   3347  N   GLU A 222     122.850 185.083 181.727  1.00  0.00      A    N  
ATOM   3348  CA  GLU A 222     121.869 184.313 182.513  1.00  0.00      A    C  
ATOM   3349  C   GLU A 222     120.695 183.708 181.710  1.00  0.00      A    C  
ATOM   3350  O   GLU A 222     119.895 182.919 182.264  1.00  0.00      A    O  
ATOM   3351  CB  GLU A 222     121.336 185.136 183.728  1.00  0.00      A    C  
ATOM   3352  CG  GLU A 222     122.448 185.718 184.706  1.00  0.00      A    C  
ATOM   3353  CD  GLU A 222     121.795 186.520 185.820  1.00  0.00      A    C  
ATOM   3354  OE1 GLU A 222     122.118 186.129 186.976  1.00  0.00      A    O  
ATOM   3355  OE2 GLU A 222     121.130 187.590 185.656  1.00  0.00      A    O1-
ATOM   3356  HN  GLU A 222     122.725 186.065 181.609  1.00  0.00      A    H  
ATOM   3357  HA  GLU A 222     122.324 183.425 182.928  1.00  0.00      A    H  
ATOM   3358  HB1 GLU A 222     120.579 184.554 184.295  1.00  0.00      A    H  
ATOM   3359  HB2 GLU A 222     120.864 186.006 183.224  1.00  0.00      A    H  
ATOM   3360  HG1 GLU A 222     123.064 186.502 184.217  1.00  0.00      A    H  
ATOM   3361  HG2 GLU A 222     123.165 184.942 185.048  1.00  0.00      A    H  
ATOM   3362  N   LYS A 223     120.646 184.079 180.393  1.00  0.00      A    N  
ATOM   3363  CA  LYS A 223     119.736 183.429 179.492  1.00  0.00      A    C  
ATOM   3364  C   LYS A 223     120.222 183.865 178.080  1.00  0.00      A    C  
ATOM   3365  O   LYS A 223     120.974 184.801 177.939  1.00  0.00      A    O  
ATOM   3366  CB  LYS A 223     118.267 183.802 179.774  1.00  0.00      A    C  
ATOM   3367  CG  LYS A 223     118.069 185.403 179.861  1.00  0.00      A    C  
ATOM   3368  CD  LYS A 223     116.627 185.942 179.849  1.00  0.00      A    C  
ATOM   3369  CE  LYS A 223     116.543 187.452 179.734  1.00  0.00      A    C  
ATOM   3370  NZ  LYS A 223     117.130 188.170 180.917  1.00  0.00      A    N1+
ATOM   3371  HN  LYS A 223     121.301 184.689 179.954  1.00  0.00      A    H  
ATOM   3372  HA  LYS A 223     119.990 182.389 179.636  1.00  0.00      A    H  
ATOM   3373  HB1 LYS A 223     117.995 183.348 180.751  1.00  0.00      A    H  
ATOM   3374  HB2 LYS A 223     117.560 183.396 179.019  1.00  0.00      A    H  
ATOM   3375  HG1 LYS A 223     118.715 185.861 179.082  1.00  0.00      A    H  
ATOM   3376  HG2 LYS A 223     118.540 185.816 180.779  1.00  0.00      A    H  
ATOM   3377  HD1 LYS A 223     116.156 185.656 180.814  1.00  0.00      A    H  
ATOM   3378  HD2 LYS A 223     116.017 185.440 179.067  1.00  0.00      A    H  
ATOM   3379  HE1 LYS A 223     115.474 187.745 179.669  1.00  0.00      A    H  
ATOM   3380  HE2 LYS A 223     117.135 187.896 178.905  1.00  0.00      A    H  
ATOM   3381  HZ1 LYS A 223     116.440 188.907 181.166  1.00  0.00      A    H  
ATOM   3382  HZ2 LYS A 223     117.239 187.504 181.708  1.00  0.00      A    H  
ATOM   3383  HZ3 LYS A 223     118.028 188.588 180.598  1.00  0.00      A    H  
ATOM   3384  N   GLU A 224     119.911 183.127 177.031  1.00  0.00      A    N  
ATOM   3385  CA  GLU A 224     120.536 183.316 175.726  1.00  0.00      A    C  
ATOM   3386  C   GLU A 224     119.608 184.152 174.844  1.00  0.00      A    C  
ATOM   3387  O   GLU A 224     118.398 183.882 174.718  1.00  0.00      A    O  
ATOM   3388  CB  GLU A 224     120.940 181.941 175.002  1.00  0.00      A    C  
ATOM   3389  CG  GLU A 224     121.815 180.934 175.849  1.00  0.00      A    C  
ATOM   3390  CD  GLU A 224     123.315 181.319 175.798  1.00  0.00      A    C  
ATOM   3391  OE1 GLU A 224     123.796 181.894 176.820  1.00  0.00      A    O  
ATOM   3392  OE2 GLU A 224     123.967 181.062 174.781  1.00  0.00      A    O1-
ATOM   3393  HN  GLU A 224     119.275 182.400 177.276  1.00  0.00      A    H  
ATOM   3394  HA  GLU A 224     121.454 183.884 175.743  1.00  0.00      A    H  
ATOM   3395  HB1 GLU A 224     121.407 182.093 174.005  1.00  0.00      A    H  
ATOM   3396  HB2 GLU A 224     120.016 181.352 174.821  1.00  0.00      A    H  
ATOM   3397  HG1 GLU A 224     121.827 179.909 175.420  1.00  0.00      A    H  
ATOM   3398  HG2 GLU A 224     121.547 181.034 176.923  1.00  0.00      A    H  
ATOM   3399  N   ILE A 225     120.112 185.180 174.162  1.00  0.00      A    N  
ATOM   3400  CA  ILE A 225     119.301 186.186 173.490  1.00  0.00      A    C  
ATOM   3401  C   ILE A 225     119.994 186.642 172.236  1.00  0.00      A    C  
ATOM   3402  O   ILE A 225     121.213 186.404 172.134  1.00  0.00      A    O  
ATOM   3403  CB  ILE A 225     118.827 187.383 174.399  1.00  0.00      A    C  
ATOM   3404  CG2 ILE A 225     117.456 186.948 174.959  1.00  0.00      A    C  
ATOM   3405  CG1 ILE A 225     119.913 187.850 175.443  1.00  0.00      A    C  
ATOM   3406  CD  ILE A 225     119.409 189.007 176.250  1.00  0.00      A    C  
ATOM   3407  HN  ILE A 225     121.090 185.377 174.166  1.00  0.00      A    H  
ATOM   3408  HA  ILE A 225     118.401 185.714 173.125  1.00  0.00      A    H  
ATOM   3409  HB  ILE A 225     118.417 188.181 173.742  1.00  0.00      A    H  
ATOM   3410 1HG2 ILE A 225     116.830 186.439 174.195  1.00  0.00      A    H  
ATOM   3411 2HG2 ILE A 225     117.601 186.154 175.722  1.00  0.00      A    H  
ATOM   3412 3HG2 ILE A 225     116.944 187.822 175.417  1.00  0.00      A    H  
ATOM   3413 1HG1 ILE A 225     120.824 188.109 174.862  1.00  0.00      A    H  
ATOM   3414 2HG1 ILE A 225     120.145 187.067 176.197  1.00  0.00      A    H  
ATOM   3415  HD1 ILE A 225     120.126 189.294 177.047  1.00  0.00      A    H  
ATOM   3416  HD2 ILE A 225     119.319 189.919 175.623  1.00  0.00      A    H  
ATOM   3417  HD3 ILE A 225     118.442 188.836 176.770  1.00  0.00      A    H  
ATOM   3418  N   SER A 226     119.186 187.222 171.272  1.00  0.00      A    N  
ATOM   3419  CA  SER A 226     119.662 187.730 170.026  1.00  0.00      A    C  
ATOM   3420  C   SER A 226     119.041 189.018 169.550  1.00  0.00      A    C  
ATOM   3421  O   SER A 226     117.928 189.446 169.808  1.00  0.00      A    O  
ATOM   3422  CB  SER A 226     119.532 186.665 168.844  1.00  0.00      A    C  
ATOM   3423  OG  SER A 226     118.140 186.383 168.583  1.00  0.00      A    O  
ATOM   3424  HN  SER A 226     118.217 187.330 171.483  1.00  0.00      A    H  
ATOM   3425  HA  SER A 226     120.693 188.027 170.144  1.00  0.00      A    H  
ATOM   3426  HB1 SER A 226     120.113 185.756 169.110  1.00  0.00      A    H  
ATOM   3427  HB2 SER A 226     119.985 187.154 167.955  1.00  0.00      A    H  
ATOM   3428  HG1 SER A 226     118.020 186.008 167.708  1.00  0.00      A    H  
ATOM   3429  N   LYS A 270     119.805 189.679 168.681  1.00  0.00      A    N  
ATOM   3430  CA  LYS A 270     119.386 190.825 167.877  1.00  0.00      A    C  
ATOM   3431  C   LYS A 270     120.223 191.970 168.413  1.00  0.00      A    C  
ATOM   3432  O   LYS A 270     119.655 192.841 169.073  1.00  0.00      A    O  
ATOM   3433  CB  LYS A 270     119.622 190.523 166.403  1.00  0.00      A    C  
ATOM   3434  CG  LYS A 270     118.673 189.476 165.832  1.00  0.00      A    C  
ATOM   3435  CD  LYS A 270     117.191 189.923 165.582  1.00  0.00      A    C  
ATOM   3436  CE  LYS A 270     116.399 188.905 164.716  1.00  0.00      A    C  
ATOM   3437  NZ  LYS A 270     116.962 188.562 163.363  1.00  0.00      A    N1+
ATOM   3438  HN  LYS A 270     120.750 189.373 168.596  1.00  0.00      A    H  
ATOM   3439  HA  LYS A 270     118.355 191.119 168.008  1.00  0.00      A    H  
ATOM   3440  HB1 LYS A 270     120.660 190.146 166.282  1.00  0.00      A    H  
ATOM   3441  HB2 LYS A 270     119.583 191.451 165.793  1.00  0.00      A    H  
ATOM   3442  HG1 LYS A 270     118.695 188.475 166.314  1.00  0.00      A    H  
ATOM   3443  HG2 LYS A 270     119.124 189.280 164.836  1.00  0.00      A    H  
ATOM   3444  HD1 LYS A 270     117.056 190.779 164.887  1.00  0.00      A    H  
ATOM   3445  HD2 LYS A 270     116.751 190.144 166.578  1.00  0.00      A    H  
ATOM   3446  HE1 LYS A 270     115.382 189.248 164.427  1.00  0.00      A    H  
ATOM   3447  HE2 LYS A 270     116.252 187.932 165.233  1.00  0.00      A    H  
ATOM   3448  HZ1 LYS A 270     117.887 188.088 163.318  1.00  0.00      A    H  
ATOM   3449  HZ2 LYS A 270     116.252 187.834 163.143  1.00  0.00      A    H  
ATOM   3450  HZ3 LYS A 270     116.940 189.243 162.577  1.00  0.00      A    H  
ATOM   3451  N   LYS A 271     121.547 192.030 168.173  1.00  0.00      A    N  
ATOM   3452  CA  LYS A 271     122.514 193.119 168.378  1.00  0.00      A    C  
ATOM   3453  C   LYS A 271     122.627 193.413 169.862  1.00  0.00      A    C  
ATOM   3454  O   LYS A 271     122.544 194.557 170.242  1.00  0.00      A    O  
ATOM   3455  CB  LYS A 271     122.119 194.420 167.513  1.00  0.00      A    C  
ATOM   3456  CG  LYS A 271     122.306 194.074 166.002  1.00  0.00      A    C  
ATOM   3457  CD  LYS A 271     122.044 195.302 165.067  1.00  0.00      A    C  
ATOM   3458  CE  LYS A 271     122.061 194.979 163.560  1.00  0.00      A    C  
ATOM   3459  NZ  LYS A 271     121.539 196.179 162.890  1.00  0.00      A    N1+
ATOM   3460  HN  LYS A 271     121.875 191.280 167.605  1.00  0.00      A    H  
ATOM   3461  HA  LYS A 271     123.481 192.851 167.978  1.00  0.00      A    H  
ATOM   3462  HB1 LYS A 271     122.824 195.222 167.819  1.00  0.00      A    H  
ATOM   3463  HB2 LYS A 271     121.070 194.705 167.745  1.00  0.00      A    H  
ATOM   3464  HG1 LYS A 271     121.696 193.179 165.753  1.00  0.00      A    H  
ATOM   3465  HG2 LYS A 271     123.335 193.720 165.777  1.00  0.00      A    H  
ATOM   3466  HD1 LYS A 271     122.695 196.127 165.429  1.00  0.00      A    H  
ATOM   3467  HD2 LYS A 271     120.989 195.517 165.340  1.00  0.00      A    H  
ATOM   3468  HE1 LYS A 271     121.525 194.014 163.437  1.00  0.00      A    H  
ATOM   3469  HE2 LYS A 271     123.095 194.766 163.216  1.00  0.00      A    H  
ATOM   3470  HZ1 LYS A 271     122.060 197.022 163.205  1.00  0.00      A    H  
ATOM   3471  HZ2 LYS A 271     121.610 196.131 161.854  1.00  0.00      A    H  
ATOM   3472  HZ3 LYS A 271     120.567 196.319 163.233  1.00  0.00      A    H  
ATOM   3473  N   ILE A 272     122.757 192.365 170.690  1.00  0.00      A    N  
ATOM   3474  CA  ILE A 272     122.618 192.379 172.163  1.00  0.00      A    C  
ATOM   3475  C   ILE A 272     123.747 193.097 172.815  1.00  0.00      A    C  
ATOM   3476  O   ILE A 272     124.868 193.098 172.244  1.00  0.00      A    O  
ATOM   3477  CB  ILE A 272     122.355 191.036 172.798  1.00  0.00      A    C  
ATOM   3478  CG2 ILE A 272     121.112 190.465 172.100  1.00  0.00      A    C  
ATOM   3479  CG1 ILE A 272     123.542 190.128 172.821  1.00  0.00      A    C  
ATOM   3480  CD  ILE A 272     123.394 188.841 173.667  1.00  0.00      A    C  
ATOM   3481  HN  ILE A 272     122.841 191.427 170.361  1.00  0.00      A    H  
ATOM   3482  HA  ILE A 272     121.686 192.899 172.328  1.00  0.00      A    H  
ATOM   3483  HB  ILE A 272     122.130 191.195 173.874  1.00  0.00      A    H  
ATOM   3484 1HG2 ILE A 272     120.219 191.111 171.959  1.00  0.00      A    H  
ATOM   3485 2HG2 ILE A 272     121.331 190.080 171.082  1.00  0.00      A    H  
ATOM   3486 3HG2 ILE A 272     120.787 189.586 172.698  1.00  0.00      A    H  
ATOM   3487 1HG1 ILE A 272     124.512 190.606 173.077  1.00  0.00      A    H  
ATOM   3488 2HG1 ILE A 272     123.770 189.776 171.792  1.00  0.00      A    H  
ATOM   3489  HD1 ILE A 272     123.204 189.076 174.736  1.00  0.00      A    H  
ATOM   3490  HD2 ILE A 272     122.585 188.200 173.257  1.00  0.00      A    H  
ATOM   3491  HD3 ILE A 272     124.293 188.192 173.601  1.00  0.00      A    H  
ATOM   3492  N   LYS A 273     123.536 193.705 174.029  1.00  0.00      A    N  
ATOM   3493  CA  LYS A 273     124.584 194.316 174.714  1.00  0.00      A    C  
ATOM   3494  C   LYS A 273     125.520 193.327 175.430  1.00  0.00      A    C  
ATOM   3495  O   LYS A 273     125.108 192.650 176.359  1.00  0.00      A    O  
ATOM   3496  CB  LYS A 273     123.952 195.333 175.744  1.00  0.00      A    C  
ATOM   3497  CG  LYS A 273     124.812 196.427 176.418  1.00  0.00      A    C  
ATOM   3498  CD  LYS A 273     125.065 197.652 175.492  1.00  0.00      A    C  
ATOM   3499  CE  LYS A 273     125.382 198.879 176.240  1.00  0.00      A    C  
ATOM   3500  NZ  LYS A 273     125.225 200.095 175.503  1.00  0.00      A    N1+
ATOM   3501  HN  LYS A 273     122.642 193.724 174.470  1.00  0.00      A    H  
ATOM   3502  HA  LYS A 273     125.266 194.833 174.055  1.00  0.00      A    H  
ATOM   3503  HB1 LYS A 273     123.449 194.693 176.500  1.00  0.00      A    H  
ATOM   3504  HB2 LYS A 273     123.093 195.826 175.242  1.00  0.00      A    H  
ATOM   3505  HG1 LYS A 273     125.783 196.163 176.890  1.00  0.00      A    H  
ATOM   3506  HG2 LYS A 273     124.178 196.733 177.278  1.00  0.00      A    H  
ATOM   3507  HD1 LYS A 273     124.157 197.764 174.863  1.00  0.00      A    H  
ATOM   3508  HD2 LYS A 273     125.830 197.391 174.730  1.00  0.00      A    H  
ATOM   3509  HE1 LYS A 273     126.394 198.880 176.698  1.00  0.00      A    H  
ATOM   3510  HE2 LYS A 273     124.664 198.928 177.087  1.00  0.00      A    H  
ATOM   3511  HZ1 LYS A 273     125.783 200.123 174.626  1.00  0.00      A    H  
ATOM   3512  HZ2 LYS A 273     124.244 200.303 175.229  1.00  0.00      A    H  
ATOM   3513  HZ3 LYS A 273     125.511 200.939 176.039  1.00  0.00      A    H  
ATOM   3514  N   GLU A 274     126.826 193.357 175.024  1.00  0.00      A    N  
ATOM   3515  CA  GLU A 274     127.916 192.503 175.483  1.00  0.00      A    C  
ATOM   3516  C   GLU A 274     127.646 191.020 175.141  1.00  0.00      A    C  
ATOM   3517  O   GLU A 274     127.828 190.091 175.939  1.00  0.00      A    O  
ATOM   3518  CB  GLU A 274     128.383 192.850 176.918  1.00  0.00      A    C  
ATOM   3519  CG  GLU A 274     129.173 194.153 176.917  1.00  0.00      A    C  
ATOM   3520  CD  GLU A 274     129.759 194.356 178.309  1.00  0.00      A    C  
ATOM   3521  OE1 GLU A 274     129.183 195.135 179.052  1.00  0.00      A    O  
ATOM   3522  OE2 GLU A 274     130.813 193.706 178.682  1.00  0.00      A    O1-
ATOM   3523  HN  GLU A 274     127.066 194.021 174.320  1.00  0.00      A    H  
ATOM   3524  HA  GLU A 274     128.754 192.774 174.858  1.00  0.00      A    H  
ATOM   3525  HB1 GLU A 274     128.935 191.987 177.348  1.00  0.00      A    H  
ATOM   3526  HB2 GLU A 274     127.477 192.997 177.543  1.00  0.00      A    H  
ATOM   3527  HG1 GLU A 274     128.654 195.092 176.625  1.00  0.00      A    H  
ATOM   3528  HG2 GLU A 274     129.968 193.994 176.158  1.00  0.00      A    H  
ATOM   3529  N   LYS A 275     127.365 190.714 173.838  1.00  0.00      A    N  
ATOM   3530  CA  LYS A 275     127.431 189.298 173.291  1.00  0.00      A    C  
ATOM   3531  C   LYS A 275     128.804 188.670 173.541  1.00  0.00      A    C  
ATOM   3532  O   LYS A 275     128.799 187.551 174.049  1.00  0.00      A    O  
ATOM   3533  CB  LYS A 275     127.184 189.399 171.752  1.00  0.00      A    C  
ATOM   3534  CG  LYS A 275     127.364 187.991 171.155  1.00  0.00      A    C  
ATOM   3535  CD  LYS A 275     126.712 187.931 169.736  1.00  0.00      A    C  
ATOM   3536  CE  LYS A 275     126.647 186.576 169.044  1.00  0.00      A    C  
ATOM   3537  NZ  LYS A 275     125.899 185.598 169.874  1.00  0.00      A    N1+
ATOM   3538  HN  LYS A 275     127.345 191.479 173.199  1.00  0.00      A    H  
ATOM   3539  HA  LYS A 275     126.579 188.750 173.668  1.00  0.00      A    H  
ATOM   3540  HB1 LYS A 275     127.863 189.977 171.089  1.00  0.00      A    H  
ATOM   3541  HB2 LYS A 275     126.119 189.674 171.593  1.00  0.00      A    H  
ATOM   3542  HG1 LYS A 275     126.888 187.256 171.839  1.00  0.00      A    H  
ATOM   3543  HG2 LYS A 275     128.472 187.969 171.078  1.00  0.00      A    H  
ATOM   3544  HD1 LYS A 275     127.290 188.544 169.013  1.00  0.00      A    H  
ATOM   3545  HD2 LYS A 275     125.771 188.512 169.844  1.00  0.00      A    H  
ATOM   3546  HE1 LYS A 275     127.662 186.183 168.822  1.00  0.00      A    H  
ATOM   3547  HE2 LYS A 275     126.067 186.592 168.096  1.00  0.00      A    H  
ATOM   3548  HZ1 LYS A 275     125.042 186.080 170.214  1.00  0.00      A    H  
ATOM   3549  HZ2 LYS A 275     125.639 184.833 169.218  1.00  0.00      A    H  
ATOM   3550  HZ3 LYS A 275     126.477 185.214 170.648  1.00  0.00      A    H  
ATOM   3551  N   TYR A 276     129.941 189.374 173.237  1.00  0.00      A    N  
ATOM   3552  CA  TYR A 276     131.276 188.915 173.472  1.00  0.00      A    C  
ATOM   3553  C   TYR A 276     132.055 189.692 174.569  1.00  0.00      A    C  
ATOM   3554  O   TYR A 276     131.844 190.888 174.796  1.00  0.00      A    O  
ATOM   3555  CB  TYR A 276     132.111 188.866 172.169  1.00  0.00      A    C  
ATOM   3556  CG  TYR A 276     131.357 188.358 170.930  1.00  0.00      A    C  
ATOM   3557  CD1 TYR A 276     130.862 189.261 169.909  1.00  0.00      A    C  
ATOM   3558  CE1 TYR A 276     130.391 188.765 168.716  1.00  0.00      A    C  
ATOM   3559  CZ  TYR A 276     130.219 187.385 168.527  1.00  0.00      A    C  
ATOM   3560  OH  TYR A 276     129.655 186.954 167.286  1.00  0.00      A    O  
ATOM   3561  CD2 TYR A 276     131.139 187.013 170.726  1.00  0.00      A    C  
ATOM   3562  CE2 TYR A 276     130.621 186.534 169.515  1.00  0.00      A    C  
ATOM   3563  HN  TYR A 276     129.886 190.343 173.010  1.00  0.00      A    H  
ATOM   3564  HA  TYR A 276     131.204 187.861 173.696  1.00  0.00      A    H  
ATOM   3565  HB1 TYR A 276     132.974 188.171 172.252  1.00  0.00      A    H  
ATOM   3566  HB2 TYR A 276     132.508 189.863 171.881  1.00  0.00      A    H  
ATOM   3567  HD1 TYR A 276     130.849 190.323 170.110  1.00  0.00      A    H  
ATOM   3568  HE1 TYR A 276     129.985 189.479 168.014  1.00  0.00      A    H  
ATOM   3569  HH  TYR A 276     129.585 186.000 167.371  1.00  0.00      A    H  
ATOM   3570  HD2 TYR A 276     131.570 186.308 171.421  1.00  0.00      A    H  
ATOM   3571  HE2 TYR A 276     130.520 185.462 169.440  1.00  0.00      A    H  
ATOM   3572  N   ILE A 277     133.068 189.035 175.216  1.00  0.00      A    N  
ATOM   3573  CA  ILE A 277     133.939 189.876 176.077  1.00  0.00      A    C  
ATOM   3574  C   ILE A 277     134.864 190.794 175.271  1.00  0.00      A    C  
ATOM   3575  O   ILE A 277     135.204 190.513 174.120  1.00  0.00      A    O  
ATOM   3576  CB  ILE A 277     134.775 189.077 177.095  1.00  0.00      A    C  
ATOM   3577  CG2 ILE A 277     133.825 188.327 178.032  1.00  0.00      A    C  
ATOM   3578  CG1 ILE A 277     135.685 187.954 176.485  1.00  0.00      A    C  
ATOM   3579  CD  ILE A 277     136.669 187.203 177.347  1.00  0.00      A    C  
ATOM   3580  HN  ILE A 277     133.368 188.100 175.043  1.00  0.00      A    H  
ATOM   3581  HA  ILE A 277     133.304 190.484 176.705  1.00  0.00      A    H  
ATOM   3582  HB  ILE A 277     135.313 189.860 177.672  1.00  0.00      A    H  
ATOM   3583 1HG2 ILE A 277     132.924 188.914 178.313  1.00  0.00      A    H  
ATOM   3584 2HG2 ILE A 277     133.637 187.338 177.562  1.00  0.00      A    H  
ATOM   3585 3HG2 ILE A 277     134.385 188.191 178.982  1.00  0.00      A    H  
ATOM   3586 1HG1 ILE A 277     136.308 188.463 175.719  1.00  0.00      A    H  
ATOM   3587 2HG1 ILE A 277     135.061 187.177 175.994  1.00  0.00      A    H  
ATOM   3588  HD1 ILE A 277     136.176 186.300 177.767  1.00  0.00      A    H  
ATOM   3589  HD2 ILE A 277     137.582 186.918 176.782  1.00  0.00      A    H  
ATOM   3590  HD3 ILE A 277     137.019 187.896 178.141  1.00  0.00      A    H  
ATOM   3591  N   ASP A 278     135.241 191.886 175.869  1.00  0.00      A    N  
ATOM   3592  CA  ASP A 278     136.262 192.832 175.293  1.00  0.00      A    C  
ATOM   3593  C   ASP A 278     137.654 192.555 175.897  1.00  0.00      A    C  
ATOM   3594  O   ASP A 278     137.917 192.628 177.112  1.00  0.00      A    O  
ATOM   3595  CB  ASP A 278     135.901 194.264 175.653  1.00  0.00      A    C  
ATOM   3596  CG  ASP A 278     134.557 194.587 174.938  1.00  0.00      A    C  
ATOM   3597  OD1 ASP A 278     133.646 195.199 175.495  1.00  0.00      A    O  
ATOM   3598  OD2 ASP A 278     134.497 194.354 173.701  1.00  0.00      A    O1-
ATOM   3599  HN  ASP A 278     134.846 192.115 176.756  1.00  0.00      A    H  
ATOM   3600  HA  ASP A 278     136.335 192.774 174.217  1.00  0.00      A    H  
ATOM   3601  HB1 ASP A 278     136.679 194.949 175.252  1.00  0.00      A    H  
ATOM   3602  HB2 ASP A 278     135.883 194.371 176.758  1.00  0.00      A    H  
ATOM   3603  N   GLN A 279     138.605 192.166 175.071  1.00  0.00      A    N  
ATOM   3604  CA  GLN A 279     139.982 191.850 175.483  1.00  0.00      A    C  
ATOM   3605  C   GLN A 279     141.020 192.162 174.449  1.00  0.00      A    C  
ATOM   3606  O   GLN A 279     142.068 191.545 174.398  1.00  0.00      A    O  
ATOM   3607  CB  GLN A 279     140.097 190.409 176.099  1.00  0.00      A    C  
ATOM   3608  CG  GLN A 279     139.971 189.221 175.169  1.00  0.00      A    C  
ATOM   3609  CD  GLN A 279     140.288 187.942 175.953  1.00  0.00      A    C  
ATOM   3610  OE1 GLN A 279     140.664 187.955 177.172  1.00  0.00      A    O  
ATOM   3611  NE2 GLN A 279     140.172 186.793 175.298  1.00  0.00      A    N  
ATOM   3612  HN  GLN A 279     138.334 192.093 174.115  1.00  0.00      A    H  
ATOM   3613  HA  GLN A 279     140.206 192.590 176.237  1.00  0.00      A    H  
ATOM   3614  HB1 GLN A 279     139.296 190.220 176.845  1.00  0.00      A    H  
ATOM   3615  HB2 GLN A 279     141.049 190.568 176.650  1.00  0.00      A    H  
ATOM   3616  HG1 GLN A 279     140.611 189.122 174.266  1.00  0.00      A    H  
ATOM   3617  HG2 GLN A 279     138.948 189.149 174.741  1.00  0.00      A    H  
ATOM   3618 1HE2 GLN A 279     139.830 186.885 174.363  1.00  0.00      A    H  
ATOM   3619 2HE2 GLN A 279     140.220 185.990 175.893  1.00  0.00      A    H  
ATOM   3620  N   GLU A 280     140.698 193.115 173.594  1.00  0.00      A    N  
ATOM   3621  CA  GLU A 280     141.516 193.488 172.412  1.00  0.00      A    C  
ATOM   3622  C   GLU A 280     142.828 194.105 172.635  1.00  0.00      A    C  
ATOM   3623  O   GLU A 280     143.841 193.725 172.058  1.00  0.00      A    O  
ATOM   3624  CB  GLU A 280     140.751 194.395 171.345  1.00  0.00      A    C  
ATOM   3625  CG  GLU A 280     141.320 194.432 169.943  1.00  0.00      A    C  
ATOM   3626  CD  GLU A 280     140.581 195.293 168.890  1.00  0.00      A    C  
ATOM   3627  OE1 GLU A 280     141.160 196.318 168.568  1.00  0.00      A    O  
ATOM   3628  OE2 GLU A 280     139.408 195.046 168.621  1.00  0.00      A    O1-
ATOM   3629  HN  GLU A 280     139.818 193.577 173.672  1.00  0.00      A    H  
ATOM   3630  HA  GLU A 280     141.762 192.566 171.908  1.00  0.00      A    H  
ATOM   3631  HB1 GLU A 280     140.503 195.405 171.736  1.00  0.00      A    H  
ATOM   3632  HB2 GLU A 280     139.770 193.874 171.324  1.00  0.00      A    H  
ATOM   3633  HG1 GLU A 280     141.575 193.458 169.473  1.00  0.00      A    H  
ATOM   3634  HG2 GLU A 280     142.308 194.908 170.121  1.00  0.00      A    H  
ATOM   3635  N   GLU A 281     142.867 195.055 173.593  1.00  0.00      A    N  
ATOM   3636  CA  GLU A 281     143.977 195.811 174.028  1.00  0.00      A    C  
ATOM   3637  C   GLU A 281     144.869 195.021 174.927  1.00  0.00      A    C  
ATOM   3638  O   GLU A 281     146.021 195.349 175.094  1.00  0.00      A    O  
ATOM   3639  CB  GLU A 281     143.443 197.065 174.699  1.00  0.00      A    C  
ATOM   3640  CG  GLU A 281     142.476 197.851 173.859  1.00  0.00      A    C  
ATOM   3641  CD  GLU A 281     143.122 198.602 172.766  1.00  0.00      A    C  
ATOM   3642  OE1 GLU A 281     144.360 198.864 172.727  1.00  0.00      A    O  
ATOM   3643  OE2 GLU A 281     142.363 199.129 171.935  1.00  0.00      A    O1-
ATOM   3644  HN  GLU A 281     142.001 195.165 174.075  1.00  0.00      A    H  
ATOM   3645  HA  GLU A 281     144.458 196.092 173.102  1.00  0.00      A    H  
ATOM   3646  HB1 GLU A 281     144.295 197.679 175.061  1.00  0.00      A    H  
ATOM   3647  HB2 GLU A 281     142.997 196.796 175.681  1.00  0.00      A    H  
ATOM   3648  HG1 GLU A 281     141.908 198.607 174.442  1.00  0.00      A    H  
ATOM   3649  HG2 GLU A 281     141.737 197.189 173.358  1.00  0.00      A    H  
ATOM   3650  N   LEU A 282     144.412 193.986 175.490  1.00  0.00      A    N  
ATOM   3651  CA  LEU A 282     145.122 193.183 176.487  1.00  0.00      A    C  
ATOM   3652  C   LEU A 282     146.453 192.471 176.066  1.00  0.00      A    C  
ATOM   3653  O   LEU A 282     147.382 192.362 176.834  1.00  0.00      A    O  
ATOM   3654  CB  LEU A 282     144.182 192.159 177.129  1.00  0.00      A    C  
ATOM   3655  CG  LEU A 282     144.615 191.338 178.290  1.00  0.00      A    C  
ATOM   3656  CD1 LEU A 282     144.921 192.177 179.517  1.00  0.00      A    C  
ATOM   3657  CD2 LEU A 282     143.523 190.326 178.574  1.00  0.00      A    C  
ATOM   3658  HN  LEU A 282     143.440 193.862 175.306  1.00  0.00      A    H  
ATOM   3659  HA  LEU A 282     145.437 193.807 177.311  1.00  0.00      A    H  
ATOM   3660  HB1 LEU A 282     143.761 191.532 176.314  1.00  0.00      A    H  
ATOM   3661  HB2 LEU A 282     143.320 192.728 177.536  1.00  0.00      A    H  
ATOM   3662  HG  LEU A 282     145.516 190.759 177.994  1.00  0.00      A    H  
ATOM   3663 1HD1 LEU A 282     145.844 192.728 179.234  1.00  0.00      A    H  
ATOM   3664 2HD1 LEU A 282     144.136 192.943 179.695  1.00  0.00      A    H  
ATOM   3665 3HD1 LEU A 282     145.068 191.512 180.394  1.00  0.00      A    H  
ATOM   3666 1HD2 LEU A 282     142.577 190.831 178.865  1.00  0.00      A    H  
ATOM   3667 2HD2 LEU A 282     143.185 189.710 177.713  1.00  0.00      A    H  
ATOM   3668 3HD2 LEU A 282     143.873 189.746 179.454  1.00  0.00      A    H  
ATOM   3669  N   ASN A 283     146.493 191.955 174.790  1.00  0.00      A    N  
ATOM   3670  CA  ASN A 283     147.445 190.936 174.401  1.00  0.00      A    C  
ATOM   3671  C   ASN A 283     148.069 191.428 173.104  1.00  0.00      A    C  
ATOM   3672  O   ASN A 283     148.077 190.747 172.025  1.00  0.00      A    O  
ATOM   3673  CB  ASN A 283     146.800 189.548 174.106  1.00  0.00      A    C  
ATOM   3674  CG  ASN A 283     146.255 188.895 175.334  1.00  0.00      A    C  
ATOM   3675  OD1 ASN A 283     146.883 188.728 176.381  1.00  0.00      A    O  
ATOM   3676  ND2 ASN A 283     144.997 188.495 175.259  1.00  0.00      A    N  
ATOM   3677  HN  ASN A 283     145.847 192.307 174.117  1.00  0.00      A    H  
ATOM   3678  HA  ASN A 283     148.248 190.787 175.108  1.00  0.00      A    H  
ATOM   3679  HB1 ASN A 283     147.598 188.873 173.729  1.00  0.00      A    H  
ATOM   3680  HB2 ASN A 283     146.036 189.666 173.308  1.00  0.00      A    H  
ATOM   3681 1HD2 ASN A 283     144.453 188.736 174.455  1.00  0.00      A    H  
ATOM   3682 2HD2 ASN A 283     144.521 188.045 176.015  1.00  0.00      A    H  
ATOM   3683  N   LYS A 284     148.493 192.701 173.092  1.00  0.00      A    N  
ATOM   3684  CA  LYS A 284     149.169 193.176 171.896  1.00  0.00      A    C  
ATOM   3685  C   LYS A 284     150.687 193.036 172.113  1.00  0.00      A    C  
ATOM   3686  O   LYS A 284     151.317 193.138 173.220  1.00  0.00      A    O  
ATOM   3687  CB  LYS A 284     148.906 194.704 171.720  1.00  0.00      A    C  
ATOM   3688  CG  LYS A 284     147.473 194.984 171.325  1.00  0.00      A    C  
ATOM   3689  CD  LYS A 284     147.120 196.500 171.066  1.00  0.00      A    C  
ATOM   3690  CE  LYS A 284     145.669 196.613 170.624  1.00  0.00      A    C  
ATOM   3691  NZ  LYS A 284     145.283 197.997 170.457  1.00  0.00      A    N1+
ATOM   3692  HN  LYS A 284     148.725 193.212 173.916  1.00  0.00      A    H  
ATOM   3693  HA  LYS A 284     148.876 192.709 170.967  1.00  0.00      A    H  
ATOM   3694  HB1 LYS A 284     149.495 195.103 170.867  1.00  0.00      A    H  
ATOM   3695  HB2 LYS A 284     149.170 195.215 172.671  1.00  0.00      A    H  
ATOM   3696  HG1 LYS A 284     146.861 194.726 172.216  1.00  0.00      A    H  
ATOM   3697  HG2 LYS A 284     147.202 194.320 170.477  1.00  0.00      A    H  
ATOM   3698  HD1 LYS A 284     147.838 196.979 170.366  1.00  0.00      A    H  
ATOM   3699  HD2 LYS A 284     147.166 196.941 172.085  1.00  0.00      A    H  
ATOM   3700  HE1 LYS A 284     145.070 196.104 171.409  1.00  0.00      A    H  
ATOM   3701  HE2 LYS A 284     145.531 196.100 169.648  1.00  0.00      A    H  
ATOM   3702  HZ1 LYS A 284     146.063 198.626 170.175  1.00  0.00      A    H  
ATOM   3703  HZ2 LYS A 284     144.449 197.994 169.835  1.00  0.00      A    H  
ATOM   3704  HZ3 LYS A 284     144.923 198.363 171.361  1.00  0.00      A    H  
ATOM   3705  N   THR A 285     151.358 192.806 170.924  1.00  0.00      A    N  
ATOM   3706  CA  THR A 285     152.898 192.737 170.741  1.00  0.00      A    C  
ATOM   3707  C   THR A 285     153.488 194.014 170.277  1.00  0.00      A    C  
ATOM   3708  O   THR A 285     153.089 194.495 169.237  1.00  0.00      A    O  
ATOM   3709  CB  THR A 285     153.370 191.593 169.886  1.00  0.00      A    C  
ATOM   3710  OG1 THR A 285     152.846 190.382 170.321  1.00  0.00      A    O  
ATOM   3711  CG2 THR A 285     154.896 191.381 169.930  1.00  0.00      A    C  
ATOM   3712  HN  THR A 285     150.763 193.114 170.186  1.00  0.00      A    H  
ATOM   3713  HA  THR A 285     153.302 192.478 171.708  1.00  0.00      A    H  
ATOM   3714  HB  THR A 285     152.877 191.731 168.899  1.00  0.00      A    H  
ATOM   3715  HG1 THR A 285     153.163 189.699 169.725  1.00  0.00      A    H  
ATOM   3716 1HG2 THR A 285     155.489 192.315 169.831  1.00  0.00      A    H  
ATOM   3717 2HG2 THR A 285     155.052 191.026 170.971  1.00  0.00      A    H  
ATOM   3718 3HG2 THR A 285     155.300 190.593 169.259  1.00  0.00      A    H  
ATOM   3719  N   LYS A 286     154.470 194.520 170.933  1.00  0.00      A    N  
ATOM   3720  CA  LYS A 286     155.149 195.746 170.337  1.00  0.00      A    C  
ATOM   3721  C   LYS A 286     156.477 195.328 169.675  1.00  0.00      A    C  
ATOM   3722  O   LYS A 286     157.353 194.819 170.374  1.00  0.00      A    O  
ATOM   3723  CB  LYS A 286     155.458 196.669 171.448  1.00  0.00      A    C  
ATOM   3724  CG  LYS A 286     156.047 197.975 170.984  1.00  0.00      A    C  
ATOM   3725  CD  LYS A 286     156.318 198.953 172.167  1.00  0.00      A    C  
ATOM   3726  CE  LYS A 286     157.284 200.128 171.815  1.00  0.00      A    C  
ATOM   3727  NZ  LYS A 286     157.391 201.068 172.896  1.00  0.00      A    N1+
ATOM   3728  HN  LYS A 286     154.755 194.306 171.864  1.00  0.00      A    H  
ATOM   3729  HA  LYS A 286     154.473 196.281 169.686  1.00  0.00      A    H  
ATOM   3730  HB1 LYS A 286     156.302 196.343 172.093  1.00  0.00      A    H  
ATOM   3731  HB2 LYS A 286     154.515 196.920 171.979  1.00  0.00      A    H  
ATOM   3732  HG1 LYS A 286     155.344 198.460 170.273  1.00  0.00      A    H  
ATOM   3733  HG2 LYS A 286     156.974 197.705 170.433  1.00  0.00      A    H  
ATOM   3734  HD1 LYS A 286     156.802 198.283 172.910  1.00  0.00      A    H  
ATOM   3735  HD2 LYS A 286     155.337 199.188 172.633  1.00  0.00      A    H  
ATOM   3736  HE1 LYS A 286     156.746 200.651 170.996  1.00  0.00      A    H  
ATOM   3737  HE2 LYS A 286     158.295 199.745 171.558  1.00  0.00      A    H  
ATOM   3738  HZ1 LYS A 286     156.546 201.315 173.451  1.00  0.00      A    H  
ATOM   3739  HZ2 LYS A 286     158.022 200.667 173.619  1.00  0.00      A    H  
ATOM   3740  HZ3 LYS A 286     157.824 201.967 172.606  1.00  0.00      A    H  
ATOM   3741  N   PRO A 287     156.731 195.481 168.319  1.00  0.00      A    N  
ATOM   3742  CA  PRO A 287     157.933 195.070 167.629  1.00  0.00      A    C  
ATOM   3743  C   PRO A 287     159.185 195.527 168.293  1.00  0.00      A    C  
ATOM   3744  O   PRO A 287     159.230 196.702 168.752  1.00  0.00      A    O  
ATOM   3745  CD  PRO A 287     155.706 195.951 167.325  1.00  0.00      A    C  
ATOM   3746  CB  PRO A 287     157.763 195.635 166.180  1.00  0.00      A    C  
ATOM   3747  CG  PRO A 287     156.237 195.598 165.939  1.00  0.00      A    C  
ATOM   3748  HD1 PRO A 287     154.708 195.510 167.537  1.00  0.00      A    H  
ATOM   3749  HD2 PRO A 287     155.562 197.052 167.331  1.00  0.00      A    H  
ATOM   3750  HA  PRO A 287     157.967 193.994 167.544  1.00  0.00      A    H  
ATOM   3751  HB1 PRO A 287     158.388 195.133 165.411  1.00  0.00      A    H  
ATOM   3752  HB2 PRO A 287     157.952 196.728 166.115  1.00  0.00      A    H  
ATOM   3753  HG1 PRO A 287     156.058 194.526 165.706  1.00  0.00      A    H  
ATOM   3754  HG2 PRO A 287     155.833 196.241 165.128  1.00  0.00      A    H  
ATOM   3755  N   ILE A 288     160.214 194.649 168.329  1.00  0.00      A    N  
ATOM   3756  CA  ILE A 288     161.557 194.895 168.672  1.00  0.00      A    C  
ATOM   3757  C   ILE A 288     162.365 195.033 167.456  1.00  0.00      A    C  
ATOM   3758  O   ILE A 288     163.318 195.739 167.509  1.00  0.00      A    O  
ATOM   3759  CB  ILE A 288     162.089 193.678 169.400  1.00  0.00      A    C  
ATOM   3760  CG2 ILE A 288     163.609 193.519 169.389  1.00  0.00      A    C  
ATOM   3761  CG1 ILE A 288     161.535 193.496 170.837  1.00  0.00      A    C  
ATOM   3762  CD  ILE A 288     162.004 194.322 172.087  1.00  0.00      A    C  
ATOM   3763  HN  ILE A 288     160.136 193.687 168.081  1.00  0.00      A    H  
ATOM   3764  HA  ILE A 288     161.593 195.724 169.363  1.00  0.00      A    H  
ATOM   3765  HB  ILE A 288     161.847 192.779 168.794  1.00  0.00      A    H  
ATOM   3766 1HG2 ILE A 288     163.881 192.534 169.824  1.00  0.00      A    H  
ATOM   3767 2HG2 ILE A 288     164.004 193.551 168.351  1.00  0.00      A    H  
ATOM   3768 3HG2 ILE A 288     164.120 194.319 169.967  1.00  0.00      A    H  
ATOM   3769 1HG1 ILE A 288     161.701 192.431 171.106  1.00  0.00      A    H  
ATOM   3770 2HG1 ILE A 288     160.435 193.386 170.725  1.00  0.00      A    H  
ATOM   3771  HD1 ILE A 288     163.069 194.098 172.313  1.00  0.00      A    H  
ATOM   3772  HD2 ILE A 288     161.969 195.406 171.849  1.00  0.00      A    H  
ATOM   3773  HD3 ILE A 288     161.387 194.183 173.001  1.00  0.00      A    H  
ATOM   3774  N   TRP A 289     161.962 194.422 166.298  1.00  0.00      A    N  
ATOM   3775  CA  TRP A 289     162.750 194.426 165.097  1.00  0.00      A    C  
ATOM   3776  C   TRP A 289     162.935 195.809 164.461  1.00  0.00      A    C  
ATOM   3777  O   TRP A 289     163.996 196.064 163.906  1.00  0.00      A    O  
ATOM   3778  CB  TRP A 289     162.239 193.418 163.993  1.00  0.00      A    C  
ATOM   3779  CG  TRP A 289     161.794 192.033 164.538  1.00  0.00      A    C  
ATOM   3780  CD1 TRP A 289     160.675 191.362 164.263  1.00  0.00      A    C  
ATOM   3781  NE1 TRP A 289     160.785 190.044 164.801  1.00  0.00      A    N  
ATOM   3782  CE2 TRP A 289     162.052 189.879 165.285  1.00  0.00      A    C  
ATOM   3783  CD2 TRP A 289     162.721 191.177 165.196  1.00  0.00      A    C  
ATOM   3784  CE3 TRP A 289     164.002 191.291 165.658  1.00  0.00      A    C  
ATOM   3785  CZ3 TRP A 289     164.639 190.144 166.145  1.00  0.00      A    C  
ATOM   3786  CZ2 TRP A 289     162.706 188.760 165.809  1.00  0.00      A    C  
ATOM   3787  CH2 TRP A 289     163.954 188.953 166.331  1.00  0.00      A    C  
ATOM   3788  HN  TRP A 289     161.140 193.866 166.395  1.00  0.00      A    H  
ATOM   3789  HA  TRP A 289     163.763 194.123 165.318  1.00  0.00      A    H  
ATOM   3790  HB1 TRP A 289     162.986 193.305 163.178  1.00  0.00      A    H  
ATOM   3791  HB2 TRP A 289     161.275 193.767 163.565  1.00  0.00      A    H  
ATOM   3792  HD1 TRP A 289     159.795 191.779 163.796  1.00  0.00      A    H  
ATOM   3793  HE1 TRP A 289     160.138 189.349 164.576  1.00  0.00      A    H  
ATOM   3794  HE3 TRP A 289     164.500 192.250 165.651  1.00  0.00      A    H  
ATOM   3795  HZ3 TRP A 289     165.629 190.215 166.570  1.00  0.00      A    H  
ATOM   3796  HZ2 TRP A 289     162.169 187.823 165.793  1.00  0.00      A    H  
ATOM   3797  HH2 TRP A 289     164.529 188.129 166.727  1.00  0.00      A    H  
ATOM   3798  N   THR A 290     162.014 196.785 164.551  1.00  0.00      A    N  
ATOM   3799  CA  THR A 290     161.974 198.005 163.781  1.00  0.00      A    C  
ATOM   3800  C   THR A 290     162.809 199.039 164.499  1.00  0.00      A    C  
ATOM   3801  O   THR A 290     162.883 200.235 164.127  1.00  0.00      A    O  
ATOM   3802  CB  THR A 290     160.494 198.521 163.801  1.00  0.00      A    C  
ATOM   3803  OG1 THR A 290     160.054 198.537 165.195  1.00  0.00      A    O  
ATOM   3804  CG2 THR A 290     159.632 197.645 162.887  1.00  0.00      A    C  
ATOM   3805  HN  THR A 290     161.189 196.668 165.098  1.00  0.00      A    H  
ATOM   3806  HA  THR A 290     162.299 197.786 162.775  1.00  0.00      A    H  
ATOM   3807  HB  THR A 290     160.461 199.568 163.433  1.00  0.00      A    H  
ATOM   3808  HG1 THR A 290     159.431 199.227 165.433  1.00  0.00      A    H  
ATOM   3809 1HG2 THR A 290     159.636 196.625 163.326  1.00  0.00      A    H  
ATOM   3810 2HG2 THR A 290     158.583 198.001 162.805  1.00  0.00      A    H  
ATOM   3811 3HG2 THR A 290     160.009 197.524 161.849  1.00  0.00      A    H  
ATOM   3812  N   ARG A 291     163.556 198.716 165.553  1.00  0.00      A    N  
ATOM   3813  CA  ARG A 291     164.097 199.613 166.492  1.00  0.00      A    C  
ATOM   3814  C   ARG A 291     165.562 199.311 166.697  1.00  0.00      A    C  
ATOM   3815  O   ARG A 291     166.021 198.140 166.465  1.00  0.00      A    O  
ATOM   3816  CB  ARG A 291     163.405 199.414 167.884  1.00  0.00      A    C  
ATOM   3817  CG  ARG A 291     161.882 199.569 167.929  1.00  0.00      A    C  
ATOM   3818  CD  ARG A 291     161.241 199.183 169.254  1.00  0.00      A    C  
ATOM   3819  NE  ARG A 291     161.307 200.438 170.132  1.00  0.00      A    N  
ATOM   3820  CZ  ARG A 291     161.375 200.430 171.443  1.00  0.00      A    C  
ATOM   3821  NH1 ARG A 291     161.083 199.326 172.211  1.00  0.00      A    N  
ATOM   3822  NH2 ARG A 291     161.465 201.536 172.179  1.00  0.00      A    N1+
ATOM   3823  HN  ARG A 291     163.494 197.736 165.730  1.00  0.00      A    H  
ATOM   3824  HA  ARG A 291     164.012 200.632 166.145  1.00  0.00      A    H  
ATOM   3825  HB1 ARG A 291     163.792 200.113 168.657  1.00  0.00      A    H  
ATOM   3826  HB2 ARG A 291     163.573 198.379 168.253  1.00  0.00      A    H  
ATOM   3827  HG1 ARG A 291     161.506 198.916 167.113  1.00  0.00      A    H  
ATOM   3828  HG2 ARG A 291     161.476 200.573 167.679  1.00  0.00      A    H  
ATOM   3829  HD1 ARG A 291     161.627 198.242 169.700  1.00  0.00      A    H  
ATOM   3830  HD2 ARG A 291     160.163 199.068 169.013  1.00  0.00      A    H  
ATOM   3831  HE  ARG A 291     161.709 201.230 169.673  1.00  0.00      A    H  
ATOM   3832 1HH1 ARG A 291     160.613 198.609 171.696  1.00  0.00      A    H  
ATOM   3833 2HH1 ARG A 291     160.919 199.540 173.174  1.00  0.00      A    H  
ATOM   3834 1HH2 ARG A 291     161.819 202.379 171.772  1.00  0.00      A    H  
ATOM   3835 2HH2 ARG A 291     161.332 201.587 173.169  1.00  0.00      A    H  
ATOM   3836  N   ASN A 292     166.381 200.291 167.119  1.00  0.00      A    N  
ATOM   3837  CA  ASN A 292     167.767 200.071 167.289  1.00  0.00      A    C  
ATOM   3838  C   ASN A 292     168.084 199.867 168.778  1.00  0.00      A    C  
ATOM   3839  O   ASN A 292     167.345 200.378 169.609  1.00  0.00      A    O  
ATOM   3840  CB  ASN A 292     168.627 201.347 166.899  1.00  0.00      A    C  
ATOM   3841  CG  ASN A 292     168.657 201.422 165.373  1.00  0.00      A    C  
ATOM   3842  OD1 ASN A 292     169.411 200.725 164.645  1.00  0.00      A    O  
ATOM   3843  ND2 ASN A 292     167.874 202.318 164.746  1.00  0.00      A    N  
ATOM   3844  HN  ASN A 292     166.126 201.197 167.449  1.00  0.00      A    H  
ATOM   3845  HA  ASN A 292     168.024 199.179 166.738  1.00  0.00      A    H  
ATOM   3846  HB1 ASN A 292     169.663 201.166 167.257  1.00  0.00      A    H  
ATOM   3847  HB2 ASN A 292     168.141 202.229 167.368  1.00  0.00      A    H  
ATOM   3848 1HD2 ASN A 292     167.275 202.965 165.219  1.00  0.00      A    H  
ATOM   3849 2HD2 ASN A 292     167.851 202.413 163.751  1.00  0.00      A    H  
ATOM   3850  N   PRO A 293     169.146 199.062 169.102  1.00  0.00      A    N  
ATOM   3851  CA  PRO A 293     169.172 198.309 170.410  1.00  0.00      A    C  
ATOM   3852  C   PRO A 293     169.437 199.250 171.592  1.00  0.00      A    C  
ATOM   3853  O   PRO A 293     169.261 198.719 172.679  1.00  0.00      A    O  
ATOM   3854  CD  PRO A 293     170.221 198.614 168.317  1.00  0.00      A    C  
ATOM   3855  CB  PRO A 293     170.398 197.321 170.224  1.00  0.00      A    C  
ATOM   3856  CG  PRO A 293     170.425 197.169 168.750  1.00  0.00      A    C  
ATOM   3857  HD1 PRO A 293     169.981 198.615 167.232  1.00  0.00      A    H  
ATOM   3858  HD2 PRO A 293     171.094 199.284 168.472  1.00  0.00      A    H  
ATOM   3859  HA  PRO A 293     168.232 197.833 170.647  1.00  0.00      A    H  
ATOM   3860  HB1 PRO A 293     170.161 196.345 170.699  1.00  0.00      A    H  
ATOM   3861  HB2 PRO A 293     171.286 197.745 170.739  1.00  0.00      A    H  
ATOM   3862  HG1 PRO A 293     169.535 196.568 168.465  1.00  0.00      A    H  
ATOM   3863  HG2 PRO A 293     171.367 196.647 168.480  1.00  0.00      A    H  
ATOM   3864  N   ASP A 294     169.906 200.485 171.364  1.00  0.00      A    N  
ATOM   3865  CA  ASP A 294     170.124 201.575 172.365  1.00  0.00      A    C  
ATOM   3866  C   ASP A 294     168.829 202.237 172.734  1.00  0.00      A    C  
ATOM   3867  O   ASP A 294     168.606 202.772 173.859  1.00  0.00      A    O  
ATOM   3868  CB  ASP A 294     171.125 202.583 171.708  1.00  0.00      A    C  
ATOM   3869  CG  ASP A 294     170.566 203.232 170.448  1.00  0.00      A    C  
ATOM   3870  OD1 ASP A 294     170.061 202.545 169.570  1.00  0.00      A    O  
ATOM   3871  OD2 ASP A 294     170.575 204.501 170.395  1.00  0.00      A    O1-
ATOM   3872  HN  ASP A 294     169.927 200.818 170.425  1.00  0.00      A    H  
ATOM   3873  HA  ASP A 294     170.608 201.153 173.234  1.00  0.00      A    H  
ATOM   3874  HB1 ASP A 294     172.053 202.032 171.444  1.00  0.00      A    H  
ATOM   3875  HB2 ASP A 294     171.385 203.444 172.360  1.00  0.00      A    H  
ATOM   3876  N   ASP A 295     167.824 202.068 171.911  1.00  0.00      A    N  
ATOM   3877  CA  ASP A 295     166.480 202.651 172.159  1.00  0.00      A    C  
ATOM   3878  C   ASP A 295     165.677 201.705 173.060  1.00  0.00      A    C  
ATOM   3879  O   ASP A 295     164.690 202.036 173.657  1.00  0.00      A    O  
ATOM   3880  CB  ASP A 295     165.646 202.827 170.898  1.00  0.00      A    C  
ATOM   3881  CG  ASP A 295     166.271 203.894 170.145  1.00  0.00      A    C  
ATOM   3882  OD1 ASP A 295     166.311 205.071 170.649  1.00  0.00      A    O  
ATOM   3883  OD2 ASP A 295     166.796 203.593 168.988  1.00  0.00      A    O1-
ATOM   3884  HN  ASP A 295     167.947 201.721 170.984  1.00  0.00      A    H  
ATOM   3885  HA  ASP A 295     166.418 203.625 172.621  1.00  0.00      A    H  
ATOM   3886  HB1 ASP A 295     164.572 203.065 171.051  1.00  0.00      A    H  
ATOM   3887  HB2 ASP A 295     165.555 201.862 170.355  1.00  0.00      A    H  
ATOM   3888  N   ILE A 296     166.114 200.403 173.134  1.00  0.00      A    N  
ATOM   3889  CA  ILE A 296     165.377 199.393 173.856  1.00  0.00      A    C  
ATOM   3890  C   ILE A 296     165.762 199.274 175.290  1.00  0.00      A    C  
ATOM   3891  O   ILE A 296     166.961 199.342 175.568  1.00  0.00      A    O  
ATOM   3892  CB  ILE A 296     165.354 198.036 173.128  1.00  0.00      A    C  
ATOM   3893  CG2 ILE A 296     164.223 197.130 173.755  1.00  0.00      A    C  
ATOM   3894  CG1 ILE A 296     165.130 198.226 171.583  1.00  0.00      A    C  
ATOM   3895  CD  ILE A 296     165.217 196.943 170.788  1.00  0.00      A    C  
ATOM   3896  HN  ILE A 296     167.003 200.156 172.757  1.00  0.00      A    H  
ATOM   3897  HA  ILE A 296     164.314 199.583 173.840  1.00  0.00      A    H  
ATOM   3898  HB  ILE A 296     166.372 197.628 173.308  1.00  0.00      A    H  
ATOM   3899 1HG2 ILE A 296     164.537 196.950 174.806  1.00  0.00      A    H  
ATOM   3900 2HG2 ILE A 296     163.241 197.638 173.645  1.00  0.00      A    H  
ATOM   3901 3HG2 ILE A 296     164.141 196.170 173.202  1.00  0.00      A    H  
ATOM   3902 1HG1 ILE A 296     165.999 198.847 171.275  1.00  0.00      A    H  
ATOM   3903 2HG1 ILE A 296     164.087 198.551 171.382  1.00  0.00      A    H  
ATOM   3904  HD1 ILE A 296     166.079 196.311 171.092  1.00  0.00      A    H  
ATOM   3905  HD2 ILE A 296     164.327 196.347 171.082  1.00  0.00      A    H  
ATOM   3906  HD3 ILE A 296     165.392 197.223 169.727  1.00  0.00      A    H  
ATOM   3907  N   THR A 297     164.769 199.067 176.236  1.00  0.00      A    N  
ATOM   3908  CA  THR A 297     164.906 199.059 177.629  1.00  0.00      A    C  
ATOM   3909  C   THR A 297     164.917 197.575 178.211  1.00  0.00      A    C  
ATOM   3910  O   THR A 297     164.508 196.672 177.467  1.00  0.00      A    O  
ATOM   3911  CB  THR A 297     163.888 199.902 178.340  1.00  0.00      A    C  
ATOM   3912  OG1 THR A 297     162.644 199.524 178.023  1.00  0.00      A    O  
ATOM   3913  CG2 THR A 297     164.083 201.308 177.978  1.00  0.00      A    C  
ATOM   3914  HN  THR A 297     163.844 199.148 175.875  1.00  0.00      A    H  
ATOM   3915  HA  THR A 297     165.863 199.500 177.867  1.00  0.00      A    H  
ATOM   3916  HB  THR A 297     163.969 199.717 179.433  1.00  0.00      A    H  
ATOM   3917  HG1 THR A 297     162.618 199.827 177.112  1.00  0.00      A    H  
ATOM   3918 1HG2 THR A 297     165.067 201.784 178.178  1.00  0.00      A    H  
ATOM   3919 2HG2 THR A 297     163.977 201.556 176.900  1.00  0.00      A    H  
ATOM   3920 3HG2 THR A 297     163.287 201.942 178.425  1.00  0.00      A    H  
ATOM   3921  N   GLN A 298     165.296 197.428 179.540  1.00  0.00      A    N  
ATOM   3922  CA  GLN A 298     165.131 196.111 180.254  1.00  0.00      A    C  
ATOM   3923  C   GLN A 298     163.730 195.612 180.365  1.00  0.00      A    C  
ATOM   3924  O   GLN A 298     163.406 194.444 180.129  1.00  0.00      A    O  
ATOM   3925  CB  GLN A 298     165.638 196.221 181.656  1.00  0.00      A    C  
ATOM   3926  CG  GLN A 298     165.796 194.782 182.351  1.00  0.00      A    C  
ATOM   3927  CD  GLN A 298     166.438 194.955 183.726  1.00  0.00      A    C  
ATOM   3928  OE1 GLN A 298     166.071 195.638 184.641  1.00  0.00      A    O  
ATOM   3929  NE2 GLN A 298     167.642 194.367 183.765  1.00  0.00      A    N  
ATOM   3930  HN  GLN A 298     165.621 198.150 180.147  1.00  0.00      A    H  
ATOM   3931  HA  GLN A 298     165.668 195.356 179.699  1.00  0.00      A    H  
ATOM   3932  HB1 GLN A 298     165.116 197.014 182.232  1.00  0.00      A    H  
ATOM   3933  HB2 GLN A 298     166.709 196.517 181.645  1.00  0.00      A    H  
ATOM   3934  HG1 GLN A 298     166.264 194.053 181.654  1.00  0.00      A    H  
ATOM   3935  HG2 GLN A 298     164.773 194.384 182.525  1.00  0.00      A    H  
ATOM   3936 1HE2 GLN A 298     167.915 193.719 183.053  1.00  0.00      A    H  
ATOM   3937 2HE2 GLN A 298     168.240 194.480 184.558  1.00  0.00      A    H  
ATOM   3938  N   GLU A 299     162.760 196.560 180.589  1.00  0.00      A    N  
ATOM   3939  CA  GLU A 299     161.315 196.299 180.477  1.00  0.00      A    C  
ATOM   3940  C   GLU A 299     160.788 195.785 179.119  1.00  0.00      A    C  
ATOM   3941  O   GLU A 299     160.339 194.702 178.996  1.00  0.00      A    O  
ATOM   3942  CB  GLU A 299     160.511 197.579 180.870  1.00  0.00      A    C  
ATOM   3943  CG  GLU A 299     158.956 197.544 180.672  1.00  0.00      A    C  
ATOM   3944  CD  GLU A 299     158.231 198.828 180.695  1.00  0.00      A    C  
ATOM   3945  OE1 GLU A 299     158.321 199.729 179.809  1.00  0.00      A    O  
ATOM   3946  OE2 GLU A 299     157.476 199.047 181.751  1.00  0.00      A    O1-
ATOM   3947  HN  GLU A 299     163.072 197.506 180.540  1.00  0.00      A    H  
ATOM   3948  HA  GLU A 299     161.106 195.469 181.136  1.00  0.00      A    H  
ATOM   3949  HB1 GLU A 299     160.985 198.381 180.265  1.00  0.00      A    H  
ATOM   3950  HB2 GLU A 299     160.736 197.775 181.940  1.00  0.00      A    H  
ATOM   3951  HG1 GLU A 299     158.578 196.919 181.509  1.00  0.00      A    H  
ATOM   3952  HG2 GLU A 299     158.647 197.067 179.718  1.00  0.00      A    H  
ATOM   3953  N   GLU A 300     161.131 196.522 178.100  1.00  0.00      A    N  
ATOM   3954  CA  GLU A 300     160.725 196.209 176.753  1.00  0.00      A    C  
ATOM   3955  C   GLU A 300     161.246 194.886 176.205  1.00  0.00      A    C  
ATOM   3956  O   GLU A 300     160.483 194.192 175.572  1.00  0.00      A    O  
ATOM   3957  CB  GLU A 300     161.171 197.306 175.885  1.00  0.00      A    C  
ATOM   3958  CG  GLU A 300     160.298 198.597 176.145  1.00  0.00      A    C  
ATOM   3959  CD  GLU A 300     160.798 199.796 175.403  1.00  0.00      A    C  
ATOM   3960  OE1 GLU A 300     160.041 200.468 174.577  1.00  0.00      A    O  
ATOM   3961  OE2 GLU A 300     162.074 199.948 175.489  1.00  0.00      A    O1-
ATOM   3962  HN  GLU A 300     161.754 197.283 178.265  1.00  0.00      A    H  
ATOM   3963  HA  GLU A 300     159.662 196.269 176.569  1.00  0.00      A    H  
ATOM   3964  HB1 GLU A 300     161.046 197.014 174.820  1.00  0.00      A    H  
ATOM   3965  HB2 GLU A 300     162.222 197.653 175.975  1.00  0.00      A    H  
ATOM   3966  HG1 GLU A 300     160.178 198.874 177.214  1.00  0.00      A    H  
ATOM   3967  HG2 GLU A 300     159.259 198.423 175.790  1.00  0.00      A    H  
ATOM   3968  N   TYR A 301     162.491 194.515 176.524  1.00  0.00      A    N  
ATOM   3969  CA  TYR A 301     163.039 193.207 176.220  1.00  0.00      A    C  
ATOM   3970  C   TYR A 301     162.416 192.152 177.068  1.00  0.00      A    C  
ATOM   3971  O   TYR A 301     162.266 191.053 176.558  1.00  0.00      A    O  
ATOM   3972  CB  TYR A 301     164.569 193.092 176.403  1.00  0.00      A    C  
ATOM   3973  CG  TYR A 301     165.253 193.810 175.354  1.00  0.00      A    C  
ATOM   3974  CD1 TYR A 301     165.159 193.426 174.053  1.00  0.00      A    C  
ATOM   3975  CE1 TYR A 301     166.035 194.072 173.117  1.00  0.00      A    C  
ATOM   3976  CZ  TYR A 301     166.911 195.027 173.385  1.00  0.00      A    C  
ATOM   3977  OH  TYR A 301     167.872 195.458 172.413  1.00  0.00      A    O  
ATOM   3978  CD2 TYR A 301     166.175 194.819 175.714  1.00  0.00      A    C  
ATOM   3979  CE2 TYR A 301     166.948 195.470 174.744  1.00  0.00      A    C  
ATOM   3980  HN  TYR A 301     163.188 195.118 176.904  1.00  0.00      A    H  
ATOM   3981  HA  TYR A 301     162.829 192.922 175.200  1.00  0.00      A    H  
ATOM   3982  HB1 TYR A 301     164.890 192.029 176.425  1.00  0.00      A    H  
ATOM   3983  HB2 TYR A 301     164.653 193.621 177.377  1.00  0.00      A    H  
ATOM   3984  HD1 TYR A 301     164.643 192.552 173.686  1.00  0.00      A    H  
ATOM   3985  HE1 TYR A 301     165.894 193.810 172.079  1.00  0.00      A    H  
ATOM   3986  HH  TYR A 301     168.544 195.990 172.846  1.00  0.00      A    H  
ATOM   3987  HD2 TYR A 301     166.328 195.099 176.746  1.00  0.00      A    H  
ATOM   3988  HE2 TYR A 301     167.796 196.068 175.042  1.00  0.00      A    H  
ATOM   3989  N   GLY A 302     162.011 192.407 178.354  1.00  0.00      A    N  
ATOM   3990  CA  GLY A 302     161.487 191.424 179.305  1.00  0.00      A    C  
ATOM   3991  C   GLY A 302     160.038 191.065 178.941  1.00  0.00      A    C  
ATOM   3992  O   GLY A 302     159.555 189.984 179.238  1.00  0.00      A    O  
ATOM   3993  HN  GLY A 302     162.203 193.287 178.781  1.00  0.00      A    H  
ATOM   3994  HA1 GLY A 302     161.515 192.006 180.214  1.00  0.00      A    H  
ATOM   3995  HA2 GLY A 302     162.146 190.573 179.394  1.00  0.00      A    H  
ATOM   3996  N   GLU A 303     159.341 191.946 178.195  1.00  0.00      A    N  
ATOM   3997  CA  GLU A 303     158.018 191.815 177.620  1.00  0.00      A    C  
ATOM   3998  C   GLU A 303     157.980 190.791 176.456  1.00  0.00      A    C  
ATOM   3999  O   GLU A 303     157.073 189.921 176.351  1.00  0.00      A    O  
ATOM   4000  CB  GLU A 303     157.417 193.198 177.178  1.00  0.00      A    C  
ATOM   4001  CG  GLU A 303     155.912 193.140 177.003  1.00  0.00      A    C  
ATOM   4002  CD  GLU A 303     155.318 194.490 176.778  1.00  0.00      A    C  
ATOM   4003  OE1 GLU A 303     155.135 195.220 177.810  1.00  0.00      A    O  
ATOM   4004  OE2 GLU A 303     154.997 194.940 175.583  1.00  0.00      A    O1-
ATOM   4005  HN  GLU A 303     159.940 192.701 177.937  1.00  0.00      A    H  
ATOM   4006  HA  GLU A 303     157.406 191.431 178.422  1.00  0.00      A    H  
ATOM   4007  HB1 GLU A 303     157.901 193.615 176.269  1.00  0.00      A    H  
ATOM   4008  HB2 GLU A 303     157.651 193.839 178.055  1.00  0.00      A    H  
ATOM   4009  HG1 GLU A 303     155.324 192.681 177.827  1.00  0.00      A    H  
ATOM   4010  HG2 GLU A 303     155.629 192.519 176.126  1.00  0.00      A    H  
ATOM   4011  N   PHE A 304     159.042 190.837 175.552  1.00  0.00      A    N  
ATOM   4012  CA  PHE A 304     159.178 189.814 174.517  1.00  0.00      A    C  
ATOM   4013  C   PHE A 304     159.545 188.408 175.092  1.00  0.00      A    C  
ATOM   4014  O   PHE A 304     158.953 187.424 174.677  1.00  0.00      A    O  
ATOM   4015  CB  PHE A 304     160.330 190.169 173.531  1.00  0.00      A    C  
ATOM   4016  CG  PHE A 304     160.417 189.326 172.258  1.00  0.00      A    C  
ATOM   4017  CD1 PHE A 304     160.041 190.033 171.110  1.00  0.00      A    C  
ATOM   4018  CE1 PHE A 304     160.179 189.399 169.905  1.00  0.00      A    C  
ATOM   4019  CZ  PHE A 304     160.731 188.134 169.801  1.00  0.00      A    C  
ATOM   4020  CD2 PHE A 304     160.894 188.025 172.162  1.00  0.00      A    C  
ATOM   4021  CE2 PHE A 304     161.022 187.415 170.958  1.00  0.00      A    C  
ATOM   4022  HN  PHE A 304     159.792 191.490 175.621  1.00  0.00      A    H  
ATOM   4023  HA  PHE A 304     158.223 189.617 174.051  1.00  0.00      A    H  
ATOM   4024  HB1 PHE A 304     161.349 190.079 173.964  1.00  0.00      A    H  
ATOM   4025  HB2 PHE A 304     160.197 191.230 173.230  1.00  0.00      A    H  
ATOM   4026  HD1 PHE A 304     159.553 190.993 171.195  1.00  0.00      A    H  
ATOM   4027  HE1 PHE A 304     159.741 189.939 169.079  1.00  0.00      A    H  
ATOM   4028  HZ  PHE A 304     160.824 187.729 168.804  1.00  0.00      A    H  
ATOM   4029  HD2 PHE A 304     161.409 187.554 172.986  1.00  0.00      A    H  
ATOM   4030  HE2 PHE A 304     161.364 186.405 170.792  1.00  0.00      A    H  
ATOM   4031  N   TYR A 305     160.448 188.323 176.110  1.00  0.00      A    N  
ATOM   4032  CA  TYR A 305     160.830 187.169 176.788  1.00  0.00      A    C  
ATOM   4033  C   TYR A 305     159.608 186.542 177.499  1.00  0.00      A    C  
ATOM   4034  O   TYR A 305     159.476 185.339 177.597  1.00  0.00      A    O  
ATOM   4035  CB  TYR A 305     161.862 187.639 177.902  1.00  0.00      A    C  
ATOM   4036  CG  TYR A 305     162.508 186.385 178.405  1.00  0.00      A    C  
ATOM   4037  CD1 TYR A 305     163.460 185.725 177.579  1.00  0.00      A    C  
ATOM   4038  CE1 TYR A 305     163.979 184.424 177.878  1.00  0.00      A    C  
ATOM   4039  CZ  TYR A 305     163.687 183.869 179.140  1.00  0.00      A    C  
ATOM   4040  OH  TYR A 305     164.235 182.635 179.582  1.00  0.00      A    O  
ATOM   4041  CD2 TYR A 305     162.198 185.787 179.611  1.00  0.00      A    C  
ATOM   4042  CE2 TYR A 305     162.833 184.558 180.012  1.00  0.00      A    C  
ATOM   4043  HN  TYR A 305     160.817 189.190 176.437  1.00  0.00      A    H  
ATOM   4044  HA  TYR A 305     161.283 186.431 176.143  1.00  0.00      A    H  
ATOM   4045  HB1 TYR A 305     161.323 187.994 178.806  1.00  0.00      A    H  
ATOM   4046  HB2 TYR A 305     162.635 188.359 177.559  1.00  0.00      A    H  
ATOM   4047  HD1 TYR A 305     163.754 186.158 176.634  1.00  0.00      A    H  
ATOM   4048  HE1 TYR A 305     164.674 183.961 177.194  1.00  0.00      A    H  
ATOM   4049  HH  TYR A 305     164.199 182.507 180.532  1.00  0.00      A    H  
ATOM   4050  HD2 TYR A 305     161.441 186.191 180.268  1.00  0.00      A    H  
ATOM   4051  HE2 TYR A 305     162.439 184.086 180.900  1.00  0.00      A    H  
ATOM   4052  N   LYS A 306     158.710 187.342 178.069  1.00  0.00      A    N  
ATOM   4053  CA  LYS A 306     157.497 186.942 178.791  1.00  0.00      A    C  
ATOM   4054  C   LYS A 306     156.444 186.138 177.964  1.00  0.00      A    C  
ATOM   4055  O   LYS A 306     155.950 185.051 178.336  1.00  0.00      A    O  
ATOM   4056  CB  LYS A 306     156.798 188.181 179.497  1.00  0.00      A    C  
ATOM   4057  CG  LYS A 306     155.619 187.869 180.373  1.00  0.00      A    C  
ATOM   4058  CD  LYS A 306     154.922 189.223 180.725  1.00  0.00      A    C  
ATOM   4059  CE  LYS A 306     153.580 189.024 181.456  1.00  0.00      A    C  
ATOM   4060  NZ  LYS A 306     153.713 188.123 182.618  1.00  0.00      A    N1+
ATOM   4061  HN  LYS A 306     158.989 188.298 178.025  1.00  0.00      A    H  
ATOM   4062  HA  LYS A 306     157.710 186.202 179.548  1.00  0.00      A    H  
ATOM   4063  HB1 LYS A 306     156.456 188.880 178.703  1.00  0.00      A    H  
ATOM   4064  HB2 LYS A 306     157.564 188.709 180.105  1.00  0.00      A    H  
ATOM   4065  HG1 LYS A 306     155.835 187.214 181.245  1.00  0.00      A    H  
ATOM   4066  HG2 LYS A 306     154.854 187.296 179.807  1.00  0.00      A    H  
ATOM   4067  HD1 LYS A 306     154.690 189.849 179.838  1.00  0.00      A    H  
ATOM   4068  HD2 LYS A 306     155.519 189.912 181.359  1.00  0.00      A    H  
ATOM   4069  HE1 LYS A 306     152.909 188.609 180.673  1.00  0.00      A    H  
ATOM   4070  HE2 LYS A 306     153.177 189.962 181.894  1.00  0.00      A    H  
ATOM   4071  HZ1 LYS A 306     152.911 188.220 183.274  1.00  0.00      A    H  
ATOM   4072  HZ2 LYS A 306     153.714 187.176 182.188  1.00  0.00      A    H  
ATOM   4073  HZ3 LYS A 306     154.532 188.375 183.208  1.00  0.00      A    H  
ATOM   4074  N   SER A 307     156.144 186.636 176.726  1.00  0.00      A    N  
ATOM   4075  CA  SER A 307     155.444 185.853 175.678  1.00  0.00      A    C  
ATOM   4076  C   SER A 307     156.138 184.700 174.983  1.00  0.00      A    C  
ATOM   4077  O   SER A 307     155.528 183.669 174.652  1.00  0.00      A    O  
ATOM   4078  CB  SER A 307     154.870 186.723 174.444  1.00  0.00      A    C  
ATOM   4079  OG  SER A 307     154.192 187.848 174.925  1.00  0.00      A    O  
ATOM   4080  HN  SER A 307     156.455 187.561 176.524  1.00  0.00      A    H  
ATOM   4081  HA  SER A 307     154.616 185.312 176.112  1.00  0.00      A    H  
ATOM   4082  HB1 SER A 307     154.339 186.013 173.775  1.00  0.00      A    H  
ATOM   4083  HB2 SER A 307     155.740 187.130 173.885  1.00  0.00      A    H  
ATOM   4084  HG1 SER A 307     153.758 188.127 174.116  1.00  0.00      A    H  
ATOM   4085  N   LEU A 308     157.504 184.798 174.907  1.00  0.00      A    N  
ATOM   4086  CA  LEU A 308     158.414 183.719 174.516  1.00  0.00      A    C  
ATOM   4087  C   LEU A 308     158.441 182.524 175.510  1.00  0.00      A    C  
ATOM   4088  O   LEU A 308     158.277 181.339 175.106  1.00  0.00      A    O  
ATOM   4089  CB  LEU A 308     159.838 184.194 174.398  1.00  0.00      A    C  
ATOM   4090  CG  LEU A 308     160.842 183.265 173.760  1.00  0.00      A    C  
ATOM   4091  CD1 LEU A 308     160.270 182.597 172.483  1.00  0.00      A    C  
ATOM   4092  CD2 LEU A 308     162.195 183.907 173.435  1.00  0.00      A    C  
ATOM   4093  HN  LEU A 308     158.057 185.618 175.036  1.00  0.00      A    H  
ATOM   4094  HA  LEU A 308     158.025 183.275 173.612  1.00  0.00      A    H  
ATOM   4095  HB1 LEU A 308     160.356 184.480 175.339  1.00  0.00      A    H  
ATOM   4096  HB2 LEU A 308     159.898 185.121 173.789  1.00  0.00      A    H  
ATOM   4097  HG  LEU A 308     161.038 182.411 174.442  1.00  0.00      A    H  
ATOM   4098 1HD1 LEU A 308     160.308 183.260 171.592  1.00  0.00      A    H  
ATOM   4099 2HD1 LEU A 308     160.906 181.715 172.252  1.00  0.00      A    H  
ATOM   4100 3HD1 LEU A 308     159.244 182.200 172.634  1.00  0.00      A    H  
ATOM   4101 1HD2 LEU A 308     162.117 184.610 172.578  1.00  0.00      A    H  
ATOM   4102 2HD2 LEU A 308     162.450 184.540 174.312  1.00  0.00      A    H  
ATOM   4103 3HD2 LEU A 308     162.916 183.109 173.156  1.00  0.00      A    H  
ATOM   4104  N   THR A 309     158.526 182.806 176.883  1.00  0.00      A    N  
ATOM   4105  CA  THR A 309     158.681 181.701 177.903  1.00  0.00      A    C  
ATOM   4106  C   THR A 309     157.391 181.439 178.612  1.00  0.00      A    C  
ATOM   4107  O   THR A 309     156.441 182.237 178.646  1.00  0.00      A    O  
ATOM   4108  CB  THR A 309     159.735 182.100 178.934  1.00  0.00      A    C  
ATOM   4109  OG1 THR A 309     159.518 183.383 179.491  1.00  0.00      A    O  
ATOM   4110  CG2 THR A 309     161.096 182.172 178.097  1.00  0.00      A    C  
ATOM   4111  HN  THR A 309     158.574 183.705 177.312  1.00  0.00      A    H  
ATOM   4112  HA  THR A 309     158.996 180.792 177.412  1.00  0.00      A    H  
ATOM   4113  HB  THR A 309     159.637 181.378 179.773  1.00  0.00      A    H  
ATOM   4114  HG1 THR A 309     159.635 184.016 178.779  1.00  0.00      A    H  
ATOM   4115 1HG2 THR A 309     161.951 182.325 178.791  1.00  0.00      A    H  
ATOM   4116 2HG2 THR A 309     161.116 181.199 177.561  1.00  0.00      A    H  
ATOM   4117 3HG2 THR A 309     161.120 182.995 177.352  1.00  0.00      A    H  
ATOM   4118  N   ASN A 310     157.334 180.250 179.229  1.00  0.00      A    N  
ATOM   4119  CA  ASN A 310     156.216 179.798 179.986  1.00  0.00      A    C  
ATOM   4120  C   ASN A 310     156.490 179.723 181.515  1.00  0.00      A    C  
ATOM   4121  O   ASN A 310     155.630 179.415 182.327  1.00  0.00      A    O  
ATOM   4122  CB  ASN A 310     155.769 178.478 179.338  1.00  0.00      A    C  
ATOM   4123  CG  ASN A 310     156.800 177.393 179.295  1.00  0.00      A    C  
ATOM   4124  OD1 ASN A 310     157.842 177.386 178.657  1.00  0.00      A    O  
ATOM   4125  ND2 ASN A 310     156.563 176.354 180.138  1.00  0.00      A    N  
ATOM   4126  HN  ASN A 310     158.199 179.757 179.272  1.00  0.00      A    H  
ATOM   4127  HA  ASN A 310     155.360 180.456 179.980  1.00  0.00      A    H  
ATOM   4128  HB1 ASN A 310     155.495 178.637 178.273  1.00  0.00      A    H  
ATOM   4129  HB2 ASN A 310     154.912 178.064 179.911  1.00  0.00      A    H  
ATOM   4130 1HD2 ASN A 310     155.852 176.444 180.835  1.00  0.00      A    H  
ATOM   4131 2HD2 ASN A 310     157.324 175.704 180.125  1.00  0.00      A    H  
ATOM   4132  N   ASP A 311     157.771 179.943 181.952  1.00  0.00      A    N  
ATOM   4133  CA  ASP A 311     158.066 180.193 183.293  1.00  0.00      A    C  
ATOM   4134  C   ASP A 311     158.110 181.699 183.547  1.00  0.00      A    C  
ATOM   4135  O   ASP A 311     158.181 182.504 182.647  1.00  0.00      A    O  
ATOM   4136  CB  ASP A 311     159.420 179.601 183.638  1.00  0.00      A    C  
ATOM   4137  CG  ASP A 311     159.657 179.676 185.076  1.00  0.00      A    C  
ATOM   4138  OD1 ASP A 311     158.704 179.620 185.901  1.00  0.00      A    O  
ATOM   4139  OD2 ASP A 311     160.894 179.615 185.496  1.00  0.00      A    O1-
ATOM   4140  HN  ASP A 311     158.635 179.927 181.454  1.00  0.00      A    H  
ATOM   4141  HA  ASP A 311     157.277 179.737 183.874  1.00  0.00      A    H  
ATOM   4142  HB1 ASP A 311     160.277 180.008 183.059  1.00  0.00      A    H  
ATOM   4143  HB2 ASP A 311     159.365 178.555 183.269  1.00  0.00      A    H  
ATOM   4144  N   TRP A 312     157.895 182.196 184.815  1.00  0.00      A    N  
ATOM   4145  CA  TRP A 312     157.850 183.611 185.179  1.00  0.00      A    C  
ATOM   4146  C   TRP A 312     159.215 184.387 185.322  1.00  0.00      A    C  
ATOM   4147  O   TRP A 312     159.214 185.590 185.550  1.00  0.00      A    O  
ATOM   4148  CB  TRP A 312     157.146 183.658 186.566  1.00  0.00      A    C  
ATOM   4149  CG  TRP A 312     155.998 182.809 186.609  1.00  0.00      A    C  
ATOM   4150  CD1 TRP A 312     155.855 181.611 187.232  1.00  0.00      A    C  
ATOM   4151  NE1 TRP A 312     154.595 181.151 187.115  1.00  0.00      A    N  
ATOM   4152  CE2 TRP A 312     153.881 182.009 186.326  1.00  0.00      A    C  
ATOM   4153  CD2 TRP A 312     154.713 183.086 185.927  1.00  0.00      A    C  
ATOM   4154  CE3 TRP A 312     154.285 184.109 185.102  1.00  0.00      A    C  
ATOM   4155  CZ3 TRP A 312     152.968 183.992 184.587  1.00  0.00      A    C  
ATOM   4156  CZ2 TRP A 312     152.550 181.941 185.917  1.00  0.00      A    C  
ATOM   4157  CH2 TRP A 312     152.153 182.935 184.965  1.00  0.00      A    C  
ATOM   4158  HN  TRP A 312     157.752 181.466 185.479  1.00  0.00      A    H  
ATOM   4159  HA  TRP A 312     157.236 184.202 184.517  1.00  0.00      A    H  
ATOM   4160  HB1 TRP A 312     156.743 184.689 186.666  1.00  0.00      A    H  
ATOM   4161  HB2 TRP A 312     157.828 183.485 187.426  1.00  0.00      A    H  
ATOM   4162  HD1 TRP A 312     156.647 181.043 187.697  1.00  0.00      A    H  
ATOM   4163  HE1 TRP A 312     154.207 180.388 187.584  1.00  0.00      A    H  
ATOM   4164  HE3 TRP A 312     154.871 184.919 184.692  1.00  0.00      A    H  
ATOM   4165  HZ3 TRP A 312     152.608 184.810 183.981  1.00  0.00      A    H  
ATOM   4166  HZ2 TRP A 312     151.848 181.158 186.159  1.00  0.00      A    H  
ATOM   4167  HH2 TRP A 312     151.163 182.985 184.536  1.00  0.00      A    H  
ATOM   4168  N   GLU A 313     160.374 183.658 185.352  1.00  0.00      A    N  
ATOM   4169  CA  GLU A 313     161.688 184.196 185.583  1.00  0.00      A    C  
ATOM   4170  C   GLU A 313     162.116 185.174 184.565  1.00  0.00      A    C  
ATOM   4171  O   GLU A 313     162.063 184.953 183.402  1.00  0.00      A    O  
ATOM   4172  CB  GLU A 313     162.654 183.086 185.733  1.00  0.00      A    C  
ATOM   4173  CG  GLU A 313     163.702 183.358 186.793  1.00  0.00      A    C  
ATOM   4174  CD  GLU A 313     164.894 182.436 186.673  1.00  0.00      A    C  
ATOM   4175  OE1 GLU A 313     164.758 181.182 186.892  1.00  0.00      A    O  
ATOM   4176  OE2 GLU A 313     165.958 182.919 186.226  1.00  0.00      A    O1-
ATOM   4177  HN  GLU A 313     160.347 182.686 185.136  1.00  0.00      A    H  
ATOM   4178  HA  GLU A 313     161.647 184.708 186.533  1.00  0.00      A    H  
ATOM   4179  HB1 GLU A 313     163.076 182.949 184.714  1.00  0.00      A    H  
ATOM   4180  HB2 GLU A 313     162.256 182.078 185.979  1.00  0.00      A    H  
ATOM   4181  HG1 GLU A 313     163.272 183.214 187.807  1.00  0.00      A    H  
ATOM   4182  HG2 GLU A 313     164.117 184.387 186.735  1.00  0.00      A    H  
ATOM   4183  N   ASP A 314     162.644 186.364 184.989  1.00  0.00      A    N  
ATOM   4184  CA  ASP A 314     163.167 187.341 184.081  1.00  0.00      A    C  
ATOM   4185  C   ASP A 314     164.665 186.915 183.627  1.00  0.00      A    C  
ATOM   4186  O   ASP A 314     165.403 186.273 184.360  1.00  0.00      A    O  
ATOM   4187  CB  ASP A 314     163.109 188.772 184.575  1.00  0.00      A    C  
ATOM   4188  CG  ASP A 314     163.594 189.093 185.978  1.00  0.00      A    C  
ATOM   4189  OD1 ASP A 314     163.033 188.554 187.006  1.00  0.00      A    O  
ATOM   4190  OD2 ASP A 314     164.633 189.741 186.115  1.00  0.00      A    O1-
ATOM   4191  HN  ASP A 314     162.604 186.484 185.978  1.00  0.00      A    H  
ATOM   4192  HA  ASP A 314     162.499 187.413 183.236  1.00  0.00      A    H  
ATOM   4193  HB1 ASP A 314     162.011 188.827 184.733  1.00  0.00      A    H  
ATOM   4194  HB2 ASP A 314     163.405 189.535 183.823  1.00  0.00      A    H  
ATOM   4195  N   HIS A 315     164.838 187.157 182.326  1.00  0.00      A    N  
ATOM   4196  CA  HIS A 315     166.062 187.031 181.530  1.00  0.00      A    C  
ATOM   4197  C   HIS A 315     167.369 187.504 182.306  1.00  0.00      A    C  
ATOM   4198  O   HIS A 315     167.286 188.578 182.915  1.00  0.00      A    O  
ATOM   4199  CB  HIS A 315     166.040 187.745 180.150  1.00  0.00      A    C  
ATOM   4200  ND1 HIS A 315     164.938 190.037 180.180  1.00  0.00      A    N  
ATOM   4201  CG  HIS A 315     166.024 189.215 179.982  1.00  0.00      A    C  
ATOM   4202  CE1 HIS A 315     165.430 191.328 180.149  1.00  0.00      A    C  
ATOM   4203  NE2 HIS A 315     166.731 191.410 179.911  1.00  0.00      A    N  
ATOM   4204  CD2 HIS A 315     167.101 190.040 179.799  1.00  0.00      A    C  
ATOM   4205  HN  HIS A 315     164.141 187.645 181.806  1.00  0.00      A    H  
ATOM   4206  HA  HIS A 315     166.210 186.009 181.212  1.00  0.00      A    H  
ATOM   4207  HB1 HIS A 315     165.081 187.464 179.665  1.00  0.00      A    H  
ATOM   4208  HB2 HIS A 315     166.909 187.306 179.615  1.00  0.00      A    H  
ATOM   4209  HD1 HIS A 315     164.070 189.684 180.530  1.00  0.00      A    H  
ATOM   4210  HE1 HIS A 315     164.873 192.243 180.353  1.00  0.00      A    H  
ATOM   4211  HD2 HIS A 315     168.132 189.766 179.612  1.00  0.00      A    H  
ATOM   4212  N   LEU A 316     168.476 186.799 182.194  1.00  0.00      A    N  
ATOM   4213  CA  LEU A 316     169.695 187.268 182.800  1.00  0.00      A    C  
ATOM   4214  C   LEU A 316     170.205 188.378 181.940  1.00  0.00      A    C  
ATOM   4215  O   LEU A 316     170.578 189.476 182.407  1.00  0.00      A    O  
ATOM   4216  CB  LEU A 316     170.691 186.096 182.852  1.00  0.00      A    C  
ATOM   4217  CG  LEU A 316     172.148 186.435 183.400  1.00  0.00      A    C  
ATOM   4218  CD1 LEU A 316     172.174 186.807 184.857  1.00  0.00      A    C  
ATOM   4219  CD2 LEU A 316     173.058 185.230 183.039  1.00  0.00      A    C  
ATOM   4220  HN  LEU A 316     168.501 185.908 181.745  1.00  0.00      A    H  
ATOM   4221  HA  LEU A 316     169.482 187.742 183.746  1.00  0.00      A    H  
ATOM   4222  HB1 LEU A 316     170.875 185.673 181.841  1.00  0.00      A    H  
ATOM   4223  HB2 LEU A 316     170.165 185.228 183.305  1.00  0.00      A    H  
ATOM   4224  HG  LEU A 316     172.567 187.251 182.774  1.00  0.00      A    H  
ATOM   4225 1HD1 LEU A 316     173.207 186.969 185.231  1.00  0.00      A    H  
ATOM   4226 2HD1 LEU A 316     171.619 187.769 184.893  1.00  0.00      A    H  
ATOM   4227 3HD1 LEU A 316     171.710 186.094 185.571  1.00  0.00      A    H  
ATOM   4228 1HD2 LEU A 316     172.707 184.272 183.478  1.00  0.00      A    H  
ATOM   4229 2HD2 LEU A 316     173.003 185.050 181.945  1.00  0.00      A    H  
ATOM   4230 3HD2 LEU A 316     174.145 185.280 183.267  1.00  0.00      A    H  
ATOM   4231  N   ALA A 317     170.286 188.159 180.618  1.00  0.00      A    N  
ATOM   4232  CA  ALA A 317     171.000 188.910 179.617  1.00  0.00      A    C  
ATOM   4233  C   ALA A 317     170.211 188.871 178.261  1.00  0.00      A    C  
ATOM   4234  O   ALA A 317     169.472 187.895 178.079  1.00  0.00      A    O  
ATOM   4235  CB  ALA A 317     172.361 188.266 179.360  1.00  0.00      A    C  
ATOM   4236  HN  ALA A 317     169.924 187.337 180.185  1.00  0.00      A    H  
ATOM   4237  HA  ALA A 317     171.045 189.953 179.894  1.00  0.00      A    H  
ATOM   4238  HB1 ALA A 317     173.076 189.032 178.992  1.00  0.00      A    H  
ATOM   4239  HB2 ALA A 317     172.840 187.912 180.298  1.00  0.00      A    H  
ATOM   4240  HB3 ALA A 317     172.371 187.366 178.708  1.00  0.00      A    H  
ATOM   4241  N   VAL A 318     170.378 189.899 177.348  1.00  0.00      A    N  
ATOM   4242  CA  VAL A 318     169.736 189.877 176.125  1.00  0.00      A    C  
ATOM   4243  C   VAL A 318     170.582 190.530 175.047  1.00  0.00      A    C  
ATOM   4244  O   VAL A 318     171.306 191.520 175.407  1.00  0.00      A    O  
ATOM   4245  CB  VAL A 318     168.439 190.662 176.300  1.00  0.00      A    C  
ATOM   4246  CG1 VAL A 318     168.691 192.118 176.771  1.00  0.00      A    C  
ATOM   4247  CG2 VAL A 318     167.748 190.758 174.969  1.00  0.00      A    C  
ATOM   4248  HN  VAL A 318     171.150 190.529 177.376  1.00  0.00      A    H  
ATOM   4249  HA  VAL A 318     169.480 188.905 175.732  1.00  0.00      A    H  
ATOM   4250  HB  VAL A 318     167.720 190.180 176.995  1.00  0.00      A    H  
ATOM   4251 1HG1 VAL A 318     167.734 192.548 177.138  1.00  0.00      A    H  
ATOM   4252 2HG1 VAL A 318     169.352 192.238 177.656  1.00  0.00      A    H  
ATOM   4253 3HG1 VAL A 318     169.002 192.751 175.912  1.00  0.00      A    H  
ATOM   4254 1HG2 VAL A 318     168.265 191.433 174.253  1.00  0.00      A    H  
ATOM   4255 2HG2 VAL A 318     167.647 189.814 174.392  1.00  0.00      A    H  
ATOM   4256 3HG2 VAL A 318     166.709 191.128 175.103  1.00  0.00      A    H  
ATOM   4257  N   LYS A 319     170.555 190.156 173.786  1.00  0.00      A    N  
ATOM   4258  CA  LYS A 319     171.310 190.831 172.709  1.00  0.00      A    C  
ATOM   4259  C   LYS A 319     170.330 190.829 171.443  1.00  0.00      A    C  
ATOM   4260  O   LYS A 319     169.563 189.900 171.157  1.00  0.00      A    O  
ATOM   4261  CB  LYS A 319     172.752 190.227 172.435  1.00  0.00      A    C  
ATOM   4262  CG  LYS A 319     173.483 191.068 171.260  1.00  0.00      A    C  
ATOM   4263  CD  LYS A 319     174.975 190.605 171.133  1.00  0.00      A    C  
ATOM   4264  CE  LYS A 319     175.709 191.326 170.021  1.00  0.00      A    C  
ATOM   4265  NZ  LYS A 319     176.279 192.582 170.336  1.00  0.00      A    N1+
ATOM   4266  HN  LYS A 319     169.936 189.409 173.555  1.00  0.00      A    H  
ATOM   4267  HA  LYS A 319     171.510 191.811 173.118  1.00  0.00      A    H  
ATOM   4268  HB1 LYS A 319     172.481 189.192 172.137  1.00  0.00      A    H  
ATOM   4269  HB2 LYS A 319     173.364 190.201 173.362  1.00  0.00      A    H  
ATOM   4270  HG1 LYS A 319     173.336 192.136 171.527  1.00  0.00      A    H  
ATOM   4271  HG2 LYS A 319     173.076 190.887 170.242  1.00  0.00      A    H  
ATOM   4272  HD1 LYS A 319     174.910 189.535 170.839  1.00  0.00      A    H  
ATOM   4273  HD2 LYS A 319     175.501 190.837 172.084  1.00  0.00      A    H  
ATOM   4274  HE1 LYS A 319     175.057 191.340 169.122  1.00  0.00      A    H  
ATOM   4275  HE2 LYS A 319     176.479 190.663 169.572  1.00  0.00      A    H  
ATOM   4276  HZ1 LYS A 319     176.525 192.744 171.334  1.00  0.00      A    H  
ATOM   4277  HZ2 LYS A 319     177.185 192.655 169.830  1.00  0.00      A    H  
ATOM   4278  HZ3 LYS A 319     175.596 193.318 170.064  1.00  0.00      A    H  
ATOM   4279  N   HIS A 320     170.330 191.966 170.654  1.00  0.00      A    N  
ATOM   4280  CA  HIS A 320     169.522 192.221 169.481  1.00  0.00      A    C  
ATOM   4281  C   HIS A 320     170.595 192.538 168.497  1.00  0.00      A    C  
ATOM   4282  O   HIS A 320     171.547 193.248 168.759  1.00  0.00      A    O  
ATOM   4283  CB  HIS A 320     168.638 193.497 169.591  1.00  0.00      A    C  
ATOM   4284  ND1 HIS A 320     166.843 194.955 168.486  1.00  0.00      A    N  
ATOM   4285  CG  HIS A 320     167.751 193.885 168.470  1.00  0.00      A    C  
ATOM   4286  CE1 HIS A 320     166.137 194.964 167.280  1.00  0.00      A    C  
ATOM   4287  NE2 HIS A 320     166.482 193.931 166.534  1.00  0.00      A    N  
ATOM   4288  CD2 HIS A 320     167.496 193.297 167.323  1.00  0.00      A    C  
ATOM   4289  HN  HIS A 320     170.880 192.700 171.043  1.00  0.00      A    H  
ATOM   4290  HA  HIS A 320     168.869 191.415 169.178  1.00  0.00      A    H  
ATOM   4291  HB1 HIS A 320     169.206 194.393 169.919  1.00  0.00      A    H  
ATOM   4292  HB2 HIS A 320     167.998 193.320 170.482  1.00  0.00      A    H  
ATOM   4293  HD1 HIS A 320     166.644 195.625 169.202  1.00  0.00      A    H  
ATOM   4294  HE1 HIS A 320     165.477 195.785 167.001  1.00  0.00      A    H  
ATOM   4295  HD2 HIS A 320     167.799 192.373 166.846  1.00  0.00      A    H  
ATOM   4296  N   PHE A 321     170.457 192.066 167.259  1.00  0.00      A    N  
ATOM   4297  CA  PHE A 321     171.407 192.334 166.229  1.00  0.00      A    C  
ATOM   4298  C   PHE A 321     170.899 192.094 164.879  1.00  0.00      A    C  
ATOM   4299  O   PHE A 321     169.906 191.452 164.684  1.00  0.00      A    O  
ATOM   4300  CB  PHE A 321     172.785 191.734 166.455  1.00  0.00      A    C  
ATOM   4301  CG  PHE A 321     172.958 190.219 166.366  1.00  0.00      A    C  
ATOM   4302  CD1 PHE A 321     173.252 189.585 165.146  1.00  0.00      A    C  
ATOM   4303  CE1 PHE A 321     173.371 188.204 165.160  1.00  0.00      A    C  
ATOM   4304  CZ  PHE A 321     173.222 187.428 166.359  1.00  0.00      A    C  
ATOM   4305  CD2 PHE A 321     172.846 189.452 167.514  1.00  0.00      A    C  
ATOM   4306  CE2 PHE A 321     173.012 188.108 167.557  1.00  0.00      A    C  
ATOM   4307  HN  PHE A 321     169.612 191.647 166.935  1.00  0.00      A    H  
ATOM   4308  HA  PHE A 321     171.426 193.410 166.317  1.00  0.00      A    H  
ATOM   4309  HB1 PHE A 321     173.271 192.262 167.303  1.00  0.00      A    H  
ATOM   4310  HB2 PHE A 321     173.503 192.047 165.668  1.00  0.00      A    H  
ATOM   4311  HD1 PHE A 321     173.168 190.112 164.207  1.00  0.00      A    H  
ATOM   4312  HE1 PHE A 321     173.518 187.656 164.241  1.00  0.00      A    H  
ATOM   4313  HZ  PHE A 321     173.435 186.369 166.382  1.00  0.00      A    H  
ATOM   4314  HD2 PHE A 321     172.581 189.938 168.442  1.00  0.00      A    H  
ATOM   4315  HE2 PHE A 321     172.916 187.491 168.438  1.00  0.00      A    H  
ATOM   4316  N   SER A 322     171.560 192.737 163.902  1.00  0.00      A    N  
ATOM   4317  CA  SER A 322     171.228 192.488 162.486  1.00  0.00      A    C  
ATOM   4318  C   SER A 322     172.422 191.772 161.853  1.00  0.00      A    C  
ATOM   4319  O   SER A 322     173.637 191.925 162.175  1.00  0.00      A    O  
ATOM   4320  CB  SER A 322     170.700 193.702 161.911  1.00  0.00      A    C  
ATOM   4321  OG  SER A 322     170.294 193.489 160.559  1.00  0.00      A    O  
ATOM   4322  HN  SER A 322     172.460 193.101 164.128  1.00  0.00      A    H  
ATOM   4323  HA  SER A 322     170.389 191.816 162.390  1.00  0.00      A    H  
ATOM   4324  HB1 SER A 322     171.435 194.535 161.942  1.00  0.00      A    H  
ATOM   4325  HB2 SER A 322     169.802 194.037 162.472  1.00  0.00      A    H  
ATOM   4326  HG1 SER A 322     169.437 193.920 160.589  1.00  0.00      A    H  
ATOM   4327  N   VAL A 323     172.190 190.848 160.889  1.00  0.00      A    N  
ATOM   4328  CA  VAL A 323     173.256 190.284 160.098  1.00  0.00      A    C  
ATOM   4329  C   VAL A 323     173.354 191.094 158.815  1.00  0.00      A    C  
ATOM   4330  O   VAL A 323     172.469 191.260 158.030  1.00  0.00      A    O  
ATOM   4331  CB  VAL A 323     173.080 188.790 159.941  1.00  0.00      A    C  
ATOM   4332  CG1 VAL A 323     173.959 188.164 158.804  1.00  0.00      A    C  
ATOM   4333  CG2 VAL A 323     173.360 187.959 161.210  1.00  0.00      A    C  
ATOM   4334  HN  VAL A 323     171.257 190.524 160.753  1.00  0.00      A    H  
ATOM   4335  HA  VAL A 323     174.142 190.299 160.716  1.00  0.00      A    H  
ATOM   4336  HB  VAL A 323     172.012 188.565 159.734  1.00  0.00      A    H  
ATOM   4337 1HG1 VAL A 323     173.841 187.066 158.924  1.00  0.00      A    H  
ATOM   4338 2HG1 VAL A 323     173.570 188.491 157.816  1.00  0.00      A    H  
ATOM   4339 3HG1 VAL A 323     175.023 188.463 158.919  1.00  0.00      A    H  
ATOM   4340 1HG2 VAL A 323     173.136 186.872 161.142  1.00  0.00      A    H  
ATOM   4341 2HG2 VAL A 323     174.434 187.957 161.493  1.00  0.00      A    H  
ATOM   4342 3HG2 VAL A 323     172.744 188.399 162.023  1.00  0.00      A    H  
ATOM   4343  N   GLU A 324     174.600 191.586 158.516  1.00  0.00      A    N  
ATOM   4344  CA  GLU A 324     175.011 192.345 157.429  1.00  0.00      A    C  
ATOM   4345  C   GLU A 324     174.990 191.866 156.035  1.00  0.00      A    C  
ATOM   4346  O   GLU A 324     175.111 190.661 155.892  1.00  0.00      A    O  
ATOM   4347  CB  GLU A 324     176.491 192.993 157.675  1.00  0.00      A    C  
ATOM   4348  CG  GLU A 324     176.513 194.026 158.735  1.00  0.00      A    C  
ATOM   4349  CD  GLU A 324     177.814 194.146 159.514  1.00  0.00      A    C  
ATOM   4350  OE1 GLU A 324     178.007 193.297 160.350  1.00  0.00      A    O  
ATOM   4351  OE2 GLU A 324     178.582 195.114 159.349  1.00  0.00      A    O1-
ATOM   4352  HN  GLU A 324     175.283 191.347 159.202  1.00  0.00      A    H  
ATOM   4353  HA  GLU A 324     174.507 193.297 157.495  1.00  0.00      A    H  
ATOM   4354  HB1 GLU A 324     176.881 193.536 156.788  1.00  0.00      A    H  
ATOM   4355  HB2 GLU A 324     177.124 192.090 157.809  1.00  0.00      A    H  
ATOM   4356  HG1 GLU A 324     175.764 193.841 159.535  1.00  0.00      A    H  
ATOM   4357  HG2 GLU A 324     176.379 195.051 158.329  1.00  0.00      A    H  
ATOM   4358  N   GLY A 325     174.853 192.765 154.995  1.00  0.00      A    N  
ATOM   4359  CA  GLY A 325     175.067 192.343 153.654  1.00  0.00      A    C  
ATOM   4360  C   GLY A 325     173.865 191.874 152.930  1.00  0.00      A    C  
ATOM   4361  O   GLY A 325     172.732 192.293 153.287  1.00  0.00      A    O  
ATOM   4362  HN  GLY A 325     174.730 193.749 155.103  1.00  0.00      A    H  
ATOM   4363  HA1 GLY A 325     175.683 191.458 153.704  1.00  0.00      A    H  
ATOM   4364  HA2 GLY A 325     175.496 193.135 153.059  1.00  0.00      A    H  
ATOM   4365  N   GLN A 326     174.132 191.077 151.931  1.00  0.00      A    N  
ATOM   4366  CA  GLN A 326     173.181 190.810 150.838  1.00  0.00      A    C  
ATOM   4367  C   GLN A 326     171.823 190.201 151.267  1.00  0.00      A    C  
ATOM   4368  O   GLN A 326     170.787 190.376 150.559  1.00  0.00      A    O  
ATOM   4369  CB  GLN A 326     173.912 189.948 149.772  1.00  0.00      A    C  
ATOM   4370  CG  GLN A 326     174.094 188.467 150.220  1.00  0.00      A    C  
ATOM   4371  CD  GLN A 326     174.466 187.512 149.038  1.00  0.00      A    C  
ATOM   4372  OE1 GLN A 326     175.601 187.000 149.063  1.00  0.00      A    O  
ATOM   4373  NE2 GLN A 326     173.491 187.356 148.060  1.00  0.00      A    N  
ATOM   4374  HN  GLN A 326     175.097 190.898 151.759  1.00  0.00      A    H  
ATOM   4375  HA  GLN A 326     172.865 191.779 150.479  1.00  0.00      A    H  
ATOM   4376  HB1 GLN A 326     174.894 190.396 149.511  1.00  0.00      A    H  
ATOM   4377  HB2 GLN A 326     173.220 189.888 148.905  1.00  0.00      A    H  
ATOM   4378  HG1 GLN A 326     173.215 188.012 150.725  1.00  0.00      A    H  
ATOM   4379  HG2 GLN A 326     174.873 188.374 151.007  1.00  0.00      A    H  
ATOM   4380 1HE2 GLN A 326     172.552 187.585 148.315  1.00  0.00      A    H  
ATOM   4381 2HE2 GLN A 326     173.630 186.770 147.262  1.00  0.00      A    H  
ATOM   4382  N   LEU A 327     171.817 189.487 152.408  1.00  0.00      A    N  
ATOM   4383  CA  LEU A 327     170.547 189.023 152.977  1.00  0.00      A    C  
ATOM   4384  C   LEU A 327     170.296 189.491 154.397  1.00  0.00      A    C  
ATOM   4385  O   LEU A 327     171.156 189.391 155.207  1.00  0.00      A    O  
ATOM   4386  CB  LEU A 327     170.287 187.522 152.840  1.00  0.00      A    C  
ATOM   4387  CG  LEU A 327     168.819 186.957 152.873  1.00  0.00      A    C  
ATOM   4388  CD1 LEU A 327     168.556 185.737 151.962  1.00  0.00      A    C  
ATOM   4389  CD2 LEU A 327     168.434 186.467 154.342  1.00  0.00      A    C  
ATOM   4390  HN  LEU A 327     172.646 189.167 152.861  1.00  0.00      A    H  
ATOM   4391  HA  LEU A 327     169.798 189.552 152.406  1.00  0.00      A    H  
ATOM   4392  HB1 LEU A 327     170.851 186.928 153.591  1.00  0.00      A    H  
ATOM   4393  HB2 LEU A 327     170.677 187.233 151.841  1.00  0.00      A    H  
ATOM   4394  HG  LEU A 327     168.165 187.756 152.463  1.00  0.00      A    H  
ATOM   4395 1HD1 LEU A 327     168.648 186.060 150.903  1.00  0.00      A    H  
ATOM   4396 2HD1 LEU A 327     169.270 184.928 152.227  1.00  0.00      A    H  
ATOM   4397 3HD1 LEU A 327     167.554 185.362 152.262  1.00  0.00      A    H  
ATOM   4398 1HD2 LEU A 327     169.127 185.630 154.575  1.00  0.00      A    H  
ATOM   4399 2HD2 LEU A 327     168.724 187.255 155.069  1.00  0.00      A    H  
ATOM   4400 3HD2 LEU A 327     167.362 186.194 154.442  1.00  0.00      A    H  
ATOM   4401  N   GLU A 328     169.170 190.175 154.674  1.00  0.00      A    N  
ATOM   4402  CA  GLU A 328     168.914 190.910 155.928  1.00  0.00      A    C  
ATOM   4403  C   GLU A 328     168.204 190.046 156.868  1.00  0.00      A    C  
ATOM   4404  O   GLU A 328     166.990 189.782 156.711  1.00  0.00      A    O  
ATOM   4405  CB  GLU A 328     168.125 192.237 155.974  1.00  0.00      A    C  
ATOM   4406  CG  GLU A 328     168.063 193.049 157.318  1.00  0.00      A    C  
ATOM   4407  CD  GLU A 328     167.042 194.203 157.355  1.00  0.00      A    C  
ATOM   4408  OE1 GLU A 328     166.023 194.201 158.120  1.00  0.00      A    O  
ATOM   4409  OE2 GLU A 328     167.376 195.134 156.615  1.00  0.00      A    O1-
ATOM   4410  HN  GLU A 328     168.377 190.274 154.077  1.00  0.00      A    H  
ATOM   4411  HA  GLU A 328     169.872 191.163 156.358  1.00  0.00      A    H  
ATOM   4412  HB1 GLU A 328     167.121 192.145 155.507  1.00  0.00      A    H  
ATOM   4413  HB2 GLU A 328     168.566 192.968 155.264  1.00  0.00      A    H  
ATOM   4414  HG1 GLU A 328     169.078 193.445 157.534  1.00  0.00      A    H  
ATOM   4415  HG2 GLU A 328     167.858 192.418 158.209  1.00  0.00      A    H  
ATOM   4416  N   PHE A 329     168.981 189.594 157.835  1.00  0.00      A    N  
ATOM   4417  CA  PHE A 329     168.507 188.627 158.812  1.00  0.00      A    C  
ATOM   4418  C   PHE A 329     168.615 189.281 160.126  1.00  0.00      A    C  
ATOM   4419  O   PHE A 329     169.582 190.048 160.403  1.00  0.00      A    O  
ATOM   4420  CB  PHE A 329     169.408 187.410 158.598  1.00  0.00      A    C  
ATOM   4421  CG  PHE A 329     168.977 186.166 159.300  1.00  0.00      A    C  
ATOM   4422  CD1 PHE A 329     168.152 185.168 158.624  1.00  0.00      A    C  
ATOM   4423  CE1 PHE A 329     167.704 184.034 159.300  1.00  0.00      A    C  
ATOM   4424  CZ  PHE A 329     168.224 183.836 160.583  1.00  0.00      A    C  
ATOM   4425  CD2 PHE A 329     169.369 185.917 160.599  1.00  0.00      A    C  
ATOM   4426  CE2 PHE A 329     168.929 184.830 161.249  1.00  0.00      A    C  
ATOM   4427  HN  PHE A 329     169.941 189.864 157.824  1.00  0.00      A    H  
ATOM   4428  HA  PHE A 329     167.472 188.326 158.753  1.00  0.00      A    H  
ATOM   4429  HB1 PHE A 329     170.397 187.717 159.000  1.00  0.00      A    H  
ATOM   4430  HB2 PHE A 329     169.475 187.146 157.521  1.00  0.00      A    H  
ATOM   4431  HD1 PHE A 329     167.943 185.307 157.574  1.00  0.00      A    H  
ATOM   4432  HE1 PHE A 329     167.098 183.324 158.755  1.00  0.00      A    H  
ATOM   4433  HZ  PHE A 329     167.990 182.910 161.087  1.00  0.00      A    H  
ATOM   4434  HD2 PHE A 329     170.003 186.644 161.084  1.00  0.00      A    H  
ATOM   4435  HE2 PHE A 329     169.281 184.692 162.261  1.00  0.00      A    H  
ATOM   4436  N   ARG A 330     167.640 189.128 160.984  1.00  0.00      A    N  
ATOM   4437  CA  ARG A 330     167.661 189.754 162.275  1.00  0.00      A    C  
ATOM   4438  C   ARG A 330     167.669 188.621 163.393  1.00  0.00      A    C  
ATOM   4439  O   ARG A 330     167.358 187.462 163.091  1.00  0.00      A    O  
ATOM   4440  CB  ARG A 330     166.544 190.836 162.592  1.00  0.00      A    C  
ATOM   4441  CG  ARG A 330     166.123 191.768 161.403  1.00  0.00      A    C  
ATOM   4442  CD  ARG A 330     164.864 191.243 160.626  1.00  0.00      A    C  
ATOM   4443  NE  ARG A 330     165.057 191.655 159.219  1.00  0.00      A    N  
ATOM   4444  CZ  ARG A 330     164.350 191.202 158.243  1.00  0.00      A    C  
ATOM   4445  NH1 ARG A 330     163.448 190.230 158.297  1.00  0.00      A    N  
ATOM   4446  NH2 ARG A 330     164.401 191.854 157.055  1.00  0.00      A    N1+
ATOM   4447  HN  ARG A 330     166.870 188.513 160.831  1.00  0.00      A    H  
ATOM   4448  HA  ARG A 330     168.601 190.257 162.445  1.00  0.00      A    H  
ATOM   4449  HB1 ARG A 330     166.938 191.517 163.376  1.00  0.00      A    H  
ATOM   4450  HB2 ARG A 330     165.666 190.271 162.973  1.00  0.00      A    H  
ATOM   4451  HG1 ARG A 330     167.011 192.001 160.778  1.00  0.00      A    H  
ATOM   4452  HG2 ARG A 330     165.802 192.681 161.948  1.00  0.00      A    H  
ATOM   4453  HD1 ARG A 330     163.949 191.753 160.996  1.00  0.00      A    H  
ATOM   4454  HD2 ARG A 330     164.892 190.140 160.756  1.00  0.00      A    H  
ATOM   4455  HE  ARG A 330     165.597 192.466 158.994  1.00  0.00      A    H  
ATOM   4456 1HH1 ARG A 330     163.223 189.895 159.212  1.00  0.00      A    H  
ATOM   4457 2HH1 ARG A 330     162.786 190.098 157.559  1.00  0.00      A    H  
ATOM   4458 1HH2 ARG A 330     164.929 192.675 156.835  1.00  0.00      A    H  
ATOM   4459 2HH2 ARG A 330     163.734 191.600 156.355  1.00  0.00      A    H  
ATOM   4460  N   ALA A 331     167.988 189.053 164.671  1.00  0.00      A    N  
ATOM   4461  CA  ALA A 331     168.264 188.098 165.726  1.00  0.00      A    C  
ATOM   4462  C   ALA A 331     167.971 188.713 167.065  1.00  0.00      A    C  
ATOM   4463  O   ALA A 331     168.397 189.868 167.354  1.00  0.00      A    O  
ATOM   4464  CB  ALA A 331     169.697 187.545 165.568  1.00  0.00      A    C  
ATOM   4465  HN  ALA A 331     168.287 189.997 164.787  1.00  0.00      A    H  
ATOM   4466  HA  ALA A 331     167.570 187.276 165.629  1.00  0.00      A    H  
ATOM   4467  HB1 ALA A 331     170.403 188.372 165.791  1.00  0.00      A    H  
ATOM   4468  HB2 ALA A 331     169.943 186.866 166.413  1.00  0.00      A    H  
ATOM   4469  HB3 ALA A 331     170.014 187.161 164.575  1.00  0.00      A    H  
ATOM   4470  N   LEU A 332     167.267 187.993 167.980  1.00  0.00      A    N  
ATOM   4471  CA  LEU A 332     167.130 188.446 169.358  1.00  0.00      A    C  
ATOM   4472  C   LEU A 332     167.531 187.269 170.146  1.00  0.00      A    C  
ATOM   4473  O   LEU A 332     166.931 186.241 169.964  1.00  0.00      A    O  
ATOM   4474  CB  LEU A 332     165.638 188.685 169.767  1.00  0.00      A    C  
ATOM   4475  CG  LEU A 332     165.421 189.414 171.073  1.00  0.00      A    C  
ATOM   4476  CD1 LEU A 332     166.203 190.769 171.144  1.00  0.00      A    C  
ATOM   4477  CD2 LEU A 332     163.955 189.749 171.210  1.00  0.00      A    C  
ATOM   4478  HN  LEU A 332     166.957 187.093 167.682  1.00  0.00      A    H  
ATOM   4479  HA  LEU A 332     167.725 189.279 169.701  1.00  0.00      A    H  
ATOM   4480  HB1 LEU A 332     165.082 187.724 169.806  1.00  0.00      A    H  
ATOM   4481  HB2 LEU A 332     165.015 189.212 169.013  1.00  0.00      A    H  
ATOM   4482  HG  LEU A 332     165.810 188.891 171.972  1.00  0.00      A    H  
ATOM   4483 1HD1 LEU A 332     167.232 190.651 171.544  1.00  0.00      A    H  
ATOM   4484 2HD1 LEU A 332     166.306 191.170 170.113  1.00  0.00      A    H  
ATOM   4485 3HD1 LEU A 332     165.697 191.570 171.725  1.00  0.00      A    H  
ATOM   4486 1HD2 LEU A 332     163.885 190.444 172.075  1.00  0.00      A    H  
ATOM   4487 2HD2 LEU A 332     163.530 190.234 170.306  1.00  0.00      A    H  
ATOM   4488 3HD2 LEU A 332     163.374 188.832 171.445  1.00  0.00      A    H  
ATOM   4489  N   LEU A 333     168.597 187.367 170.989  1.00  0.00      A    N  
ATOM   4490  CA  LEU A 333     169.095 186.178 171.597  1.00  0.00      A    C  
ATOM   4491  C   LEU A 333     169.053 186.414 173.078  1.00  0.00      A    C  
ATOM   4492  O   LEU A 333     169.408 187.459 173.591  1.00  0.00      A    O  
ATOM   4493  CB  LEU A 333     170.469 185.795 171.116  1.00  0.00      A    C  
ATOM   4494  CG  LEU A 333     170.548 185.556 169.599  1.00  0.00      A    C  
ATOM   4495  CD1 LEU A 333     171.995 185.141 169.380  1.00  0.00      A    C  
ATOM   4496  CD2 LEU A 333     169.674 184.438 168.998  1.00  0.00      A    C  
ATOM   4497  HN  LEU A 333     169.018 188.266 171.085  1.00  0.00      A    H  
ATOM   4498  HA  LEU A 333     168.427 185.333 171.523  1.00  0.00      A    H  
ATOM   4499  HB1 LEU A 333     170.714 184.851 171.649  1.00  0.00      A    H  
ATOM   4500  HB2 LEU A 333     171.208 186.588 171.358  1.00  0.00      A    H  
ATOM   4501  HG  LEU A 333     170.334 186.526 169.102  1.00  0.00      A    H  
ATOM   4502 1HD1 LEU A 333     172.769 185.748 169.896  1.00  0.00      A    H  
ATOM   4503 2HD1 LEU A 333     172.074 184.095 169.746  1.00  0.00      A    H  
ATOM   4504 3HD1 LEU A 333     172.257 185.191 168.301  1.00  0.00      A    H  
ATOM   4505 1HD2 LEU A 333     169.964 184.220 167.948  1.00  0.00      A    H  
ATOM   4506 2HD2 LEU A 333     169.889 183.494 169.543  1.00  0.00      A    H  
ATOM   4507 3HD2 LEU A 333     168.578 184.609 169.051  1.00  0.00      A    H  
ATOM   4508  N   PHE A 334     168.490 185.493 173.945  1.00  0.00      A    N  
ATOM   4509  CA  PHE A 334     168.387 185.689 175.426  1.00  0.00      A    C  
ATOM   4510  C   PHE A 334     169.155 184.589 176.064  1.00  0.00      A    C  
ATOM   4511  O   PHE A 334     169.377 183.548 175.445  1.00  0.00      A    O  
ATOM   4512  CB  PHE A 334     167.008 185.685 176.045  1.00  0.00      A    C  
ATOM   4513  CG  PHE A 334     166.169 186.779 175.599  1.00  0.00      A    C  
ATOM   4514  CD1 PHE A 334     165.365 186.711 174.435  1.00  0.00      A    C  
ATOM   4515  CE1 PHE A 334     164.661 187.885 174.057  1.00  0.00      A    C  
ATOM   4516  CZ  PHE A 334     164.517 188.989 174.883  1.00  0.00      A    C  
ATOM   4517  CD2 PHE A 334     166.105 187.945 176.408  1.00  0.00      A    C  
ATOM   4518  CE2 PHE A 334     165.221 188.970 176.084  1.00  0.00      A    C  
ATOM   4519  HN  PHE A 334     168.119 184.610 173.671  1.00  0.00      A    H  
ATOM   4520  HA  PHE A 334     168.943 186.593 175.623  1.00  0.00      A    H  
ATOM   4521  HB1 PHE A 334     167.045 185.818 177.148  1.00  0.00      A    H  
ATOM   4522  HB2 PHE A 334     166.479 184.713 175.946  1.00  0.00      A    H  
ATOM   4523  HD1 PHE A 334     165.373 185.842 173.794  1.00  0.00      A    H  
ATOM   4524  HE1 PHE A 334     164.152 187.894 173.105  1.00  0.00      A    H  
ATOM   4525  HZ  PHE A 334     163.866 189.820 174.659  1.00  0.00      A    H  
ATOM   4526  HD2 PHE A 334     166.666 187.918 177.330  1.00  0.00      A    H  
ATOM   4527  HE2 PHE A 334     165.149 189.789 176.785  1.00  0.00      A    H  
ATOM   4528  N   ILE A 335     169.524 184.863 177.332  1.00  0.00      A    N  
ATOM   4529  CA  ILE A 335     170.158 183.823 178.117  1.00  0.00      A    C  
ATOM   4530  C   ILE A 335     169.332 183.695 179.419  1.00  0.00      A    C  
ATOM   4531  O   ILE A 335     169.143 184.733 180.118  1.00  0.00      A    O  
ATOM   4532  CB  ILE A 335     171.676 184.192 178.440  1.00  0.00      A    C  
ATOM   4533  CG2 ILE A 335     172.310 183.006 179.109  1.00  0.00      A    C  
ATOM   4534  CG1 ILE A 335     172.475 184.474 177.122  1.00  0.00      A    C  
ATOM   4535  CD  ILE A 335     173.938 184.880 177.345  1.00  0.00      A    C  
ATOM   4536  HN  ILE A 335     169.416 185.815 177.610  1.00  0.00      A    H  
ATOM   4537  HA  ILE A 335     170.217 182.919 177.528  1.00  0.00      A    H  
ATOM   4538  HB  ILE A 335     171.796 185.014 179.178  1.00  0.00      A    H  
ATOM   4539 1HG2 ILE A 335     173.158 183.384 179.720  1.00  0.00      A    H  
ATOM   4540 2HG2 ILE A 335     171.736 182.285 179.730  1.00  0.00      A    H  
ATOM   4541 3HG2 ILE A 335     172.767 182.293 178.390  1.00  0.00      A    H  
ATOM   4542 1HG1 ILE A 335     172.028 185.280 176.502  1.00  0.00      A    H  
ATOM   4543 2HG1 ILE A 335     172.546 183.584 176.462  1.00  0.00      A    H  
ATOM   4544  HD1 ILE A 335     174.179 185.724 178.025  1.00  0.00      A    H  
ATOM   4545  HD2 ILE A 335     174.357 183.895 177.645  1.00  0.00      A    H  
ATOM   4546  HD3 ILE A 335     174.443 185.108 176.382  1.00  0.00      A    H  
ATOM   4547  N   PRO A 336     168.920 182.482 179.778  1.00  0.00      A    N  
ATOM   4548  CA  PRO A 336     168.674 182.182 181.186  1.00  0.00      A    C  
ATOM   4549  C   PRO A 336     169.681 182.560 182.220  1.00  0.00      A    C  
ATOM   4550  O   PRO A 336     170.852 182.756 181.882  1.00  0.00      A    O  
ATOM   4551  CD  PRO A 336     168.522 181.372 178.944  1.00  0.00      A    C  
ATOM   4552  CB  PRO A 336     168.442 180.627 181.139  1.00  0.00      A    C  
ATOM   4553  CG  PRO A 336     167.729 180.371 179.801  1.00  0.00      A    C  
ATOM   4554  HD1 PRO A 336     167.880 181.814 178.152  1.00  0.00      A    H  
ATOM   4555  HD2 PRO A 336     169.413 180.892 178.485  1.00  0.00      A    H  
ATOM   4556  HA  PRO A 336     167.735 182.549 181.574  1.00  0.00      A    H  
ATOM   4557  HB1 PRO A 336     167.733 180.256 181.910  1.00  0.00      A    H  
ATOM   4558  HB2 PRO A 336     169.452 180.165 181.118  1.00  0.00      A    H  
ATOM   4559  HG1 PRO A 336     166.671 180.709 179.822  1.00  0.00      A    H  
ATOM   4560  HG2 PRO A 336     167.734 179.264 179.716  1.00  0.00      A    H  
ATOM   4561  N   ARG A 337     169.250 182.615 183.520  1.00  0.00      A    N  
ATOM   4562  CA  ARG A 337     170.155 182.633 184.596  1.00  0.00      A    C  
ATOM   4563  C   ARG A 337     170.657 181.250 185.065  1.00  0.00      A    C  
ATOM   4564  O   ARG A 337     171.862 181.010 185.286  1.00  0.00      A    O  
ATOM   4565  CB  ARG A 337     169.519 183.383 185.807  1.00  0.00      A    C  
ATOM   4566  CG  ARG A 337     170.384 183.528 187.075  1.00  0.00      A    C  
ATOM   4567  CD  ARG A 337     169.711 184.619 187.955  1.00  0.00      A    C  
ATOM   4568  NE  ARG A 337     170.587 184.745 189.131  1.00  0.00      A    N  
ATOM   4569  CZ  ARG A 337     170.219 185.289 190.307  1.00  0.00      A    C  
ATOM   4570  NH1 ARG A 337     169.237 186.167 190.299  1.00  0.00      A    N  
ATOM   4571  NH2 ARG A 337     170.827 184.983 191.470  1.00  0.00      A    N1+
ATOM   4572  HN  ARG A 337     168.278 182.628 183.746  1.00  0.00      A    H  
ATOM   4573  HA  ARG A 337     171.038 183.203 184.349  1.00  0.00      A    H  
ATOM   4574  HB1 ARG A 337     168.528 182.915 185.989  1.00  0.00      A    H  
ATOM   4575  HB2 ARG A 337     169.181 184.373 185.432  1.00  0.00      A    H  
ATOM   4576  HG1 ARG A 337     171.432 183.838 186.878  1.00  0.00      A    H  
ATOM   4577  HG2 ARG A 337     170.423 182.532 187.566  1.00  0.00      A    H  
ATOM   4578  HD1 ARG A 337     168.746 184.275 188.385  1.00  0.00      A    H  
ATOM   4579  HD2 ARG A 337     169.616 185.591 187.424  1.00  0.00      A    H  
ATOM   4580  HE  ARG A 337     171.385 184.156 189.260  1.00  0.00      A    H  
ATOM   4581 1HH1 ARG A 337     168.841 186.560 189.469  1.00  0.00      A    H  
ATOM   4582 2HH1 ARG A 337     169.134 186.699 191.139  1.00  0.00      A    H  
ATOM   4583 1HH2 ARG A 337     171.589 184.339 191.402  1.00  0.00      A    H  
ATOM   4584 2HH2 ARG A 337     170.705 185.523 192.303  1.00  0.00      A    H  
ATOM   4585  N   ARG A 338     169.775 180.260 185.071  1.00  0.00      A    N  
ATOM   4586  CA  ARG A 338     169.971 178.865 185.358  1.00  0.00      A    C  
ATOM   4587  C   ARG A 338     169.758 177.996 184.160  1.00  0.00      A    C  
ATOM   4588  O   ARG A 338     168.978 178.367 183.255  1.00  0.00      A    O  
ATOM   4589  CB  ARG A 338     169.083 178.523 186.612  1.00  0.00      A    C  
ATOM   4590  CG  ARG A 338     169.565 179.204 187.966  1.00  0.00      A    C  
ATOM   4591  CD  ARG A 338     170.914 178.809 188.585  1.00  0.00      A    C  
ATOM   4592  NE  ARG A 338     171.095 179.569 189.895  1.00  0.00      A    N  
ATOM   4593  CZ  ARG A 338     172.220 179.791 190.443  1.00  0.00      A    C  
ATOM   4594  NH1 ARG A 338     173.275 179.093 190.130  1.00  0.00      A    N  
ATOM   4595  NH2 ARG A 338     172.344 180.750 191.401  1.00  0.00      A    N1+
ATOM   4596  HN  ARG A 338     168.798 180.458 185.047  1.00  0.00      A    H  
ATOM   4597  HA  ARG A 338     171.002 178.689 185.628  1.00  0.00      A    H  
ATOM   4598  HB1 ARG A 338     169.097 177.427 186.793  1.00  0.00      A    H  
ATOM   4599  HB2 ARG A 338     168.028 178.761 186.357  1.00  0.00      A    H  
ATOM   4600  HG1 ARG A 338     168.777 178.914 188.693  1.00  0.00      A    H  
ATOM   4601  HG2 ARG A 338     169.721 180.299 187.853  1.00  0.00      A    H  
ATOM   4602  HD1 ARG A 338     171.786 178.886 187.900  1.00  0.00      A    H  
ATOM   4603  HD2 ARG A 338     170.916 177.738 188.881  1.00  0.00      A    H  
ATOM   4604  HE  ARG A 338     170.307 180.006 190.329  1.00  0.00      A    H  
ATOM   4605 1HH1 ARG A 338     173.254 178.402 189.408  1.00  0.00      A    H  
ATOM   4606 2HH1 ARG A 338     174.129 179.341 190.589  1.00  0.00      A    H  
ATOM   4607 1HH2 ARG A 338     171.595 181.334 191.717  1.00  0.00      A    H  
ATOM   4608 2HH2 ARG A 338     173.250 180.879 191.803  1.00  0.00      A    H  
ATOM   4609  N   ALA A 339     170.407 176.882 184.087  1.00  0.00      A    N  
ATOM   4610  CA  ALA A 339     170.444 176.146 182.810  1.00  0.00      A    C  
ATOM   4611  C   ALA A 339     169.041 175.448 182.390  1.00  0.00      A    C  
ATOM   4612  O   ALA A 339     168.225 175.106 183.283  1.00  0.00      A    O  
ATOM   4613  CB  ALA A 339     171.502 175.062 182.902  1.00  0.00      A    C  
ATOM   4614  HN  ALA A 339     170.997 176.483 184.785  1.00  0.00      A    H  
ATOM   4615  HA  ALA A 339     170.806 176.916 182.144  1.00  0.00      A    H  
ATOM   4616  HB1 ALA A 339     171.487 174.429 181.988  1.00  0.00      A    H  
ATOM   4617  HB2 ALA A 339     172.555 175.377 183.065  1.00  0.00      A    H  
ATOM   4618  HB3 ALA A 339     171.342 174.348 183.737  1.00  0.00      A    H  
ATOM   4619  N   PRO A 340     168.735 175.327 181.129  1.00  0.00      A    N  
ATOM   4620  CA  PRO A 340     167.513 174.703 180.615  1.00  0.00      A    C  
ATOM   4621  C   PRO A 340     167.414 173.217 180.682  1.00  0.00      A    C  
ATOM   4622  O   PRO A 340     168.414 172.528 180.671  1.00  0.00      A    O  
ATOM   4623  CD  PRO A 340     169.416 176.082 180.064  1.00  0.00      A    C  
ATOM   4624  CB  PRO A 340     167.463 175.266 179.146  1.00  0.00      A    C  
ATOM   4625  CG  PRO A 340     168.405 176.526 179.107  1.00  0.00      A    C  
ATOM   4626  HD1 PRO A 340     169.993 176.944 180.462  1.00  0.00      A    H  
ATOM   4627  HD2 PRO A 340     170.131 175.305 179.719  1.00  0.00      A    H  
ATOM   4628  HA  PRO A 340     166.673 175.140 181.136  1.00  0.00      A    H  
ATOM   4629  HB1 PRO A 340     166.435 175.513 178.807  1.00  0.00      A    H  
ATOM   4630  HB2 PRO A 340     168.027 174.574 178.484  1.00  0.00      A    H  
ATOM   4631  HG1 PRO A 340     167.847 177.376 179.555  1.00  0.00      A    H  
ATOM   4632  HG2 PRO A 340     168.731 176.732 178.065  1.00  0.00      A    H  
ATOM   4633  N   PHE A 341     166.156 172.686 180.771  1.00  0.00      A    N  
ATOM   4634  CA  PHE A 341     165.803 171.266 180.920  1.00  0.00      A    C  
ATOM   4635  C   PHE A 341     166.275 170.538 179.667  1.00  0.00      A    C  
ATOM   4636  O   PHE A 341     166.890 169.502 179.717  1.00  0.00      A    O  
ATOM   4637  CB  PHE A 341     164.276 170.990 181.212  1.00  0.00      A    C  
ATOM   4638  CG  PHE A 341     163.948 171.423 182.594  1.00  0.00      A    C  
ATOM   4639  CD1 PHE A 341     164.756 171.043 183.719  1.00  0.00      A    C  
ATOM   4640  CE1 PHE A 341     164.286 171.408 185.040  1.00  0.00      A    C  
ATOM   4641  CZ  PHE A 341     163.136 172.048 185.313  1.00  0.00      A    C  
ATOM   4642  CD2 PHE A 341     162.784 172.165 182.891  1.00  0.00      A    C  
ATOM   4643  CE2 PHE A 341     162.336 172.418 184.193  1.00  0.00      A    C  
ATOM   4644  HN  PHE A 341     165.381 173.286 180.956  1.00  0.00      A    H  
ATOM   4645  HA  PHE A 341     166.418 170.842 181.700  1.00  0.00      A    H  
ATOM   4646  HB1 PHE A 341     164.190 169.884 181.277  1.00  0.00      A    H  
ATOM   4647  HB2 PHE A 341     163.574 171.466 180.495  1.00  0.00      A    H  
ATOM   4648  HD1 PHE A 341     165.667 170.464 183.693  1.00  0.00      A    H  
ATOM   4649  HE1 PHE A 341     164.973 171.362 185.872  1.00  0.00      A    H  
ATOM   4650  HZ  PHE A 341     162.979 172.239 186.364  1.00  0.00      A    H  
ATOM   4651  HD2 PHE A 341     162.213 172.369 181.997  1.00  0.00      A    H  
ATOM   4652  HE2 PHE A 341     161.385 172.907 184.340  1.00  0.00      A    H  
ATOM   4653  N   ASP A 342     165.989 171.172 178.490  1.00  0.00      A    N  
ATOM   4654  CA  ASP A 342     166.382 170.803 177.112  1.00  0.00      A    C  
ATOM   4655  C   ASP A 342     167.884 170.457 176.995  1.00  0.00      A    C  
ATOM   4656  O   ASP A 342     168.315 169.586 176.217  1.00  0.00      A    O  
ATOM   4657  CB  ASP A 342     166.195 172.101 176.248  1.00  0.00      A    C  
ATOM   4658  CG  ASP A 342     164.695 172.497 176.276  1.00  0.00      A    C  
ATOM   4659  OD1 ASP A 342     163.900 172.101 175.443  1.00  0.00      A    O  
ATOM   4660  OD2 ASP A 342     164.370 173.182 177.279  1.00  0.00      A    O1-
ATOM   4661  HN  ASP A 342     165.393 171.971 178.493  1.00  0.00      A    H  
ATOM   4662  HA  ASP A 342     165.690 169.993 176.934  1.00  0.00      A    H  
ATOM   4663  HB1 ASP A 342     166.632 171.996 175.231  1.00  0.00      A    H  
ATOM   4664  HB2 ASP A 342     166.833 172.888 176.705  1.00  0.00      A    H  
ATOM   4665  N   LEU A 343     168.820 171.170 177.730  1.00  0.00      A    N  
ATOM   4666  CA  LEU A 343     170.269 170.973 177.528  1.00  0.00      A    C  
ATOM   4667  C   LEU A 343     170.711 169.758 178.409  1.00  0.00      A    C  
ATOM   4668  O   LEU A 343     171.751 169.036 178.142  1.00  0.00      A    O  
ATOM   4669  CB  LEU A 343     170.775 172.350 178.005  1.00  0.00      A    C  
ATOM   4670  CG  LEU A 343     172.269 172.506 177.762  1.00  0.00      A    C  
ATOM   4671  CD1 LEU A 343     172.546 172.795 176.309  1.00  0.00      A    C  
ATOM   4672  CD2 LEU A 343     172.800 173.611 178.702  1.00  0.00      A    C  
ATOM   4673  HN  LEU A 343     168.673 171.943 178.342  1.00  0.00      A    H  
ATOM   4674  HA  LEU A 343     170.502 170.767 176.493  1.00  0.00      A    H  
ATOM   4675  HB1 LEU A 343     170.732 172.280 179.113  1.00  0.00      A    H  
ATOM   4676  HB2 LEU A 343     170.235 173.273 177.704  1.00  0.00      A    H  
ATOM   4677  HG  LEU A 343     172.759 171.569 178.101  1.00  0.00      A    H  
ATOM   4678 1HD1 LEU A 343     172.070 172.118 175.569  1.00  0.00      A    H  
ATOM   4679 2HD1 LEU A 343     172.270 173.804 175.933  1.00  0.00      A    H  
ATOM   4680 3HD1 LEU A 343     173.651 172.710 176.228  1.00  0.00      A    H  
ATOM   4681 1HD2 LEU A 343     172.872 173.361 179.782  1.00  0.00      A    H  
ATOM   4682 2HD2 LEU A 343     173.697 173.983 178.164  1.00  0.00      A    H  
ATOM   4683 3HD2 LEU A 343     172.092 174.467 178.694  1.00  0.00      A    H  
ATOM   4684  N   PHE A 344     169.891 169.345 179.462  1.00  0.00      A    N  
ATOM   4685  CA  PHE A 344     170.170 168.210 180.217  1.00  0.00      A    C  
ATOM   4686  C   PHE A 344     169.480 166.869 179.851  1.00  0.00      A    C  
ATOM   4687  O   PHE A 344     170.029 165.772 180.073  1.00  0.00      A    O  
ATOM   4688  CB  PHE A 344     169.623 168.502 181.687  1.00  0.00      A    C  
ATOM   4689  CG  PHE A 344     170.359 169.776 182.260  1.00  0.00      A    C  
ATOM   4690  CD1 PHE A 344     171.757 169.676 182.441  1.00  0.00      A    C  
ATOM   4691  CE1 PHE A 344     172.419 170.704 183.044  1.00  0.00      A    C  
ATOM   4692  CZ  PHE A 344     171.657 171.691 183.626  1.00  0.00      A    C  
ATOM   4693  CD2 PHE A 344     169.613 170.789 182.837  1.00  0.00      A    C  
ATOM   4694  CE2 PHE A 344     170.294 171.808 183.549  1.00  0.00      A    C  
ATOM   4695  HN  PHE A 344     169.052 169.850 179.645  1.00  0.00      A    H  
ATOM   4696  HA  PHE A 344     171.214 167.938 180.197  1.00  0.00      A    H  
ATOM   4697  HB1 PHE A 344     169.848 167.678 182.397  1.00  0.00      A    H  
ATOM   4698  HB2 PHE A 344     168.542 168.754 181.657  1.00  0.00      A    H  
ATOM   4699  HD1 PHE A 344     172.314 168.819 182.093  1.00  0.00      A    H  
ATOM   4700  HE1 PHE A 344     173.474 170.802 183.253  1.00  0.00      A    H  
ATOM   4701  HZ  PHE A 344     172.209 172.388 184.239  1.00  0.00      A    H  
ATOM   4702  HD2 PHE A 344     168.537 170.719 182.777  1.00  0.00      A    H  
ATOM   4703  HE2 PHE A 344     169.770 172.621 184.031  1.00  0.00      A    H  
ATOM   4704  N   GLU A 345     168.316 166.942 179.184  1.00  0.00      A    N  
ATOM   4705  CA  GLU A 345     167.685 165.852 178.444  1.00  0.00      A    C  
ATOM   4706  C   GLU A 345     168.604 165.535 177.271  1.00  0.00      A    C  
ATOM   4707  O   GLU A 345     168.938 166.319 176.423  1.00  0.00      A    O  
ATOM   4708  CB  GLU A 345     166.304 166.188 177.945  1.00  0.00      A    C  
ATOM   4709  CG  GLU A 345     165.597 165.149 177.006  1.00  0.00      A    C  
ATOM   4710  CD  GLU A 345     164.256 165.629 176.498  1.00  0.00      A    C  
ATOM   4711  OE1 GLU A 345     163.259 165.022 176.861  1.00  0.00      A    O  
ATOM   4712  OE2 GLU A 345     164.172 166.582 175.691  1.00  0.00      A    O1-
ATOM   4713  HN  GLU A 345     167.785 167.786 179.151  1.00  0.00      A    H  
ATOM   4714  HA  GLU A 345     167.655 164.965 179.059  1.00  0.00      A    H  
ATOM   4715  HB1 GLU A 345     166.410 167.144 177.389  1.00  0.00      A    H  
ATOM   4716  HB2 GLU A 345     165.638 166.496 178.779  1.00  0.00      A    H  
ATOM   4717  HG1 GLU A 345     165.499 164.199 177.573  1.00  0.00      A    H  
ATOM   4718  HG2 GLU A 345     166.162 164.911 176.079  1.00  0.00      A    H  
ATOM   4719  N   ASN A 346     169.162 164.313 177.270  1.00  0.00      A    N  
ATOM   4720  CA  ASN A 346     170.159 163.936 176.231  1.00  0.00      A    C  
ATOM   4721  C   ASN A 346     169.418 163.197 175.032  1.00  0.00      A    C  
ATOM   4722  O   ASN A 346     170.024 162.431 174.238  1.00  0.00      A    O  
ATOM   4723  CB  ASN A 346     171.266 162.926 176.843  1.00  0.00      A    C  
ATOM   4724  CG  ASN A 346     171.943 163.582 178.013  1.00  0.00      A    C  
ATOM   4725  OD1 ASN A 346     172.581 164.614 177.805  1.00  0.00      A    O  
ATOM   4726  ND2 ASN A 346     171.746 163.002 179.222  1.00  0.00      A    N  
ATOM   4727  HN  ASN A 346     169.119 163.687 178.045  1.00  0.00      A    H  
ATOM   4728  HA  ASN A 346     170.608 164.827 175.816  1.00  0.00      A    H  
ATOM   4729  HB1 ASN A 346     172.051 162.690 176.093  1.00  0.00      A    H  
ATOM   4730  HB2 ASN A 346     170.776 161.973 177.137  1.00  0.00      A    H  
ATOM   4731 1HD2 ASN A 346     171.079 162.258 179.270  1.00  0.00      A    H  
ATOM   4732 2HD2 ASN A 346     172.401 163.316 179.909  1.00  0.00      A    H  
ATOM   4733  N   LYS A 347     168.074 163.376 174.959  1.00  0.00      A    N  
ATOM   4734  CA  LYS A 347     167.292 162.415 174.235  1.00  0.00      A    C  
ATOM   4735  C   LYS A 347     167.067 162.793 172.815  1.00  0.00      A    C  
ATOM   4736  O   LYS A 347     166.824 161.925 171.948  1.00  0.00      A    O  
ATOM   4737  CB  LYS A 347     165.894 162.223 174.983  1.00  0.00      A    C  
ATOM   4738  CG  LYS A 347     164.987 161.085 174.431  1.00  0.00      A    C  
ATOM   4739  CD  LYS A 347     163.666 160.967 175.352  1.00  0.00      A    C  
ATOM   4740  CE  LYS A 347     164.006 160.687 176.784  1.00  0.00      A    C  
ATOM   4741  NZ  LYS A 347     162.698 160.589 177.469  1.00  0.00      A    N1+
ATOM   4742  HN  LYS A 347     167.638 163.936 175.659  1.00  0.00      A    H  
ATOM   4743  HA  LYS A 347     167.909 161.537 174.114  1.00  0.00      A    H  
ATOM   4744  HB1 LYS A 347     165.326 163.173 174.890  1.00  0.00      A    H  
ATOM   4745  HB2 LYS A 347     166.257 161.926 175.990  1.00  0.00      A    H  
ATOM   4746  HG1 LYS A 347     165.528 160.120 174.533  1.00  0.00      A    H  
ATOM   4747  HG2 LYS A 347     164.809 161.283 173.353  1.00  0.00      A    H  
ATOM   4748  HD1 LYS A 347     163.047 160.121 174.983  1.00  0.00      A    H  
ATOM   4749  HD2 LYS A 347     163.038 161.880 175.279  1.00  0.00      A    H  
ATOM   4750  HE1 LYS A 347     164.585 161.525 177.227  1.00  0.00      A    H  
ATOM   4751  HE2 LYS A 347     164.497 159.702 176.935  1.00  0.00      A    H  
ATOM   4752  HZ1 LYS A 347     162.801 160.277 178.456  1.00  0.00      A    H  
ATOM   4753  HZ2 LYS A 347     162.199 161.501 177.444  1.00  0.00      A    H  
ATOM   4754  HZ3 LYS A 347     162.157 159.901 176.906  1.00  0.00      A    H  
ATOM   4755  N   LYS A 348     167.094 164.040 172.496  1.00  0.00      A    N  
ATOM   4756  CA  LYS A 348     166.540 164.493 171.235  1.00  0.00      A    C  
ATOM   4757  C   LYS A 348     167.109 165.782 170.758  1.00  0.00      A    C  
ATOM   4758  O   LYS A 348     167.769 166.583 171.436  1.00  0.00      A    O  
ATOM   4759  CB  LYS A 348     164.990 164.521 171.288  1.00  0.00      A    C  
ATOM   4760  CG  LYS A 348     164.307 165.370 172.430  1.00  0.00      A    C  
ATOM   4761  CD  LYS A 348     162.803 165.298 172.142  1.00  0.00      A    C  
ATOM   4762  CE  LYS A 348     161.931 166.210 173.048  1.00  0.00      A    C  
ATOM   4763  NZ  LYS A 348     161.877 165.645 174.387  1.00  0.00      A    N1+
ATOM   4764  HN  LYS A 348     167.514 164.726 173.085  1.00  0.00      A    H  
ATOM   4765  HA  LYS A 348     166.665 163.773 170.439  1.00  0.00      A    H  
ATOM   4766  HB1 LYS A 348     164.592 163.491 171.408  1.00  0.00      A    H  
ATOM   4767  HB2 LYS A 348     164.568 164.847 170.313  1.00  0.00      A    H  
ATOM   4768  HG1 LYS A 348     164.574 166.448 172.460  1.00  0.00      A    H  
ATOM   4769  HG2 LYS A 348     164.636 164.915 173.388  1.00  0.00      A    H  
ATOM   4770  HD1 LYS A 348     162.413 164.277 171.943  1.00  0.00      A    H  
ATOM   4771  HD2 LYS A 348     162.744 165.722 171.117  1.00  0.00      A    H  
ATOM   4772  HE1 LYS A 348     160.948 166.257 172.532  1.00  0.00      A    H  
ATOM   4773  HE2 LYS A 348     162.337 167.239 173.148  1.00  0.00      A    H  
ATOM   4774  HZ1 LYS A 348     161.529 164.666 174.441  1.00  0.00      A    H  
ATOM   4775  HZ2 LYS A 348     162.822 165.606 174.820  1.00  0.00      A    H  
ATOM   4776  HZ3 LYS A 348     161.257 166.150 175.051  1.00  0.00      A    H  
ATOM   4777  N   LYS A 349     166.890 166.082 169.451  1.00  0.00      A    N  
ATOM   4778  CA  LYS A 349     167.168 167.418 168.918  1.00  0.00      A    C  
ATOM   4779  C   LYS A 349     166.492 168.572 169.628  1.00  0.00      A    C  
ATOM   4780  O   LYS A 349     165.436 168.512 170.144  1.00  0.00      A    O  
ATOM   4781  CB  LYS A 349     166.860 167.278 167.343  1.00  0.00      A    C  
ATOM   4782  CG  LYS A 349     167.867 166.267 166.730  1.00  0.00      A    C  
ATOM   4783  CD  LYS A 349     167.561 166.092 165.263  1.00  0.00      A    C  
ATOM   4784  CE  LYS A 349     168.328 165.040 164.578  1.00  0.00      A    C  
ATOM   4785  NZ  LYS A 349     169.686 165.496 164.428  1.00  0.00      A    N1+
ATOM   4786  HN  LYS A 349     166.544 165.406 168.805  1.00  0.00      A    H  
ATOM   4787  HA  LYS A 349     168.215 167.483 169.178  1.00  0.00      A    H  
ATOM   4788  HB1 LYS A 349     166.958 168.299 166.915  1.00  0.00      A    H  
ATOM   4789  HB2 LYS A 349     165.860 166.951 166.987  1.00  0.00      A    H  
ATOM   4790  HG1 LYS A 349     167.679 165.231 167.084  1.00  0.00      A    H  
ATOM   4791  HG2 LYS A 349     168.901 166.507 167.058  1.00  0.00      A    H  
ATOM   4792  HD1 LYS A 349     167.585 167.115 164.829  1.00  0.00      A    H  
ATOM   4793  HD2 LYS A 349     166.507 165.743 165.212  1.00  0.00      A    H  
ATOM   4794  HE1 LYS A 349     167.919 165.045 163.546  1.00  0.00      A    H  
ATOM   4795  HE2 LYS A 349     168.359 164.104 165.176  1.00  0.00      A    H  
ATOM   4796  HZ1 LYS A 349     170.291 164.657 164.532  1.00  0.00      A    H  
ATOM   4797  HZ2 LYS A 349     169.799 166.010 163.531  1.00  0.00      A    H  
ATOM   4798  HZ3 LYS A 349     169.920 166.161 165.193  1.00  0.00      A    H  
ATOM   4799  N   LYS A 350     167.159 169.688 169.554  1.00  0.00      A    N  
ATOM   4800  CA  LYS A 350     166.747 170.864 170.244  1.00  0.00      A    C  
ATOM   4801  C   LYS A 350     165.869 171.767 169.412  1.00  0.00      A    C  
ATOM   4802  O   LYS A 350     165.764 171.681 168.177  1.00  0.00      A    O  
ATOM   4803  CB  LYS A 350     167.975 171.729 170.783  1.00  0.00      A    C  
ATOM   4804  CG  LYS A 350     168.925 170.738 171.458  1.00  0.00      A    C  
ATOM   4805  CD  LYS A 350     168.324 169.967 172.646  1.00  0.00      A    C  
ATOM   4806  CE  LYS A 350     169.341 168.939 173.138  1.00  0.00      A    C  
ATOM   4807  NZ  LYS A 350     168.689 168.060 174.164  1.00  0.00      A    N1+
ATOM   4808  HN  LYS A 350     167.936 169.763 168.934  1.00  0.00      A    H  
ATOM   4809  HA  LYS A 350     166.114 170.559 171.064  1.00  0.00      A    H  
ATOM   4810  HB1 LYS A 350     167.737 172.467 171.580  1.00  0.00      A    H  
ATOM   4811  HB2 LYS A 350     168.533 172.214 169.954  1.00  0.00      A    H  
ATOM   4812  HG1 LYS A 350     169.765 171.411 171.732  1.00  0.00      A    H  
ATOM   4813  HG2 LYS A 350     169.321 170.058 170.674  1.00  0.00      A    H  
ATOM   4814  HD1 LYS A 350     167.457 169.383 172.271  1.00  0.00      A    H  
ATOM   4815  HD2 LYS A 350     167.953 170.667 173.425  1.00  0.00      A    H  
ATOM   4816  HE1 LYS A 350     170.217 169.457 173.586  1.00  0.00      A    H  
ATOM   4817  HE2 LYS A 350     169.726 168.329 172.294  1.00  0.00      A    H  
ATOM   4818  HZ1 LYS A 350     168.668 168.546 175.083  1.00  0.00      A    H  
ATOM   4819  HZ2 LYS A 350     167.698 167.943 173.869  1.00  0.00      A    H  
ATOM   4820  HZ3 LYS A 350     169.231 167.198 174.376  1.00  0.00      A    H  
ATOM   4821  N   ASN A 351     165.087 172.592 170.145  1.00  0.00      A    N  
ATOM   4822  CA  ASN A 351     163.987 173.487 169.670  1.00  0.00      A    C  
ATOM   4823  C   ASN A 351     164.132 174.869 170.292  1.00  0.00      A    C  
ATOM   4824  O   ASN A 351     163.121 175.541 170.515  1.00  0.00      A    O  
ATOM   4825  CB  ASN A 351     162.581 172.892 169.978  1.00  0.00      A    C  
ATOM   4826  CG  ASN A 351     162.431 171.456 169.548  1.00  0.00      A    C  
ATOM   4827  OD1 ASN A 351     162.738 170.531 170.296  1.00  0.00      A    O  
ATOM   4828  ND2 ASN A 351     161.962 171.298 168.292  1.00  0.00      A    N  
ATOM   4829  HN  ASN A 351     165.143 172.451 171.130  1.00  0.00      A    H  
ATOM   4830  HA  ASN A 351     164.151 173.651 168.615  1.00  0.00      A    H  
ATOM   4831  HB1 ASN A 351     161.790 173.512 169.505  1.00  0.00      A    H  
ATOM   4832  HB2 ASN A 351     162.419 173.006 171.071  1.00  0.00      A    H  
ATOM   4833 1HD2 ASN A 351     161.631 172.084 167.770  1.00  0.00      A    H  
ATOM   4834 2HD2 ASN A 351     161.723 170.401 167.920  1.00  0.00      A    H  
ATOM   4835  N   ASN A 352     165.417 175.280 170.693  1.00  0.00      A    N  
ATOM   4836  CA  ASN A 352     165.607 176.499 171.482  1.00  0.00      A    C  
ATOM   4837  C   ASN A 352     165.738 177.819 170.659  1.00  0.00      A    C  
ATOM   4838  O   ASN A 352     165.652 178.969 171.189  1.00  0.00      A    O  
ATOM   4839  CB  ASN A 352     166.784 176.403 172.456  1.00  0.00      A    C  
ATOM   4840  CG  ASN A 352     166.496 175.472 173.590  1.00  0.00      A    C  
ATOM   4841  OD1 ASN A 352     165.373 175.116 173.862  1.00  0.00      A    O  
ATOM   4842  ND2 ASN A 352     167.573 175.041 174.344  1.00  0.00      A    N  
ATOM   4843  HN  ASN A 352     166.176 174.786 170.276  1.00  0.00      A    H  
ATOM   4844  HA  ASN A 352     164.748 176.678 172.113  1.00  0.00      A    H  
ATOM   4845  HB1 ASN A 352     167.171 177.384 172.806  1.00  0.00      A    H  
ATOM   4846  HB2 ASN A 352     167.658 176.177 171.809  1.00  0.00      A    H  
ATOM   4847 1HD2 ASN A 352     168.432 175.504 174.126  1.00  0.00      A    H  
ATOM   4848 2HD2 ASN A 352     167.432 174.422 175.117  1.00  0.00      A    H  
ATOM   4849  N   ILE A 353     165.990 177.744 169.330  1.00  0.00      A    N  
ATOM   4850  CA  ILE A 353     166.227 178.895 168.489  1.00  0.00      A    C  
ATOM   4851  C   ILE A 353     165.029 178.825 167.528  1.00  0.00      A    C  
ATOM   4852  O   ILE A 353     164.875 177.776 166.843  1.00  0.00      A    O  
ATOM   4853  CB  ILE A 353     167.573 178.981 167.720  1.00  0.00      A    C  
ATOM   4854  CG2 ILE A 353     167.527 179.929 166.504  1.00  0.00      A    C  
ATOM   4855  CG1 ILE A 353     168.817 179.028 168.586  1.00  0.00      A    C  
ATOM   4856  CD  ILE A 353     168.973 180.240 169.563  1.00  0.00      A    C  
ATOM   4857  HN  ILE A 353     165.979 176.878 168.837  1.00  0.00      A    H  
ATOM   4858  HA  ILE A 353     166.108 179.767 169.114  1.00  0.00      A    H  
ATOM   4859  HB  ILE A 353     167.630 177.971 167.259  1.00  0.00      A    H  
ATOM   4860 1HG2 ILE A 353     167.412 181.009 166.736  1.00  0.00      A    H  
ATOM   4861 2HG2 ILE A 353     168.537 179.875 166.044  1.00  0.00      A    H  
ATOM   4862 3HG2 ILE A 353     166.806 179.439 165.815  1.00  0.00      A    H  
ATOM   4863 1HG1 ILE A 353     169.618 179.050 167.817  1.00  0.00      A    H  
ATOM   4864 2HG1 ILE A 353     168.803 178.092 169.184  1.00  0.00      A    H  
ATOM   4865  HD1 ILE A 353     168.441 180.017 170.512  1.00  0.00      A    H  
ATOM   4866  HD2 ILE A 353     169.987 180.490 169.942  1.00  0.00      A    H  
ATOM   4867  HD3 ILE A 353     168.626 181.135 169.003  1.00  0.00      A    H  
ATOM   4868  N   LYS A 354     164.155 179.793 167.417  1.00  0.00      A    N  
ATOM   4869  CA  LYS A 354     162.949 179.721 166.571  1.00  0.00      A    C  
ATOM   4870  C   LYS A 354     163.172 180.627 165.356  1.00  0.00      A    C  
ATOM   4871  O   LYS A 354     163.398 181.842 165.465  1.00  0.00      A    O  
ATOM   4872  CB  LYS A 354     161.716 180.253 167.323  1.00  0.00      A    C  
ATOM   4873  CG  LYS A 354     161.421 179.427 168.561  1.00  0.00      A    C  
ATOM   4874  CD  LYS A 354     160.144 179.891 169.307  1.00  0.00      A    C  
ATOM   4875  CE  LYS A 354     159.854 179.243 170.598  1.00  0.00      A    C  
ATOM   4876  NZ  LYS A 354     159.393 177.813 170.583  1.00  0.00      A    N1+
ATOM   4877  HN  LYS A 354     164.478 180.619 167.874  1.00  0.00      A    H  
ATOM   4878  HA  LYS A 354     162.734 178.708 166.264  1.00  0.00      A    H  
ATOM   4879  HB1 LYS A 354     160.846 180.118 166.644  1.00  0.00      A    H  
ATOM   4880  HB2 LYS A 354     161.870 181.322 167.585  1.00  0.00      A    H  
ATOM   4881  HG1 LYS A 354     162.333 179.462 169.194  1.00  0.00      A    H  
ATOM   4882  HG2 LYS A 354     161.303 178.381 168.206  1.00  0.00      A    H  
ATOM   4883  HD1 LYS A 354     159.385 179.901 168.496  1.00  0.00      A    H  
ATOM   4884  HD2 LYS A 354     160.365 180.923 169.652  1.00  0.00      A    H  
ATOM   4885  HE1 LYS A 354     159.011 179.858 170.980  1.00  0.00      A    H  
ATOM   4886  HE2 LYS A 354     160.551 179.400 171.448  1.00  0.00      A    H  
ATOM   4887  HZ1 LYS A 354     159.925 177.229 169.905  1.00  0.00      A    H  
ATOM   4888  HZ2 LYS A 354     159.460 177.272 171.469  1.00  0.00      A    H  
ATOM   4889  HZ3 LYS A 354     158.404 177.751 170.267  1.00  0.00      A    H  
ATOM   4890  N   LEU A 355     163.136 180.033 164.161  1.00  0.00      A    N  
ATOM   4891  CA  LEU A 355     163.273 180.885 162.947  1.00  0.00      A    C  
ATOM   4892  C   LEU A 355     161.845 181.201 162.443  1.00  0.00      A    C  
ATOM   4893  O   LEU A 355     161.028 180.315 162.316  1.00  0.00      A    O  
ATOM   4894  CB  LEU A 355     164.060 180.153 161.814  1.00  0.00      A    C  
ATOM   4895  CG  LEU A 355     164.032 180.960 160.493  1.00  0.00      A    C  
ATOM   4896  CD1 LEU A 355     164.936 182.232 160.494  1.00  0.00      A    C  
ATOM   4897  CD2 LEU A 355     164.448 180.131 159.261  1.00  0.00      A    C  
ATOM   4898  HN  LEU A 355     163.021 179.061 163.969  1.00  0.00      A    H  
ATOM   4899  HA  LEU A 355     163.806 181.804 163.142  1.00  0.00      A    H  
ATOM   4900  HB1 LEU A 355     163.722 179.101 161.695  1.00  0.00      A    H  
ATOM   4901  HB2 LEU A 355     165.138 180.072 162.070  1.00  0.00      A    H  
ATOM   4902  HG  LEU A 355     162.969 181.238 160.330  1.00  0.00      A    H  
ATOM   4903 1HD1 LEU A 355     164.959 182.834 159.560  1.00  0.00      A    H  
ATOM   4904 2HD1 LEU A 355     164.508 182.850 161.312  1.00  0.00      A    H  
ATOM   4905 3HD1 LEU A 355     165.998 182.142 160.808  1.00  0.00      A    H  
ATOM   4906 1HD2 LEU A 355     163.858 179.212 159.057  1.00  0.00      A    H  
ATOM   4907 2HD2 LEU A 355     164.462 180.794 158.369  1.00  0.00      A    H  
ATOM   4908 3HD2 LEU A 355     165.518 179.946 159.499  1.00  0.00      A    H  
ATOM   4909  N   TYR A 356     161.647 182.487 162.130  1.00  0.00      A    N  
ATOM   4910  CA  TYR A 356     160.389 183.099 161.612  1.00  0.00      A    C  
ATOM   4911  C   TYR A 356     160.707 183.589 160.179  1.00  0.00      A    C  
ATOM   4912  O   TYR A 356     161.746 184.235 159.959  1.00  0.00      A    O  
ATOM   4913  CB  TYR A 356     159.947 184.288 162.449  1.00  0.00      A    C  
ATOM   4914  CG  TYR A 356     159.328 183.821 163.696  1.00  0.00      A    C  
ATOM   4915  CD1 TYR A 356     160.073 183.199 164.704  1.00  0.00      A    C  
ATOM   4916  CE1 TYR A 356     159.402 182.501 165.700  1.00  0.00      A    C  
ATOM   4917  CZ  TYR A 356     158.053 182.452 165.719  1.00  0.00      A    C  
ATOM   4918  OH  TYR A 356     157.474 181.914 166.867  1.00  0.00      A    O  
ATOM   4919  CD2 TYR A 356     157.884 183.832 163.732  1.00  0.00      A    C  
ATOM   4920  CE2 TYR A 356     157.241 183.095 164.735  1.00  0.00      A    C  
ATOM   4921  HN  TYR A 356     162.374 183.157 162.260  1.00  0.00      A    H  
ATOM   4922  HA  TYR A 356     159.637 182.325 161.656  1.00  0.00      A    H  
ATOM   4923  HB1 TYR A 356     159.241 185.015 161.993  1.00  0.00      A    H  
ATOM   4924  HB2 TYR A 356     160.835 184.946 162.563  1.00  0.00      A    H  
ATOM   4925  HD1 TYR A 356     161.145 183.074 164.761  1.00  0.00      A    H  
ATOM   4926  HE1 TYR A 356     159.966 182.042 166.499  1.00  0.00      A    H  
ATOM   4927  HH  TYR A 356     156.527 182.061 166.810  1.00  0.00      A    H  
ATOM   4928  HD2 TYR A 356     157.337 184.253 162.901  1.00  0.00      A    H  
ATOM   4929  HE2 TYR A 356     156.163 183.098 164.805  1.00  0.00      A    H  
ATOM   4930  N   VAL A 357     159.850 183.313 159.194  1.00  0.00      A    N  
ATOM   4931  CA  VAL A 357     160.150 183.725 157.849  1.00  0.00      A    C  
ATOM   4932  C   VAL A 357     158.830 184.308 157.438  1.00  0.00      A    C  
ATOM   4933  O   VAL A 357     157.795 183.685 157.374  1.00  0.00      A    O  
ATOM   4934  CB  VAL A 357     160.462 182.546 157.021  1.00  0.00      A    C  
ATOM   4935  CG1 VAL A 357     160.260 182.889 155.547  1.00  0.00      A    C
[truncated: 1,462,101 more chars]
