# Supplementary material for: New Class of Hsp90 C-Terminal Domain Inhibitors with Anti-tumor Properties against Triple-Negative Breast Cancer
Source: J Med Chem. 2024 Jul 23;67(15):12984–3018. doi: 10.1021/acs.jmedchem.4c00932 (PMC11320583; doi:10.1021/acs.jmedchem.4c00932)
Supplement: Supplementary file 4 — jm4c00932_si_004.pdb [file jm4c00932_si_004.pdb]

TITLE     Hsp90_TZS - preprocessed
REMARK   4      COMPLIES WITH FORMAT V. 3.0, 1-DEC-2006
REMARK 888
REMARK 888 WRITTEN BY MAESTRO (A PRODUCT OF SCHRODINGER, LLC)
CRYST1  120.434   99.406  133.816  90.00  90.00  90.00 P1            0
ATOM      1  CH3 ACE A   9     150.309 174.943 105.980  1.00  0.00           C  
ATOM      2  C   ACE A   9     151.621 174.823 106.755  1.00  0.00           C  
ATOM      3  O   ACE A   9     152.296 175.828 106.968  1.00  0.00           O  
ATOM      4  H1  ACE A   9     150.139 176.006 105.699  1.00  0.00           H  
ATOM      5  H2  ACE A   9     150.360 174.317 105.061  1.00  0.00           H  
ATOM      6  H3  ACE A   9     149.467 174.586 106.615  1.00  0.00           H  
ATOM      7  N   GLU A  10     152.049 173.594 107.213  1.00  0.00      A    N  
ATOM      8  CA  GLU A  10     153.312 173.486 107.957  1.00  0.00      A    C  
ATOM      9  C   GLU A  10     153.675 172.071 108.383  1.00  0.00      A    C  
ATOM     10  O   GLU A  10     152.792 171.267 108.563  1.00  0.00      A    O  
ATOM     11  CB  GLU A  10     153.179 174.324 109.257  1.00  0.00      A    C  
ATOM     12  CG  GLU A  10     153.494 175.778 109.040  1.00  0.00      A    C  
ATOM     13  CD  GLU A  10     152.342 176.529 108.251  1.00  0.00      A    C  
ATOM     14  OE1 GLU A  10     152.203 176.182 107.078  1.00  0.00      A    O  
ATOM     15  OE2 GLU A  10     151.652 177.425 108.761  1.00  0.00      A    O1-
ATOM     16  HT2 GLU A  10     151.478 172.744 107.032  1.00  0.00      A    H  
ATOM     17  HA  GLU A  10     154.154 173.761 107.339  1.00  0.00      A    H  
ATOM     18  HB1 GLU A  10     153.941 173.874 109.930  1.00  0.00      A    H  
ATOM     19  HB2 GLU A  10     152.237 174.045 109.776  1.00  0.00      A    H  
ATOM     20  HG1 GLU A  10     154.439 176.090 108.546  1.00  0.00      A    H  
ATOM     21  HG2 GLU A  10     153.458 176.181 110.074  1.00  0.00      A    H  
ATOM     22  N   GLU A  11     154.984 171.718 108.415  1.00  0.00      A    N  
ATOM     23  CA  GLU A  11     155.455 170.364 108.723  1.00  0.00      A    C  
ATOM     24  C   GLU A  11     156.150 170.378 110.025  1.00  0.00      A    C  
ATOM     25  O   GLU A  11     156.220 169.275 110.653  1.00  0.00      A    O  
ATOM     26  CB  GLU A  11     156.290 169.656 107.676  1.00  0.00      A    C  
ATOM     27  CG  GLU A  11     157.673 170.303 107.336  1.00  0.00      A    C  
ATOM     28  CD  GLU A  11     158.168 169.702 106.049  1.00  0.00      A    C  
ATOM     29  OE1 GLU A  11     157.977 170.398 105.049  1.00  0.00      A    O  
ATOM     30  OE2 GLU A  11     158.749 168.670 105.906  1.00  0.00      A    O1-
ATOM     31  HN  GLU A  11     155.758 172.269 108.113  1.00  0.00      A    H  
ATOM     32  HA  GLU A  11     154.626 169.715 108.962  1.00  0.00      A    H  
ATOM     33  HB1 GLU A  11     155.719 169.625 106.723  1.00  0.00      A    H  
ATOM     34  HB2 GLU A  11     156.482 168.594 107.937  1.00  0.00      A    H  
ATOM     35  HG1 GLU A  11     158.413 170.161 108.152  1.00  0.00      A    H  
ATOM     36  HG2 GLU A  11     157.451 171.374 107.138  1.00  0.00      A    H  
ATOM     37  N   VAL A  12     156.529 171.571 110.559  1.00  0.00      A    N  
ATOM     38  CA  VAL A  12     156.967 171.732 112.016  1.00  0.00      A    C  
ATOM     39  C   VAL A  12     156.071 172.793 112.434  1.00  0.00      A    C  
ATOM     40  O   VAL A  12     156.181 173.960 112.061  1.00  0.00      A    O  
ATOM     41  CB  VAL A  12     158.423 172.299 112.114  1.00  0.00      A    C  
ATOM     42  CG1 VAL A  12     158.778 172.778 113.538  1.00  0.00      A    C  
ATOM     43  CG2 VAL A  12     159.489 171.389 111.546  1.00  0.00      A    C  
ATOM     44  HN  VAL A  12     156.601 172.379 109.979  1.00  0.00      A    H  
ATOM     45  HA  VAL A  12     156.825 170.831 112.594  1.00  0.00      A    H  
ATOM     46  HB  VAL A  12     158.543 173.208 111.486  1.00  0.00      A    H  
ATOM     47 1HG1 VAL A  12     159.850 173.051 113.643  1.00  0.00      A    H  
ATOM     48 2HG1 VAL A  12     158.345 173.756 113.837  1.00  0.00      A    H  
ATOM     49 3HG1 VAL A  12     158.592 171.928 114.229  1.00  0.00      A    H  
ATOM     50 1HG2 VAL A  12     159.422 170.330 111.874  1.00  0.00      A    H  
ATOM     51 2HG2 VAL A  12     159.339 171.396 110.445  1.00  0.00      A    H  
ATOM     52 3HG2 VAL A  12     160.452 171.903 111.752  1.00  0.00      A    H  
ATOM     53  N   GLU A  13     155.045 172.446 113.208  1.00  0.00      A    N  
ATOM     54  CA  GLU A  13     154.030 173.297 113.757  1.00  0.00      A    C  
ATOM     55  C   GLU A  13     154.421 173.851 115.097  1.00  0.00      A    C  
ATOM     56  O   GLU A  13     155.219 173.256 115.769  1.00  0.00      A    O  
ATOM     57  CB  GLU A  13     152.613 172.678 113.934  1.00  0.00      A    C  
ATOM     58  CG  GLU A  13     152.312 171.642 112.760  1.00  0.00      A    C  
ATOM     59  CD  GLU A  13     150.819 171.193 112.826  1.00  0.00      A    C  
ATOM     60  OE1 GLU A  13     150.681 169.994 112.832  1.00  0.00      A    O  
ATOM     61  OE2 GLU A  13     149.865 172.068 112.667  1.00  0.00      A    O1-
ATOM     62  HN  GLU A  13     154.916 171.536 113.594  1.00  0.00      A    H  
ATOM     63  HA  GLU A  13     153.868 174.126 113.084  1.00  0.00      A    H  
ATOM     64  HB1 GLU A  13     151.844 173.479 113.909  1.00  0.00      A    H  
ATOM     65  HB2 GLU A  13     152.554 172.107 114.885  1.00  0.00      A    H  
ATOM     66  HG1 GLU A  13     152.924 170.746 113.001  1.00  0.00      A    H  
ATOM     67  HG2 GLU A  13     152.520 172.120 111.779  1.00  0.00      A    H  
ATOM     68  N   THR A  14     153.798 174.993 115.489  1.00  0.00      A    N  
ATOM     69  CA  THR A  14     154.135 175.669 116.812  1.00  0.00      A    C  
ATOM     70  C   THR A  14     152.849 175.915 117.562  1.00  0.00      A    C  
ATOM     71  O   THR A  14     151.796 176.242 117.042  1.00  0.00      A    O  
ATOM     72  CB  THR A  14     154.921 176.911 116.685  1.00  0.00      A    C  
ATOM     73  OG1 THR A  14     156.053 176.788 115.945  1.00  0.00      A    O  
ATOM     74  CG2 THR A  14     155.398 177.588 118.030  1.00  0.00      A    C  
ATOM     75  HN  THR A  14     152.973 175.318 115.033  1.00  0.00      A    H  
ATOM     76  HA  THR A  14     154.742 174.961 117.357  1.00  0.00      A    H  
ATOM     77  HB  THR A  14     154.297 177.566 116.041  1.00  0.00      A    H  
ATOM     78  HG1 THR A  14     155.716 176.658 115.055  1.00  0.00      A    H  
ATOM     79 1HG2 THR A  14     154.656 177.613 118.857  1.00  0.00      A    H  
ATOM     80 2HG2 THR A  14     156.303 177.035 118.360  1.00  0.00      A    H  
ATOM     81 3HG2 THR A  14     155.710 178.641 117.866  1.00  0.00      A    H  
ATOM     82  N   PHE A  15     152.885 175.814 118.883  1.00  0.00      A    N  
ATOM     83  CA  PHE A  15     151.719 175.872 119.687  1.00  0.00      A    C  
ATOM     84  C   PHE A  15     152.099 176.500 120.978  1.00  0.00      A    C  
ATOM     85  O   PHE A  15     153.227 176.852 121.246  1.00  0.00      A    O  
ATOM     86  CB  PHE A  15     151.066 174.406 119.866  1.00  0.00      A    C  
ATOM     87  CG  PHE A  15     150.416 173.949 118.561  1.00  0.00      A    C  
ATOM     88  CD1 PHE A  15     151.007 172.969 117.745  1.00  0.00      A    C  
ATOM     89  CE1 PHE A  15     150.394 172.333 116.681  1.00  0.00      A    C  
ATOM     90  CZ  PHE A  15     149.059 172.697 116.447  1.00  0.00      A    C  
ATOM     91  CD2 PHE A  15     149.117 174.256 118.255  1.00  0.00      A    C  
ATOM     92  CE2 PHE A  15     148.456 173.628 117.228  1.00  0.00      A    C  
ATOM     93  HN  PHE A  15     153.719 175.551 119.361  1.00  0.00      A    H  
ATOM     94  HA  PHE A  15     151.018 176.535 119.200  1.00  0.00      A    H  
ATOM     95  HB1 PHE A  15     150.272 174.467 120.641  1.00  0.00      A    H  
ATOM     96  HB2 PHE A  15     151.929 173.732 120.056  1.00  0.00      A    H  
ATOM     97  HD1 PHE A  15     151.997 172.693 118.079  1.00  0.00      A    H  
ATOM     98  HE1 PHE A  15     150.885 171.624 116.032  1.00  0.00      A    H  
ATOM     99  HZ  PHE A  15     148.639 172.147 115.618  1.00  0.00      A    H  
ATOM    100  HD2 PHE A  15     148.619 174.988 118.873  1.00  0.00      A    H  
ATOM    101  HE2 PHE A  15     147.417 173.923 117.193  1.00  0.00      A    H  
ATOM    102  N   ALA A  16     151.063 176.785 121.847  1.00  0.00      A    N  
ATOM    103  CA  ALA A  16     151.257 177.451 123.099  1.00  0.00      A    C  
ATOM    104  C   ALA A  16     150.832 176.559 124.288  1.00  0.00      A    C  
ATOM    105  O   ALA A  16     150.018 175.642 124.156  1.00  0.00      A    O  
ATOM    106  CB  ALA A  16     150.434 178.759 123.068  1.00  0.00      A    C  
ATOM    107  HN  ALA A  16     150.116 176.600 121.597  1.00  0.00      A    H  
ATOM    108  HA  ALA A  16     152.296 177.704 123.252  1.00  0.00      A    H  
ATOM    109  HB1 ALA A  16     150.785 179.267 122.145  1.00  0.00      A    H  
ATOM    110  HB2 ALA A  16     149.344 178.545 123.072  1.00  0.00      A    H  
ATOM    111  HB3 ALA A  16     150.577 179.364 123.989  1.00  0.00      A    H  
ATOM    112  N   PHE A  17     151.459 176.638 125.492  1.00  0.00      A    N  
ATOM    113  CA  PHE A  17     150.957 175.845 126.573  1.00  0.00      A    C  
ATOM    114  C   PHE A  17     149.680 176.417 127.269  1.00  0.00      A    C  
ATOM    115  O   PHE A  17     149.538 177.643 127.221  1.00  0.00      A    O  
ATOM    116  CB  PHE A  17     151.986 175.780 127.715  1.00  0.00      A    C  
ATOM    117  CG  PHE A  17     153.230 175.090 127.363  1.00  0.00      A    C  
ATOM    118  CD1 PHE A  17     153.338 173.691 127.396  1.00  0.00      A    C  
ATOM    119  CE1 PHE A  17     154.518 173.062 127.075  1.00  0.00      A    C  
ATOM    120  CZ  PHE A  17     155.663 173.776 126.784  1.00  0.00      A    C  
ATOM    121  CD2 PHE A  17     154.368 175.822 126.923  1.00  0.00      A    C  
ATOM    122  CE2 PHE A  17     155.567 175.220 126.710  1.00  0.00      A    C  
ATOM    123  HN  PHE A  17     152.246 177.244 125.589  1.00  0.00      A    H  
ATOM    124  HA  PHE A  17     150.665 174.865 126.225  1.00  0.00      A    H  
ATOM    125  HB1 PHE A  17     151.645 175.188 128.592  1.00  0.00      A    H  
ATOM    126  HB2 PHE A  17     152.165 176.793 128.135  1.00  0.00      A    H  
ATOM    127  HD1 PHE A  17     152.466 173.074 127.553  1.00  0.00      A    H  
ATOM    128  HE1 PHE A  17     154.482 171.992 127.217  1.00  0.00      A    H  
ATOM    129  HZ  PHE A  17     156.587 173.248 126.600  1.00  0.00      A    H  
ATOM    130  HD2 PHE A  17     154.310 176.898 126.999  1.00  0.00      A    H  
ATOM    131  HE2 PHE A  17     156.490 175.742 126.503  1.00  0.00      A    H  
ATOM    132  N   GLN A  18     148.864 175.530 127.883  1.00  0.00      A    N  
ATOM    133  CA  GLN A  18     147.736 175.946 128.602  1.00  0.00      A    C  
ATOM    134  C   GLN A  18     147.712 175.193 129.938  1.00  0.00      A    C  
ATOM    135  O   GLN A  18     148.555 174.335 130.157  1.00  0.00      A    O  
ATOM    136  CB  GLN A  18     146.321 175.859 128.076  1.00  0.00      A    C  
ATOM    137  CG  GLN A  18     146.092 176.908 127.007  1.00  0.00      A    C  
ATOM    138  CD  GLN A  18     144.659 176.926 126.471  1.00  0.00      A    C  
ATOM    139  OE1 GLN A  18     143.833 177.766 126.924  1.00  0.00      A    O  
ATOM    140  NE2 GLN A  18     144.305 175.982 125.559  1.00  0.00      A    N  
ATOM    141  HN  GLN A  18     149.065 174.557 127.793  1.00  0.00      A    H  
ATOM    142  HA  GLN A  18     147.937 176.962 128.906  1.00  0.00      A    H  
ATOM    143  HB1 GLN A  18     145.583 176.120 128.864  1.00  0.00      A    H  
ATOM    144  HB2 GLN A  18     146.000 174.848 127.746  1.00  0.00      A    H  
ATOM    145  HG1 GLN A  18     146.805 176.860 126.157  1.00  0.00      A    H  
ATOM    146  HG2 GLN A  18     146.301 177.906 127.449  1.00  0.00      A    H  
ATOM    147 1HE2 GLN A  18     144.990 175.308 125.284  1.00  0.00      A    H  
ATOM    148 2HE2 GLN A  18     143.442 176.149 125.082  1.00  0.00      A    H  
ATOM    149  N   ALA A  19     146.845 175.622 130.869  1.00  0.00      A    N  
ATOM    150  CA  ALA A  19     146.636 174.952 132.146  1.00  0.00      A    C  
ATOM    151  C   ALA A  19     145.303 174.225 132.090  1.00  0.00      A    C  
ATOM    152  O   ALA A  19     144.339 174.867 131.593  1.00  0.00      A    O  
ATOM    153  CB  ALA A  19     146.686 175.943 133.300  1.00  0.00      A    C  
ATOM    154  HN  ALA A  19     146.250 176.406 130.707  1.00  0.00      A    H  
ATOM    155  HA  ALA A  19     147.360 174.173 132.336  1.00  0.00      A    H  
ATOM    156  HB1 ALA A  19     147.641 176.510 133.271  1.00  0.00      A    H  
ATOM    157  HB2 ALA A  19     145.912 176.735 133.218  1.00  0.00      A    H  
ATOM    158  HB3 ALA A  19     146.592 175.385 134.256  1.00  0.00      A    H  
ATOM    159  N   GLU A  20     145.168 172.962 132.615  1.00  0.00      A    N  
ATOM    160  CA  GLU A  20     143.858 172.222 132.608  1.00  0.00      A    C  
ATOM    161  C   GLU A  20     143.163 172.613 133.845  1.00  0.00      A    C  
ATOM    162  O   GLU A  20     143.410 172.153 134.923  1.00  0.00      A    O  
ATOM    163  CB  GLU A  20     143.967 170.669 132.553  1.00  0.00      A    C  
ATOM    164  CG  GLU A  20     142.829 169.764 133.033  1.00  0.00      A    C  
ATOM    165  CD  GLU A  20     141.556 169.934 132.236  1.00  0.00      A    C  
ATOM    166  OE1 GLU A  20     141.479 169.410 131.103  1.00  0.00      A    O  
ATOM    167  OE2 GLU A  20     140.611 170.590 132.777  1.00  0.00      A    O1-
ATOM    168  HN  GLU A  20     146.028 172.636 133.000  1.00  0.00      A    H  
ATOM    169  HA  GLU A  20     143.222 172.547 131.799  1.00  0.00      A    H  
ATOM    170  HB1 GLU A  20     144.856 170.478 133.191  1.00  0.00      A    H  
ATOM    171  HB2 GLU A  20     144.251 170.397 131.514  1.00  0.00      A    H  
ATOM    172  HG1 GLU A  20     142.612 169.924 134.111  1.00  0.00      A    H  
ATOM    173  HG2 GLU A  20     143.106 168.691 132.944  1.00  0.00      A    H  
ATOM    174  N   ILE A  21     142.367 173.671 133.726  1.00  0.00      A    N  
ATOM    175  CA  ILE A  21     141.887 174.479 134.853  1.00  0.00      A    C  
ATOM    176  C   ILE A  21     141.206 173.633 135.998  1.00  0.00      A    C  
ATOM    177  O   ILE A  21     141.552 173.768 137.160  1.00  0.00      A    O  
ATOM    178  CB  ILE A  21     140.949 175.680 134.467  1.00  0.00      A    C  
ATOM    179  CG2 ILE A  21     140.999 176.777 135.570  1.00  0.00      A    C  
ATOM    180  CG1 ILE A  21     141.460 176.216 133.157  1.00  0.00      A    C  
ATOM    181  CD  ILE A  21     140.681 177.418 132.616  1.00  0.00      A    C  
ATOM    182  HN  ILE A  21     142.215 174.126 132.852  1.00  0.00      A    H  
ATOM    183  HA  ILE A  21     142.776 174.927 135.272  1.00  0.00      A    H  
ATOM    184  HB  ILE A  21     139.920 175.294 134.299  1.00  0.00      A    H  
ATOM    185 1HG2 ILE A  21     140.517 176.223 136.404  1.00  0.00      A    H  
ATOM    186 2HG2 ILE A  21     141.961 177.225 135.899  1.00  0.00      A    H  
ATOM    187 3HG2 ILE A  21     140.307 177.643 135.497  1.00  0.00      A    H  
ATOM    188 1HG1 ILE A  21     141.552 175.544 132.277  1.00  0.00      A    H  
ATOM    189 2HG1 ILE A  21     142.437 176.697 133.379  1.00  0.00      A    H  
ATOM    190  HD1 ILE A  21     140.990 177.560 131.558  1.00  0.00      A    H  
ATOM    191  HD2 ILE A  21     139.582 177.259 132.591  1.00  0.00      A    H  
ATOM    192  HD3 ILE A  21     140.801 178.346 133.214  1.00  0.00      A    H  
ATOM    193  N   ALA A  22     140.216 172.845 135.671  1.00  0.00      A    N  
ATOM    194  CA  ALA A  22     139.573 171.937 136.626  1.00  0.00      A    C  
ATOM    195  C   ALA A  22     140.431 170.936 137.329  1.00  0.00      A    C  
ATOM    196  O   ALA A  22     140.327 170.813 138.517  1.00  0.00      A    O  
ATOM    197  CB  ALA A  22     138.350 171.339 135.946  1.00  0.00      A    C  
ATOM    198  HN  ALA A  22     139.826 172.752 134.758  1.00  0.00      A    H  
ATOM    199  HA  ALA A  22     139.144 172.628 137.336  1.00  0.00      A    H  
ATOM    200  HB1 ALA A  22     137.789 172.059 135.313  1.00  0.00      A    H  
ATOM    201  HB2 ALA A  22     138.651 170.571 135.202  1.00  0.00      A    H  
ATOM    202  HB3 ALA A  22     137.682 170.922 136.730  1.00  0.00      A    H  
ATOM    203  N   GLN A  23     141.310 170.224 136.602  1.00  0.00      A    N  
ATOM    204  CA  GLN A  23     142.159 169.261 137.356  1.00  0.00      A    C  
ATOM    205  C   GLN A  23     143.345 169.945 138.041  1.00  0.00      A    C  
ATOM    206  O   GLN A  23     143.730 169.462 139.094  1.00  0.00      A    O  
ATOM    207  CB  GLN A  23     142.662 168.204 136.411  1.00  0.00      A    C  
ATOM    208  CG  GLN A  23     141.751 167.242 135.575  1.00  0.00      A    C  
ATOM    209  CD  GLN A  23     140.984 166.279 136.476  1.00  0.00      A    C  
ATOM    210  OE1 GLN A  23     139.758 166.295 136.568  1.00  0.00      A    O  
ATOM    211  NE2 GLN A  23     141.783 165.393 137.166  1.00  0.00      A    N  
ATOM    212  HN  GLN A  23     141.367 170.343 135.614  1.00  0.00      A    H  
ATOM    213  HA  GLN A  23     141.485 168.855 138.095  1.00  0.00      A    H  
ATOM    214  HB1 GLN A  23     143.278 167.614 137.123  1.00  0.00      A    H  
ATOM    215  HB2 GLN A  23     143.321 168.635 135.627  1.00  0.00      A    H  
ATOM    216  HG1 GLN A  23     142.438 166.667 134.917  1.00  0.00      A    H  
ATOM    217  HG2 GLN A  23     141.003 167.765 134.942  1.00  0.00      A    H  
ATOM    218 1HE2 GLN A  23     142.771 165.301 137.037  1.00  0.00      A    H  
ATOM    219 2HE2 GLN A  23     141.311 164.802 137.820  1.00  0.00      A    H  
ATOM    220  N   LEU A  24     143.776 171.146 137.559  1.00  0.00      A    N  
ATOM    221  CA  LEU A  24     144.712 172.040 138.310  1.00  0.00      A    C  
ATOM    222  C   LEU A  24     144.227 172.526 139.604  1.00  0.00      A    C  
ATOM    223  O   LEU A  24     144.950 172.698 140.580  1.00  0.00      A    O  
ATOM    224  CB  LEU A  24     145.145 173.280 137.579  1.00  0.00      A    C  
ATOM    225  CG  LEU A  24     146.248 174.232 138.253  1.00  0.00      A    C  
ATOM    226  CD1 LEU A  24     147.623 173.523 138.385  1.00  0.00      A    C  
ATOM    227  CD2 LEU A  24     146.544 175.559 137.523  1.00  0.00      A    C  
ATOM    228  HN  LEU A  24     143.653 171.356 136.592  1.00  0.00      A    H  
ATOM    229  HA  LEU A  24     145.566 171.432 138.571  1.00  0.00      A    H  
ATOM    230  HB1 LEU A  24     144.307 173.960 137.316  1.00  0.00      A    H  
ATOM    231  HB2 LEU A  24     145.546 172.903 136.614  1.00  0.00      A    H  
ATOM    232  HG  LEU A  24     146.042 174.420 139.328  1.00  0.00      A    H  
ATOM    233 1HD1 LEU A  24     147.492 172.421 138.328  1.00  0.00      A    H  
ATOM    234 2HD1 LEU A  24     148.282 173.831 137.546  1.00  0.00      A    H  
ATOM    235 3HD1 LEU A  24     148.108 173.708 139.368  1.00  0.00      A    H  
ATOM    236 1HD2 LEU A  24     147.214 176.248 138.079  1.00  0.00      A    H  
ATOM    237 2HD2 LEU A  24     146.953 175.349 136.511  1.00  0.00      A    H  
ATOM    238 3HD2 LEU A  24     145.652 176.170 137.265  1.00  0.00      A    H  
ATOM    239  N   MET A  25     142.950 172.744 139.695  1.00  0.00      A    N  
ATOM    240  CA  MET A  25     142.251 173.124 140.906  1.00  0.00      A    C  
ATOM    241  C   MET A  25     142.196 172.023 141.851  1.00  0.00      A    C  
ATOM    242  O   MET A  25     142.468 172.239 143.031  1.00  0.00      A    O  
ATOM    243  CB  MET A  25     140.811 173.567 140.665  1.00  0.00      A    C  
ATOM    244  CG  MET A  25     140.173 174.209 141.901  1.00  0.00      A    C  
ATOM    245  SD  MET A  25     140.996 175.689 142.670  1.00  0.00      A    S  
ATOM    246  CE  MET A  25     139.467 176.606 142.322  1.00  0.00      A    C  
ATOM    247  HN  MET A  25     142.452 172.650 138.836  1.00  0.00      A    H  
ATOM    248  HA  MET A  25     142.682 174.004 141.360  1.00  0.00      A    H  
ATOM    249  HB1 MET A  25     140.221 172.652 140.440  1.00  0.00      A    H  
ATOM    250  HB2 MET A  25     140.764 174.162 139.728  1.00  0.00      A    H  
ATOM    251  HG1 MET A  25     140.133 173.488 142.746  1.00  0.00      A    H  
ATOM    252  HG2 MET A  25     139.105 174.319 141.618  1.00  0.00      A    H  
ATOM    253  HE1 MET A  25     139.280 176.373 141.252  1.00  0.00      A    H  
ATOM    254  HE2 MET A  25     138.660 176.213 142.977  1.00  0.00      A    H  
ATOM    255  HE3 MET A  25     139.683 177.693 142.412  1.00  0.00      A    H  
ATOM    256  N   SER A  26     141.942 170.763 141.353  1.00  0.00      A    N  
ATOM    257  CA  SER A  26     141.949 169.566 142.182  1.00  0.00      A    C  
ATOM    258  C   SER A  26     143.404 169.386 142.792  1.00  0.00      A    C  
ATOM    259  O   SER A  26     143.553 169.191 144.002  1.00  0.00      A    O  
ATOM    260  CB  SER A  26     141.575 168.312 141.383  1.00  0.00      A    C  
ATOM    261  OG  SER A  26     141.696 167.099 142.153  1.00  0.00      A    O  
ATOM    262  HN  SER A  26     141.791 170.633 140.376  1.00  0.00      A    H  
ATOM    263  HA  SER A  26     141.240 169.686 142.989  1.00  0.00      A    H  
ATOM    264  HB1 SER A  26     142.114 168.281 140.412  1.00  0.00      A    H  
ATOM    265  HB2 SER A  26     140.506 168.311 141.081  1.00  0.00      A    H  
ATOM    266  HG1 SER A  26     140.886 166.590 142.074  1.00  0.00      A    H  
ATOM    267  N   LEU A  27     144.418 169.528 141.921  1.00  0.00      A    N  
ATOM    268  CA  LEU A  27     145.845 169.507 142.327  1.00  0.00      A    C  
ATOM    269  C   LEU A  27     146.186 170.518 143.399  1.00  0.00      A    C  
ATOM    270  O   LEU A  27     146.939 170.162 144.292  1.00  0.00      A    O  
ATOM    271  CB  LEU A  27     146.674 169.765 141.075  1.00  0.00      A    C  
ATOM    272  CG  LEU A  27     148.126 169.345 141.174  1.00  0.00      A    C  
ATOM    273  CD1 LEU A  27     148.348 167.780 140.965  1.00  0.00      A    C  
ATOM    274  CD2 LEU A  27     149.158 170.124 140.303  1.00  0.00      A    C  
ATOM    275  HN  LEU A  27     144.251 169.634 140.944  1.00  0.00      A    H  
ATOM    276  HA  LEU A  27     146.094 168.539 142.735  1.00  0.00      A    H  
ATOM    277  HB1 LEU A  27     146.816 170.862 140.974  1.00  0.00      A    H  
ATOM    278  HB2 LEU A  27     146.201 169.430 140.127  1.00  0.00      A    H  
ATOM    279  HG  LEU A  27     148.491 169.517 142.209  1.00  0.00      A    H  
ATOM    280 1HD1 LEU A  27     149.434 167.621 141.142  1.00  0.00      A    H  
ATOM    281 2HD1 LEU A  27     147.768 167.353 141.811  1.00  0.00      A    H  
ATOM    282 3HD1 LEU A  27     147.957 167.540 139.953  1.00  0.00      A    H  
ATOM    283 1HD2 LEU A  27     148.966 171.218 140.302  1.00  0.00      A    H  
ATOM    284 2HD2 LEU A  27     150.195 169.872 140.614  1.00  0.00      A    H  
ATOM    285 3HD2 LEU A  27     149.008 169.831 139.241  1.00  0.00      A    H  
ATOM    286  N   ILE A  28     145.635 171.769 143.358  1.00  0.00      A    N  
ATOM    287  CA  ILE A  28     145.946 172.786 144.326  1.00  0.00      A    C  
ATOM    288  C   ILE A  28     145.232 172.665 145.631  1.00  0.00      A    C  
ATOM    289  O   ILE A  28     145.827 172.809 146.758  1.00  0.00      A    O  
ATOM    290  CB  ILE A  28     145.815 174.143 143.599  1.00  0.00      A    C  
ATOM    291  CG2 ILE A  28     145.834 175.306 144.626  1.00  0.00      A    C  
ATOM    292  CG1 ILE A  28     146.889 174.299 142.505  1.00  0.00      A    C  
ATOM    293  CD  ILE A  28     146.692 175.603 141.716  1.00  0.00      A    C  
ATOM    294  HN  ILE A  28     145.226 172.187 142.550  1.00  0.00      A    H  
ATOM    295  HA  ILE A  28     146.992 172.717 144.587  1.00  0.00      A    H  
ATOM    296  HB  ILE A  28     144.843 174.171 143.062  1.00  0.00      A    H  
ATOM    297 1HG2 ILE A  28     145.796 176.199 143.966  1.00  0.00      A    H  
ATOM    298 2HG2 ILE A  28     144.983 175.353 145.339  1.00  0.00      A    H  
ATOM    299 3HG2 ILE A  28     146.698 175.200 145.316  1.00  0.00      A    H  
ATOM    300 1HG1 ILE A  28     146.785 173.544 141.696  1.00  0.00      A    H  
ATOM    301 2HG1 ILE A  28     147.921 174.172 142.897  1.00  0.00      A    H  
ATOM    302  HD1 ILE A  28     147.577 175.909 141.118  1.00  0.00      A    H  
ATOM    303  HD2 ILE A  28     145.759 175.454 141.131  1.00  0.00      A    H  
ATOM    304  HD3 ILE A  28     146.641 176.451 142.433  1.00  0.00      A    H  
ATOM    305  N   ILE A  29     143.862 172.360 145.520  1.00  0.00      A    N  
ATOM    306  CA  ILE A  29     143.194 171.946 146.770  1.00  0.00      A    C  
ATOM    307  C   ILE A  29     143.658 170.547 147.454  1.00  0.00      A    C  
ATOM    308  O   ILE A  29     143.744 170.497 148.678  1.00  0.00      A    O  
ATOM    309  CB  ILE A  29     141.659 172.042 146.563  1.00  0.00      A    C  
ATOM    310  CG2 ILE A  29     140.878 171.523 147.756  1.00  0.00      A    C  
ATOM    311  CG1 ILE A  29     141.284 173.478 146.269  1.00  0.00      A    C  
ATOM    312  CD  ILE A  29     139.839 173.572 145.667  1.00  0.00      A    C  
ATOM    313  HN  ILE A  29     143.275 172.507 144.728  1.00  0.00      A    H  
ATOM    314  HA  ILE A  29     143.332 172.743 147.486  1.00  0.00      A    H  
ATOM    315  HB  ILE A  29     141.375 171.344 145.746  1.00  0.00      A    H  
ATOM    316 1HG2 ILE A  29     139.770 171.585 147.703  1.00  0.00      A    H  
ATOM    317 2HG2 ILE A  29     140.961 170.456 148.057  1.00  0.00      A    H  
ATOM    318 3HG2 ILE A  29     141.188 172.137 148.628  1.00  0.00      A    H  
ATOM    319 1HG1 ILE A  29     141.861 173.927 145.432  1.00  0.00      A    H  
ATOM    320 2HG1 ILE A  29     141.397 174.079 147.196  1.00  0.00      A    H  
ATOM    321  HD1 ILE A  29     139.677 174.615 145.321  1.00  0.00      A    H  
ATOM    322  HD2 ILE A  29     139.786 172.918 144.770  1.00  0.00      A    H  
ATOM    323  HD3 ILE A  29     139.022 173.274 146.357  1.00  0.00      A    H  
ATOM    324  N   ASN A  30     143.915 169.439 146.741  1.00  0.00      A    N  
ATOM    325  CA  ASN A  30     144.153 168.131 147.355  1.00  0.00      A    C  
ATOM    326  C   ASN A  30     145.597 167.544 147.170  1.00  0.00      A    C  
ATOM    327  O   ASN A  30     145.820 166.525 147.688  1.00  0.00      A    O  
ATOM    328  CB  ASN A  30     143.275 167.089 146.715  1.00  0.00      A    C  
ATOM    329  CG  ASN A  30     141.824 167.580 146.704  1.00  0.00      A    C  
ATOM    330  OD1 ASN A  30     141.131 167.661 147.712  1.00  0.00      A    O  
ATOM    331  ND2 ASN A  30     141.304 167.960 145.516  1.00  0.00      A    N  
ATOM    332  HN  ASN A  30     143.874 169.422 145.745  1.00  0.00      A    H  
ATOM    333  HA  ASN A  30     144.043 168.164 148.429  1.00  0.00      A    H  
ATOM    334  HB1 ASN A  30     143.337 166.132 147.276  1.00  0.00      A    H  
ATOM    335  HB2 ASN A  30     143.653 166.913 145.686  1.00  0.00      A    H  
ATOM    336 1HD2 ASN A  30     141.890 168.078 144.714  1.00  0.00      A    H  
ATOM    337 2HD2 ASN A  30     140.426 168.439 145.543  1.00  0.00      A    H  
ATOM    338  N   THR A  31     146.599 168.117 146.461  1.00  0.00      A    N  
ATOM    339  CA  THR A  31     147.892 167.415 146.292  1.00  0.00      A    C  
ATOM    340  C   THR A  31     149.112 168.272 146.828  1.00  0.00      A    C  
ATOM    341  O   THR A  31     150.235 167.793 147.064  1.00  0.00      A    O  
ATOM    342  CB  THR A  31     148.120 167.195 144.834  1.00  0.00      A    C  
ATOM    343  OG1 THR A  31     146.986 166.630 144.284  1.00  0.00      A    O  
ATOM    344  CG2 THR A  31     149.257 166.200 144.647  1.00  0.00      A    C  
ATOM    345  HN  THR A  31     146.485 168.926 145.890  1.00  0.00      A    H  
ATOM    346  HA  THR A  31     147.964 166.510 146.877  1.00  0.00      A    H  
ATOM    347  HB  THR A  31     148.301 168.134 144.270  1.00  0.00      A    H  
ATOM    348  HG1 THR A  31     147.100 166.769 143.341  1.00  0.00      A    H  
ATOM    349 1HG2 THR A  31     150.158 166.789 144.919  1.00  0.00      A    H  
ATOM    350 2HG2 THR A  31     149.106 165.234 145.175  1.00  0.00      A    H  
ATOM    351 3HG2 THR A  31     149.275 166.041 143.547  1.00  0.00      A    H  
ATOM    352  N   PHE A  32     148.926 169.565 147.082  1.00  0.00      A    N  
ATOM    353  CA  PHE A  32     149.967 170.558 147.505  1.00  0.00      A    C  
ATOM    354  C   PHE A  32     150.261 170.520 148.932  1.00  0.00      A    C  
ATOM    355  O   PHE A  32     151.394 170.418 149.347  1.00  0.00      A    O  
ATOM    356  CB  PHE A  32     149.619 172.031 147.119  1.00  0.00      A    C  
ATOM    357  CG  PHE A  32     149.936 172.418 145.661  1.00  0.00      A    C  
ATOM    358  CD1 PHE A  32     150.107 173.820 145.412  1.00  0.00      A    C  
ATOM    359  CE1 PHE A  32     150.407 174.244 144.129  1.00  0.00      A    C  
ATOM    360  CZ  PHE A  32     150.538 173.295 143.149  1.00  0.00      A    C  
ATOM    361  CD2 PHE A  32     150.095 171.489 144.655  1.00  0.00      A    C  
ATOM    362  CE2 PHE A  32     150.264 171.963 143.296  1.00  0.00      A    C  
ATOM    363  HN  PHE A  32     148.046 170.000 146.912  1.00  0.00      A    H  
ATOM    364  HA  PHE A  32     150.889 170.256 147.031  1.00  0.00      A    H  
ATOM    365  HB1 PHE A  32     150.348 172.671 147.661  1.00  0.00      A    H  
ATOM    366  HB2 PHE A  32     148.639 172.425 147.465  1.00  0.00      A    H  
ATOM    367  HD1 PHE A  32     149.966 174.543 146.201  1.00  0.00      A    H  
ATOM    368  HE1 PHE A  32     150.631 175.288 143.967  1.00  0.00      A    H  
ATOM    369  HZ  PHE A  32     150.768 173.666 142.161  1.00  0.00      A    H  
ATOM    370  HD2 PHE A  32     150.110 170.416 144.774  1.00  0.00      A    H  
ATOM    371  HE2 PHE A  32     150.521 171.339 142.453  1.00  0.00      A    H  
ATOM    372  N   TYR A  33     149.260 170.576 149.810  1.00  0.00      A    N  
ATOM    373  CA  TYR A  33     149.435 170.642 151.237  1.00  0.00      A    C  
ATOM    374  C   TYR A  33     149.484 169.235 151.871  1.00  0.00      A    C  
ATOM    375  O   TYR A  33     148.997 168.203 151.347  1.00  0.00      A    O  
ATOM    376  CB  TYR A  33     148.178 171.338 151.864  1.00  0.00      A    C  
ATOM    377  CG  TYR A  33     148.098 172.872 151.557  1.00  0.00      A    C  
ATOM    378  CD1 TYR A  33     148.966 173.765 152.181  1.00  0.00      A    C  
ATOM    379  CE1 TYR A  33     148.921 175.143 151.940  1.00  0.00      A    C  
ATOM    380  CZ  TYR A  33     147.925 175.638 151.055  1.00  0.00      A    C  
ATOM    381  OH  TYR A  33     147.870 177.004 150.815  1.00  0.00      A    O  
ATOM    382  CD2 TYR A  33     147.110 173.342 150.683  1.00  0.00      A    C  
ATOM    383  CE2 TYR A  33     147.043 174.682 150.426  1.00  0.00      A    C  
ATOM    384  HN  TYR A  33     148.325 170.775 149.527  1.00  0.00      A    H  
ATOM    385  HA  TYR A  33     150.319 171.198 151.513  1.00  0.00      A    H  
ATOM    386  HB1 TYR A  33     148.095 171.300 152.971  1.00  0.00      A    H  
ATOM    387  HB2 TYR A  33     147.242 170.873 151.487  1.00  0.00      A    H  
ATOM    388  HD1 TYR A  33     149.842 173.436 152.719  1.00  0.00      A    H  
ATOM    389  HE1 TYR A  33     149.638 175.814 152.390  1.00  0.00      A    H  
ATOM    390  HH  TYR A  33     148.586 177.434 151.287  1.00  0.00      A    H  
ATOM    391  HD2 TYR A  33     146.307 172.734 150.294  1.00  0.00      A    H  
ATOM    392  HE2 TYR A  33     146.342 175.027 149.681  1.00  0.00      A    H  
ATOM    393  N   SER A  34     150.117 169.158 153.064  1.00  0.00      A    N  
ATOM    394  CA  SER A  34     150.381 167.836 153.708  1.00  0.00      A    C  
ATOM    395  C   SER A  34     149.842 167.580 155.123  1.00  0.00      A    C  
ATOM    396  O   SER A  34     150.159 166.593 155.800  1.00  0.00      A    O  
ATOM    397  CB  SER A  34     151.881 167.560 153.782  1.00  0.00      A    C  
ATOM    398  OG  SER A  34     152.301 166.577 152.770  1.00  0.00      A    O  
ATOM    399  HN  SER A  34     150.436 169.889 153.662  1.00  0.00      A    H  
ATOM    400  HA  SER A  34     149.927 167.075 153.090  1.00  0.00      A    H  
ATOM    401  HB1 SER A  34     152.145 167.109 154.762  1.00  0.00      A    H  
ATOM    402  HB2 SER A  34     152.461 168.502 153.682  1.00  0.00      A    H  
ATOM    403  HG1 SER A  34     152.516 165.741 153.190  1.00  0.00      A    H  
ATOM    404  N   ASN A  35     148.875 168.431 155.526  1.00  0.00      A    N  
ATOM    405  CA  ASN A  35     148.030 168.194 156.673  1.00  0.00      A    C  
ATOM    406  C   ASN A  35     146.872 169.137 156.542  1.00  0.00      A    C  
ATOM    407  O   ASN A  35     147.078 170.109 155.868  1.00  0.00      A    O  
ATOM    408  CB  ASN A  35     148.863 168.297 157.983  1.00  0.00      A    C  
ATOM    409  CG  ASN A  35     148.304 167.366 159.089  1.00  0.00      A    C  
ATOM    410  OD1 ASN A  35     147.083 167.405 159.284  1.00  0.00      A    O  
ATOM    411  ND2 ASN A  35     149.155 166.597 159.784  1.00  0.00      A    N  
ATOM    412  HN  ASN A  35     148.631 169.253 155.018  1.00  0.00      A    H  
ATOM    413  HA  ASN A  35     147.573 167.220 156.573  1.00  0.00      A    H  
ATOM    414  HB1 ASN A  35     148.986 169.325 158.386  1.00  0.00      A    H  
ATOM    415  HB2 ASN A  35     149.892 167.969 157.722  1.00  0.00      A    H  
ATOM    416 1HD2 ASN A  35     150.141 166.705 159.663  1.00  0.00      A    H  
ATOM    417 2HD2 ASN A  35     148.785 165.890 160.387  1.00  0.00      A    H  
ATOM    418  N   LYS A  36     145.691 168.837 157.100  1.00  0.00      A    N  
ATOM    419  CA  LYS A  36     144.425 169.601 156.967  1.00  0.00      A    C  
ATOM    420  C   LYS A  36     144.400 170.897 157.802  1.00  0.00      A    C  
ATOM    421  O   LYS A  36     143.841 171.936 157.435  1.00  0.00      A    O  
ATOM    422  CB  LYS A  36     143.402 168.576 157.666  1.00  0.00      A    C  
ATOM    423  CG  LYS A  36     141.957 168.868 157.973  1.00  0.00      A    C  
ATOM    424  CD  LYS A  36     141.105 168.830 156.698  1.00  0.00      A    C  
ATOM    425  CE  LYS A  36     140.648 167.399 156.357  1.00  0.00      A    C  
ATOM    426  NZ  LYS A  36     140.276 167.293 154.957  1.00  0.00      A    N1+
ATOM    427  HN  LYS A  36     145.523 168.059 157.701  1.00  0.00      A    H  
ATOM    428  HA  LYS A  36     144.267 169.806 155.918  1.00  0.00      A    H  
ATOM    429  HB1 LYS A  36     143.765 168.384 158.699  1.00  0.00      A    H  
ATOM    430  HB2 LYS A  36     143.471 167.572 157.195  1.00  0.00      A    H  
ATOM    431  HG1 LYS A  36     141.927 169.945 158.248  1.00  0.00      A    H  
ATOM    432  HG2 LYS A  36     141.614 168.159 158.756  1.00  0.00      A    H  
ATOM    433  HD1 LYS A  36     141.757 169.339 155.956  1.00  0.00      A    H  
ATOM    434  HD2 LYS A  36     140.187 169.426 156.889  1.00  0.00      A    H  
ATOM    435  HE1 LYS A  36     139.807 167.033 156.984  1.00  0.00      A    H  
ATOM    436  HE2 LYS A  36     141.520 166.731 156.520  1.00  0.00      A    H  
ATOM    437  HZ1 LYS A  36     139.831 166.358 154.860  1.00  0.00      A    H  
ATOM    438  HZ2 LYS A  36     139.632 168.054 154.664  1.00  0.00      A    H  
ATOM    439  HZ3 LYS A  36     141.106 167.382 154.336  1.00  0.00      A    H  
ATOM    440  N   GLU A  37     145.078 170.941 158.968  1.00  0.00      A    N  
ATOM    441  CA  GLU A  37     144.874 172.035 159.913  1.00  0.00      A    C  
ATOM    442  C   GLU A  37     145.765 173.274 159.755  1.00  0.00      A    C  
ATOM    443  O   GLU A  37     145.940 174.097 160.672  1.00  0.00      A    O  
ATOM    444  CB  GLU A  37     145.135 171.580 161.326  1.00  0.00      A    C  
ATOM    445  CG  GLU A  37     146.538 170.972 161.640  1.00  0.00      A    C  
ATOM    446  CD  GLU A  37     146.636 170.300 162.994  1.00  0.00      A    C  
ATOM    447  OE1 GLU A  37     146.432 169.085 163.096  1.00  0.00      A    O  
ATOM    448  OE2 GLU A  37     146.892 171.008 163.979  1.00  0.00      A    O1-
ATOM    449  HN  GLU A  37     145.528 170.110 159.285  1.00  0.00      A    H  
ATOM    450  HA  GLU A  37     143.827 172.291 159.846  1.00  0.00      A    H  
ATOM    451  HB1 GLU A  37     144.399 170.769 161.513  1.00  0.00      A    H  
ATOM    452  HB2 GLU A  37     144.900 172.376 162.064  1.00  0.00      A    H  
ATOM    453  HG1 GLU A  37     147.264 171.809 161.559  1.00  0.00      A    H  
ATOM    454  HG2 GLU A  37     146.813 170.288 160.809  1.00  0.00      A    H  
ATOM    455  N   ILE A  38     146.313 173.467 158.557  1.00  0.00      A    N  
ATOM    456  CA  ILE A  38     147.301 174.484 158.286  1.00  0.00      A    C  
ATOM    457  C   ILE A  38     146.668 175.671 157.529  1.00  0.00      A    C  
ATOM    458  O   ILE A  38     147.344 176.604 157.077  1.00  0.00      A    O  
ATOM    459  CB  ILE A  38     148.554 173.974 157.602  1.00  0.00      A    C  
ATOM    460  CG2 ILE A  38     149.324 173.188 158.659  1.00  0.00      A    C  
ATOM    461  CG1 ILE A  38     148.240 173.087 156.375  1.00  0.00      A    C  
ATOM    462  CD  ILE A  38     147.306 173.595 155.216  1.00  0.00      A    C  
ATOM    463  HN  ILE A  38     146.280 172.703 157.917  1.00  0.00      A    H  
ATOM    464  HA  ILE A  38     147.530 174.992 159.211  1.00  0.00      A    H  
ATOM    465  HB  ILE A  38     149.169 174.844 157.286  1.00  0.00      A    H  
ATOM    466 1HG2 ILE A  38     149.438 173.762 159.604  1.00  0.00      A    H  
ATOM    467 2HG2 ILE A  38     148.662 172.358 158.987  1.00  0.00      A    H  
ATOM    468 3HG2 ILE A  38     150.342 172.976 158.268  1.00  0.00      A    H  
ATOM    469 1HG1 ILE A  38     147.885 172.080 156.683  1.00  0.00      A    H  
ATOM    470 2HG1 ILE A  38     149.243 172.785 156.004  1.00  0.00      A    H  
ATOM    471  HD1 ILE A  38     147.257 172.799 154.443  1.00  0.00      A    H  
ATOM    472  HD2 ILE A  38     146.269 173.815 155.547  1.00  0.00      A    H  
ATOM    473  HD3 ILE A  38     147.725 174.566 154.875  1.00  0.00      A    H  
ATOM    474  N   PHE A  39     145.361 175.591 157.304  1.00  0.00      A    N  
ATOM    475  CA  PHE A  39     144.538 176.662 156.651  1.00  0.00      A    C  
ATOM    476  C   PHE A  39     144.505 178.051 157.353  1.00  0.00      A    C  
ATOM    477  O   PHE A  39     144.620 179.072 156.695  1.00  0.00      A    O  
ATOM    478  CB  PHE A  39     143.049 176.174 156.458  1.00  0.00      A    C  
ATOM    479  CG  PHE A  39     142.341 176.060 157.797  1.00  0.00      A    C  
ATOM    480  CD1 PHE A  39     141.399 176.965 158.170  1.00  0.00      A    C  
ATOM    481  CE1 PHE A  39     140.618 176.794 159.357  1.00  0.00      A    C  
ATOM    482  CZ  PHE A  39     141.020 175.816 160.319  1.00  0.00      A    C  
ATOM    483  CD2 PHE A  39     142.694 175.064 158.691  1.00  0.00      A    C  
ATOM    484  CE2 PHE A  39     142.101 174.957 159.988  1.00  0.00      A    C  
ATOM    485  HN  PHE A  39     144.900 174.731 157.513  1.00  0.00      A    H  
ATOM    486  HA  PHE A  39     144.977 176.715 155.666  1.00  0.00      A    H  
ATOM    487  HB1 PHE A  39     142.992 175.168 155.988  1.00  0.00      A    H  
ATOM    488  HB2 PHE A  39     142.574 176.962 155.836  1.00  0.00      A    H  
ATOM    489  HD1 PHE A  39     141.227 177.850 157.574  1.00  0.00      A    H  
ATOM    490  HE1 PHE A  39     139.767 177.404 159.620  1.00  0.00      A    H  
ATOM    491  HZ  PHE A  39     140.614 175.785 161.320  1.00  0.00      A    H  
ATOM    492  HD2 PHE A  39     143.473 174.354 158.452  1.00  0.00      A    H  
ATOM    493  HE2 PHE A  39     142.465 174.187 160.652  1.00  0.00      A    H  
ATOM    494  N   LEU A  40     144.563 178.109 158.686  1.00  0.00      A    N  
ATOM    495  CA  LEU A  40     144.658 179.249 159.535  1.00  0.00      A    C  
ATOM    496  C   LEU A  40     146.008 179.934 159.438  1.00  0.00      A    C  
ATOM    497  O   LEU A  40     145.931 181.182 159.525  1.00  0.00      A    O  
ATOM    498  CB  LEU A  40     144.121 178.909 160.932  1.00  0.00      A    C  
ATOM    499  CG  LEU A  40     144.169 179.978 162.069  1.00  0.00      A    C  
ATOM    500  CD1 LEU A  40     143.330 181.194 161.653  1.00  0.00      A    C  
ATOM    501  CD2 LEU A  40     143.493 179.232 163.175  1.00  0.00      A    C  
ATOM    502  HN  LEU A  40     144.456 177.261 159.199  1.00  0.00      A    H  
ATOM    503  HA  LEU A  40     143.866 179.919 159.236  1.00  0.00      A    H  
ATOM    504  HB1 LEU A  40     144.711 178.084 161.384  1.00  0.00      A    H  
ATOM    505  HB2 LEU A  40     143.071 178.567 160.805  1.00  0.00      A    H  
ATOM    506  HG  LEU A  40     145.204 180.298 162.318  1.00  0.00      A    H  
ATOM    507 1HD1 LEU A  40     143.367 181.993 162.424  1.00  0.00      A    H  
ATOM    508 2HD1 LEU A  40     143.640 181.555 160.650  1.00  0.00      A    H  
ATOM    509 3HD1 LEU A  40     142.272 180.893 161.494  1.00  0.00      A    H  
ATOM    510 1HD2 LEU A  40     143.798 178.164 163.166  1.00  0.00      A    H  
ATOM    511 2HD2 LEU A  40     143.779 179.758 164.111  1.00  0.00      A    H  
ATOM    512 3HD2 LEU A  40     142.395 179.285 163.012  1.00  0.00      A    H  
ATOM    513  N   ARG A  41     147.169 179.269 159.214  1.00  0.00      A    N  
ATOM    514  CA  ARG A  41     148.418 179.963 158.876  1.00  0.00      A    C  
ATOM    515  C   ARG A  41     148.278 180.844 157.629  1.00  0.00      A    C  
ATOM    516  O   ARG A  41     148.461 182.023 157.688  1.00  0.00      A    O  
ATOM    517  CB  ARG A  41     149.489 178.908 158.597  1.00  0.00      A    C  
ATOM    518  CG  ARG A  41     150.856 179.479 158.107  1.00  0.00      A    C  
ATOM    519  CD  ARG A  41     151.882 178.326 157.945  1.00  0.00      A    C  
ATOM    520  NE  ARG A  41     151.781 177.925 156.541  1.00  0.00      A    N  
ATOM    521  CZ  ARG A  41     151.922 176.619 156.197  1.00  0.00      A    C  
ATOM    522  NH1 ARG A  41     152.585 175.759 156.925  1.00  0.00      A    N  
ATOM    523  NH2 ARG A  41     151.273 176.197 155.116  1.00  0.00      A    N1+
ATOM    524  HN  ARG A  41     147.171 178.274 159.147  1.00  0.00      A    H  
ATOM    525  HA  ARG A  41     148.633 180.675 159.659  1.00  0.00      A    H  
ATOM    526  HB1 ARG A  41     149.147 178.312 157.723  1.00  0.00      A    H  
ATOM    527  HB2 ARG A  41     149.564 178.125 159.381  1.00  0.00      A    H  
ATOM    528  HG1 ARG A  41     151.140 180.147 158.948  1.00  0.00      A    H  
ATOM    529  HG2 ARG A  41     150.701 180.104 157.202  1.00  0.00      A    H  
ATOM    530  HD1 ARG A  41     151.711 177.483 158.648  1.00  0.00      A    H  
ATOM    531  HD2 ARG A  41     152.914 178.731 158.022  1.00  0.00      A    H  
ATOM    532  HE  ARG A  41     151.166 178.334 155.868  1.00  0.00      A    H  
ATOM    533 1HH1 ARG A  41     153.408 176.148 157.338  1.00  0.00      A    H  
ATOM    534 2HH1 ARG A  41     152.729 174.842 156.552  1.00  0.00      A    H  
ATOM    535 1HH2 ARG A  41     150.926 176.918 154.516  1.00  0.00      A    H  
ATOM    536 2HH2 ARG A  41     151.414 175.239 154.865  1.00  0.00      A    H  
ATOM    537  N   GLU A  42     147.829 180.234 156.507  1.00  0.00      A    N  
ATOM    538  CA  GLU A  42     147.640 180.829 155.243  1.00  0.00      A    C  
ATOM    539  C   GLU A  42     146.651 182.037 155.272  1.00  0.00      A    C  
ATOM    540  O   GLU A  42     146.857 183.040 154.642  1.00  0.00      A    O  
ATOM    541  CB  GLU A  42     147.105 179.678 154.419  1.00  0.00      A    C  
ATOM    542  CG  GLU A  42     147.987 178.388 154.256  1.00  0.00      A    C  
ATOM    543  CD  GLU A  42     149.298 178.687 153.584  1.00  0.00      A    C  
ATOM    544  OE1 GLU A  42     150.331 178.888 154.370  1.00  0.00      A    O  
ATOM    545  OE2 GLU A  42     149.466 178.581 152.346  1.00  0.00      A    O1-
ATOM    546  HN  GLU A  42     147.676 179.249 156.525  1.00  0.00      A    H  
ATOM    547  HA  GLU A  42     148.572 181.196 154.840  1.00  0.00      A    H  
ATOM    548  HB1 GLU A  42     146.964 180.112 153.406  1.00  0.00      A    H  
ATOM    549  HB2 GLU A  42     146.084 179.424 154.777  1.00  0.00      A    H  
ATOM    550  HG1 GLU A  42     147.440 177.721 153.555  1.00  0.00      A    H  
ATOM    551  HG2 GLU A  42     148.296 177.808 155.152  1.00  0.00      A    H  
ATOM    552  N   LEU A  43     145.505 181.882 155.985  1.00  0.00      A    N  
ATOM    553  CA  LEU A  43     144.343 182.785 156.088  1.00  0.00      A    C  
ATOM    554  C   LEU A  43     144.695 183.990 156.947  1.00  0.00      A    C  
ATOM    555  O   LEU A  43     144.389 185.114 156.566  1.00  0.00      A    O  
ATOM    556  CB  LEU A  43     142.996 182.127 156.533  1.00  0.00      A    C  
ATOM    557  CG  LEU A  43     142.526 181.132 155.479  1.00  0.00      A    C  
ATOM    558  CD1 LEU A  43     141.127 180.580 155.900  1.00  0.00      A    C  
ATOM    559  CD2 LEU A  43     142.521 181.581 154.000  1.00  0.00      A    C  
ATOM    560  HN  LEU A  43     145.217 180.966 156.252  1.00  0.00      A    H  
ATOM    561  HA  LEU A  43     144.231 183.172 155.086  1.00  0.00      A    H  
ATOM    562  HB1 LEU A  43     142.204 182.865 156.783  1.00  0.00      A    H  
ATOM    563  HB2 LEU A  43     143.227 181.572 157.468  1.00  0.00      A    H  
ATOM    564  HG  LEU A  43     143.191 180.243 155.456  1.00  0.00      A    H  
ATOM    565 1HD1 LEU A  43     140.337 181.347 155.755  1.00  0.00      A    H  
ATOM    566 2HD1 LEU A  43     140.810 179.828 155.146  1.00  0.00      A    H  
ATOM    567 3HD1 LEU A  43     141.100 180.073 156.888  1.00  0.00      A    H  
ATOM    568 1HD2 LEU A  43     142.002 180.807 153.396  1.00  0.00      A    H  
ATOM    569 2HD2 LEU A  43     142.072 182.595 153.936  1.00  0.00      A    H  
ATOM    570 3HD2 LEU A  43     143.561 181.662 153.617  1.00  0.00      A    H  
ATOM    571  N   ILE A  44     145.353 183.825 158.148  1.00  0.00      A    N  
ATOM    572  CA  ILE A  44     146.009 184.945 158.900  1.00  0.00      A    C  
ATOM    573  C   ILE A  44     147.180 185.683 158.076  1.00  0.00      A    C  
ATOM    574  O   ILE A  44     147.323 186.918 158.021  1.00  0.00      A    O  
ATOM    575  CB  ILE A  44     146.568 184.552 160.310  1.00  0.00      A    C  
ATOM    576  CG2 ILE A  44     147.290 185.657 161.071  1.00  0.00      A    C  
ATOM    577  CG1 ILE A  44     145.436 184.010 161.164  1.00  0.00      A    C  
ATOM    578  CD  ILE A  44     144.495 185.041 161.689  1.00  0.00      A    C  
ATOM    579  HN  ILE A  44     145.571 182.932 158.535  1.00  0.00      A    H  
ATOM    580  HA  ILE A  44     145.221 185.659 159.090  1.00  0.00      A    H  
ATOM    581  HB  ILE A  44     147.243 183.676 160.205  1.00  0.00      A    H  
ATOM    582 1HG2 ILE A  44     148.256 185.880 160.569  1.00  0.00      A    H  
ATOM    583 2HG2 ILE A  44     146.667 186.573 160.987  1.00  0.00      A    H  
ATOM    584 3HG2 ILE A  44     147.432 185.361 162.133  1.00  0.00      A    H  
ATOM    585 1HG1 ILE A  44     145.930 183.564 162.053  1.00  0.00      A    H  
ATOM    586 2HG1 ILE A  44     144.934 183.164 160.647  1.00  0.00      A    H  
ATOM    587  HD1 ILE A  44     143.573 184.628 162.150  1.00  0.00      A    H  
ATOM    588  HD2 ILE A  44     144.988 185.561 162.538  1.00  0.00      A    H  
ATOM    589  HD3 ILE A  44     144.118 185.749 160.919  1.00  0.00      A    H  
ATOM    590  N   SER A  45     147.968 184.912 157.279  1.00  0.00      A    N  
ATOM    591  CA  SER A  45     148.960 185.514 156.306  1.00  0.00      A    C  
ATOM    592  C   SER A  45     148.251 186.285 155.279  1.00  0.00      A    C  
ATOM    593  O   SER A  45     148.585 187.382 154.929  1.00  0.00      A    O  
ATOM    594  CB  SER A  45     149.879 184.440 155.741  1.00  0.00      A    C  
ATOM    595  OG  SER A  45     150.409 183.645 156.737  1.00  0.00      A    O  
ATOM    596  HN  SER A  45     147.868 183.921 157.228  1.00  0.00      A    H  
ATOM    597  HA  SER A  45     149.452 186.287 156.877  1.00  0.00      A    H  
ATOM    598  HB1 SER A  45     150.716 184.831 155.123  1.00  0.00      A    H  
ATOM    599  HB2 SER A  45     149.253 183.697 155.202  1.00  0.00      A    H  
ATOM    600  HG1 SER A  45     149.754 182.954 156.855  1.00  0.00      A    H  
ATOM    601  N   ASN A  46     147.049 185.804 154.805  1.00  0.00      A    N  
ATOM    602  CA  ASN A  46     146.315 186.528 153.861  1.00  0.00      A    C  
ATOM    603  C   ASN A  46     145.681 187.769 154.359  1.00  0.00      A    C  
ATOM    604  O   ASN A  46     145.546 188.738 153.639  1.00  0.00      A    O  
ATOM    605  CB  ASN A  46     145.230 185.536 153.211  1.00  0.00      A    C  
ATOM    606  CG  ASN A  46     145.967 184.595 152.174  1.00  0.00      A    C  
ATOM    607  OD1 ASN A  46     147.173 184.707 151.883  1.00  0.00      A    O  
ATOM    608  ND2 ASN A  46     145.256 183.584 151.652  1.00  0.00      A    N  
ATOM    609  HN  ASN A  46     146.802 184.847 154.939  1.00  0.00      A    H  
ATOM    610  HA  ASN A  46     146.919 186.857 153.029  1.00  0.00      A    H  
ATOM    611  HB1 ASN A  46     144.415 186.034 152.643  1.00  0.00      A    H  
ATOM    612  HB2 ASN A  46     144.903 184.789 153.965  1.00  0.00      A    H  
ATOM    613 1HD2 ASN A  46     144.376 183.286 152.022  1.00  0.00      A    H  
ATOM    614 2HD2 ASN A  46     145.596 183.161 150.811  1.00  0.00      A    H  
ATOM    615  N   ALA A  47     145.224 187.735 155.668  1.00  0.00      A    N  
ATOM    616  CA  ALA A  47     144.762 188.924 156.356  1.00  0.00      A    C  
ATOM    617  C   ALA A  47     145.822 189.994 156.491  1.00  0.00      A    C  
ATOM    618  O   ALA A  47     145.660 191.138 156.108  1.00  0.00      A    O  
ATOM    619  CB  ALA A  47     144.218 188.423 157.794  1.00  0.00      A    C  
ATOM    620  HN  ALA A  47     145.207 186.866 156.157  1.00  0.00      A    H  
ATOM    621  HA  ALA A  47     143.911 189.342 155.840  1.00  0.00      A    H  
ATOM    622  HB1 ALA A  47     143.392 187.680 157.818  1.00  0.00      A    H  
ATOM    623  HB2 ALA A  47     145.085 187.982 158.329  1.00  0.00      A    H  
ATOM    624  HB3 ALA A  47     143.837 189.308 158.348  1.00  0.00      A    H  
ATOM    625  N   SER A  48     147.072 189.613 156.820  1.00  0.00      A    N  
ATOM    626  CA  SER A  48     148.266 190.460 156.707  1.00  0.00      A    C  
ATOM    627  C   SER A  48     148.541 190.901 155.229  1.00  0.00      A    C  
ATOM    628  O   SER A  48     149.012 191.985 154.971  1.00  0.00      A    O  
ATOM    629  CB  SER A  48     149.556 189.861 157.331  1.00  0.00      A    C  
ATOM    630  OG  SER A  48     149.364 189.184 158.609  1.00  0.00      A    O  
ATOM    631  HN  SER A  48     147.376 188.712 157.120  1.00  0.00      A    H  
ATOM    632  HA  SER A  48     148.025 191.306 157.333  1.00  0.00      A    H  
ATOM    633  HB1 SER A  48     150.425 190.535 157.487  1.00  0.00      A    H  
ATOM    634  HB2 SER A  48     149.940 188.988 156.762  1.00  0.00      A    H  
ATOM    635  HG1 SER A  48     148.572 188.665 158.454  1.00  0.00      A    H  
ATOM    636  N   ASP A  49     148.199 190.127 154.144  1.00  0.00      A    N  
ATOM    637  CA  ASP A  49     148.339 190.553 152.731  1.00  0.00      A    C  
ATOM    638  C   ASP A  49     147.477 191.808 152.497  1.00  0.00      A    C  
ATOM    639  O   ASP A  49     147.908 192.773 151.794  1.00  0.00      A    O  
ATOM    640  CB  ASP A  49     147.923 189.570 151.544  1.00  0.00      A    C  
ATOM    641  CG  ASP A  49     148.732 188.301 151.544  1.00  0.00      A    C  
ATOM    642  OD1 ASP A  49     149.922 188.243 151.825  1.00  0.00      A    O  
ATOM    643  OD2 ASP A  49     148.159 187.253 151.100  1.00  0.00      A    O1-
ATOM    644  HN  ASP A  49     147.762 189.256 154.357  1.00  0.00      A    H  
ATOM    645  HA  ASP A  49     149.321 190.962 152.539  1.00  0.00      A    H  
ATOM    646  HB1 ASP A  49     148.059 190.097 150.575  1.00  0.00      A    H  
ATOM    647  HB2 ASP A  49     146.879 189.252 151.752  1.00  0.00      A    H  
ATOM    648  N   ALA A  50     146.249 191.772 153.032  1.00  0.00      A    N  
ATOM    649  CA  ALA A  50     145.285 192.816 153.042  1.00  0.00      A    C  
ATOM    650  C   ALA A  50     145.781 194.036 153.790  1.00  0.00      A    C  
ATOM    651  O   ALA A  50     145.655 195.159 153.343  1.00  0.00      A    O  
ATOM    652  CB  ALA A  50     143.964 192.358 153.745  1.00  0.00      A    C  
ATOM    653  HN  ALA A  50     146.135 191.018 153.675  1.00  0.00      A    H  
ATOM    654  HA  ALA A  50     145.112 192.993 151.991  1.00  0.00      A    H  
ATOM    655  HB1 ALA A  50     143.151 193.065 153.474  1.00  0.00      A    H  
ATOM    656  HB2 ALA A  50     143.579 191.449 153.235  1.00  0.00      A    H  
ATOM    657  HB3 ALA A  50     144.126 192.137 154.821  1.00  0.00      A    H  
ATOM    658  N   LEU A  51     146.301 193.824 155.017  1.00  0.00      A    N  
ATOM    659  CA  LEU A  51     146.777 194.919 155.817  1.00  0.00      A    C  
ATOM    660  C   LEU A  51     148.076 195.540 155.347  1.00  0.00      A    C  
ATOM    661  O   LEU A  51     148.301 196.751 155.451  1.00  0.00      A    O  
ATOM    662  CB  LEU A  51     147.063 194.481 157.304  1.00  0.00      A    C  
ATOM    663  CG  LEU A  51     145.853 193.839 158.127  1.00  0.00      A    C  
ATOM    664  CD1 LEU A  51     146.224 193.347 159.516  1.00  0.00      A    C  
ATOM    665  CD2 LEU A  51     144.704 194.839 158.293  1.00  0.00      A    C  
ATOM    666  HN  LEU A  51     146.346 192.933 155.460  1.00  0.00      A    H  
ATOM    667  HA  LEU A  51     146.029 195.698 155.851  1.00  0.00      A    H  
ATOM    668  HB1 LEU A  51     147.371 195.385 157.872  1.00  0.00      A    H  
ATOM    669  HB2 LEU A  51     147.833 193.681 157.332  1.00  0.00      A    H  
ATOM    670  HG  LEU A  51     145.496 192.950 157.564  1.00  0.00      A    H  
ATOM    671 1HD1 LEU A  51     146.463 194.290 160.053  1.00  0.00      A    H  
ATOM    672 2HD1 LEU A  51     145.382 192.734 159.904  1.00  0.00      A    H  
ATOM    673 3HD1 LEU A  51     147.141 192.720 159.533  1.00  0.00      A    H  
ATOM    674 1HD2 LEU A  51     143.835 194.332 158.764  1.00  0.00      A    H  
ATOM    675 2HD2 LEU A  51     145.089 195.633 158.968  1.00  0.00      A    H  
ATOM    676 3HD2 LEU A  51     144.349 195.220 157.311  1.00  0.00      A    H  
ATOM    677  N   ASP A  52     149.057 194.840 154.817  1.00  0.00      A    N  
ATOM    678  CA  ASP A  52     150.317 195.373 154.306  1.00  0.00      A    C  
ATOM    679  C   ASP A  52     150.108 196.251 153.104  1.00  0.00      A    C  
ATOM    680  O   ASP A  52     150.771 197.260 153.053  1.00  0.00      A    O  
ATOM    681  CB  ASP A  52     151.335 194.286 153.959  1.00  0.00      A    C  
ATOM    682  CG  ASP A  52     151.873 193.509 155.132  1.00  0.00      A    C  
ATOM    683  OD1 ASP A  52     152.604 192.474 154.913  1.00  0.00      A    O  
ATOM    684  OD2 ASP A  52     151.620 193.947 156.305  1.00  0.00      A    O1-
ATOM    685  HN  ASP A  52     148.964 193.849 154.859  1.00  0.00      A    H  
ATOM    686  HA  ASP A  52     150.785 195.929 155.105  1.00  0.00      A    H  
ATOM    687  HB1 ASP A  52     152.252 194.681 153.472  1.00  0.00      A    H  
ATOM    688  HB2 ASP A  52     150.938 193.550 153.228  1.00  0.00      A    H  
ATOM    689  N   LYS A  53     149.224 195.973 152.151  1.00  0.00      A    N  
ATOM    690  CA  LYS A  53     148.834 196.789 151.057  1.00  0.00      A    C  
ATOM    691  C   LYS A  53     148.187 198.139 151.487  1.00  0.00      A    C  
ATOM    692  O   LYS A  53     148.557 199.257 150.974  1.00  0.00      A    O  
ATOM    693  CB  LYS A  53     147.831 196.074 150.186  1.00  0.00      A    C  
ATOM    694  CG  LYS A  53     148.638 195.212 149.157  1.00  0.00      A    C  
ATOM    695  CD  LYS A  53     147.669 194.575 148.172  1.00  0.00      A    C  
ATOM    696  CE  LYS A  53     148.134 193.203 147.755  1.00  0.00      A    C  
ATOM    697  NZ  LYS A  53     147.423 192.682 146.553  1.00  0.00      A    N1+
ATOM    698  HN  LYS A  53     148.842 195.057 152.242  1.00  0.00      A    H  
ATOM    699  HA  LYS A  53     149.652 197.133 150.441  1.00  0.00      A    H  
ATOM    700  HB1 LYS A  53     147.357 196.803 149.494  1.00  0.00      A    H  
ATOM    701  HB2 LYS A  53     147.201 195.364 150.763  1.00  0.00      A    H  
ATOM    702  HG1 LYS A  53     149.237 194.454 149.706  1.00  0.00      A    H  
ATOM    703  HG2 LYS A  53     149.370 195.889 148.666  1.00  0.00      A    H  
ATOM    704  HD1 LYS A  53     147.551 195.249 147.296  1.00  0.00      A    H  
ATOM    705  HD2 LYS A  53     146.653 194.382 148.577  1.00  0.00      A    H  
ATOM    706  HE1 LYS A  53     147.911 192.472 148.561  1.00  0.00      A    H  
ATOM    707  HE2 LYS A  53     149.221 193.317 147.556  1.00  0.00      A    H  
ATOM    708  HZ1 LYS A  53     147.599 193.243 145.695  1.00  0.00      A    H  
ATOM    709  HZ2 LYS A  53     147.599 191.711 146.223  1.00  0.00      A    H  
ATOM    710  HZ3 LYS A  53     146.408 192.709 146.778  1.00  0.00      A    H  
ATOM    711  N   ILE A  54     147.179 198.123 152.422  1.00  0.00      A    N  
ATOM    712  CA  ILE A  54     146.597 199.343 152.907  1.00  0.00      A    C  
ATOM    713  C   ILE A  54     147.599 200.177 153.739  1.00  0.00      A    C  
ATOM    714  O   ILE A  54     147.572 201.433 153.724  1.00  0.00      A    O  
ATOM    715  CB  ILE A  54     145.190 199.211 153.506  1.00  0.00      A    C  
ATOM    716  CG2 ILE A  54     145.183 198.386 154.827  1.00  0.00      A    C  
ATOM    717  CG1 ILE A  54     144.566 200.625 153.765  1.00  0.00      A    C  
ATOM    718  CD  ILE A  54     144.446 201.503 152.459  1.00  0.00      A    C  
ATOM    719  HN  ILE A  54     146.877 197.223 152.724  1.00  0.00      A    H  
ATOM    720  HA  ILE A  54     146.386 199.991 152.069  1.00  0.00      A    H  
ATOM    721  HB  ILE A  54     144.434 198.769 152.822  1.00  0.00      A    H  
ATOM    722 1HG2 ILE A  54     144.212 198.551 155.341  1.00  0.00      A    H  
ATOM    723 2HG2 ILE A  54     145.338 197.318 154.563  1.00  0.00      A    H  
ATOM    724 3HG2 ILE A  54     146.104 198.717 155.352  1.00  0.00      A    H  
ATOM    725 1HG1 ILE A  54     145.221 201.224 154.434  1.00  0.00      A    H  
ATOM    726 2HG1 ILE A  54     143.672 200.599 154.425  1.00  0.00      A    H  
ATOM    727  HD1 ILE A  54     143.914 200.968 151.644  1.00  0.00      A    H  
ATOM    728  HD2 ILE A  54     143.857 202.416 152.692  1.00  0.00      A    H  
ATOM    729  HD3 ILE A  54     145.418 201.890 152.086  1.00  0.00      A    H  
ATOM    730  N   ARG A  55     148.468 199.545 154.501  1.00  0.00      A    N  
ATOM    731  CA  ARG A  55     149.591 200.253 154.990  1.00  0.00      A    C  
ATOM    732  C   ARG A  55     150.608 200.849 154.025  1.00  0.00      A    C  
ATOM    733  O   ARG A  55     151.171 201.914 154.259  1.00  0.00      A    O  
ATOM    734  CB  ARG A  55     150.348 199.277 155.970  1.00  0.00      A    C  
ATOM    735  CG  ARG A  55     151.605 199.887 156.640  1.00  0.00      A    C  
ATOM    736  CD  ARG A  55     152.116 199.056 157.858  1.00  0.00      A    C  
ATOM    737  NE  ARG A  55     152.343 197.566 157.418  1.00  0.00      A    N  
ATOM    738  CZ  ARG A  55     153.539 196.918 157.238  1.00  0.00      A    C  
ATOM    739  NH1 ARG A  55     154.694 197.596 157.215  1.00  0.00      A    N  
ATOM    740  NH2 ARG A  55     153.549 195.599 157.064  1.00  0.00      A    N1+
ATOM    741  HN  ARG A  55     148.463 198.555 154.622  1.00  0.00      A    H  
ATOM    742  HA  ARG A  55     149.234 201.009 155.675  1.00  0.00      A    H  
ATOM    743  HB1 ARG A  55     150.746 198.363 155.481  1.00  0.00      A    H  
ATOM    744  HB2 ARG A  55     149.577 199.094 156.748  1.00  0.00      A    H  
ATOM    745  HG1 ARG A  55     151.386 200.931 156.949  1.00  0.00      A    H  
ATOM    746  HG2 ARG A  55     152.500 200.067 156.006  1.00  0.00      A    H  
ATOM    747  HD1 ARG A  55     151.369 198.986 158.678  1.00  0.00      A    H  
ATOM    748  HD2 ARG A  55     153.087 199.506 158.156  1.00  0.00      A    H  
ATOM    749  HE  ARG A  55     151.523 196.997 157.356  1.00  0.00      A    H  
ATOM    750 1HH1 ARG A  55     154.802 198.588 157.280  1.00  0.00      A    H  
ATOM    751 2HH1 ARG A  55     155.534 197.081 157.041  1.00  0.00      A    H  
ATOM    752 1HH2 ARG A  55     152.708 195.077 156.918  1.00  0.00      A    H  
ATOM    753 2HH2 ARG A  55     154.409 195.149 156.824  1.00  0.00      A    H  
ATOM    754  N   TYR A  56     150.897 200.214 152.862  1.00  0.00      A    N  
ATOM    755  CA  TYR A  56     151.712 200.839 151.782  1.00  0.00      A    C  
ATOM    756  C   TYR A  56     151.055 202.088 151.210  1.00  0.00      A    C  
ATOM    757  O   TYR A  56     151.623 203.153 150.901  1.00  0.00      A    O  
ATOM    758  CB  TYR A  56     152.019 199.871 150.650  1.00  0.00      A    C  
ATOM    759  CG  TYR A  56     153.109 200.532 149.796  1.00  0.00      A    C  
ATOM    760  CD1 TYR A  56     154.486 200.209 150.116  1.00  0.00      A    C  
ATOM    761  CE1 TYR A  56     155.482 200.735 149.295  1.00  0.00      A    C  
ATOM    762  CZ  TYR A  56     155.146 201.470 148.110  1.00  0.00      A    C  
ATOM    763  OH  TYR A  56     156.185 202.324 147.513  1.00  0.00      A    O  
ATOM    764  CD2 TYR A  56     152.811 201.200 148.556  1.00  0.00      A    C  
ATOM    765  CE2 TYR A  56     153.797 201.643 147.714  1.00  0.00      A    C  
ATOM    766  HN  TYR A  56     150.594 199.267 152.784  1.00  0.00      A    H  
ATOM    767  HA  TYR A  56     152.639 201.164 152.230  1.00  0.00      A    H  
ATOM    768  HB1 TYR A  56     151.099 199.573 150.103  1.00  0.00      A    H  
ATOM    769  HB2 TYR A  56     152.561 198.995 151.067  1.00  0.00      A    H  
ATOM    770  HD1 TYR A  56     154.657 199.725 151.066  1.00  0.00      A    H  
ATOM    771  HE1 TYR A  56     156.509 200.513 149.545  1.00  0.00      A    H  
ATOM    772  HH  TYR A  56     155.720 202.838 146.848  1.00  0.00      A    H  
ATOM    773  HD2 TYR A  56     151.761 201.265 148.312  1.00  0.00      A    H  
ATOM    774  HE2 TYR A  56     153.541 202.291 146.889  1.00  0.00      A    H  
ATOM    775  N   GLU A  57     149.684 201.981 151.109  1.00  0.00      A    N  
ATOM    776  CA  GLU A  57     148.888 203.139 150.639  1.00  0.00      A    C  
ATOM    777  C   GLU A  57     148.882 204.219 151.625  1.00  0.00      A    C  
ATOM    778  O   GLU A  57     148.974 205.360 151.344  1.00  0.00      A    O  
ATOM    779  CB  GLU A  57     147.539 202.674 150.223  1.00  0.00      A    C  
ATOM    780  CG  GLU A  57     147.626 201.914 148.889  1.00  0.00      A    C  
ATOM    781  CD  GLU A  57     147.768 202.925 147.794  1.00  0.00      A    C  
ATOM    782  OE1 GLU A  57     148.896 203.071 147.176  1.00  0.00      A    O  
ATOM    783  OE2 GLU A  57     146.838 203.662 147.463  1.00  0.00      A    O1-
ATOM    784  HN  GLU A  57     149.133 201.161 151.238  1.00  0.00      A    H  
ATOM    785  HA  GLU A  57     149.397 203.535 149.773  1.00  0.00      A    H  
ATOM    786  HB1 GLU A  57     146.760 203.463 150.292  1.00  0.00      A    H  
ATOM    787  HB2 GLU A  57     147.245 201.828 150.880  1.00  0.00      A    H  
ATOM    788  HG1 GLU A  57     146.676 201.350 148.768  1.00  0.00      A    H  
ATOM    789  HG2 GLU A  57     148.512 201.247 148.825  1.00  0.00      A    H  
ATOM    790  N   SER A  58     148.719 203.896 152.973  1.00  0.00      A    N  
ATOM    791  CA  SER A  58     148.778 204.889 154.008  1.00  0.00      A    C  
ATOM    792  C   SER A  58     150.166 205.524 154.175  1.00  0.00      A    C  
ATOM    793  O   SER A  58     150.242 206.752 154.177  1.00  0.00      A    O  
ATOM    794  CB  SER A  58     148.299 204.363 155.421  1.00  0.00      A    C  
ATOM    795  OG  SER A  58     147.041 203.551 155.299  1.00  0.00      A    O  
ATOM    796  HN  SER A  58     148.514 202.947 153.199  1.00  0.00      A    H  
ATOM    797  HA  SER A  58     148.074 205.653 153.712  1.00  0.00      A    H  
ATOM    798  HB1 SER A  58     148.193 205.221 156.118  1.00  0.00      A    H  
ATOM    799  HB2 SER A  58     149.112 203.705 155.795  1.00  0.00      A    H  
ATOM    800  HG1 SER A  58     147.160 202.883 154.621  1.00  0.00      A    H  
ATOM    801  N   LEU A  59     151.229 204.716 154.163  1.00  0.00      A    N  
ATOM    802  CA  LEU A  59     152.599 205.200 154.172  1.00  0.00      A    C  
ATOM    803  C   LEU A  59     152.963 206.172 153.003  1.00  0.00      A    C  
ATOM    804  O   LEU A  59     153.525 207.238 153.279  1.00  0.00      A    O  
ATOM    805  CB  LEU A  59     153.442 203.975 154.076  1.00  0.00      A    C  
ATOM    806  CG  LEU A  59     155.009 204.291 153.940  1.00  0.00      A    C  
ATOM    807  CD1 LEU A  59     155.461 205.100 155.193  1.00  0.00      A    C  
ATOM    808  CD2 LEU A  59     155.697 202.924 153.858  1.00  0.00      A    C  
ATOM    809  HN  LEU A  59     151.058 203.735 154.201  1.00  0.00      A    H  
ATOM    810  HA  LEU A  59     152.821 205.739 155.081  1.00  0.00      A    H  
ATOM    811  HB1 LEU A  59     153.034 203.348 153.255  1.00  0.00      A    H  
ATOM    812  HB2 LEU A  59     153.292 203.379 155.002  1.00  0.00      A    H  
ATOM    813  HG  LEU A  59     155.236 204.947 153.073  1.00  0.00      A    H  
ATOM    814 1HD1 LEU A  59     156.568 205.150 155.270  1.00  0.00      A    H  
ATOM    815 2HD1 LEU A  59     155.159 206.169 155.141  1.00  0.00      A    H  
ATOM    816 3HD1 LEU A  59     155.145 204.604 156.136  1.00  0.00      A    H  
ATOM    817 1HD2 LEU A  59     155.128 202.278 154.559  1.00  0.00      A    H  
ATOM    818 2HD2 LEU A  59     155.744 202.568 152.806  1.00  0.00      A    H  
ATOM    819 3HD2 LEU A  59     156.726 203.002 154.268  1.00  0.00      A    H  
ATOM    820  N   THR A  60     152.536 205.881 151.776  1.00  0.00      A    N  
ATOM    821  CA  THR A  60     153.083 206.616 150.629  1.00  0.00      A    C  
ATOM    822  C   THR A  60     152.152 207.684 150.093  1.00  0.00      A    C  
ATOM    823  O   THR A  60     152.467 208.520 149.283  1.00  0.00      A    O  
ATOM    824  CB  THR A  60     153.447 205.750 149.439  1.00  0.00      A    C  
ATOM    825  OG1 THR A  60     152.370 204.971 149.108  1.00  0.00      A    O  
ATOM    826  CG2 THR A  60     154.432 204.726 149.778  1.00  0.00      A    C  
ATOM    827  HN  THR A  60     151.837 205.188 151.613  1.00  0.00      A    H  
ATOM    828  HA  THR A  60     154.031 207.034 150.930  1.00  0.00      A    H  
ATOM    829  HB  THR A  60     153.740 206.315 148.529  1.00  0.00      A    H  
ATOM    830  HG1 THR A  60     152.397 204.233 149.722  1.00  0.00      A    H  
ATOM    831 1HG2 THR A  60     155.295 205.136 150.344  1.00  0.00      A    H  
ATOM    832 2HG2 THR A  60     154.067 203.838 150.337  1.00  0.00      A    H  
ATOM    833 3HG2 THR A  60     154.931 204.232 148.917  1.00  0.00      A    H  
ATOM    834  N   ASP A  61     150.958 207.815 150.663  1.00  0.00      A    N  
ATOM    835  CA  ASP A  61     150.064 208.853 150.252  1.00  0.00      A    C  
ATOM    836  C   ASP A  61     149.760 209.724 151.464  1.00  0.00      A    C  
ATOM    837  O   ASP A  61     149.666 209.304 152.628  1.00  0.00      A    O  
ATOM    838  CB  ASP A  61     148.666 208.181 149.820  1.00  0.00      A    C  
ATOM    839  CG  ASP A  61     147.921 209.114 148.949  1.00  0.00      A    C  
ATOM    840  OD1 ASP A  61     146.748 209.414 149.350  1.00  0.00      A    O  
ATOM    841  OD2 ASP A  61     148.453 209.470 147.831  1.00  0.00      A    O1-
ATOM    842  HN  ASP A  61     150.667 207.310 151.472  1.00  0.00      A    H  
ATOM    843  HA  ASP A  61     150.627 209.482 149.578  1.00  0.00      A    H  
ATOM    844  HB1 ASP A  61     148.214 207.884 150.790  1.00  0.00      A    H  
ATOM    845  HB2 ASP A  61     148.896 207.243 149.271  1.00  0.00      A    H  
ATOM    846  N   PRO A  62     149.721 211.085 151.409  1.00  0.00      A    N  
ATOM    847  CA  PRO A  62     149.106 211.886 152.455  1.00  0.00      A    C  
ATOM    848  C   PRO A  62     147.614 211.726 152.636  1.00  0.00      A    C  
ATOM    849  O   PRO A  62     147.223 211.677 153.804  1.00  0.00      A    O  
ATOM    850  CD  PRO A  62     150.092 211.876 150.204  1.00  0.00      A    C  
ATOM    851  CB  PRO A  62     149.530 213.305 152.065  1.00  0.00      A    C  
ATOM    852  CG  PRO A  62     149.696 213.357 150.539  1.00  0.00      A    C  
ATOM    853  HD1 PRO A  62     151.191 211.766 150.092  1.00  0.00      A    H  
ATOM    854  HD2 PRO A  62     149.601 211.471 149.293  1.00  0.00      A    H  
ATOM    855  HA  PRO A  62     149.612 211.657 153.381  1.00  0.00      A    H  
ATOM    856  HB1 PRO A  62     150.435 213.534 152.667  1.00  0.00      A    H  
ATOM    857  HB2 PRO A  62     148.753 214.056 152.323  1.00  0.00      A    H  
ATOM    858  HG1 PRO A  62     150.522 214.027 150.220  1.00  0.00      A    H  
ATOM    859  HG2 PRO A  62     148.719 213.606 150.071  1.00  0.00      A    H  
ATOM    860  N   SER A  63     146.718 211.767 151.605  1.00  0.00      A    N  
ATOM    861  CA  SER A  63     145.254 211.699 151.769  1.00  0.00      A    C  
ATOM    862  C   SER A  63     144.826 210.378 152.399  1.00  0.00      A    C  
ATOM    863  O   SER A  63     143.997 210.331 153.283  1.00  0.00      A    O  
ATOM    864  CB  SER A  63     144.533 211.754 150.394  1.00  0.00      A    C  
ATOM    865  OG  SER A  63     143.114 211.630 150.465  1.00  0.00      A    O  
ATOM    866  HN  SER A  63     147.024 211.797 150.657  1.00  0.00      A    H  
ATOM    867  HA  SER A  63     144.918 212.478 152.437  1.00  0.00      A    H  
ATOM    868  HB1 SER A  63     145.053 210.953 149.826  1.00  0.00      A    H  
ATOM    869  HB2 SER A  63     144.815 212.701 149.886  1.00  0.00      A    H  
ATOM    870  HG1 SER A  63     142.745 211.603 149.579  1.00  0.00      A    H  
ATOM    871  N   LYS A  64     145.474 209.238 152.023  1.00  0.00      A    N  
ATOM    872  CA  LYS A  64     145.275 207.974 152.710  1.00  0.00      A    C  
ATOM    873  C   LYS A  64     145.682 207.883 154.203  1.00  0.00      A    C  
ATOM    874  O   LYS A  64     145.061 207.208 154.972  1.00  0.00      A    O  
ATOM    875  CB  LYS A  64     145.641 206.701 151.950  1.00  0.00      A    C  
ATOM    876  CG  LYS A  64     145.009 206.473 150.607  1.00  0.00      A    C  
ATOM    877  CD  LYS A  64     143.445 206.252 150.648  1.00  0.00      A    C  
ATOM    878  CE  LYS A  64     142.733 206.712 149.359  1.00  0.00      A    C  
ATOM    879  NZ  LYS A  64     143.355 206.203 148.041  1.00  0.00      A    N1+
ATOM    880  HN  LYS A  64     146.139 209.150 151.285  1.00  0.00      A    H  
ATOM    881  HA  LYS A  64     144.199 207.976 152.803  1.00  0.00      A    H  
ATOM    882  HB1 LYS A  64     145.463 205.800 152.575  1.00  0.00      A    H  
ATOM    883  HB2 LYS A  64     146.711 206.898 151.724  1.00  0.00      A    H  
ATOM    884  HG1 LYS A  64     145.531 205.681 150.028  1.00  0.00      A    H  
ATOM    885  HG2 LYS A  64     145.231 207.387 150.016  1.00  0.00      A    H  
ATOM    886  HD1 LYS A  64     143.122 207.050 151.349  1.00  0.00      A    H  
ATOM    887  HD2 LYS A  64     143.190 205.217 150.963  1.00  0.00      A    H  
ATOM    888  HE1 LYS A  64     142.836 207.819 149.356  1.00  0.00      A    H  
ATOM    889  HE2 LYS A  64     141.683 206.358 149.445  1.00  0.00      A    H  
ATOM    890  HZ1 LYS A  64     144.043 206.952 147.821  1.00  0.00      A    H  
ATOM    891  HZ2 LYS A  64     143.738 205.236 148.045  1.00  0.00      A    H  
ATOM    892  HZ3 LYS A  64     142.607 206.269 147.321  1.00  0.00      A    H  
ATOM    893  N   LEU A  65     146.732 208.672 154.640  1.00  0.00      A    N  
ATOM    894  CA  LEU A  65     147.349 208.627 155.942  1.00  0.00      A    C  
ATOM    895  C   LEU A  65     146.404 209.218 157.026  1.00  0.00      A    C  
ATOM    896  O   LEU A  65     146.082 208.678 158.099  1.00  0.00      A    O  
ATOM    897  CB  LEU A  65     148.675 209.435 155.959  1.00  0.00      A    C  
ATOM    898  CG  LEU A  65     149.437 209.363 157.247  1.00  0.00      A    C  
ATOM    899  CD1 LEU A  65     149.815 207.991 157.777  1.00  0.00      A    C  
ATOM    900  CD2 LEU A  65     150.564 210.413 157.173  1.00  0.00      A    C  
ATOM    901  HN  LEU A  65     146.985 209.403 154.011  1.00  0.00      A    H  
ATOM    902  HA  LEU A  65     147.450 207.557 156.046  1.00  0.00      A    H  
ATOM    903  HB1 LEU A  65     148.461 210.474 155.628  1.00  0.00      A    H  
ATOM    904  HB2 LEU A  65     149.279 208.976 155.148  1.00  0.00      A    H  
ATOM    905  HG  LEU A  65     148.763 209.792 158.019  1.00  0.00      A    H  
ATOM    906 1HD1 LEU A  65     150.359 207.350 157.051  1.00  0.00      A    H  
ATOM    907 2HD1 LEU A  65     150.480 208.080 158.663  1.00  0.00      A    H  
ATOM    908 3HD1 LEU A  65     148.945 207.470 158.231  1.00  0.00      A    H  
ATOM    909 1HD2 LEU A  65     151.076 210.356 156.188  1.00  0.00      A    H  
ATOM    910 2HD2 LEU A  65     150.114 211.404 157.391  1.00  0.00      A    H  
ATOM    911 3HD2 LEU A  65     151.313 210.373 157.993  1.00  0.00      A    H  
ATOM    912  N   ASP A  66     145.886 210.404 156.628  1.00  0.00      A    N  
ATOM    913  CA  ASP A  66     144.890 211.145 157.394  1.00  0.00      A    C  
ATOM    914  C   ASP A  66     143.577 210.459 157.483  1.00  0.00      A    C  
ATOM    915  O   ASP A  66     142.857 210.610 158.428  1.00  0.00      A    O  
ATOM    916  CB  ASP A  66     144.870 212.531 156.812  1.00  0.00      A    C  
ATOM    917  CG  ASP A  66     144.300 213.523 157.776  1.00  0.00      A    C  
ATOM    918  OD1 ASP A  66     145.046 214.104 158.605  1.00  0.00      A    O  
ATOM    919  OD2 ASP A  66     143.033 213.800 157.753  1.00  0.00      A    O1-
ATOM    920  HN  ASP A  66     146.263 211.006 155.929  1.00  0.00      A    H  
ATOM    921  HA  ASP A  66     145.189 211.104 158.431  1.00  0.00      A    H  
ATOM    922  HB1 ASP A  66     144.317 212.498 155.849  1.00  0.00      A    H  
ATOM    923  HB2 ASP A  66     145.939 212.804 156.678  1.00  0.00      A    H  
ATOM    924  N   SER A  67     143.286 209.687 156.463  1.00  0.00      A    N  
ATOM    925  CA  SER A  67     142.132 208.822 156.458  1.00  0.00      A    C  
ATOM    926  C   SER A  67     142.437 207.374 156.890  1.00  0.00      A    C  
ATOM    927  O   SER A  67     141.779 206.392 156.596  1.00  0.00      A    O  
ATOM    928  CB  SER A  67     141.416 208.685 155.123  1.00  0.00      A    C  
ATOM    929  OG  SER A  67     141.018 209.986 154.648  1.00  0.00      A    O  
ATOM    930  HN  SER A  67     143.783 209.864 155.617  1.00  0.00      A    H  
ATOM    931  HA  SER A  67     141.406 209.264 157.124  1.00  0.00      A    H  
ATOM    932  HB1 SER A  67     140.515 208.036 155.156  1.00  0.00      A    H  
ATOM    933  HB2 SER A  67     142.065 208.330 154.294  1.00  0.00      A    H  
ATOM    934  HG1 SER A  67     140.774 209.978 153.720  1.00  0.00      A    H  
ATOM    935  N   GLY A  68     143.411 207.207 157.713  1.00  0.00      A    N  
ATOM    936  CA  GLY A  68     143.832 205.916 158.345  1.00  0.00      A    C  
ATOM    937  C   GLY A  68     142.918 205.446 159.369  1.00  0.00      A    C  
ATOM    938  O   GLY A  68     141.977 206.131 159.742  1.00  0.00      A    O  
ATOM    939  HN  GLY A  68     143.978 208.013 157.859  1.00  0.00      A    H  
ATOM    940  HA1 GLY A  68     144.773 206.194 158.795  1.00  0.00      A    H  
ATOM    941  HA2 GLY A  68     143.927 205.160 157.580  1.00  0.00      A    H  
ATOM    942  N   LYS A  69     143.103 204.201 159.900  1.00  0.00      A    N  
ATOM    943  CA  LYS A  69     142.247 203.469 160.752  1.00  0.00      A    C  
ATOM    944  C   LYS A  69     143.057 202.294 161.239  1.00  0.00      A    C  
ATOM    945  O   LYS A  69     144.125 202.083 160.702  1.00  0.00      A    O  
ATOM    946  CB  LYS A  69     140.935 202.929 160.068  1.00  0.00      A    C  
ATOM    947  CG  LYS A  69     139.908 202.340 160.990  1.00  0.00      A    C  
ATOM    948  CD  LYS A  69     138.575 202.010 160.491  1.00  0.00      A    C  
ATOM    949  CE  LYS A  69     137.718 201.037 161.322  1.00  0.00      A    C  
ATOM    950  NZ  LYS A  69     136.383 201.052 160.708  1.00  0.00      A    N1+
ATOM    951  HN  LYS A  69     143.997 203.775 159.783  1.00  0.00      A    H  
ATOM    952  HA  LYS A  69     141.960 204.016 161.638  1.00  0.00      A    H  
ATOM    953  HB1 LYS A  69     141.206 202.137 159.338  1.00  0.00      A    H  
ATOM    954  HB2 LYS A  69     140.499 203.826 159.577  1.00  0.00      A    H  
ATOM    955  HG1 LYS A  69     139.636 202.940 161.884  1.00  0.00      A    H  
ATOM    956  HG2 LYS A  69     140.439 201.411 161.287  1.00  0.00      A    H  
ATOM    957  HD1 LYS A  69     138.731 201.619 159.463  1.00  0.00      A    H  
ATOM    958  HD2 LYS A  69     138.053 202.980 160.346  1.00  0.00      A    H  
ATOM    959  HE1 LYS A  69     137.668 201.238 162.413  1.00  0.00      A    H  
ATOM    960  HE2 LYS A  69     138.219 200.051 161.216  1.00  0.00      A    H  
ATOM    961  HZ1 LYS A  69     135.891 201.953 160.880  1.00  0.00      A    H  
ATOM    962  HZ2 LYS A  69     136.481 200.934 159.679  1.00  0.00      A    H  
ATOM    963  HZ3 LYS A  69     135.757 200.365 161.174  1.00  0.00      A    H  
ATOM    964  N   GLU A  70     142.743 201.657 162.345  1.00  0.00      A    N  
ATOM    965  CA  GLU A  70     143.601 200.663 162.869  1.00  0.00      A    C  
ATOM    966  C   GLU A  70     143.798 199.412 162.014  1.00  0.00      A    C  
ATOM    967  O   GLU A  70     142.883 198.972 161.284  1.00  0.00      A    O  
ATOM    968  CB  GLU A  70     143.261 200.344 164.328  1.00  0.00      A    C  
ATOM    969  CG  GLU A  70     144.201 199.386 165.141  1.00  0.00      A    C  
ATOM    970  CD  GLU A  70     145.612 199.991 165.192  1.00  0.00      A    C  
ATOM    971  OE1 GLU A  70     146.397 199.827 164.165  1.00  0.00      A    O  
ATOM    972  OE2 GLU A  70     145.956 200.506 166.274  1.00  0.00      A    O1-
ATOM    973  HN  GLU A  70     142.141 202.015 163.054  1.00  0.00      A    H  
ATOM    974  HA  GLU A  70     144.557 201.151 162.984  1.00  0.00      A    H  
ATOM    975  HB1 GLU A  70     142.233 199.923 164.321  1.00  0.00      A    H  
ATOM    976  HB2 GLU A  70     143.067 201.336 164.790  1.00  0.00      A    H  
ATOM    977  HG1 GLU A  70     144.291 198.322 164.835  1.00  0.00      A    H  
ATOM    978  HG2 GLU A  70     143.748 199.412 166.155  1.00  0.00      A    H  
ATOM    979  N   LEU A  71     144.997 198.785 162.158  1.00  0.00      A    N  
ATOM    980  CA  LEU A  71     145.297 197.510 161.401  1.00  0.00      A    C  
ATOM    981  C   LEU A  71     145.368 196.204 162.321  1.00  0.00      A    C  
ATOM    982  O   LEU A  71     146.235 196.167 163.109  1.00  0.00      A    O  
ATOM    983  CB  LEU A  71     146.766 197.691 160.782  1.00  0.00      A    C  
ATOM    984  CG  LEU A  71     146.963 198.900 159.722  1.00  0.00      A    C  
ATOM    985  CD1 LEU A  71     148.413 199.100 159.644  1.00  0.00      A    C  
ATOM    986  CD2 LEU A  71     146.369 198.696 158.274  1.00  0.00      A    C  
ATOM    987  HN  LEU A  71     145.676 199.163 162.783  1.00  0.00      A    H  
ATOM    988  HA  LEU A  71     144.617 197.474 160.563  1.00  0.00      A    H  
ATOM    989  HB1 LEU A  71     147.217 196.772 160.350  1.00  0.00      A    H  
ATOM    990  HB2 LEU A  71     147.412 197.969 161.642  1.00  0.00      A    H  
ATOM    991  HG  LEU A  71     146.501 199.777 160.223  1.00  0.00      A    H  
ATOM    992 1HD1 LEU A  71     149.032 198.219 159.370  1.00  0.00      A    H  
ATOM    993 2HD1 LEU A  71     148.641 199.832 158.839  1.00  0.00      A    H  
ATOM    994 3HD1 LEU A  71     148.731 199.498 160.631  1.00  0.00      A    H  
ATOM    995 1HD2 LEU A  71     146.813 197.859 157.694  1.00  0.00      A    H  
ATOM    996 2HD2 LEU A  71     145.300 198.401 158.331  1.00  0.00      A    H  
ATOM    997 3HD2 LEU A  71     146.349 199.638 157.685  1.00  0.00      A    H  
ATOM    998  N   LYS A  72     144.341 195.364 162.181  1.00  0.00      A    N  
ATOM    999  CA  LYS A  72     144.197 194.155 162.927  1.00  0.00      A    C  
ATOM   1000  C   LYS A  72     143.389 193.023 162.183  1.00  0.00      A    C  
ATOM   1001  O   LYS A  72     142.705 193.187 161.135  1.00  0.00      A    O  
ATOM   1002  CB  LYS A  72     143.451 194.249 164.278  1.00  0.00      A    C  
ATOM   1003  CG  LYS A  72     141.958 194.613 164.171  1.00  0.00      A    C  
ATOM   1004  CD  LYS A  72     141.660 195.395 165.424  1.00  0.00      A    C  
ATOM   1005  CE  LYS A  72     140.267 195.956 165.554  1.00  0.00      A    C  
ATOM   1006  NZ  LYS A  72     139.312 194.846 165.741  1.00  0.00      A    N1+
ATOM   1007  HN  LYS A  72     143.726 195.499 161.409  1.00  0.00      A    H  
ATOM   1008  HA  LYS A  72     145.160 193.754 163.209  1.00  0.00      A    H  
ATOM   1009  HB1 LYS A  72     143.901 195.050 164.902  1.00  0.00      A    H  
ATOM   1010  HB2 LYS A  72     143.654 193.321 164.854  1.00  0.00      A    H  
ATOM   1011  HG1 LYS A  72     141.436 193.639 164.058  1.00  0.00      A    H  
ATOM   1012  HG2 LYS A  72     141.622 195.089 163.225  1.00  0.00      A    H  
ATOM   1013  HD1 LYS A  72     142.356 196.259 165.480  1.00  0.00      A    H  
ATOM   1014  HD2 LYS A  72     141.935 194.687 166.235  1.00  0.00      A    H  
ATOM   1015  HE1 LYS A  72     139.966 196.542 164.660  1.00  0.00      A    H  
ATOM   1016  HE2 LYS A  72     140.172 196.583 166.466  1.00  0.00      A    H  
ATOM   1017  HZ1 LYS A  72     139.435 194.435 166.688  1.00  0.00      A    H  
ATOM   1018  HZ2 LYS A  72     138.365 195.275 165.705  1.00  0.00      A    H  
ATOM   1019  HZ3 LYS A  72     139.300 194.096 165.021  1.00  0.00      A    H  
ATOM   1020  N   ILE A  73     143.503 191.747 162.730  1.00  0.00      A    N  
ATOM   1021  CA  ILE A  73     142.819 190.538 162.349  1.00  0.00      A    C  
ATOM   1022  C   ILE A  73     141.963 190.069 163.490  1.00  0.00      A    C  
ATOM   1023  O   ILE A  73     142.386 189.888 164.599  1.00  0.00      A    O  
ATOM   1024  CB  ILE A  73     143.755 189.461 161.716  1.00  0.00      A    C  
ATOM   1025  CG2 ILE A  73     142.809 188.572 160.759  1.00  0.00      A    C  
ATOM   1026  CG1 ILE A  73     144.973 190.053 160.990  1.00  0.00      A    C  
ATOM   1027  CD  ILE A  73     146.077 189.040 160.670  1.00  0.00      A    C  
ATOM   1028  HN  ILE A  73     144.037 191.514 163.539  1.00  0.00      A    H  
ATOM   1029  HA  ILE A  73     142.144 190.718 161.525  1.00  0.00      A    H  
ATOM   1030  HB  ILE A  73     144.082 188.867 162.596  1.00  0.00      A    H  
ATOM   1031 1HG2 ILE A  73     143.242 187.624 160.375  1.00  0.00      A    H  
ATOM   1032 2HG2 ILE A  73     141.925 188.180 161.307  1.00  0.00      A    H  
ATOM   1033 3HG2 ILE A  73     142.359 189.171 159.939  1.00  0.00      A    H  
ATOM   1034 1HG1 ILE A  73     145.386 190.929 161.535  1.00  0.00      A    H  
ATOM   1035 2HG1 ILE A  73     144.563 190.534 160.076  1.00  0.00      A    H  
ATOM   1036  HD1 ILE A  73     146.666 188.750 161.566  1.00  0.00      A    H  
ATOM   1037  HD2 ILE A  73     145.763 188.160 160.069  1.00  0.00      A    H  
ATOM   1038  HD3 ILE A  73     146.767 189.597 160.002  1.00  0.00      A    H  
ATOM   1039  N   ASP A  74     140.702 189.904 163.169  1.00  0.00      A    N  
ATOM   1040  CA  ASP A  74     139.701 189.416 164.073  1.00  0.00      A    C  
ATOM   1041  C   ASP A  74     139.238 188.000 163.698  1.00  0.00      A    C  
ATOM   1042  O   ASP A  74     138.863 187.710 162.602  1.00  0.00      A    O  
ATOM   1043  CB  ASP A  74     138.434 190.402 164.018  1.00  0.00      A    C  
ATOM   1044  CG  ASP A  74     138.797 191.641 164.752  1.00  0.00      A    C  
ATOM   1045  OD1 ASP A  74     138.489 192.698 164.194  1.00  0.00      A    O  
ATOM   1046  OD2 ASP A  74     139.321 191.626 165.919  1.00  0.00      A    O1-
ATOM   1047  HN  ASP A  74     140.291 190.126 162.289  1.00  0.00      A    H  
ATOM   1048  HA  ASP A  74     140.091 189.340 165.077  1.00  0.00      A    H  
ATOM   1049  HB1 ASP A  74     137.425 189.989 164.232  1.00  0.00      A    H  
ATOM   1050  HB2 ASP A  74     138.425 190.714 162.952  1.00  0.00      A    H  
ATOM   1051  N   ILE A  75     139.191 187.135 164.671  1.00  0.00      A    N  
ATOM   1052  CA  ILE A  75     138.836 185.717 164.533  1.00  0.00      A    C  
ATOM   1053  C   ILE A  75     137.613 185.214 165.329  1.00  0.00      A    C  
ATOM   1054  O   ILE A  75     137.727 185.176 166.540  1.00  0.00      A    O  
ATOM   1055  CB  ILE A  75     139.994 184.696 164.940  1.00  0.00      A    C  
ATOM   1056  CG2 ILE A  75     139.525 183.325 164.317  1.00  0.00      A    C  
ATOM   1057  CG1 ILE A  75     141.423 185.018 164.423  1.00  0.00      A    C  
ATOM   1058  CD  ILE A  75     142.530 184.076 164.923  1.00  0.00      A    C  
ATOM   1059  HN  ILE A  75     139.409 187.403 165.606  1.00  0.00      A    H  
ATOM   1060  HA  ILE A  75     138.585 185.576 163.492  1.00  0.00      A    H  
ATOM   1061  HB  ILE A  75     139.994 184.555 166.042  1.00  0.00      A    H  
ATOM   1062 1HG2 ILE A  75     139.317 183.532 163.245  1.00  0.00      A    H  
ATOM   1063 2HG2 ILE A  75     140.323 182.568 164.469  1.00  0.00      A    H  
ATOM   1064 3HG2 ILE A  75     138.578 182.848 164.650  1.00  0.00      A    H  
ATOM   1065 1HG1 ILE A  75     141.740 186.009 164.815  1.00  0.00      A    H  
ATOM   1066 2HG1 ILE A  75     141.471 184.954 163.315  1.00  0.00      A    H  
ATOM   1067  HD1 ILE A  75     143.516 184.229 164.435  1.00  0.00      A    H  
ATOM   1068  HD2 ILE A  75     142.672 184.235 166.013  1.00  0.00      A    H  
ATOM   1069  HD3 ILE A  75     142.194 183.031 164.751  1.00  0.00      A    H  
ATOM   1070  N   ILE A  76     136.491 185.001 164.557  1.00  0.00      A    N  
ATOM   1071  CA  ILE A  76     135.212 184.787 165.217  1.00  0.00      A    C  
ATOM   1072  C   ILE A  76     134.738 183.290 164.926  1.00  0.00      A    C  
ATOM   1073  O   ILE A  76     134.246 183.007 163.845  1.00  0.00      A    O  
ATOM   1074  CB  ILE A  76     134.159 185.653 164.639  1.00  0.00      A    C  
ATOM   1075  CG2 ILE A  76     132.839 185.382 165.349  1.00  0.00      A    C  
ATOM   1076  CG1 ILE A  76     134.697 187.063 164.720  1.00  0.00      A    C  
ATOM   1077  CD  ILE A  76     133.700 188.005 164.132  1.00  0.00      A    C  
ATOM   1078  HN  ILE A  76     136.489 185.087 163.564  1.00  0.00      A    H  
ATOM   1079  HA  ILE A  76     135.181 185.051 166.263  1.00  0.00      A    H  
ATOM   1080  HB  ILE A  76     133.934 185.476 163.565  1.00  0.00      A    H  
ATOM   1081 1HG2 ILE A  76     131.998 186.041 165.044  1.00  0.00      A    H  
ATOM   1082 2HG2 ILE A  76     132.520 184.329 165.192  1.00  0.00      A    H  
ATOM   1083 3HG2 ILE A  76     132.966 185.448 166.451  1.00  0.00      A    H  
ATOM   1084 1HG1 ILE A  76     135.697 187.179 164.249  1.00  0.00      A    H  
ATOM   1085 2HG1 ILE A  76     134.741 187.337 165.796  1.00  0.00      A    H  
ATOM   1086  HD1 ILE A  76     133.627 188.051 163.024  1.00  0.00      A    H  
ATOM   1087  HD2 ILE A  76     132.683 187.778 164.515  1.00  0.00      A    H  
ATOM   1088  HD3 ILE A  76     134.021 189.049 164.336  1.00  0.00      A    H  
ATOM   1089  N   PRO A  77     134.918 182.408 165.827  1.00  0.00      A    N  
ATOM   1090  CA  PRO A  77     134.322 181.025 165.855  1.00  0.00      A    C  
ATOM   1091  C   PRO A  77     132.882 180.997 166.204  1.00  0.00      A    C  
ATOM   1092  O   PRO A  77     132.579 181.641 167.232  1.00  0.00      A    O  
ATOM   1093  CD  PRO A  77     135.956 182.581 166.860  1.00  0.00      A    C  
ATOM   1094  CB  PRO A  77     135.195 180.252 166.894  1.00  0.00      A    C  
ATOM   1095  CG  PRO A  77     135.856 181.334 167.787  1.00  0.00      A    C  
ATOM   1096  HD1 PRO A  77     136.966 182.753 166.430  1.00  0.00      A    H  
ATOM   1097  HD2 PRO A  77     135.788 183.496 167.466  1.00  0.00      A    H  
ATOM   1098  HA  PRO A  77     134.387 180.635 164.850  1.00  0.00      A    H  
ATOM   1099  HB1 PRO A  77     136.010 179.731 166.346  1.00  0.00      A    H  
ATOM   1100  HB2 PRO A  77     134.578 179.466 167.379  1.00  0.00      A    H  
ATOM   1101  HG1 PRO A  77     136.823 180.931 168.154  1.00  0.00      A    H  
ATOM   1102  HG2 PRO A  77     135.098 181.645 168.538  1.00  0.00      A    H  
ATOM   1103  N   ASN A  78     132.026 180.143 165.466  1.00  0.00      A    N  
ATOM   1104  CA  ASN A  78     130.577 180.282 165.696  1.00  0.00      A    C  
ATOM   1105  C   ASN A  78     129.987 178.957 166.056  1.00  0.00      A    C  
ATOM   1106  O   ASN A  78     129.347 178.355 165.174  1.00  0.00      A    O  
ATOM   1107  CB  ASN A  78     129.797 180.736 164.429  1.00  0.00      A    C  
ATOM   1108  CG  ASN A  78     130.132 182.196 164.220  1.00  0.00      A    C  
ATOM   1109  OD1 ASN A  78     129.989 183.124 165.035  1.00  0.00      A    O  
ATOM   1110  ND2 ASN A  78     130.756 182.468 163.057  1.00  0.00      A    N  
ATOM   1111  HN  ASN A  78     132.143 179.622 164.624  1.00  0.00      A    H  
ATOM   1112  HA  ASN A  78     130.405 180.923 166.547  1.00  0.00      A    H  
ATOM   1113  HB1 ASN A  78     128.705 180.745 164.630  1.00  0.00      A    H  
ATOM   1114  HB2 ASN A  78     129.982 180.193 163.477  1.00  0.00      A    H  
ATOM   1115 1HD2 ASN A  78     130.923 181.718 162.417  1.00  0.00      A    H  
ATOM   1116 2HD2 ASN A  78     130.697 183.418 162.748  1.00  0.00      A    H  
ATOM   1117  N   PRO A  79     130.077 178.365 167.240  1.00  0.00      A    N  
ATOM   1118  CA  PRO A  79     129.836 176.888 167.461  1.00  0.00      A    C  
ATOM   1119  C   PRO A  79     128.450 176.524 167.074  1.00  0.00      A    C  
ATOM   1120  O   PRO A  79     128.326 175.376 166.587  1.00  0.00      A    O  
ATOM   1121  CD  PRO A  79     130.611 178.996 168.417  1.00  0.00      A    C  
ATOM   1122  CB  PRO A  79     130.074 176.742 168.956  1.00  0.00      A    C  
ATOM   1123  CG  PRO A  79     131.064 177.810 169.273  1.00  0.00      A    C  
ATOM   1124  HD1 PRO A  79     131.469 179.684 168.259  1.00  0.00      A    H  
ATOM   1125  HD2 PRO A  79     129.832 179.521 169.010  1.00  0.00      A    H  
ATOM   1126  HA  PRO A  79     130.516 176.359 166.811  1.00  0.00      A    H  
ATOM   1127  HB1 PRO A  79     130.533 175.738 169.075  1.00  0.00      A    H  
ATOM   1128  HB2 PRO A  79     129.157 176.785 169.583  1.00  0.00      A    H  
ATOM   1129  HG1 PRO A  79     132.127 177.549 169.083  1.00  0.00      A    H  
ATOM   1130  HG2 PRO A  79     131.056 178.182 170.320  1.00  0.00      A    H  
ATOM   1131  N   GLN A  80     127.409 177.331 167.230  1.00  0.00      A    N  
ATOM   1132  CA  GLN A  80     125.992 177.108 166.905  1.00  0.00      A    C  
ATOM   1133  C   GLN A  80     125.916 176.842 165.420  1.00  0.00      A    C  
ATOM   1134  O   GLN A  80     125.231 175.879 165.000  1.00  0.00      A    O  
ATOM   1135  CB  GLN A  80     125.101 178.266 167.467  1.00  0.00      A    C  
ATOM   1136  CG  GLN A  80     125.157 179.605 166.717  1.00  0.00      A    C  
ATOM   1137  CD  GLN A  80     126.450 180.404 166.903  1.00  0.00      A    C  
ATOM   1138  OE1 GLN A  80     127.397 180.077 167.602  1.00  0.00      A    O  
ATOM   1139  NE2 GLN A  80     126.536 181.553 166.121  1.00  0.00      A    N  
ATOM   1140  HN  GLN A  80     127.589 178.187 167.708  1.00  0.00      A    H  
ATOM   1141  HA  GLN A  80     125.787 176.206 167.463  1.00  0.00      A    H  
ATOM   1142  HB1 GLN A  80     125.237 178.318 168.568  1.00  0.00      A    H  
ATOM   1143  HB2 GLN A  80     124.130 177.773 167.248  1.00  0.00      A    H  
ATOM   1144  HG1 GLN A  80     124.389 180.314 167.096  1.00  0.00      A    H  
ATOM   1145  HG2 GLN A  80     125.035 179.561 165.614  1.00  0.00      A    H  
ATOM   1146 1HE2 GLN A  80     125.847 181.998 165.548  1.00  0.00      A    H  
ATOM   1147 2HE2 GLN A  80     127.482 181.874 166.167  1.00  0.00      A    H  
ATOM   1148  N   GLU A  81     126.651 177.543 164.544  1.00  0.00      A    N  
ATOM   1149  CA  GLU A  81     126.263 177.550 163.094  1.00  0.00      A    C  
ATOM   1150  C   GLU A  81     127.252 176.659 162.374  1.00  0.00      A    C  
ATOM   1151  O   GLU A  81     127.247 176.568 161.135  1.00  0.00      A    O  
ATOM   1152  CB  GLU A  81     126.221 178.975 162.549  1.00  0.00      A    C  
ATOM   1153  CG  GLU A  81     124.988 179.167 161.633  1.00  0.00      A    C  
ATOM   1154  CD  GLU A  81     123.614 179.386 162.302  1.00  0.00      A    C  
ATOM   1155  OE1 GLU A  81     122.765 178.544 162.318  1.00  0.00      A    O  
ATOM   1156  OE2 GLU A  81     123.439 180.484 162.927  1.00  0.00      A    O1-
ATOM   1157  HN  GLU A  81     127.200 178.302 164.886  1.00  0.00      A    H  
ATOM   1158  HA  GLU A  81     125.277 177.128 162.966  1.00  0.00      A    H  
ATOM   1159  HB1 GLU A  81     127.151 179.129 161.960  1.00  0.00      A    H  
ATOM   1160  HB2 GLU A  81     126.294 179.815 163.271  1.00  0.00      A    H  
ATOM   1161  HG1 GLU A  81     124.826 178.234 161.051  1.00  0.00      A    H  
ATOM   1162  HG2 GLU A  81     125.089 179.937 160.839  1.00  0.00      A    H  
ATOM   1163  N   ARG A  82     128.321 176.077 163.073  1.00  0.00      A    N  
ATOM   1164  CA  ARG A  82     129.373 175.239 162.366  1.00  0.00      A    C  
ATOM   1165  C   ARG A  82     130.209 176.054 161.292  1.00  0.00      A    C  
ATOM   1166  O   ARG A  82     130.568 175.638 160.172  1.00  0.00      A    O  
ATOM   1167  CB  ARG A  82     128.821 173.960 161.670  1.00  0.00      A    C  
ATOM   1168  CG  ARG A  82     129.876 172.896 161.489  1.00  0.00      A    C  
ATOM   1169  CD  ARG A  82     129.413 171.684 160.702  1.00  0.00      A    C  
ATOM   1170  NE  ARG A  82     128.708 170.779 161.616  1.00  0.00      A    N  
ATOM   1171  CZ  ARG A  82     128.237 169.620 161.237  1.00  0.00      A    C  
ATOM   1172  NH1 ARG A  82     128.168 169.354 159.875  1.00  0.00      A    N  
ATOM   1173  NH2 ARG A  82     127.690 168.715 161.982  1.00  0.00      A    N1+
ATOM   1174  HN  ARG A  82     128.297 176.144 164.067  1.00  0.00      A    H  
ATOM   1175  HA  ARG A  82     130.105 174.859 163.064  1.00  0.00      A    H  
ATOM   1176  HB1 ARG A  82     128.303 174.399 160.791  1.00  0.00      A    H  
ATOM   1177  HB2 ARG A  82     128.031 173.598 162.363  1.00  0.00      A    H  
ATOM   1178  HG1 ARG A  82     130.509 172.642 162.367  1.00  0.00      A    H  
ATOM   1179  HG2 ARG A  82     130.712 173.318 160.892  1.00  0.00      A    H  
ATOM   1180  HD1 ARG A  82     130.350 171.185 160.373  1.00  0.00      A    H  
ATOM   1181  HD2 ARG A  82     128.765 171.981 159.850  1.00  0.00      A    H  
ATOM   1182  HE  ARG A  82     128.585 170.954 162.593  1.00  0.00      A    H  
ATOM   1183 1HH1 ARG A  82     128.689 169.885 159.207  1.00  0.00      A    H  
ATOM   1184 2HH1 ARG A  82     127.873 168.428 159.639  1.00  0.00      A    H  
ATOM   1185 1HH2 ARG A  82     127.347 169.026 162.869  1.00  0.00      A    H  
ATOM   1186 2HH2 ARG A  82     127.646 167.805 161.571  1.00  0.00      A    H  
ATOM   1187  N   THR A  83     130.468 177.316 161.582  1.00  0.00      A    N  
ATOM   1188  CA  THR A  83     131.317 178.176 160.782  1.00  0.00      A    C  
ATOM   1189  C   THR A  83     132.416 178.838 161.563  1.00  0.00      A    C  
ATOM   1190  O   THR A  83     132.379 178.894 162.771  1.00  0.00      A    O  
ATOM   1191  CB  THR A  83     130.479 179.300 160.235  1.00  0.00      A    C  
ATOM   1192  OG1 THR A  83     129.967 180.215 161.230  1.00  0.00      A    O  
ATOM   1193  CG2 THR A  83     129.434 178.729 159.353  1.00  0.00      A    C  
ATOM   1194  HN  THR A  83     130.045 177.705 162.396  1.00  0.00      A    H  
ATOM   1195  HA  THR A  83     131.812 177.616 160.002  1.00  0.00      A    H  
ATOM   1196  HB  THR A  83     131.103 179.920 159.556  1.00  0.00      A    H  
ATOM   1197  HG1 THR A  83     129.651 181.072 160.936  1.00  0.00      A    H  
ATOM   1198 1HG2 THR A  83     129.873 178.137 158.522  1.00  0.00      A    H  
ATOM   1199 2HG2 THR A  83     128.567 178.319 159.915  1.00  0.00      A    H  
ATOM   1200 3HG2 THR A  83     129.052 179.606 158.789  1.00  0.00      A    H  
ATOM   1201  N   LEU A  84     133.478 179.289 160.864  1.00  0.00      A    N  
ATOM   1202  CA  LEU A  84     134.568 180.039 161.431  1.00  0.00      A    C  
ATOM   1203  C   LEU A  84     134.762 181.263 160.489  1.00  0.00      A    C  
ATOM   1204  O   LEU A  84     134.944 181.133 159.258  1.00  0.00      A    O  
ATOM   1205  CB  LEU A  84     135.938 179.361 161.482  1.00  0.00      A    C  
ATOM   1206  CG  LEU A  84     137.088 180.217 162.182  1.00  0.00      A    C  
ATOM   1207  CD1 LEU A  84     136.897 180.298 163.656  1.00  0.00      A    C  
ATOM   1208  CD2 LEU A  84     138.542 179.632 161.997  1.00  0.00      A    C  
ATOM   1209  HN  LEU A  84     133.520 179.129 159.881  1.00  0.00      A    H  
ATOM   1210  HA  LEU A  84     134.274 180.458 162.382  1.00  0.00      A    H  
ATOM   1211  HB1 LEU A  84     136.313 179.165 160.454  1.00  0.00      A    H  
ATOM   1212  HB2 LEU A  84     135.815 178.452 162.109  1.00  0.00      A    H  
ATOM   1213  HG  LEU A  84     137.024 181.274 161.846  1.00  0.00      A    H  
ATOM   1214 1HD1 LEU A  84     136.014 180.959 163.793  1.00  0.00      A    H  
ATOM   1215 2HD1 LEU A  84     136.619 179.343 164.150  1.00  0.00      A    H  
ATOM   1216 3HD1 LEU A  84     137.745 180.717 164.239  1.00  0.00      A    H  
ATOM   1217 1HD2 LEU A  84     138.725 179.684 160.902  1.00  0.00      A    H  
ATOM   1218 2HD2 LEU A  84     139.269 180.298 162.510  1.00  0.00      A    H  
ATOM   1219 3HD2 LEU A  84     138.632 178.600 162.396  1.00  0.00      A    H  
ATOM   1220  N   THR A  85     134.607 182.496 161.034  1.00  0.00      A    N  
ATOM   1221  CA  THR A  85     134.915 183.736 160.266  1.00  0.00      A    C  
ATOM   1222  C   THR A  85     136.202 184.418 160.734  1.00  0.00      A    C  
ATOM   1223  O   THR A  85     136.416 184.546 161.951  1.00  0.00      A    O  
ATOM   1224  CB  THR A  85     133.738 184.758 160.319  1.00  0.00      A    C  
ATOM   1225  OG1 THR A  85     132.519 184.160 159.913  1.00  0.00      A    O  
ATOM   1226  CG2 THR A  85     133.842 185.997 159.443  1.00  0.00      A    C  
ATOM   1227  HN  THR A  85     134.400 182.616 162.002  1.00  0.00      A    H  
ATOM   1228  HA  THR A  85     135.147 183.490 159.241  1.00  0.00      A    H  
ATOM   1229  HB  THR A  85     133.648 185.083 161.378  1.00  0.00      A    H  
ATOM   1230  HG1 THR A  85     131.747 184.590 160.288  1.00  0.00      A    H  
ATOM   1231 1HG2 THR A  85     133.993 185.777 158.364  1.00  0.00      A    H  
ATOM   1232 2HG2 THR A  85     132.933 186.629 159.535  1.00  0.00      A    H  
ATOM   1233 3HG2 THR A  85     134.628 186.721 159.745  1.00  0.00      A    H  
ATOM   1234  N   LEU A  86     137.077 184.886 159.789  1.00  0.00      A    N  
ATOM   1235  CA  LEU A  86     138.100 185.879 160.011  1.00  0.00      A    C  
ATOM   1236  C   LEU A  86     137.698 187.207 159.405  1.00  0.00      A    C  
ATOM   1237  O   LEU A  86     137.093 187.163 158.333  1.00  0.00      A    O  
ATOM   1238  CB  LEU A  86     139.358 185.494 159.214  1.00  0.00      A    C  
ATOM   1239  CG  LEU A  86     140.081 184.249 159.773  1.00  0.00      A    C  
ATOM   1240  CD1 LEU A  86     139.607 182.838 159.252  1.00  0.00      A    C  
ATOM   1241  CD2 LEU A  86     141.608 184.402 159.676  1.00  0.00      A    C  
ATOM   1242  HN  LEU A  86     136.937 184.816 158.804  1.00  0.00      A    H  
ATOM   1243  HA  LEU A  86     138.415 186.039 161.031  1.00  0.00      A    H  
ATOM   1244  HB1 LEU A  86     139.968 186.414 159.085  1.00  0.00      A    H  
ATOM   1245  HB2 LEU A  86     139.055 185.211 158.183  1.00  0.00      A    H  
ATOM   1246  HG  LEU A  86     139.866 184.284 160.862  1.00  0.00      A    H  
ATOM   1247 1HD1 LEU A  86     140.194 182.009 159.702  1.00  0.00      A    H  
ATOM   1248 2HD1 LEU A  86     138.563 182.571 159.520  1.00  0.00      A    H  
ATOM   1249 3HD1 LEU A  86     139.650 182.816 158.142  1.00  0.00      A    H  
ATOM   1250 1HD2 LEU A  86     142.139 183.590 160.217  1.00  0.00      A    H  
ATOM   1251 2HD2 LEU A  86     141.978 184.380 158.628  1.00  0.00      A    H  
ATOM   1252 3HD2 LEU A  86     141.938 185.367 160.117  1.00  0.00      A    H  
ATOM   1253  N   VAL A  87     138.027 188.323 160.020  1.00  0.00      A    N  
ATOM   1254  CA  VAL A  87     137.724 189.683 159.471  1.00  0.00      A    C  
ATOM   1255  C   VAL A  87     139.043 190.560 159.594  1.00  0.00      A    C  
ATOM   1256  O   VAL A  87     139.456 190.824 160.776  1.00  0.00      A    O  
ATOM   1257  CB  VAL A  87     136.584 190.438 160.097  1.00  0.00      A    C  
ATOM   1258  CG1 VAL A  87     135.984 191.530 159.187  1.00  0.00      A    C  
ATOM   1259  CG2 VAL A  87     135.476 189.427 160.544  1.00  0.00      A    C  
ATOM   1260  HN  VAL A  87     138.485 188.296 160.905  1.00  0.00      A    H  
ATOM   1261  HA  VAL A  87     137.398 189.587 158.447  1.00  0.00      A    H  
ATOM   1262  HB  VAL A  87     136.909 191.004 160.996  1.00  0.00      A    H  
ATOM   1263 1HG1 VAL A  87     135.619 191.086 158.236  1.00  0.00      A    H  
ATOM   1264 2HG1 VAL A  87     135.215 192.104 159.745  1.00  0.00      A    H  
ATOM   1265 3HG1 VAL A  87     136.762 192.292 158.968  1.00  0.00      A    H  
ATOM   1266 1HG2 VAL A  87     134.605 190.059 160.825  1.00  0.00      A    H  
ATOM   1267 2HG2 VAL A  87     135.314 188.660 159.758  1.00  0.00      A    H  
ATOM   1268 3HG2 VAL A  87     135.855 189.009 161.501  1.00  0.00      A    H  
ATOM   1269  N   ASP A  88     139.633 191.084 158.512  1.00  0.00      A    N  
ATOM   1270  CA  ASP A  88     140.573 192.167 158.569  1.00  0.00      A    C  
ATOM   1271  C   ASP A  88     139.968 193.583 158.490  1.00  0.00      A    C  
ATOM   1272  O   ASP A  88     138.803 193.852 158.208  1.00  0.00      A    O  
ATOM   1273  CB  ASP A  88     141.820 191.977 157.582  1.00  0.00      A    C  
ATOM   1274  CG  ASP A  88     141.404 191.919 156.118  1.00  0.00      A    C  
ATOM   1275  OD1 ASP A  88     141.447 190.795 155.526  1.00  0.00      A    O  
ATOM   1276  OD2 ASP A  88     141.060 193.017 155.590  1.00  0.00      A    O1-
ATOM   1277  HN  ASP A  88     139.238 190.947 157.608  1.00  0.00      A    H  
ATOM   1278  HA  ASP A  88     141.095 192.112 159.513  1.00  0.00      A    H  
ATOM   1279  HB1 ASP A  88     142.382 191.023 157.673  1.00  0.00      A    H  
ATOM   1280  HB2 ASP A  88     142.541 192.818 157.675  1.00  0.00      A    H  
ATOM   1281  N   THR A  89     140.832 194.570 158.590  1.00  0.00      A    N  
ATOM   1282  CA  THR A  89     140.532 196.005 158.408  1.00  0.00      A    C  
ATOM   1283  C   THR A  89     141.231 196.503 157.201  1.00  0.00      A    C  
ATOM   1284  O   THR A  89     141.276 197.700 156.923  1.00  0.00      A    O  
ATOM   1285  CB  THR A  89     140.984 196.848 159.608  1.00  0.00      A    C  
ATOM   1286  OG1 THR A  89     142.351 196.697 159.891  1.00  0.00      A    O  
ATOM   1287  CG2 THR A  89     140.206 196.449 160.863  1.00  0.00      A    C  
ATOM   1288  HN  THR A  89     141.785 194.349 158.781  1.00  0.00      A    H  
ATOM   1289  HA  THR A  89     139.497 196.282 158.267  1.00  0.00      A    H  
ATOM   1290  HB  THR A  89     140.827 197.947 159.557  1.00  0.00      A    H  
ATOM   1291  HG1 THR A  89     142.539 197.516 160.354  1.00  0.00      A    H  
ATOM   1292 1HG2 THR A  89     140.582 197.011 161.745  1.00  0.00      A    H  
ATOM   1293 2HG2 THR A  89     139.103 196.581 160.873  1.00  0.00      A    H  
ATOM   1294 3HG2 THR A  89     140.507 195.414 161.132  1.00  0.00      A    H  
ATOM   1295  N   GLY A  90     141.717 195.587 156.331  1.00  0.00      A    N  
ATOM   1296  CA  GLY A  90     142.542 196.021 155.272  1.00  0.00      A    C  
ATOM   1297  C   GLY A  90     141.973 196.736 154.062  1.00  0.00      A    C  
ATOM   1298  O   GLY A  90     140.984 197.336 154.081  1.00  0.00      A    O  
ATOM   1299  HN  GLY A  90     141.541 194.611 156.436  1.00  0.00      A    H  
ATOM   1300  HA1 GLY A  90     143.007 195.107 154.933  1.00  0.00      A    H  
ATOM   1301  HA2 GLY A  90     143.289 196.697 155.662  1.00  0.00      A    H  
ATOM   1302  N   ILE A  91     142.691 196.604 152.970  1.00  0.00      A    N  
ATOM   1303  CA  ILE A  91     142.369 197.240 151.736  1.00  0.00      A    C  
ATOM   1304  C   ILE A  91     140.979 196.882 151.145  1.00  0.00      A    C  
ATOM   1305  O   ILE A  91     140.388 197.688 150.430  1.00  0.00      A    O  
ATOM   1306  CB  ILE A  91     143.569 197.011 150.625  1.00  0.00      A    C  
ATOM   1307  CG2 ILE A  91     143.691 195.471 150.243  1.00  0.00      A    C  
ATOM   1308  CG1 ILE A  91     143.456 197.941 149.437  1.00  0.00      A    C  
ATOM   1309  CD  ILE A  91     144.737 197.988 148.560  1.00  0.00      A    C  
ATOM   1310  HN  ILE A  91     143.467 195.978 152.941  1.00  0.00      A    H  
ATOM   1311  HA  ILE A  91     142.364 198.273 152.053  1.00  0.00      A    H  
ATOM   1312  HB  ILE A  91     144.498 197.313 151.154  1.00  0.00      A    H  
ATOM   1313 1HG2 ILE A  91     144.730 195.185 149.974  1.00  0.00      A    H  
ATOM   1314 2HG2 ILE A  91     143.425 194.900 151.159  1.00  0.00      A    H  
ATOM   1315 3HG2 ILE A  91     143.062 195.114 149.400  1.00  0.00      A    H  
ATOM   1316 1HG1 ILE A  91     143.237 198.973 149.786  1.00  0.00      A    H  
ATOM   1317 2HG1 ILE A  91     142.588 197.578 148.847  1.00  0.00      A    H  
ATOM   1318  HD1 ILE A  91     145.052 196.922 148.568  1.00  0.00      A    H  
ATOM   1319  HD2 ILE A  91     144.594 198.458 147.564  1.00  0.00      A    H  
ATOM   1320  HD3 ILE A  91     145.502 198.593 149.092  1.00  0.00      A    H  
ATOM   1321  N   GLY A  92     140.404 195.637 151.289  1.00  0.00      A    N  
ATOM   1322  CA  GLY A  92     139.269 195.076 150.513  1.00  0.00      A    C  
ATOM   1323  C   GLY A  92     139.503 194.875 149.030  1.00  0.00      A    C  
ATOM   1324  O   GLY A  92     140.645 195.009 148.488  1.00  0.00      A    O  
ATOM   1325  HN  GLY A  92     140.765 194.904 151.861  1.00  0.00      A    H  
ATOM   1326  HA1 GLY A  92     138.467 195.772 150.710  1.00  0.00      A    H  
ATOM   1327  HA2 GLY A  92     139.011 194.076 150.828  1.00  0.00      A    H  
ATOM   1328  N   MET A  93     138.440 194.386 148.330  1.00  0.00      A    N  
ATOM   1329  CA  MET A  93     138.547 193.995 146.981  1.00  0.00      A    C  
ATOM   1330  C   MET A  93     137.348 194.435 146.180  1.00  0.00      A    C  
ATOM   1331  O   MET A  93     136.211 194.265 146.590  1.00  0.00      A    O  
ATOM   1332  CB  MET A  93     138.644 192.468 146.819  1.00  0.00      A    C  
ATOM   1333  CG  MET A  93     140.068 191.980 146.916  1.00  0.00      A    C  
ATOM   1334  SD  MET A  93     140.332 190.319 146.327  1.00  0.00      A    S  
ATOM   1335  CE  MET A  93     139.780 189.618 147.908  1.00  0.00      A    C  
ATOM   1336  HN  MET A  93     137.510 194.296 148.677  1.00  0.00      A    H  
ATOM   1337  HA  MET A  93     139.447 194.432 146.576  1.00  0.00      A    H  
ATOM   1338  HB1 MET A  93     138.319 192.263 145.777  1.00  0.00      A    H  
ATOM   1339  HB2 MET A  93     137.935 191.959 147.506  1.00  0.00      A    H  
ATOM   1340  HG1 MET A  93     140.340 191.995 147.993  1.00  0.00      A    H  
ATOM   1341  HG2 MET A  93     140.691 192.776 146.454  1.00  0.00      A    H  
ATOM   1342  HE1 MET A  93     140.673 189.727 148.560  1.00  0.00      A    H  
ATOM   1343  HE2 MET A  93     138.886 190.105 148.354  1.00  0.00      A    H  
ATOM   1344  HE3 MET A  93     139.564 188.528 147.886  1.00  0.00      A    H  
ATOM   1345  N   THR A  94     137.615 194.979 144.984  1.00  0.00      A    N  
ATOM   1346  CA  THR A  94     136.508 195.364 144.059  1.00  0.00      A    C  
ATOM   1347  C   THR A  94     136.003 194.073 143.415  1.00  0.00      A    C  
ATOM   1348  O   THR A  94     136.617 192.983 143.513  1.00  0.00      A    O  
ATOM   1349  CB  THR A  94     136.762 196.417 142.979  1.00  0.00      A    C  
ATOM   1350  OG1 THR A  94     137.682 195.996 141.975  1.00  0.00      A    O  
ATOM   1351  CG2 THR A  94     137.428 197.670 143.593  1.00  0.00      A    C  
ATOM   1352  HN  THR A  94     138.477 194.916 144.486  1.00  0.00      A    H  
ATOM   1353  HA  THR A  94     135.654 195.643 144.657  1.00  0.00      A    H  
ATOM   1354  HB  THR A  94     135.868 196.767 142.420  1.00  0.00      A    H  
ATOM   1355  HG1 THR A  94     138.580 196.003 142.312  1.00  0.00      A    H  
ATOM   1356 1HG2 THR A  94     138.272 197.317 144.224  1.00  0.00      A    H  
ATOM   1357 2HG2 THR A  94     137.946 198.311 142.848  1.00  0.00      A    H  
ATOM   1358 3HG2 THR A  94     136.825 198.297 144.285  1.00  0.00      A    H  
ATOM   1359  N   LYS A  95     134.903 194.202 142.651  1.00  0.00      A    N  
ATOM   1360  CA  LYS A  95     134.335 193.042 141.864  1.00  0.00      A    C  
ATOM   1361  C   LYS A  95     135.233 192.606 140.763  1.00  0.00      A    C  
ATOM   1362  O   LYS A  95     135.270 191.407 140.403  1.00  0.00      A    O  
ATOM   1363  CB  LYS A  95     132.910 193.376 141.353  1.00  0.00      A    C  
ATOM   1364  CG  LYS A  95     132.117 192.285 140.536  1.00  0.00      A    C  
ATOM   1365  CD  LYS A  95     130.776 192.754 140.027  1.00  0.00      A    C  
ATOM   1366  CE  LYS A  95     129.954 191.731 139.183  1.00  0.00      A    C  
ATOM   1367  NZ  LYS A  95     128.489 192.139 139.143  1.00  0.00      A    N1+
ATOM   1368  HN  LYS A  95     134.623 195.140 142.461  1.00  0.00      A    H  
ATOM   1369  HA  LYS A  95     134.218 192.197 142.527  1.00  0.00      A    H  
ATOM   1370  HB1 LYS A  95     132.930 194.330 140.783  1.00  0.00      A    H  
ATOM   1371  HB2 LYS A  95     132.309 193.642 142.249  1.00  0.00      A    H  
ATOM   1372  HG1 LYS A  95     132.146 191.463 141.282  1.00  0.00      A    H  
ATOM   1373  HG2 LYS A  95     132.798 192.012 139.701  1.00  0.00      A    H  
ATOM   1374  HD1 LYS A  95     130.849 193.639 139.360  1.00  0.00      A    H  
ATOM   1375  HD2 LYS A  95     130.189 193.104 140.903  1.00  0.00      A    H  
ATOM   1376  HE1 LYS A  95     130.006 190.816 139.811  1.00  0.00      A    H  
ATOM   1377  HE2 LYS A  95     130.355 191.598 138.156  1.00  0.00      A    H  
ATOM   1378  HZ1 LYS A  95     128.016 191.488 138.484  1.00  0.00      A    H  
ATOM   1379  HZ2 LYS A  95     128.024 191.921 140.047  1.00  0.00      A    H  
ATOM   1380  HZ3 LYS A  95     128.440 193.115 138.786  1.00  0.00      A    H  
ATOM   1381  N   ALA A  96     135.902 193.597 140.114  1.00  0.00      A    N  
ATOM   1382  CA  ALA A  96     136.959 193.398 139.116  1.00  0.00      A    C  
ATOM   1383  C   ALA A  96     138.201 192.673 139.655  1.00  0.00      A    C  
ATOM   1384  O   ALA A  96     138.760 191.720 139.148  1.00  0.00      A    O  
ATOM   1385  CB  ALA A  96     137.379 194.770 138.484  1.00  0.00      A    C  
ATOM   1386  HN  ALA A  96     135.590 194.528 140.288  1.00  0.00      A    H  
ATOM   1387  HA  ALA A  96     136.581 192.868 138.254  1.00  0.00      A    H  
ATOM   1388  HB1 ALA A  96     138.291 194.743 137.849  1.00  0.00      A    H  
ATOM   1389  HB2 ALA A  96     136.513 195.037 137.841  1.00  0.00      A    H  
ATOM   1390  HB3 ALA A  96     137.661 195.536 139.238  1.00  0.00      A    H  
ATOM   1391  N   ASP A  97     138.624 193.108 140.793  1.00  0.00      A    N  
ATOM   1392  CA  ASP A  97     139.709 192.486 141.596  1.00  0.00      A    C  
ATOM   1393  C   ASP A  97     139.326 191.088 142.119  1.00  0.00      A    C  
ATOM   1394  O   ASP A  97     140.235 190.248 142.163  1.00  0.00      A    O  
ATOM   1395  CB  ASP A  97     140.258 193.503 142.683  1.00  0.00      A    C  
ATOM   1396  CG  ASP A  97     140.885 194.828 142.150  1.00  0.00      A    C  
ATOM   1397  OD1 ASP A  97     140.379 195.917 142.520  1.00  0.00      A    O  
ATOM   1398  OD2 ASP A  97     141.947 194.753 141.515  1.00  0.00      A    O1-
ATOM   1399  HN  ASP A  97     138.180 193.962 141.052  1.00  0.00      A    H  
ATOM   1400  HA  ASP A  97     140.488 192.231 140.893  1.00  0.00      A    H  
ATOM   1401  HB1 ASP A  97     140.966 192.991 143.369  1.00  0.00      A    H  
ATOM   1402  HB2 ASP A  97     139.447 193.795 143.385  1.00  0.00      A    H  
ATOM   1403  N   LEU A  98     138.055 190.785 142.421  1.00  0.00      A    N  
ATOM   1404  CA  LEU A  98     137.704 189.416 142.794  1.00  0.00      A    C  
ATOM   1405  C   LEU A  98     137.847 188.395 141.648  1.00  0.00      A    C  
ATOM   1406  O   LEU A  98     138.218 187.221 141.694  1.00  0.00      A    O  
ATOM   1407  CB  LEU A  98     136.310 189.415 143.368  1.00  0.00      A    C  
ATOM   1408  CG  LEU A  98     136.152 189.963 144.789  1.00  0.00      A    C  
ATOM   1409  CD1 LEU A  98     134.696 190.217 145.164  1.00  0.00      A    C  
ATOM   1410  CD2 LEU A  98     136.652 188.979 145.917  1.00  0.00      A    C  
ATOM   1411  HN  LEU A  98     137.339 191.455 142.600  1.00  0.00      A    H  
ATOM   1412  HA  LEU A  98     138.505 189.116 143.454  1.00  0.00      A    H  
ATOM   1413  HB1 LEU A  98     135.907 188.388 143.234  1.00  0.00      A    H  
ATOM   1414  HB2 LEU A  98     135.708 190.021 142.657  1.00  0.00      A    H  
ATOM   1415  HG  LEU A  98     136.700 190.918 144.939  1.00  0.00      A    H  
ATOM   1416 1HD1 LEU A  98     134.426 190.373 146.230  1.00  0.00      A    H  
ATOM   1417 2HD1 LEU A  98     134.189 190.937 144.486  1.00  0.00      A    H  
ATOM   1418 3HD1 LEU A  98     134.179 189.272 144.894  1.00  0.00      A    H  
ATOM   1419 1HD2 LEU A  98     137.681 188.660 145.646  1.00  0.00      A    H  
ATOM   1420 2HD2 LEU A  98     136.548 189.337 146.964  1.00  0.00      A    H  
ATOM   1421 3HD2 LEU A  98     135.982 188.093 145.940  1.00  0.00      A    H  
ATOM   1422  N   ILE A  99     137.659 189.000 140.408  1.00  0.00      A    N  
ATOM   1423  CA  ILE A  99     137.833 188.165 139.228  1.00  0.00      A    C  
ATOM   1424  C   ILE A  99     139.297 187.936 138.984  1.00  0.00      A    C  
ATOM   1425  O   ILE A  99     139.672 186.821 138.689  1.00  0.00      A    O  
ATOM   1426  CB  ILE A  99     137.050 188.717 138.027  1.00  0.00      A    C  
ATOM   1427  CG2 ILE A  99     137.185 187.817 136.820  1.00  0.00      A    C  
ATOM   1428  CG1 ILE A  99     135.522 188.852 138.344  1.00  0.00      A    C  
ATOM   1429  CD  ILE A  99     134.885 187.659 138.951  1.00  0.00      A    C  
ATOM   1430  HN  ILE A  99     137.325 189.936 140.330  1.00  0.00      A    H  
ATOM   1431  HA  ILE A  99     137.434 187.175 139.394  1.00  0.00      A    H  
ATOM   1432  HB  ILE A  99     137.453 189.722 137.777  1.00  0.00      A    H  
ATOM   1433 1HG2 ILE A  99     138.228 187.768 136.440  1.00  0.00      A    H  
ATOM   1434 2HG2 ILE A  99     136.759 186.823 137.076  1.00  0.00      A    H  
ATOM   1435 3HG2 ILE A  99     136.547 188.271 136.032  1.00  0.00      A    H  
ATOM   1436 1HG1 ILE A  99     134.987 189.194 137.432  1.00  0.00      A    H  
ATOM   1437 2HG1 ILE A  99     135.441 189.739 139.008  1.00  0.00      A    H  
ATOM   1438  HD1 ILE A  99     133.869 187.877 139.344  1.00  0.00      A    H  
ATOM   1439  HD2 ILE A  99     134.878 186.828 138.214  1.00  0.00      A    H  
ATOM   1440  HD3 ILE A  99     135.498 187.218 139.766  1.00  0.00      A    H  
ATOM   1441  N   ASN A 100     140.124 189.023 139.092  1.00  0.00      A    N  
ATOM   1442  CA  ASN A 100     141.535 188.943 138.855  1.00  0.00      A    C  
ATOM   1443  C   ASN A 100     142.208 188.194 139.991  1.00  0.00      A    C  
ATOM   1444  O   ASN A 100     143.117 187.438 139.597  1.00  0.00      A    O  
ATOM   1445  CB  ASN A 100     142.162 190.317 138.579  1.00  0.00      A    C  
ATOM   1446  CG  ASN A 100     141.746 190.855 137.245  1.00  0.00      A    C  
ATOM   1447  OD1 ASN A 100     140.965 190.338 136.463  1.00  0.00      A    O  
ATOM   1448  ND2 ASN A 100     142.298 192.056 137.010  1.00  0.00      A    N  
ATOM   1449  HN  ASN A 100     139.772 189.953 139.174  1.00  0.00      A    H  
ATOM   1450  HA  ASN A 100     141.640 188.280 138.009  1.00  0.00      A    H  
ATOM   1451  HB1 ASN A 100     143.272 190.291 138.627  1.00  0.00      A    H  
ATOM   1452  HB2 ASN A 100     141.838 190.988 139.404  1.00  0.00      A    H  
ATOM   1453 1HD2 ASN A 100     142.705 192.665 137.691  1.00  0.00      A    H  
ATOM   1454 2HD2 ASN A 100     142.172 192.362 136.066  1.00  0.00      A    H  
ATOM   1455  N   ASN A 101     141.919 188.433 141.247  1.00  0.00      A    N  
ATOM   1456  CA  ASN A 101     142.596 187.566 142.281  1.00  0.00      A    C  
ATOM   1457  C   ASN A 101     141.799 186.224 142.316  1.00  0.00      A    C  
ATOM   1458  O   ASN A 101     142.150 185.254 141.655  1.00  0.00      A    O  
ATOM   1459  CB  ASN A 101     142.580 188.293 143.711  1.00  0.00      A    C  
ATOM   1460  CG  ASN A 101     143.473 189.534 143.598  1.00  0.00      A    C  
ATOM   1461  OD1 ASN A 101     144.681 189.554 143.471  1.00  0.00      A    O  
ATOM   1462  ND2 ASN A 101     142.804 190.714 143.520  1.00  0.00      A    N  
ATOM   1463  HN  ASN A 101     141.296 189.095 141.657  1.00  0.00      A    H  
ATOM   1464  HA  ASN A 101     143.650 187.424 142.090  1.00  0.00      A    H  
ATOM   1465  HB1 ASN A 101     143.018 187.716 144.553  1.00  0.00      A    H  
ATOM   1466  HB2 ASN A 101     141.517 188.558 143.894  1.00  0.00      A    H  
ATOM   1467 1HD2 ASN A 101     141.869 190.677 143.166  1.00  0.00      A    H  
ATOM   1468 2HD2 ASN A 101     143.310 191.573 143.445  1.00  0.00      A    H  
ATOM   1469  N   LEU A 102     140.787 186.094 143.249  1.00  0.00      A    N  
ATOM   1470  CA  LEU A 102     140.285 184.755 143.660  1.00  0.00      A    C  
ATOM   1471  C   LEU A 102     139.896 183.808 142.506  1.00  0.00      A    C  
ATOM   1472  O   LEU A 102     140.005 182.590 142.381  1.00  0.00      A    O  
ATOM   1473  CB  LEU A 102     139.070 184.799 144.548  1.00  0.00      A    C  
ATOM   1474  CG  LEU A 102     139.232 185.622 145.905  1.00  0.00      A    C  
ATOM   1475  CD1 LEU A 102     137.850 185.690 146.471  1.00  0.00      A    C  
ATOM   1476  CD2 LEU A 102     140.145 184.854 146.853  1.00  0.00      A    C  
ATOM   1477  HN  LEU A 102     140.455 186.834 143.829  1.00  0.00      A    H  
ATOM   1478  HA  LEU A 102     141.112 184.330 144.210  1.00  0.00      A    H  
ATOM   1479  HB1 LEU A 102     138.650 183.863 144.974  1.00  0.00      A    H  
ATOM   1480  HB2 LEU A 102     138.276 185.383 144.036  1.00  0.00      A    H  
ATOM   1481  HG  LEU A 102     139.669 186.616 145.671  1.00  0.00      A    H  
ATOM   1482 1HD1 LEU A 102     137.631 186.422 147.278  1.00  0.00      A    H  
ATOM   1483 2HD1 LEU A 102     137.150 185.896 145.633  1.00  0.00      A    H  
ATOM   1484 3HD1 LEU A 102     137.640 184.674 146.867  1.00  0.00      A    H  
ATOM   1485 1HD2 LEU A 102     139.740 183.846 147.087  1.00  0.00      A    H  
ATOM   1486 2HD2 LEU A 102     141.120 184.679 146.348  1.00  0.00      A    H  
ATOM   1487 3HD2 LEU A 102     140.135 185.373 147.834  1.00  0.00      A    H  
ATOM   1488  N   GLY A 103     139.168 184.432 141.528  1.00  0.00      A    N  
ATOM   1489  CA  GLY A 103     138.569 183.687 140.386  1.00  0.00      A    C  
ATOM   1490  C   GLY A 103     139.506 183.330 139.290  1.00  0.00      A    C  
ATOM   1491  O   GLY A 103     139.202 182.491 138.488  1.00  0.00      A    O  
ATOM   1492  HN  GLY A 103     139.086 185.426 141.524  1.00  0.00      A    H  
ATOM   1493  HA1 GLY A 103     137.898 184.434 139.989  1.00  0.00      A    H  
ATOM   1494  HA2 GLY A 103     138.193 182.743 140.750  1.00  0.00      A    H  
ATOM   1495  N   THR A 104     140.767 183.878 139.297  1.00  0.00      A    N  
ATOM   1496  CA  THR A 104     141.867 183.405 138.499  1.00  0.00      A    C  
ATOM   1497  C   THR A 104     142.747 182.636 139.446  1.00  0.00      A    C  
ATOM   1498  O   THR A 104     143.089 183.104 140.547  1.00  0.00      A    O  
ATOM   1499  CB  THR A 104     142.693 184.505 137.871  1.00  0.00      A    C  
ATOM   1500  OG1 THR A 104     141.878 185.381 137.095  1.00  0.00      A    O  
ATOM   1501  CG2 THR A 104     143.806 183.973 136.939  1.00  0.00      A    C  
ATOM   1502  HN  THR A 104     141.092 184.596 139.908  1.00  0.00      A    H  
ATOM   1503  HA  THR A 104     141.559 182.752 137.695  1.00  0.00      A    H  
ATOM   1504  HB  THR A 104     143.142 185.178 138.632  1.00  0.00      A    H  
ATOM   1505  HG1 THR A 104     141.133 185.708 137.606  1.00  0.00      A    H  
ATOM   1506 1HG2 THR A 104     143.195 183.416 136.197  1.00  0.00      A    H  
ATOM   1507 2HG2 THR A 104     144.381 184.807 136.482  1.00  0.00      A    H  
ATOM   1508 3HG2 THR A 104     144.498 183.269 137.448  1.00  0.00      A    H  
ATOM   1509  N   ILE A 105     143.062 181.348 139.042  1.00  0.00      A    N  
ATOM   1510  CA  ILE A 105     143.984 180.445 139.803  1.00  0.00      A    C  
ATOM   1511  C   ILE A 105     145.469 180.868 139.670  1.00  0.00      A    C  
ATOM   1512  O   ILE A 105     145.970 181.096 138.569  1.00  0.00      A    O  
ATOM   1513  CB  ILE A 105     143.773 178.920 139.500  1.00  0.00      A    C  
ATOM   1514  CG2 ILE A 105     144.687 178.088 140.327  1.00  0.00      A    C  
ATOM   1515  CG1 ILE A 105     142.299 178.425 139.803  1.00  0.00      A    C  
ATOM   1516  CD  ILE A 105     141.938 177.141 139.175  1.00  0.00      A    C  
ATOM   1517  HN  ILE A 105     142.753 180.963 138.176  1.00  0.00      A    H  
ATOM   1518  HA  ILE A 105     143.823 180.485 140.870  1.00  0.00      A    H  
ATOM   1519  HB  ILE A 105     144.012 178.825 138.419  1.00  0.00      A    H  
ATOM   1520 1HG2 ILE A 105     145.756 178.325 140.138  1.00  0.00      A    H  
ATOM   1521 2HG2 ILE A 105     144.554 178.363 141.395  1.00  0.00      A    H  
ATOM   1522 3HG2 ILE A 105     144.460 177.006 140.212  1.00  0.00      A    H  
ATOM   1523 1HG1 ILE A 105     141.590 179.258 139.605  1.00  0.00      A    H  
ATOM   1524 2HG1 ILE A 105     142.230 178.323 140.907  1.00  0.00      A    H  
ATOM   1525  HD1 ILE A 105     140.835 177.017 139.206  1.00  0.00      A    H  
ATOM   1526  HD2 ILE A 105     142.286 177.150 138.120  1.00  0.00      A    H  
ATOM   1527  HD3 ILE A 105     142.375 176.278 139.721  1.00  0.00      A    H  
ATOM   1528  N   ALA A 106     146.174 180.987 140.792  1.00  0.00      A    N  
ATOM   1529  CA  ALA A 106     147.610 181.065 140.851  1.00  0.00      A    C  
ATOM   1530  C   ALA A 106     148.278 182.275 140.287  1.00  0.00      A    C  
ATOM   1531  O   ALA A 106     149.453 182.197 139.935  1.00  0.00      A    O  
ATOM   1532  CB  ALA A 106     148.351 179.812 140.273  1.00  0.00      A    C  
ATOM   1533  HN  ALA A 106     145.712 180.843 141.663  1.00  0.00      A    H  
ATOM   1534  HA  ALA A 106     147.781 181.113 141.917  1.00  0.00      A    H  
ATOM   1535  HB1 ALA A 106     148.380 179.844 139.163  1.00  0.00      A    H  
ATOM   1536  HB2 ALA A 106     149.415 179.697 140.570  1.00  0.00      A    H  
ATOM   1537  HB3 ALA A 106     147.821 178.892 140.598  1.00  0.00      A    H  
ATOM   1538  N   LYS A 107     147.553 183.344 140.088  1.00  0.00      A    N  
ATOM   1539  CA  LYS A 107     148.072 184.496 139.345  1.00  0.00      A    C  
ATOM   1540  C   LYS A 107     148.930 185.334 140.330  1.00  0.00      A    C  
ATOM   1541  O   LYS A 107     149.872 185.952 139.837  1.00  0.00      A    O  
ATOM   1542  CB  LYS A 107     146.848 185.385 138.975  1.00  0.00      A    C  
ATOM   1543  CG  LYS A 107     147.111 186.303 137.801  1.00  0.00      A    C  
ATOM   1544  CD  LYS A 107     145.935 187.238 137.442  1.00  0.00      A    C  
ATOM   1545  CE  LYS A 107     146.217 188.345 136.505  1.00  0.00      A    C  
ATOM   1546  NZ  LYS A 107     147.160 188.143 135.373  1.00  0.00      A    N1+
ATOM   1547  HN  LYS A 107     146.603 183.422 140.380  1.00  0.00      A    H  
ATOM   1548  HA  LYS A 107     148.667 184.213 138.489  1.00  0.00      A    H  
ATOM   1549  HB1 LYS A 107     146.528 185.995 139.846  1.00  0.00      A    H  
ATOM   1550  HB2 LYS A 107     146.021 184.732 138.621  1.00  0.00      A    H  
ATOM   1551  HG1 LYS A 107     147.535 185.777 136.919  1.00  0.00      A    H  
ATOM   1552  HG2 LYS A 107     147.976 186.929 138.108  1.00  0.00      A    H  
ATOM   1553  HD1 LYS A 107     145.562 187.785 138.335  1.00  0.00      A    H  
ATOM   1554  HD2 LYS A 107     145.104 186.664 136.980  1.00  0.00      A    H  
ATOM   1555  HE1 LYS A 107     146.631 189.274 136.953  1.00  0.00      A    H  
ATOM   1556  HE2 LYS A 107     145.215 188.545 136.068  1.00  0.00      A    H  
ATOM   1557  HZ1 LYS A 107     148.007 187.969 135.951  1.00  0.00      A    H  
ATOM   1558  HZ2 LYS A 107     146.993 187.337 134.737  1.00  0.00      A    H  
ATOM   1559  HZ3 LYS A 107     147.374 189.037 134.886  1.00  0.00      A    H  
ATOM   1560  N   SER A 108     148.503 185.445 141.628  1.00  0.00      A    N  
ATOM   1561  CA  SER A 108     149.131 186.314 142.621  1.00  0.00      A    C  
ATOM   1562  C   SER A 108     149.108 187.820 142.434  1.00  0.00      A    C  
ATOM   1563  O   SER A 108     149.750 188.362 141.505  1.00  0.00      A    O  
ATOM   1564  CB  SER A 108     150.641 185.927 142.901  1.00  0.00      A    C  
ATOM   1565  OG  SER A 108     151.181 186.390 144.073  1.00  0.00      A    O  
ATOM   1566  HN  SER A 108     147.637 185.091 141.973  1.00  0.00      A    H  
ATOM   1567  HA  SER A 108     148.706 186.134 143.597  1.00  0.00      A    H  
ATOM   1568  HB1 SER A 108     151.355 186.288 142.130  1.00  0.00      A    H  
ATOM   1569  HB2 SER A 108     150.762 184.823 142.919  1.00  0.00      A    H  
ATOM   1570  HG1 SER A 108     150.685 186.078 144.833  1.00  0.00      A    H  
ATOM   1571  N   GLY A 109     148.480 188.582 143.361  1.00  0.00      A    N  
ATOM   1572  CA  GLY A 109     148.279 189.994 143.303  1.00  0.00      A    C  
ATOM   1573  C   GLY A 109     149.145 190.672 144.296  1.00  0.00      A    C  
ATOM   1574  O   GLY A 109     149.550 191.778 144.081  1.00  0.00      A    O  
ATOM   1575  HN  GLY A 109     148.054 188.022 144.067  1.00  0.00      A    H  
ATOM   1576  HA1 GLY A 109     147.301 190.075 143.755  1.00  0.00      A    H  
ATOM   1577  HA2 GLY A 109     148.411 190.382 142.304  1.00  0.00      A    H  
ATOM   1578  N   THR A 110     149.415 190.039 145.440  1.00  0.00      A    N  
ATOM   1579  CA  THR A 110     150.395 190.559 146.424  1.00  0.00      A    C  
ATOM   1580  C   THR A 110     151.763 190.594 145.887  1.00  0.00      A    C  
ATOM   1581  O   THR A 110     152.523 191.584 146.094  1.00  0.00      A    O  
ATOM   1582  CB  THR A 110     150.496 189.746 147.688  1.00  0.00      A    C  
ATOM   1583  OG1 THR A 110     149.252 189.366 148.111  1.00  0.00      A    O  
ATOM   1584  CG2 THR A 110     150.996 190.582 148.900  1.00  0.00      A    C  
ATOM   1585  HN  THR A 110     148.906 189.201 145.621  1.00  0.00      A    H  
ATOM   1586  HA  THR A 110     150.270 191.582 146.746  1.00  0.00      A    H  
ATOM   1587  HB  THR A 110     151.041 188.788 147.552  1.00  0.00      A    H  
ATOM   1588  HG1 THR A 110     149.313 188.635 148.731  1.00  0.00      A    H  
ATOM   1589 1HG2 THR A 110     150.216 191.366 149.012  1.00  0.00      A    H  
ATOM   1590 2HG2 THR A 110     151.119 189.979 149.825  1.00  0.00      A    H  
ATOM   1591 3HG2 THR A 110     151.958 191.039 148.584  1.00  0.00      A    H  
ATOM   1592  N   LYS A 111     152.189 189.596 145.109  1.00  0.00      A    N  
ATOM   1593  CA  LYS A 111     153.468 189.523 144.407  1.00  0.00      A    C  
ATOM   1594  C   LYS A 111     153.531 190.498 143.228  1.00  0.00      A    C  
ATOM   1595  O   LYS A 111     154.563 191.090 142.904  1.00  0.00      A    O  
ATOM   1596  CB  LYS A 111     153.762 188.172 143.784  1.00  0.00      A    C  
ATOM   1597  CG  LYS A 111     155.301 188.018 143.407  1.00  0.00      A    C  
ATOM   1598  CD  LYS A 111     155.683 186.600 143.060  1.00  0.00      A    C  
ATOM   1599  CE  LYS A 111     157.184 186.491 142.722  1.00  0.00      A    C  
ATOM   1600  NZ  LYS A 111     157.641 185.133 142.382  1.00  0.00      A    N1+
ATOM   1601  HN  LYS A 111     151.543 188.866 144.900  1.00  0.00      A    H  
ATOM   1602  HA  LYS A 111     154.218 189.795 145.135  1.00  0.00      A    H  
ATOM   1603  HB1 LYS A 111     153.253 187.920 142.829  1.00  0.00      A    H  
ATOM   1604  HB2 LYS A 111     153.430 187.531 144.629  1.00  0.00      A    H  
ATOM   1605  HG1 LYS A 111     155.950 188.430 144.209  1.00  0.00      A    H  
ATOM   1606  HG2 LYS A 111     155.400 188.761 142.586  1.00  0.00      A    H  
ATOM   1607  HD1 LYS A 111     155.195 186.156 142.166  1.00  0.00      A    H  
ATOM   1608  HD2 LYS A 111     155.405 185.947 143.915  1.00  0.00      A    H  
ATOM   1609  HE1 LYS A 111     157.799 186.957 143.521  1.00  0.00      A    H  
ATOM   1610  HE2 LYS A 111     157.474 187.094 141.834  1.00  0.00      A    H  
ATOM   1611  HZ1 LYS A 111     158.666 185.275 142.286  1.00  0.00      A    H  
ATOM   1612  HZ2 LYS A 111     157.446 184.620 143.265  1.00  0.00      A    H  
ATOM   1613  HZ3 LYS A 111     157.141 184.757 141.552  1.00  0.00      A    H  
ATOM   1614  N   ALA A 112     152.380 190.655 142.549  1.00  0.00      A    N  
ATOM   1615  CA  ALA A 112     152.165 191.662 141.507  1.00  0.00      A    C  
ATOM   1616  C   ALA A 112     152.441 193.125 142.013  1.00  0.00      A    C  
ATOM   1617  O   ALA A 112     153.225 193.866 141.505  1.00  0.00      A    O  
ATOM   1618  CB  ALA A 112     150.751 191.587 140.906  1.00  0.00      A    C  
ATOM   1619  HN  ALA A 112     151.598 190.038 142.589  1.00  0.00      A    H  
ATOM   1620  HA  ALA A 112     152.830 191.419 140.691  1.00  0.00      A    H  
ATOM   1621  HB1 ALA A 112     150.584 190.762 140.181  1.00  0.00      A    H  
ATOM   1622  HB2 ALA A 112     150.048 191.417 141.750  1.00  0.00      A    H  
ATOM   1623  HB3 ALA A 112     150.446 192.528 140.400  1.00  0.00      A    H  
ATOM   1624  N   PHE A 113     151.838 193.377 143.203  1.00  0.00      A    N  
ATOM   1625  CA  PHE A 113     152.018 194.579 144.016  1.00  0.00      A    C  
ATOM   1626  C   PHE A 113     153.443 194.826 144.454  1.00  0.00      A    C  
ATOM   1627  O   PHE A 113     153.969 195.931 144.353  1.00  0.00      A    O  
ATOM   1628  CB  PHE A 113     150.965 194.748 145.140  1.00  0.00      A    C  
ATOM   1629  CG  PHE A 113     150.881 196.073 145.774  1.00  0.00      A    C  
ATOM   1630  CD1 PHE A 113     149.698 196.859 145.695  1.00  0.00      A    C  
ATOM   1631  CE1 PHE A 113     149.500 198.033 146.551  1.00  0.00      A    C  
ATOM   1632  CZ  PHE A 113     150.494 198.339 147.448  1.00  0.00      A    C  
ATOM   1633  CD2 PHE A 113     151.839 196.442 146.692  1.00  0.00      A    C  
ATOM   1634  CE2 PHE A 113     151.624 197.532 147.531  1.00  0.00      A    C  
ATOM   1635  HN  PHE A 113     151.136 192.749 143.532  1.00  0.00      A    H  
ATOM   1636  HA  PHE A 113     151.663 195.310 143.305  1.00  0.00      A    H  
ATOM   1637  HB1 PHE A 113     151.042 194.039 145.992  1.00  0.00      A    H  
ATOM   1638  HB2 PHE A 113     149.948 194.535 144.746  1.00  0.00      A    H  
ATOM   1639  HD1 PHE A 113     148.956 196.546 144.975  1.00  0.00      A    H  
ATOM   1640  HE1 PHE A 113     148.699 198.755 146.485  1.00  0.00      A    H  
ATOM   1641  HZ  PHE A 113     150.529 199.201 148.097  1.00  0.00      A    H  
ATOM   1642  HD2 PHE A 113     152.759 195.876 146.714  1.00  0.00      A    H  
ATOM   1643  HE2 PHE A 113     152.305 197.878 148.295  1.00  0.00      A    H  
ATOM   1644  N   MET A 114     154.148 193.730 144.894  1.00  0.00      A    N  
ATOM   1645  CA  MET A 114     155.413 193.784 145.446  1.00  0.00      A    C  
ATOM   1646  C   MET A 114     156.530 193.891 144.374  1.00  0.00      A    C  
ATOM   1647  O   MET A 114     157.495 194.607 144.436  1.00  0.00      A    O  
ATOM   1648  CB  MET A 114     155.790 192.598 146.405  1.00  0.00      A    C  
ATOM   1649  CG  MET A 114     157.080 192.846 147.150  1.00  0.00      A    C  
ATOM   1650  SD  MET A 114     156.879 194.120 148.437  1.00  0.00      A    S  
ATOM   1651  CE  MET A 114     158.618 194.240 148.664  1.00  0.00      A    C  
ATOM   1652  HN  MET A 114     153.589 192.905 144.913  1.00  0.00      A    H  
ATOM   1653  HA  MET A 114     155.513 194.671 146.053  1.00  0.00      A    H  
ATOM   1654  HB1 MET A 114     155.957 191.669 145.819  1.00  0.00      A    H  
ATOM   1655  HB2 MET A 114     154.981 192.388 147.136  1.00  0.00      A    H  
ATOM   1656  HG1 MET A 114     158.027 193.077 146.615  1.00  0.00      A    H  
ATOM   1657  HG2 MET A 114     157.322 191.930 147.731  1.00  0.00      A    H  
ATOM   1658  HE1 MET A 114     159.174 194.409 147.717  1.00  0.00      A    H  
ATOM   1659  HE2 MET A 114     158.897 195.016 149.408  1.00  0.00      A    H  
ATOM   1660  HE3 MET A 114     158.927 193.307 149.184  1.00  0.00      A    H  
ATOM   1661  N   GLU A 115     156.360 193.304 143.208  1.00  0.00      A    N  
ATOM   1662  CA  GLU A 115     157.111 193.321 141.972  1.00  0.00      A    C  
ATOM   1663  C   GLU A 115     157.105 194.681 141.251  1.00  0.00      A    C  
ATOM   1664  O   GLU A 115     158.108 195.099 140.716  1.00  0.00      A    O  
ATOM   1665  CB  GLU A 115     156.695 192.324 140.911  1.00  0.00      A    C  
ATOM   1666  CG  GLU A 115     157.803 191.999 139.827  1.00  0.00      A    C  
ATOM   1667  CD  GLU A 115     158.990 191.209 140.467  1.00  0.00      A    C  
ATOM   1668  OE1 GLU A 115     160.241 191.490 140.182  1.00  0.00      A    O  
ATOM   1669  OE2 GLU A 115     158.653 190.306 141.201  1.00  0.00      A    O1-
ATOM   1670  HN  GLU A 115     155.454 192.919 143.047  1.00  0.00      A    H  
ATOM   1671  HA  GLU A 115     158.160 193.173 142.183  1.00  0.00      A    H  
ATOM   1672  HB1 GLU A 115     155.793 192.680 140.370  1.00  0.00      A    H  
ATOM   1673  HB2 GLU A 115     156.451 191.355 141.398  1.00  0.00      A    H  
ATOM   1674  HG1 GLU A 115     158.324 192.910 139.463  1.00  0.00      A    H  
ATOM   1675  HG2 GLU A 115     157.536 191.411 138.923  1.00  0.00      A    H  
ATOM   1676  N   ALA A 116     155.927 195.349 141.235  1.00  0.00      A    N  
ATOM   1677  CA  ALA A 116     155.906 196.692 140.618  1.00  0.00      A    C  
ATOM   1678  C   ALA A 116     156.170 197.836 141.600  1.00  0.00      A    C  
ATOM   1679  O   ALA A 116     155.987 198.978 141.278  1.00  0.00      A    O  
ATOM   1680  CB  ALA A 116     154.488 196.801 140.050  1.00  0.00      A    C  
ATOM   1681  HN  ALA A 116     155.057 194.990 141.564  1.00  0.00      A    H  
ATOM   1682  HA  ALA A 116     156.677 196.847 139.877  1.00  0.00      A    H  
ATOM   1683  HB1 ALA A 116     154.333 196.102 139.200  1.00  0.00      A    H  
ATOM   1684  HB2 ALA A 116     153.762 196.602 140.867  1.00  0.00      A    H  
ATOM   1685  HB3 ALA A 116     154.283 197.809 139.631  1.00  0.00      A    H  
ATOM   1686  N   LEU A 117     156.531 197.471 142.840  1.00  0.00      A    N  
ATOM   1687  CA  LEU A 117     156.743 198.351 143.982  1.00  0.00      A    C  
ATOM   1688  C   LEU A 117     158.085 199.026 143.824  1.00  0.00      A    C  
ATOM   1689  O   LEU A 117     159.092 198.517 143.464  1.00  0.00      A    O  
ATOM   1690  CB  LEU A 117     156.616 197.506 145.209  1.00  0.00      A    C  
ATOM   1691  CG  LEU A 117     155.953 198.232 146.422  1.00  0.00      A    C  
ATOM   1692  CD1 LEU A 117     154.581 198.726 146.131  1.00  0.00      A    C  
ATOM   1693  CD2 LEU A 117     155.938 197.271 147.650  1.00  0.00      A    C  
ATOM   1694  HN  LEU A 117     156.694 196.491 142.927  1.00  0.00      A    H  
ATOM   1695  HA  LEU A 117     156.047 199.176 143.940  1.00  0.00      A    H  
ATOM   1696  HB1 LEU A 117     157.616 197.100 145.473  1.00  0.00      A    H  
ATOM   1697  HB2 LEU A 117     155.972 196.623 145.010  1.00  0.00      A    H  
ATOM   1698  HG  LEU A 117     156.532 199.113 146.770  1.00  0.00      A    H  
ATOM   1699 1HD1 LEU A 117     153.976 198.881 147.050  1.00  0.00      A    H  
ATOM   1700 2HD1 LEU A 117     154.543 199.637 145.496  1.00  0.00      A    H  
ATOM   1701 3HD1 LEU A 117     153.986 197.921 145.648  1.00  0.00      A    H  
ATOM   1702 1HD2 LEU A 117     157.020 197.049 147.773  1.00  0.00      A    H  
ATOM   1703 2HD2 LEU A 117     155.583 197.800 148.560  1.00  0.00      A    H  
ATOM   1704 3HD2 LEU A 117     155.429 196.309 147.428  1.00  0.00      A    H  
ATOM   1705  N   GLN A 118     157.997 200.353 143.991  1.00  0.00      A    N  
ATOM   1706  CA  GLN A 118     159.190 201.201 144.012  1.00  0.00      A    C  
ATOM   1707  C   GLN A 118     160.015 201.017 145.313  1.00  0.00      A    C  
ATOM   1708  O   GLN A 118     161.260 201.062 145.283  1.00  0.00      A    O  
ATOM   1709  CB  GLN A 118     158.745 202.668 143.864  1.00  0.00      A    C  
ATOM   1710  CG  GLN A 118     157.995 202.863 142.497  1.00  0.00      A    C  
ATOM   1711  CD  GLN A 118     158.081 204.275 141.949  1.00  0.00      A    C  
ATOM   1712  OE1 GLN A 118     158.331 204.567 140.758  1.00  0.00      A    O  
ATOM   1713  NE2 GLN A 118     157.808 205.255 142.876  1.00  0.00      A    N  
ATOM   1714  HN  GLN A 118     157.156 200.871 144.133  1.00  0.00      A    H  
ATOM   1715  HA  GLN A 118     159.836 200.956 143.182  1.00  0.00      A    H  
ATOM   1716  HB1 GLN A 118     159.628 203.332 143.979  1.00  0.00      A    H  
ATOM   1717  HB2 GLN A 118     157.973 202.751 144.659  1.00  0.00      A    H  
ATOM   1718  HG1 GLN A 118     156.984 202.402 142.522  1.00  0.00      A    H  
ATOM   1719  HG2 GLN A 118     158.516 202.156 141.816  1.00  0.00      A    H  
ATOM   1720 1HE2 GLN A 118     157.255 204.933 143.644  1.00  0.00      A    H  
ATOM   1721 2HE2 GLN A 118     157.765 206.209 142.577  1.00  0.00      A    H  
ATOM   1722  N   ALA A 119     159.325 200.852 146.465  1.00  0.00      A    N  
ATOM   1723  CA  ALA A 119     159.958 200.838 147.799  1.00  0.00      A    C  
ATOM   1724  C   ALA A 119     160.164 199.370 148.317  1.00  0.00      A    C  
ATOM   1725  O   ALA A 119     159.985 199.114 149.521  1.00  0.00      A    O  
ATOM   1726  CB  ALA A 119     159.119 201.665 148.822  1.00  0.00      A    C  
ATOM   1727  HN  ALA A 119     158.332 200.764 146.480  1.00  0.00      A    H  
ATOM   1728  HA  ALA A 119     160.958 201.245 147.765  1.00  0.00      A    H  
ATOM   1729  HB1 ALA A 119     159.034 202.724 148.498  1.00  0.00      A    H  
ATOM   1730  HB2 ALA A 119     158.122 201.174 148.854  1.00  0.00      A    H  
ATOM   1731  HB3 ALA A 119     159.599 201.724 149.822  1.00  0.00      A    H  
ATOM   1732  N   GLY A 120     160.633 198.409 147.422  1.00  0.00      A    N  
ATOM   1733  CA  GLY A 120     160.964 197.017 147.830  1.00  0.00      A    C  
ATOM   1734  C   GLY A 120     161.855 196.828 149.031  1.00  0.00      A    C  
ATOM   1735  O   GLY A 120     161.795 195.780 149.610  1.00  0.00      A    O  
ATOM   1736  HN  GLY A 120     160.706 198.653 146.458  1.00  0.00      A    H  
ATOM   1737  HA1 GLY A 120     161.397 196.601 146.932  1.00  0.00      A    H  
ATOM   1738  HA2 GLY A 120     160.067 196.446 148.022  1.00  0.00      A    H  
ATOM   1739  N   ALA A 121     162.823 197.738 149.309  1.00  0.00      A    N  
ATOM   1740  CA  ALA A 121     163.645 197.562 150.457  1.00  0.00      A    C  
ATOM   1741  C   ALA A 121     163.206 198.243 151.751  1.00  0.00      A    C  
ATOM   1742  O   ALA A 121     163.736 198.132 152.836  1.00  0.00      A    O  
ATOM   1743  CB  ALA A 121     164.979 198.077 149.953  1.00  0.00      A    C  
ATOM   1744  HN  ALA A 121     162.836 198.550 148.730  1.00  0.00      A    H  
ATOM   1745  HA  ALA A 121     163.711 196.508 150.687  1.00  0.00      A    H  
ATOM   1746  HB1 ALA A 121     165.440 197.317 149.285  1.00  0.00      A    H  
ATOM   1747  HB2 ALA A 121     165.008 199.053 149.423  1.00  0.00      A    H  
ATOM   1748  HB3 ALA A 121     165.712 198.273 150.764  1.00  0.00      A    H  
ATOM   1749  N   ASP A 122     162.029 198.857 151.665  1.00  0.00      A    N  
ATOM   1750  CA  ASP A 122     161.531 199.564 152.846  1.00  0.00      A    C  
ATOM   1751  C   ASP A 122     160.324 198.837 153.405  1.00  0.00      A    C  
ATOM   1752  O   ASP A 122     159.902 198.967 154.595  1.00  0.00      A    O  
ATOM   1753  CB  ASP A 122     161.148 201.013 152.547  1.00  0.00      A    C  
ATOM   1754  CG  ASP A 122     162.314 201.826 152.249  1.00  0.00      A    C  
ATOM   1755  OD1 ASP A 122     163.290 201.929 153.035  1.00  0.00      A    O  
ATOM   1756  OD2 ASP A 122     162.273 202.526 151.196  1.00  0.00      A    O1-
ATOM   1757  HN  ASP A 122     161.529 198.934 150.806  1.00  0.00      A    H  
ATOM   1758  HA  ASP A 122     162.185 199.483 153.701  1.00  0.00      A    H  
ATOM   1759  HB1 ASP A 122     160.582 201.505 153.366  1.00  0.00      A    H  
ATOM   1760  HB2 ASP A 122     160.478 200.900 151.668  1.00  0.00      A    H  
ATOM   1761  N   ILE A 123     159.705 198.029 152.582  1.00  0.00      A    N  
ATOM   1762  CA  ILE A 123     158.535 197.202 153.039  1.00  0.00      A    C  
ATOM   1763  C   ILE A 123     158.757 195.819 152.436  1.00  0.00      A    C  
ATOM   1764  O   ILE A 123     159.493 195.742 151.493  1.00  0.00      A    O  
ATOM   1765  CB  ILE A 123     157.185 197.815 152.587  1.00  0.00      A    C  
ATOM   1766  CG2 ILE A 123     156.831 197.346 151.122  1.00  0.00      A    C  
ATOM   1767  CG1 ILE A 123     156.033 197.475 153.629  1.00  0.00      A    C  
ATOM   1768  CD  ILE A 123     154.752 197.997 153.148  1.00  0.00      A    C  
ATOM   1769  HN  ILE A 123     160.132 197.926 151.687  1.00  0.00      A    H  
ATOM   1770  HA  ILE A 123     158.576 196.997 154.099  1.00  0.00      A    H  
ATOM   1771  HB  ILE A 123     157.292 198.917 152.503  1.00  0.00      A    H  
ATOM   1772 1HG2 ILE A 123     156.609 196.260 151.190  1.00  0.00      A    H  
ATOM   1773 2HG2 ILE A 123     155.870 197.816 150.821  1.00  0.00      A    H  
ATOM   1774 3HG2 ILE A 123     157.645 197.533 150.389  1.00  0.00      A    H  
ATOM   1775 1HG1 ILE A 123     156.330 197.872 154.624  1.00  0.00      A    H  
ATOM   1776 2HG1 ILE A 123     155.944 196.370 153.692  1.00  0.00      A    H  
ATOM   1777  HD1 ILE A 123     154.287 197.388 152.344  1.00  0.00      A    H  
ATOM   1778  HD2 ILE A 123     153.898 197.970 153.858  1.00  0.00      A    H  
ATOM   1779  HD3 ILE A 123     154.841 199.086 152.950  1.00  0.00      A    H  
ATOM   1780  N   SER A 124     158.048 194.822 152.951  1.00  0.00      A    N  
ATOM   1781  CA  SER A 124     157.832 193.493 152.385  1.00  0.00      A    C  
ATOM   1782  C   SER A 124     156.545 192.878 152.878  1.00  0.00      A    C  
ATOM   1783  O   SER A 124     156.057 193.290 153.898  1.00  0.00      A    O  
ATOM   1784  CB  SER A 124     159.054 192.563 152.563  1.00  0.00      A    C  
ATOM   1785  OG  SER A 124     159.014 191.332 151.873  1.00  0.00      A    O  
ATOM   1786  HN  SER A 124     157.509 195.029 153.764  1.00  0.00      A    H  
ATOM   1787  HA  SER A 124     157.808 193.575 151.308  1.00  0.00      A    H  
ATOM   1788  HB1 SER A 124     159.164 192.292 153.635  1.00  0.00      A    H  
ATOM   1789  HB2 SER A 124     159.967 193.127 152.276  1.00  0.00      A    H  
ATOM   1790  HG1 SER A 124     159.925 191.029 151.859  1.00  0.00      A    H  
ATOM   1791  N   MET A 125     155.968 192.017 152.113  1.00  0.00      A    N  
ATOM   1792  CA  MET A 125     154.647 191.509 152.365  1.00  0.00      A    C  
ATOM   1793  C   MET A 125     154.612 190.004 151.937  1.00  0.00      A    C  
ATOM   1794  O   MET A 125     155.346 189.496 151.067  1.00  0.00      A    O  
ATOM   1795  CB  MET A 125     153.528 192.278 151.714  1.00  0.00      A    C  
ATOM   1796  CG  MET A 125     153.821 192.705 150.234  1.00  0.00      A    C  
ATOM   1797  SD  MET A 125     152.576 193.837 149.520  1.00  0.00      A    S  
ATOM   1798  CE  MET A 125     153.551 195.351 150.105  1.00  0.00      A    C  
ATOM   1799  HN  MET A 125     156.439 191.670 151.305  1.00  0.00      A    H  
ATOM   1800  HA  MET A 125     154.413 191.593 153.416  1.00  0.00      A    H  
ATOM   1801  HB1 MET A 125     153.408 193.249 152.240  1.00  0.00      A    H  
ATOM   1802  HB2 MET A 125     152.591 191.702 151.874  1.00  0.00      A    H  
ATOM   1803  HG1 MET A 125     153.859 191.758 149.654  1.00  0.00      A    H  
ATOM   1804  HG2 MET A 125     154.841 193.138 150.156  1.00  0.00      A    H  
ATOM   1805  HE1 MET A 125     154.111 195.768 149.240  1.00  0.00      A    H  
ATOM   1806  HE2 MET A 125     152.840 196.081 150.548  1.00  0.00      A    H  
ATOM   1807  HE3 MET A 125     154.377 195.245 150.840  1.00  0.00      A    H  
ATOM   1808  N   ILE A 126     153.889 189.288 152.834  1.00  0.00      A    N  
ATOM   1809  CA  ILE A 126     153.977 187.819 153.016  1.00  0.00      A    C  
ATOM   1810  C   ILE A 126     153.625 187.090 151.733  1.00  0.00      A    C  
ATOM   1811  O   ILE A 126     154.405 186.213 151.364  1.00  0.00      A    O  
ATOM   1812  CB  ILE A 126     153.046 187.336 154.116  1.00  0.00      A    C  
ATOM   1813  CG2 ILE A 126     153.337 185.854 154.361  1.00  0.00      A    C  
ATOM   1814  CG1 ILE A 126     153.063 188.200 155.388  1.00  0.00      A    C  
ATOM   1815  CD  ILE A 126     152.371 187.573 156.620  1.00  0.00      A    C  
ATOM   1816  HN  ILE A 126     153.287 189.831 153.414  1.00  0.00      A    H  
ATOM   1817  HA  ILE A 126     155.014 187.565 153.181  1.00  0.00      A    H  
ATOM   1818  HB  ILE A 126     152.018 187.477 153.717  1.00  0.00      A    H  
ATOM   1819 1HG2 ILE A 126     152.625 185.148 153.883  1.00  0.00      A    H  
ATOM   1820 2HG2 ILE A 126     154.308 185.662 153.857  1.00  0.00      A    H  
ATOM   1821 3HG2 ILE A 126     153.448 185.624 155.442  1.00  0.00      A    H  
ATOM   1822 1HG1 ILE A 126     152.433 189.066 155.093  1.00  0.00      A    H  
ATOM   1823 2HG1 ILE A 126     154.137 188.386 155.606  1.00  0.00      A    H  
ATOM   1824  HD1 ILE A 126     152.131 188.243 157.474  1.00  0.00      A    H  
ATOM   1825  HD2 ILE A 126     151.391 187.178 156.277  1.00  0.00      A    H  
ATOM   1826  HD3 ILE A 126     152.959 186.688 156.943  1.00  0.00      A    H  
ATOM   1827  N   GLY A 127     152.433 187.341 151.085  1.00  0.00      A    N  
ATOM   1828  CA  GLY A 127     151.887 186.458 150.043  1.00  0.00      A    C  
ATOM   1829  C   GLY A 127     152.673 186.474 148.745  1.00  0.00      A    C  
ATOM   1830  O   GLY A 127     153.196 187.503 148.327  1.00  0.00      A    O  
ATOM   1831  HN  GLY A 127     151.893 188.080 151.481  1.00  0.00      A    H  
ATOM   1832  HA1 GLY A 127     150.890 186.815 149.832  1.00  0.00      A    H  
ATOM   1833  HA2 GLY A 127     152.057 185.502 150.516  1.00  0.00      A    H  
ATOM   1834  N   GLN A 128     152.783 185.362 147.973  1.00  0.00      A    N  
ATOM   1835  CA  GLN A 128     153.645 185.330 146.796  1.00  0.00      A    C  
ATOM   1836  C   GLN A 128     153.339 184.073 145.929  1.00  0.00      A    C  
ATOM   1837  O   GLN A 128     153.894 184.010 144.834  1.00  0.00      A    O  
ATOM   1838  CB  GLN A 128     155.056 185.162 147.298  1.00  0.00      A    C  
ATOM   1839  CG  GLN A 128     155.257 184.012 148.298  1.00  0.00      A    C  
ATOM   1840  CD  GLN A 128     156.596 183.621 148.794  1.00  0.00      A    C  
ATOM   1841  OE1 GLN A 128     157.624 183.699 148.064  1.00  0.00      A    O  
ATOM   1842  NE2 GLN A 128     156.655 183.175 150.047  1.00  0.00      A    N  
ATOM   1843  HN  GLN A 128     152.404 184.487 148.263  1.00  0.00      A    H  
ATOM   1844  HA  GLN A 128     153.326 186.251 146.330  1.00  0.00      A    H  
ATOM   1845  HB1 GLN A 128     155.452 186.010 147.898  1.00  0.00      A    H  
ATOM   1846  HB2 GLN A 128     155.705 184.954 146.421  1.00  0.00      A    H  
ATOM   1847  HG1 GLN A 128     154.670 183.121 147.990  1.00  0.00      A    H  
ATOM   1848  HG2 GLN A 128     154.686 184.328 149.197  1.00  0.00      A    H  
ATOM   1849 1HE2 GLN A 128     155.851 183.106 150.638  1.00  0.00      A    H  
ATOM   1850 2HE2 GLN A 128     157.513 182.726 150.297  1.00  0.00      A    H  
ATOM   1851  N   PHE A 129     152.454 183.082 146.273  1.00  0.00      A    N  
ATOM   1852  CA  PHE A 129     152.223 181.890 145.539  1.00  0.00      A    C  
ATOM   1853  C   PHE A 129     150.831 181.839 144.957  1.00  0.00      A    C  
ATOM   1854  O   PHE A 129     150.867 181.537 143.785  1.00  0.00      A    O  
ATOM   1855  CB  PHE A 129     152.268 180.585 146.385  1.00  0.00      A    C  
ATOM   1856  CG  PHE A 129     153.633 180.125 146.865  1.00  0.00      A    C  
ATOM   1857  CD1 PHE A 129     154.864 180.613 146.458  1.00  0.00      A    C  
ATOM   1858  CE1 PHE A 129     155.987 180.270 147.231  1.00  0.00      A    C  
ATOM   1859  CZ  PHE A 129     155.952 179.180 148.155  1.00  0.00      A    C  
ATOM   1860  CD2 PHE A 129     153.553 179.062 147.847  1.00  0.00      A    C  
ATOM   1861  CE2 PHE A 129     154.739 178.566 148.367  1.00  0.00      A    C  
ATOM   1862  HN  PHE A 129     151.944 183.087 147.130  1.00  0.00      A    H  
ATOM   1863  HA  PHE A 129     152.896 181.762 144.704  1.00  0.00      A    H  
ATOM   1864  HB1 PHE A 129     151.895 179.789 145.706  1.00  0.00      A    H  
ATOM   1865  HB2 PHE A 129     151.646 180.968 147.221  1.00  0.00      A    H  
ATOM   1866  HD1 PHE A 129     154.819 181.437 145.761  1.00  0.00      A    H  
ATOM   1867  HE1 PHE A 129     157.000 180.598 147.051  1.00  0.00      A    H  
ATOM   1868  HZ  PHE A 129     156.793 178.618 148.532  1.00  0.00      A    H  
ATOM   1869  HD2 PHE A 129     152.544 178.758 148.086  1.00  0.00      A    H  
ATOM   1870  HE2 PHE A 129     154.657 177.754 149.075  1.00  0.00      A    H  
ATOM   1871  N   GLY A 130     149.764 182.193 145.642  1.00  0.00      A    N  
ATOM   1872  CA  GLY A 130     148.382 182.191 145.034  1.00  0.00      A    C  
ATOM   1873  C   GLY A 130     147.678 180.941 145.324  1.00  0.00      A    C  
ATOM   1874  O   GLY A 130     146.852 180.556 144.542  1.00  0.00      A    O  
ATOM   1875  HN  GLY A 130     149.722 182.647 146.528  1.00  0.00      A    H  
ATOM   1876  HA1 GLY A 130     148.437 182.311 143.962  1.00  0.00      A    H  
ATOM   1877  HA2 GLY A 130     147.956 183.044 145.542  1.00  0.00      A    H  
ATOM   1878  N   VAL A 131     147.993 180.296 146.456  1.00  0.00      A    N  
ATOM   1879  CA  VAL A 131     147.279 179.132 146.812  1.00  0.00      A    C  
ATOM   1880  C   VAL A 131     146.774 179.078 148.229  1.00  0.00      A    C  
ATOM   1881  O   VAL A 131     146.041 178.182 148.580  1.00  0.00      A    O  
ATOM   1882  CB  VAL A 131     148.163 177.911 146.619  1.00  0.00      A    C  
ATOM   1883  CG1 VAL A 131     148.839 177.863 145.180  1.00  0.00      A    C  
ATOM   1884  CG2 VAL A 131     149.344 177.829 147.684  1.00  0.00      A    C  
ATOM   1885  HN  VAL A 131     148.720 180.686 147.016  1.00  0.00      A    H  
ATOM   1886  HA  VAL A 131     146.454 178.952 146.139  1.00  0.00      A    H  
ATOM   1887  HB  VAL A 131     147.436 177.096 146.819  1.00  0.00      A    H  
ATOM   1888 1HG1 VAL A 131     149.681 178.577 145.056  1.00  0.00      A    H  
ATOM   1889 2HG1 VAL A 131     149.278 176.852 145.046  1.00  0.00      A    H  
ATOM   1890 3HG1 VAL A 131     148.082 178.033 144.385  1.00  0.00      A    H  
ATOM   1891 1HG2 VAL A 131     149.883 176.858 147.656  1.00  0.00      A    H  
ATOM   1892 2HG2 VAL A 131     150.000 178.726 147.681  1.00  0.00      A    H  
ATOM   1893 3HG2 VAL A 131     148.890 177.791 148.698  1.00  0.00      A    H  
ATOM   1894  N   GLY A 132     147.280 180.024 149.031  1.00  0.00      A    N  
ATOM   1895  CA  GLY A 132     146.954 180.242 150.381  1.00  0.00      A    C  
ATOM   1896  C   GLY A 132     145.461 180.375 150.641  1.00  0.00      A    C  
ATOM   1897  O   GLY A 132     144.970 179.929 151.678  1.00  0.00      A    O  
ATOM   1898  HN  GLY A 132     147.893 180.671 148.586  1.00  0.00      A    H  
ATOM   1899  HA1 GLY A 132     147.468 181.137 150.700  1.00  0.00      A    H  
ATOM   1900  HA2 GLY A 132     147.332 179.450 151.012  1.00  0.00      A    H  
ATOM   1901  N   PHE A 133     144.647 180.997 149.725  1.00  0.00      A    N  
ATOM   1902  CA  PHE A 133     143.196 181.201 149.898  1.00  0.00      A    C  
ATOM   1903  C   PHE A 133     142.438 179.893 149.633  1.00  0.00      A    C  
ATOM   1904  O   PHE A 133     141.409 179.585 150.233  1.00  0.00      A    O  
ATOM   1905  CB  PHE A 133     142.722 182.377 149.051  1.00  0.00      A    C  
ATOM   1906  CG  PHE A 133     141.525 183.115 149.709  1.00  0.00      A    C  
ATOM   1907  CD1 PHE A 133     141.808 184.232 150.424  1.00  0.00      A    C  
ATOM   1908  CE1 PHE A 133     140.777 184.965 151.136  1.00  0.00      A    C  
ATOM   1909  CZ  PHE A 133     139.428 184.418 151.134  1.00  0.00      A    C  
ATOM   1910  CD2 PHE A 133     140.258 182.665 149.619  1.00  0.00      A    C  
ATOM   1911  CE2 PHE A 133     139.212 183.293 150.271  1.00  0.00      A    C  
ATOM   1912  HN  PHE A 133     145.078 181.423 148.933  1.00  0.00      A    H  
ATOM   1913  HA  PHE A 133     143.040 181.225 150.967  1.00  0.00      A    H  
ATOM   1914  HB1 PHE A 133     142.648 182.144 147.967  1.00  0.00      A    H  
ATOM   1915  HB2 PHE A 133     143.494 183.176 149.096  1.00  0.00      A    H  
ATOM   1916  HD1 PHE A 133     142.805 184.615 150.587  1.00  0.00      A    H  
ATOM   1917  HE1 PHE A 133     141.082 185.813 151.731  1.00  0.00      A    H  
ATOM   1918  HZ  PHE A 133     138.602 185.035 151.453  1.00  0.00      A    H  
ATOM   1919  HD2 PHE A 133     139.991 181.805 149.022  1.00  0.00      A    H  
ATOM   1920  HE2 PHE A 133     138.196 182.927 150.259  1.00  0.00      A    H  
ATOM   1921  N   TYR A 134     143.035 179.027 148.835  1.00  0.00      A    N  
ATOM   1922  CA  TYR A 134     142.473 177.709 148.488  1.00  0.00      A    C  
ATOM   1923  C   TYR A 134     142.772 176.587 149.500  1.00  0.00      A    C  
ATOM   1924  O   TYR A 134     142.243 175.501 149.354  1.00  0.00      A    O  
ATOM   1925  CB  TYR A 134     142.958 177.238 147.123  1.00  0.00      A    C  
ATOM   1926  CG  TYR A 134     142.730 178.226 146.044  1.00  0.00      A    C  
ATOM   1927  CD1 TYR A 134     141.460 178.802 145.767  1.00  0.00      A    C  
ATOM   1928  CE1 TYR A 134     141.275 179.682 144.729  1.00  0.00      A    C  
ATOM   1929  CZ  TYR A 134     142.353 180.075 143.897  1.00  0.00      A    C  
ATOM   1930  OH  TYR A 134     142.307 181.137 142.942  1.00  0.00      A    O  
ATOM   1931  CD2 TYR A 134     143.760 178.573 145.181  1.00  0.00      A    C  
ATOM   1932  CE2 TYR A 134     143.563 179.404 144.058  1.00  0.00      A    C  
ATOM   1933  HN  TYR A 134     143.797 179.495 148.395  1.00  0.00      A    H  
ATOM   1934  HA  TYR A 134     141.399 177.805 148.549  1.00  0.00      A    H  
ATOM   1935  HB1 TYR A 134     142.674 176.211 146.810  1.00  0.00      A    H  
ATOM   1936  HB2 TYR A 134     144.061 177.175 147.244  1.00  0.00      A    H  
ATOM   1937  HD1 TYR A 134     140.692 178.550 146.482  1.00  0.00      A    H  
ATOM   1938  HE1 TYR A 134     140.295 180.124 144.629  1.00  0.00      A    H  
ATOM   1939  HH  TYR A 134     141.389 181.406 142.862  1.00  0.00      A    H  
ATOM   1940  HD2 TYR A 134     144.674 178.016 145.328  1.00  0.00      A    H  
ATOM   1941  HE2 TYR A 134     144.305 179.693 143.329  1.00  0.00      A    H  
ATOM   1942  N   SER A 135     143.433 176.918 150.642  1.00  0.00      A    N  
ATOM   1943  CA  SER A 135     143.729 176.013 151.724  1.00  0.00      A    C  
ATOM   1944  C   SER A 135     142.394 175.742 152.429  1.00  0.00      A    C  
ATOM   1945  O   SER A 135     142.170 174.699 152.995  1.00  0.00      A    O  
ATOM   1946  CB  SER A 135     144.714 176.685 152.712  1.00  0.00      A    C  
ATOM   1947  OG  SER A 135     144.170 177.801 153.420  1.00  0.00      A    O  
ATOM   1948  HN  SER A 135     143.668 177.882 150.738  1.00  0.00      A    H  
ATOM   1949  HA  SER A 135     144.085 175.111 151.248  1.00  0.00      A    H  
ATOM   1950  HB1 SER A 135     145.621 176.998 152.152  1.00  0.00      A    H  
ATOM   1951  HB2 SER A 135     145.066 175.973 153.488  1.00  0.00      A    H  
ATOM   1952  HG1 SER A 135     144.646 178.626 153.306  1.00  0.00      A    H  
ATOM   1953  N   ALA A 136     141.516 176.790 152.376  1.00  0.00      A    N  
ATOM   1954  CA  ALA A 136     140.276 176.970 153.077  1.00  0.00      A    C  
ATOM   1955  C   ALA A 136     139.376 175.826 152.672  1.00  0.00      A    C  
ATOM   1956  O   ALA A 136     138.671 175.271 153.501  1.00  0.00      A    O  
ATOM   1957  CB  ALA A 136     139.713 178.343 152.613  1.00  0.00      A    C  
ATOM   1958  HN  ALA A 136     141.778 177.620 151.888  1.00  0.00      A    H  
ATOM   1959  HA  ALA A 136     140.375 176.974 154.152  1.00  0.00      A    H  
ATOM   1960  HB1 ALA A 136     138.843 178.631 153.241  1.00  0.00      A    H  
ATOM   1961  HB2 ALA A 136     140.496 179.126 152.708  1.00  0.00      A    H  
ATOM   1962  HB3 ALA A 136     139.523 178.273 151.521  1.00  0.00      A    H  
ATOM   1963  N   TYR A 137     139.442 175.363 151.407  1.00  0.00      A    N  
ATOM   1964  CA  TYR A 137     138.697 174.225 150.848  1.00  0.00      A    C  
ATOM   1965  C   TYR A 137     139.111 172.845 151.336  1.00  0.00      A    C  
ATOM   1966  O   TYR A 137     138.380 171.884 151.143  1.00  0.00      A    O  
ATOM   1967  CB  TYR A 137     138.750 174.334 149.282  1.00  0.00      A    C  
ATOM   1968  CG  TYR A 137     137.881 175.470 148.843  1.00  0.00      A    C  
ATOM   1969  CD1 TYR A 137     136.454 175.411 148.969  1.00  0.00      A    C  
ATOM   1970  CE1 TYR A 137     135.628 176.493 148.587  1.00  0.00      A    C  
ATOM   1971  CZ  TYR A 137     136.221 177.623 147.990  1.00  0.00      A    C  
ATOM   1972  OH  TYR A 137     135.479 178.733 147.622  1.00  0.00      A    O  
ATOM   1973  CD2 TYR A 137     138.380 176.584 148.165  1.00  0.00      A    C  
ATOM   1974  CE2 TYR A 137     137.582 177.675 147.690  1.00  0.00      A    C  
ATOM   1975  HN  TYR A 137     140.066 175.831 150.786  1.00  0.00      A    H  
ATOM   1976  HA  TYR A 137     137.649 174.317 151.090  1.00  0.00      A    H  
ATOM   1977  HB1 TYR A 137     138.349 173.362 148.924  1.00  0.00      A    H  
ATOM   1978  HB2 TYR A 137     139.770 174.616 148.944  1.00  0.00      A    H  
ATOM   1979  HD1 TYR A 137     135.930 174.680 149.568  1.00  0.00      A    H  
ATOM   1980  HE1 TYR A 137     134.580 176.444 148.841  1.00  0.00      A    H  
ATOM   1981  HH  TYR A 137     134.569 178.437 147.694  1.00  0.00      A    H  
ATOM   1982  HD2 TYR A 137     139.450 176.602 148.018  1.00  0.00      A    H  
ATOM   1983  HE2 TYR A 137     137.999 178.514 147.153  1.00  0.00      A    H  
ATOM   1984  N   LEU A 138     140.169 172.720 152.103  1.00  0.00      A    N  
ATOM   1985  CA  LEU A 138     140.487 171.449 152.664  1.00  0.00      A    C  
ATOM   1986  C   LEU A 138     139.504 171.119 153.848  1.00  0.00      A    C  
ATOM   1987  O   LEU A 138     139.327 169.979 154.270  1.00  0.00      A    O  
ATOM   1988  CB  LEU A 138     141.959 171.385 153.416  1.00  0.00      A    C  
ATOM   1989  CG  LEU A 138     143.238 171.436 152.644  1.00  0.00      A    C  
ATOM   1990  CD1 LEU A 138     144.393 171.968 153.524  1.00  0.00      A    C  
ATOM   1991  CD2 LEU A 138     143.671 170.075 152.016  1.00  0.00      A    C  
ATOM   1992  HN  LEU A 138     140.789 173.501 152.127  1.00  0.00      A    H  
ATOM   1993  HA  LEU A 138     140.279 170.665 151.951  1.00  0.00      A    H  
ATOM   1994  HB1 LEU A 138     141.955 170.425 153.975  1.00  0.00      A    H  
ATOM   1995  HB2 LEU A 138     141.974 172.115 154.253  1.00  0.00      A    H  
ATOM   1996  HG  LEU A 138     143.194 172.185 151.825  1.00  0.00      A    H  
ATOM   1997 1HD1 LEU A 138     144.809 171.201 154.212  1.00  0.00      A    H  
ATOM   1998 2HD1 LEU A 138     145.248 172.035 152.818  1.00  0.00      A    H  
ATOM   1999 3HD1 LEU A 138     144.167 172.956 153.980  1.00  0.00      A    H  
ATOM   2000 1HD2 LEU A 138     144.116 170.197 151.006  1.00  0.00      A    H  
ATOM   2001 2HD2 LEU A 138     144.399 169.482 152.610  1.00  0.00      A    H  
ATOM   2002 3HD2 LEU A 138     142.812 169.373 151.955  1.00  0.00      A    H  
ATOM   2003  N   VAL A 139     139.150 172.226 154.559  1.00  0.00      A    N  
ATOM   2004  CA  VAL A 139     138.361 172.116 155.818  1.00  0.00      A    C  
ATOM   2005  C   VAL A 139     136.972 172.621 155.658  1.00  0.00      A    C  
ATOM   2006  O   VAL A 139     136.095 172.213 156.468  1.00  0.00      A    O  
ATOM   2007  CB  VAL A 139     139.013 172.926 156.907  1.00  0.00      A    C  
ATOM   2008  CG1 VAL A 139     140.389 172.245 157.372  1.00  0.00      A    C  
ATOM   2009  CG2 VAL A 139     139.352 174.373 156.438  1.00  0.00      A    C  
ATOM   2010  HN  VAL A 139     139.607 173.075 154.303  1.00  0.00      A    H  
ATOM   2011  HA  VAL A 139     138.326 171.080 156.120  1.00  0.00      A    H  
ATOM   2012  HB  VAL A 139     138.374 173.050 157.807  1.00  0.00      A    H  
ATOM   2013 1HG1 VAL A 139     140.914 172.026 156.418  1.00  0.00      A    H  
ATOM   2014 2HG1 VAL A 139     140.921 172.907 158.088  1.00  0.00      A    H  
ATOM   2015 3HG1 VAL A 139     140.012 171.336 157.888  1.00  0.00      A    H  
ATOM   2016 1HG2 VAL A 139     139.962 174.799 157.263  1.00  0.00      A    H  
ATOM   2017 2HG2 VAL A 139     139.991 174.504 155.539  1.00  0.00      A    H  
ATOM   2018 3HG2 VAL A 139     138.424 174.981 156.363  1.00  0.00      A    H  
ATOM   2019  N   ALA A 140     136.656 173.489 154.738  1.00  0.00      A    N  
ATOM   2020  CA  ALA A 140     135.417 174.214 154.526  1.00  0.00      A    C  
ATOM   2021  C   ALA A 140     134.744 173.669 153.271  1.00  0.00      A    C  
ATOM   2022  O   ALA A 140     135.416 173.449 152.264  1.00  0.00      A    O  
ATOM   2023  CB  ALA A 140     135.616 175.741 154.513  1.00  0.00      A    C  
ATOM   2024  HN  ALA A 140     137.363 173.828 154.123  1.00  0.00      A    H  
ATOM   2025  HA  ALA A 140     134.720 174.146 155.348  1.00  0.00      A    H  
ATOM   2026  HB1 ALA A 140     135.847 176.098 155.539  1.00  0.00      A    H  
ATOM   2027  HB2 ALA A 140     136.438 175.982 153.806  1.00  0.00      A    H  
ATOM   2028  HB3 ALA A 140     134.716 176.336 154.246  1.00  0.00      A    H  
ATOM   2029  N   GLU A 141     133.402 173.394 153.459  1.00  0.00      A    N  
ATOM   2030  CA  GLU A 141     132.424 173.043 152.427  1.00  0.00      A    C  
ATOM   2031  C   GLU A 141     132.161 174.233 151.523  1.00  0.00      A    C  
ATOM   2032  O   GLU A 141     131.986 174.143 150.348  1.00  0.00      A    O  
ATOM   2033  CB  GLU A 141     131.007 172.602 152.901  1.00  0.00      A    C  
ATOM   2034  CG  GLU A 141     131.285 171.324 153.716  1.00  0.00      A    C  
ATOM   2035  CD  GLU A 141     130.124 170.461 154.178  1.00  0.00      A    C  
ATOM   2036  OE1 GLU A 141     129.107 170.889 154.714  1.00  0.00      A    O  
ATOM   2037  OE2 GLU A 141     130.286 169.201 154.050  1.00  0.00      A    O1-
ATOM   2038  HN  GLU A 141     133.011 173.465 154.374  1.00  0.00      A    H  
ATOM   2039  HA  GLU A 141     132.936 172.312 151.819  1.00  0.00      A    H  
ATOM   2040  HB1 GLU A 141     130.398 172.303 152.021  1.00  0.00      A    H  
ATOM   2041  HB2 GLU A 141     130.482 173.344 153.539  1.00  0.00      A    H  
ATOM   2042  HG1 GLU A 141     131.885 171.604 154.609  1.00  0.00      A    H  
ATOM   2043  HG2 GLU A 141     131.825 170.672 152.997  1.00  0.00      A    H  
ATOM   2044  N   LYS A 142     132.154 175.434 152.118  1.00  0.00      A    N  
ATOM   2045  CA  LYS A 142     131.805 176.630 151.268  1.00  0.00      A    C  
ATOM   2046  C   LYS A 142     132.597 177.727 151.934  1.00  0.00      A    C  
ATOM   2047  O   LYS A 142     132.559 177.922 153.174  1.00  0.00      A    O  
ATOM   2048  CB  LYS A 142     130.304 176.825 151.334  1.00  0.00      A    C  
ATOM   2049  CG  LYS A 142     129.828 178.066 150.565  1.00  0.00      A    C  
ATOM   2050  CD  LYS A 142     128.297 178.392 150.760  1.00  0.00      A    C  
ATOM   2051  CE  LYS A 142     127.758 178.252 152.210  1.00  0.00      A    C  
ATOM   2052  NZ  LYS A 142     126.313 178.520 152.295  1.00  0.00      A    N1+
ATOM   2053  HN  LYS A 142     132.245 175.583 153.100  1.00  0.00      A    H  
ATOM   2054  HA  LYS A 142     132.273 176.618 150.295  1.00  0.00      A    H  
ATOM   2055  HB1 LYS A 142     129.978 176.604 152.373  1.00  0.00      A    H  
ATOM   2056  HB2 LYS A 142     129.799 175.995 150.795  1.00  0.00      A    H  
ATOM   2057  HG1 LYS A 142     130.058 177.934 149.486  1.00  0.00      A    H  
ATOM   2058  HG2 LYS A 142     130.302 178.970 151.002  1.00  0.00      A    H  
ATOM   2059  HD1 LYS A 142     127.619 177.775 150.132  1.00  0.00      A    H  
ATOM   2060  HD2 LYS A 142     128.164 179.477 150.564  1.00  0.00      A    H  
ATOM   2061  HE1 LYS A 142     128.278 179.012 152.832  1.00  0.00      A    H  
ATOM   2062  HE2 LYS A 142     127.977 177.329 152.788  1.00  0.00      A    H  
ATOM   2063  HZ1 LYS A 142     126.023 179.519 152.306  1.00  0.00      A    H  
ATOM   2064  HZ2 LYS A 142     125.632 178.093 151.634  1.00  0.00      A    H  
ATOM   2065  HZ3 LYS A 142     126.095 178.075 153.209  1.00  0.00      A    H  
ATOM   2066  N   VAL A 143     133.214 178.575 151.140  1.00  0.00      A    N  
ATOM   2067  CA  VAL A 143     133.988 179.723 151.503  1.00  0.00      A    C  
ATOM   2068  C   VAL A 143     133.216 180.889 151.011  1.00  0.00      A    C  
ATOM   2069  O   VAL A 143     132.884 181.014 149.843  1.00  0.00      A    O  
ATOM   2070  CB  VAL A 143     135.493 179.670 151.179  1.00  0.00      A    C  
ATOM   2071  CG1 VAL A 143     136.205 180.958 151.686  1.00  0.00      A    C  
ATOM   2072  CG2 VAL A 143     135.994 178.279 151.757  1.00  0.00      A    C  
ATOM   2073  HN  VAL A 143     133.199 178.427 150.154  1.00  0.00      A    H  
ATOM   2074  HA  VAL A 143     134.056 179.833 152.575  1.00  0.00      A    H  
ATOM   2075  HB  VAL A 143     135.550 179.641 150.070  1.00  0.00      A    H  
ATOM   2076 1HG1 VAL A 143     135.874 181.091 152.738  1.00  0.00      A    H  
ATOM   2077 2HG1 VAL A 143     137.313 180.967 151.613  1.00  0.00      A    H  
ATOM   2078 3HG1 VAL A 143     135.845 181.754 151.000  1.00  0.00      A    H  
ATOM   2079 1HG2 VAL A 143     135.479 177.419 151.278  1.00  0.00      A    H  
ATOM   2080 2HG2 VAL A 143     137.060 178.161 151.466  1.00  0.00      A    H  
ATOM   2081 3HG2 VAL A 143     135.748 178.214 152.839  1.00  0.00      A    H  
ATOM   2082  N   VAL A 144     132.914 181.832 151.867  1.00  0.00      A    N  
ATOM   2083  CA  VAL A 144     132.141 183.063 151.544  1.00  0.00      A    C  
ATOM   2084  C   VAL A 144     132.948 184.301 151.943  1.00  0.00      A    C  
ATOM   2085  O   VAL A 144     133.164 184.653 153.094  1.00  0.00      A    O  
ATOM   2086  CB  VAL A 144     130.733 183.197 152.070  1.00  0.00      A    C  
ATOM   2087  CG1 VAL A 144     129.865 184.225 151.435  1.00  0.00      A    C  
ATOM   2088  CG2 VAL A 144     129.953 181.841 152.010  1.00  0.00      A    C  
ATOM   2089  HN  VAL A 144     133.100 181.652 152.829  1.00  0.00      A    H  
ATOM   2090  HA  VAL A 144     131.998 183.087 150.474  1.00  0.00      A    H  
ATOM   2091  HB  VAL A 144     130.794 183.370 153.166  1.00  0.00      A    H  
ATOM   2092 1HG1 VAL A 144     130.295 185.246 151.346  1.00  0.00      A    H  
ATOM   2093 2HG1 VAL A 144     129.509 183.899 150.434  1.00  0.00      A    H  
ATOM   2094 3HG1 VAL A 144     128.921 184.393 151.995  1.00  0.00      A    H  
ATOM   2095 1HG2 VAL A 144     128.911 182.038 152.342  1.00  0.00      A    H  
ATOM   2096 2HG2 VAL A 144     130.053 181.432 150.982  1.00  0.00      A    H  
ATOM   2097 3HG2 VAL A 144     130.394 181.096 152.706  1.00  0.00      A    H  
ATOM   2098  N   VAL A 145     133.482 184.968 150.880  1.00  0.00      A    N  
ATOM   2099  CA  VAL A 145     134.134 186.242 150.984  1.00  0.00      A    C  
ATOM   2100  C   VAL A 145     133.118 187.344 150.950  1.00  0.00      A    C  
ATOM   2101  O   VAL A 145     132.465 187.581 149.946  1.00  0.00      A    O  
ATOM   2102  CB  VAL A 145     135.119 186.394 149.908  1.00  0.00      A    C  
ATOM   2103  CG1 VAL A 145     135.893 187.761 150.117  1.00  0.00      A    C  
ATOM   2104  CG2 VAL A 145     136.115 185.185 149.780  1.00  0.00      A    C  
ATOM   2105  HN  VAL A 145     133.084 184.800 149.981  1.00  0.00      A    H  
ATOM   2106  HA  VAL A 145     134.668 186.336 151.918  1.00  0.00      A    H  
ATOM   2107  HB  VAL A 145     134.450 186.429 149.022  1.00  0.00      A    H  
ATOM   2108 1HG1 VAL A 145     136.442 187.913 149.162  1.00  0.00      A    H  
ATOM   2109 2HG1 VAL A 145     135.237 188.649 150.241  1.00  0.00      A    H  
ATOM   2110 3HG1 VAL A 145     136.625 187.814 150.951  1.00  0.00      A    H  
ATOM   2111 1HG2 VAL A 145     136.582 185.055 150.780  1.00  0.00      A    H  
ATOM   2112 2HG2 VAL A 145     135.488 184.285 149.607  1.00  0.00      A    H  
ATOM   2113 3HG2 VAL A 145     136.941 185.334 149.051  1.00  0.00      A    H  
ATOM   2114  N   ILE A 146     133.015 188.153 151.982  1.00  0.00      A    N  
ATOM   2115  CA  ILE A 146     132.349 189.433 151.776  1.00  0.00      A    C  
ATOM   2116  C   ILE A 146     133.527 190.393 151.995  1.00  0.00      A    C  
ATOM   2117  O   ILE A 146     134.278 190.251 152.946  1.00  0.00      A    O  
ATOM   2118  CB  ILE A 146     131.247 189.718 152.732  1.00  0.00      A    C  
ATOM   2119  CG2 ILE A 146     130.425 190.923 152.177  1.00  0.00      A    C  
ATOM   2120  CG1 ILE A 146     130.256 188.585 152.920  1.00  0.00      A    C  
ATOM   2121  CD  ILE A 146     130.710 187.615 154.054  1.00  0.00      A    C  
ATOM   2122  HN  ILE A 146     133.478 188.067 152.861  1.00  0.00      A    H  
ATOM   2123  HA  ILE A 146     131.811 189.496 150.842  1.00  0.00      A    H  
ATOM   2124  HB  ILE A 146     131.762 190.074 153.650  1.00  0.00      A    H  
ATOM   2125 1HG2 ILE A 146     129.875 190.678 151.243  1.00  0.00      A    H  
ATOM   2126 2HG2 ILE A 146     129.632 191.112 152.932  1.00  0.00      A    H  
ATOM   2127 3HG2 ILE A 146     131.063 191.821 152.026  1.00  0.00      A    H  
ATOM   2128 1HG1 ILE A 146     130.388 188.008 151.980  1.00  0.00      A    H  
ATOM   2129 2HG1 ILE A 146     129.218 188.930 153.115  1.00  0.00      A    H  
ATOM   2130  HD1 ILE A 146     130.114 186.678 154.066  1.00  0.00      A    H  
ATOM   2131  HD2 ILE A 146     131.753 187.241 153.978  1.00  0.00      A    H  
ATOM   2132  HD3 ILE A 146     130.616 188.071 155.063  1.00  0.00      A    H  
ATOM   2133  N   THR A 147     133.796 191.405 151.061  1.00  0.00      A    N  
ATOM   2134  CA  THR A 147     134.978 192.225 151.041  1.00  0.00      A    C  
ATOM   2135  C   THR A 147     134.426 193.698 150.706  1.00  0.00      A    C  
ATOM   2136  O   THR A 147     133.599 193.953 149.870  1.00  0.00      A    O  
ATOM   2137  CB  THR A 147     136.104 191.688 150.205  1.00  0.00      A    C  
ATOM   2138  OG1 THR A 147     137.172 192.659 150.106  1.00  0.00      A    O  
ATOM   2139  CG2 THR A 147     135.713 191.382 148.789  1.00  0.00      A    C  
ATOM   2140  HN  THR A 147     133.194 191.607 150.292  1.00  0.00      A    H  
ATOM   2141  HA  THR A 147     135.297 192.311 152.069  1.00  0.00      A    H  
ATOM   2142  HB  THR A 147     136.396 190.706 150.636  1.00  0.00      A    H  
ATOM   2143  HG1 THR A 147     137.801 192.427 150.792  1.00  0.00      A    H  
ATOM   2144 1HG2 THR A 147     134.949 190.579 148.864  1.00  0.00      A    H  
ATOM   2145 2HG2 THR A 147     135.378 192.219 148.139  1.00  0.00      A    H  
ATOM   2146 3HG2 THR A 147     136.531 190.847 148.262  1.00  0.00      A    H  
ATOM   2147  N   LYS A 148     134.947 194.737 151.437  1.00  0.00      A    N  
ATOM   2148  CA  LYS A 148     134.645 196.110 151.047  1.00  0.00      A    C  
ATOM   2149  C   LYS A 148     135.958 196.794 150.693  1.00  0.00      A    C  
ATOM   2150  O   LYS A 148     136.816 196.996 151.551  1.00  0.00      A    O  
ATOM   2151  CB  LYS A 148     133.990 196.889 152.158  1.00  0.00      A    C  
ATOM   2152  CG  LYS A 148     133.994 198.410 152.000  1.00  0.00      A    C  
ATOM   2153  CD  LYS A 148     132.942 198.886 150.959  1.00  0.00      A    C  
ATOM   2154  CE  LYS A 148     132.516 200.348 151.151  1.00  0.00      A    C  
ATOM   2155  NZ  LYS A 148     133.671 201.188 150.818  1.00  0.00      A    N1+
ATOM   2156  HN  LYS A 148     135.621 194.570 152.153  1.00  0.00      A    H  
ATOM   2157  HB1 LYS A 148     134.307 196.435 153.122  1.00  0.00      A    H  
ATOM   2158  HB2 LYS A 148     132.943 196.535 152.045  1.00  0.00      A    H  
ATOM   2159  HG1 LYS A 148     135.027 198.769 151.805  1.00  0.00      A    H  
ATOM   2160  HG2 LYS A 148     133.607 198.632 153.017  1.00  0.00      A    H  
ATOM   2161  HD1 LYS A 148     132.015 198.287 151.087  1.00  0.00      A    H  
ATOM   2162  HD2 LYS A 148     133.426 198.820 149.961  1.00  0.00      A    H  
ATOM   2163  HE1 LYS A 148     132.093 200.646 152.134  1.00  0.00      A    H  
ATOM   2164  HE2 LYS A 148     131.724 200.551 150.399  1.00  0.00      A    H  
ATOM   2165  HZ1 LYS A 148     133.449 201.982 150.184  1.00  0.00      A    H  
ATOM   2166  HZ2 LYS A 148     133.966 201.782 151.619  1.00  0.00      A    H  
ATOM   2167  HZ3 LYS A 148     134.463 200.615 150.462  1.00  0.00      A    H  
ATOM   2168  HA  LYS A 148     133.992 196.104 150.174  1.00  0.00           H  
ATOM   2169  N   HIS A 149     136.204 197.211 149.472  1.00  0.00      A    N  
ATOM   2170  CA  HIS A 149     137.279 198.044 149.062  1.00  0.00      A    C  
ATOM   2171  C   HIS A 149     137.265 199.369 149.688  1.00  0.00      A    C  
ATOM   2172  O   HIS A 149     136.216 199.975 149.976  1.00  0.00      A    O  
ATOM   2173  CB  HIS A 149     137.420 198.063 147.498  1.00  0.00      A    C  
ATOM   2174  ND1 HIS A 149     138.875 199.722 146.283  1.00  0.00      A    N  
ATOM   2175  CG  HIS A 149     138.748 198.625 147.051  1.00  0.00      A    C  
ATOM   2176  CE1 HIS A 149     140.196 199.917 146.104  1.00  0.00      A    C  
ATOM   2177  NE2 HIS A 149     140.943 199.022 146.746  1.00  0.00      A    N  
ATOM   2178  CD2 HIS A 149     139.991 198.172 147.316  1.00  0.00      A    C  
ATOM   2179  H   HIS A 149     135.596 196.939 148.713  1.00  0.00           H  
ATOM   2180  HA  HIS A 149     138.182 197.557 149.430  1.00  0.00           H  
ATOM   2181  HB3 HIS A 149     136.612 198.656 147.068  1.00  0.00           H  
ATOM   2182  HB2 HIS A 149     137.306 197.050 147.112  1.00  0.00           H  
ATOM   2183  HD1 HIS A 149     138.052 200.215 145.967  1.00  0.00           H  
ATOM   2184  HE1 HIS A 149     140.543 200.735 145.490  1.00  0.00           H  
ATOM   2185  HD2 HIS A 149     140.125 197.270 147.895  1.00  0.00           H  
ATOM   2186  N   ASN A 150     138.465 199.951 149.897  1.00  0.00      A    N  
ATOM   2187  CA  ASN A 150     138.631 201.234 150.477  1.00  0.00      A    C  
ATOM   2188  C   ASN A 150     137.888 202.487 149.761  1.00  0.00      A    C  
ATOM   2189  O   ASN A 150     137.379 203.320 150.484  1.00  0.00      A    O  
ATOM   2190  CB  ASN A 150     140.192 201.439 150.260  1.00  0.00      A    C  
ATOM   2191  CG  ASN A 150     140.672 202.702 151.018  1.00  0.00      A    C  
ATOM   2192  OD1 ASN A 150     140.624 202.739 152.244  1.00  0.00      A    O  
ATOM   2193  ND2 ASN A 150     141.157 203.705 150.272  1.00  0.00      A    N  
ATOM   2194  HB1 ASN A 150     140.356 201.576 149.169  1.00  0.00      A    H  
ATOM   2195  HB2 ASN A 150     140.686 200.522 150.646  1.00  0.00      A    H  
ATOM   2196 1HD2 ASN A 150     141.121 203.687 149.273  1.00  0.00      A    H  
ATOM   2197 2HD2 ASN A 150     141.436 204.527 150.768  1.00  0.00      A    H  
ATOM   2198  H   ASN A 150     139.313 199.468 149.635  1.00  0.00           H  
ATOM   2199  HA  ASN A 150     138.394 201.206 151.540  1.00  0.00           H  
ATOM   2200  N   ASP A 151     137.817 202.517 148.392  1.00  0.00      A    N  
ATOM   2201  CA  ASP A 151     137.359 203.583 147.498  1.00  0.00      A    C  
ATOM   2202  C   ASP A 151     136.140 203.148 146.570  1.00  0.00      A    C  
ATOM   2203  O   ASP A 151     135.768 203.768 145.520  1.00  0.00      A    O  
ATOM   2204  CB  ASP A 151     138.622 204.142 146.699  1.00  0.00      A    C  
ATOM   2205  CG  ASP A 151     139.559 205.041 147.504  1.00  0.00      A    C  
ATOM   2206  OD1 ASP A 151     140.834 204.753 147.440  1.00  0.00      A    O  
ATOM   2207  OD2 ASP A 151     139.098 206.073 148.085  1.00  0.00      A    O1-
ATOM   2208  HN  ASP A 151     138.137 201.783 147.799  1.00  0.00      A    H  
ATOM   2209  HA  ASP A 151     136.987 204.441 148.036  1.00  0.00      A    H  
ATOM   2210  HB1 ASP A 151     138.243 204.684 145.806  1.00  0.00      A    H  
ATOM   2211  HB2 ASP A 151     139.201 203.242 146.402  1.00  0.00      A    H  
ATOM   2212  N   ASP A 152     135.477 202.092 146.938  1.00  0.00      A    N  
ATOM   2213  CA  ASP A 152     134.376 201.525 146.215  1.00  0.00      A    C  
ATOM   2214  C   ASP A 152     133.461 200.760 147.203  1.00  0.00      A    C  
ATOM   2215  O   ASP A 152     133.980 200.298 148.207  1.00  0.00      A    O  
ATOM   2216  CB  ASP A 152     134.799 200.444 145.129  1.00  0.00      A    C  
ATOM   2217  CG  ASP A 152     135.874 200.946 144.214  1.00  0.00      A    C  
ATOM   2218  OD1 ASP A 152     137.101 200.828 144.525  1.00  0.00      A    O  
ATOM   2219  OD2 ASP A 152     135.582 201.468 143.126  1.00  0.00      A    O1-
ATOM   2220  HN  ASP A 152     135.682 201.628 147.796  1.00  0.00      A    H  
ATOM   2221  HA  ASP A 152     133.765 202.346 145.871  1.00  0.00      A    H  
ATOM   2222  HB1 ASP A 152     133.879 200.183 144.563  1.00  0.00      A    H  
ATOM   2223  HB2 ASP A 152     135.186 199.582 145.712  1.00  0.00      A    H  
ATOM   2224  N   GLU A 153     132.143 200.645 147.020  1.00  0.00      A    N  
ATOM   2225  CA  GLU A 153     131.127 199.699 147.583  1.00  0.00      A    C  
ATOM   2226  C   GLU A 153     131.533 198.226 147.710  1.00  0.00      A    C  
ATOM   2227  O   GLU A 153     132.375 197.668 147.023  1.00  0.00      A    O  
ATOM   2228  CB  GLU A 153     129.766 199.663 146.831  1.00  0.00      A    C  
ATOM   2229  CG  GLU A 153     129.781 199.109 145.313  1.00  0.00      A    C  
ATOM   2230  CD  GLU A 153     128.468 199.208 144.549  1.00  0.00      A    C  
ATOM   2231  OE1 GLU A 153     128.465 199.635 143.364  1.00  0.00      A    O  
ATOM   2232  OE2 GLU A 153     127.425 198.966 145.183  1.00  0.00      A    O1-
ATOM   2233  HN  GLU A 153     131.764 201.197 146.282  1.00  0.00      A    H  
ATOM   2234  HA  GLU A 153     130.860 200.013 148.581  1.00  0.00      A    H  
ATOM   2235  HB1 GLU A 153     129.345 200.691 146.854  1.00  0.00      A    H  
ATOM   2236  HB2 GLU A 153     129.016 199.016 147.333  1.00  0.00      A    H  
ATOM   2237  HG1 GLU A 153     130.130 198.056 145.359  1.00  0.00      A    H  
ATOM   2238  HG2 GLU A 153     130.532 199.739 144.790  1.00  0.00      A    H  
ATOM   2239  N   GLN A 154     130.951 197.582 148.681  1.00  0.00      A    N  
ATOM   2240  CA  GLN A 154     131.048 196.149 149.004  1.00  0.00      A    C  
ATOM   2241  C   GLN A 154     130.497 195.214 147.899  1.00  0.00      A    C  
ATOM   2242  O   GLN A 154     129.533 195.477 147.209  1.00  0.00      A    O  
ATOM   2243  CB  GLN A 154     130.303 195.903 150.272  1.00  0.00      A    C  
ATOM   2244  CG  GLN A 154     130.294 194.502 150.894  1.00  0.00      A    C  
ATOM   2245  CD  GLN A 154     129.296 194.560 152.114  1.00  0.00      A    C  
ATOM   2246  OE1 GLN A 154     128.260 193.903 152.260  1.00  0.00      A    O  
ATOM   2247  NE2 GLN A 154     129.586 195.623 152.976  1.00  0.00      A    N  
ATOM   2248  HN  GLN A 154     130.221 198.072 149.153  1.00  0.00      A    H  
ATOM   2249  HA  GLN A 154     132.094 195.883 149.054  1.00  0.00      A    H  
ATOM   2250  HB1 GLN A 154     129.256 196.245 150.131  1.00  0.00      A    H  
ATOM   2251  HB2 GLN A 154     130.652 196.609 151.055  1.00  0.00      A    H  
ATOM   2252  HG1 GLN A 154     131.228 194.096 151.336  1.00  0.00      A    H  
ATOM   2253  HG2 GLN A 154     129.769 193.859 150.155  1.00  0.00      A    H  
ATOM   2254 1HE2 GLN A 154     130.236 196.357 152.778  1.00  0.00      A    H  
ATOM   2255 2HE2 GLN A 154     128.889 195.687 153.691  1.00  0.00      A    H  
ATOM   2256  N   TYR A 155     131.240 194.101 147.730  1.00  0.00      A    N  
ATOM   2257  CA  TYR A 155     131.057 193.058 146.771  1.00  0.00      A    C  
ATOM   2258  C   TYR A 155     131.328 191.778 147.595  1.00  0.00      A    C  
ATOM   2259  O   TYR A 155     131.928 191.798 148.673  1.00  0.00      A    O  
ATOM   2260  CB  TYR A 155     132.026 193.368 145.595  1.00  0.00      A    C  
ATOM   2261  CG  TYR A 155     131.239 194.323 144.661  1.00  0.00      A    C  
ATOM   2262  CD1 TYR A 155     130.188 193.729 143.915  1.00  0.00      A    C  
ATOM   2263  CE1 TYR A 155     129.439 194.490 143.046  1.00  0.00      A    C  
ATOM   2264  CZ  TYR A 155     129.750 195.850 142.852  1.00  0.00      A    C  
ATOM   2265  OH  TYR A 155     129.053 196.635 141.890  1.00  0.00      A    O  
ATOM   2266  CD2 TYR A 155     131.527 195.709 144.444  1.00  0.00      A    C  
ATOM   2267  CE2 TYR A 155     130.812 196.452 143.492  1.00  0.00      A    C  
ATOM   2268  HN  TYR A 155     132.030 193.866 148.291  1.00  0.00      A    H  
ATOM   2269  HA  TYR A 155     130.024 192.933 146.482  1.00  0.00      A    H  
ATOM   2270  HB1 TYR A 155     132.236 192.391 145.109  1.00  0.00      A    H  
ATOM   2271  HB2 TYR A 155     132.996 193.763 145.966  1.00  0.00      A    H  
ATOM   2272  HD1 TYR A 155     130.087 192.656 143.982  1.00  0.00      A    H  
ATOM   2273  HE1 TYR A 155     128.579 194.029 142.583  1.00  0.00      A    H  
ATOM   2274  HH  TYR A 155     129.489 197.480 141.755  1.00  0.00      A    H  
ATOM   2275  HD2 TYR A 155     132.357 196.166 144.962  1.00  0.00      A    H  
ATOM   2276  HE2 TYR A 155     131.117 197.454 143.231  1.00  0.00      A    H  
ATOM   2277  N   ALA A 156     130.914 190.676 147.069  1.00  0.00      A    N  
ATOM   2278  CA  ALA A 156     131.079 189.404 147.696  1.00  0.00      A    C  
ATOM   2279  C   ALA A 156     131.268 188.331 146.622  1.00  0.00      A    C  
ATOM   2280  O   ALA A 156     130.766 188.367 145.433  1.00  0.00      A    O  
ATOM   2281  CB  ALA A 156     129.832 189.205 148.477  1.00  0.00      A    C  
ATOM   2282  HN  ALA A 156     130.374 190.718 146.232  1.00  0.00      A    H  
ATOM   2283  HA  ALA A 156     131.977 189.420 148.294  1.00  0.00      A    H  
ATOM   2284  HB1 ALA A 156     128.867 189.258 147.931  1.00  0.00      A    H  
ATOM   2285  HB2 ALA A 156     129.766 188.162 148.852  1.00  0.00      A    H  
ATOM   2286  HB3 ALA A 156     129.842 189.938 149.312  1.00  0.00      A    H  
ATOM   2287  N   TRP A 157     131.968 187.230 147.114  1.00  0.00      A    N  
ATOM   2288  CA  TRP A 157     132.435 186.126 146.216  1.00  0.00      A    C  
ATOM   2289  C   TRP A 157     131.879 184.925 147.028  1.00  0.00      A    C  
ATOM   2290  O   TRP A 157     132.281 184.744 148.184  1.00  0.00      A    O  
ATOM   2291  CB  TRP A 157     133.947 186.147 146.085  1.00  0.00      A    C  
ATOM   2292  CG  TRP A 157     134.560 185.331 145.008  1.00  0.00      A    C  
ATOM   2293  CD1 TRP A 157     134.829 185.712 143.680  1.00  0.00      A    C  
ATOM   2294  NE1 TRP A 157     135.429 184.729 143.014  1.00  0.00      A    N  
ATOM   2295  CE2 TRP A 157     135.702 183.689 143.902  1.00  0.00      A    C  
ATOM   2296  CD2 TRP A 157     135.124 184.039 145.101  1.00  0.00      A    C  
ATOM   2297  CE3 TRP A 157     135.162 183.189 146.248  1.00  0.00      A    C  
ATOM   2298  CZ3 TRP A 157     135.985 182.116 146.132  1.00  0.00      A    C  
ATOM   2299  CZ2 TRP A 157     136.260 182.455 143.703  1.00  0.00      A    C  
ATOM   2300  CH2 TRP A 157     136.403 181.689 144.845  1.00  0.00      A    C  
ATOM   2301  HN  TRP A 157     132.131 187.186 148.097  1.00  0.00      A    H  
ATOM   2302  HA  TRP A 157     131.963 186.154 145.245  1.00  0.00      A    H  
ATOM   2303  HB1 TRP A 157     134.419 185.747 147.007  1.00  0.00      A    H  
ATOM   2304  HB2 TRP A 157     134.154 187.221 145.891  1.00  0.00      A    H  
ATOM   2305  HD1 TRP A 157     134.588 186.627 143.160  1.00  0.00      A    H  
ATOM   2306  HE1 TRP A 157     135.348 184.606 142.049  1.00  0.00      A    H  
ATOM   2307  HE3 TRP A 157     134.722 183.476 147.191  1.00  0.00      A    H  
ATOM   2308  HZ3 TRP A 157     136.255 181.528 146.997  1.00  0.00      A    H  
ATOM   2309  HZ2 TRP A 157     136.613 182.206 142.714  1.00  0.00      A    H  
ATOM   2310  HH2 TRP A 157     137.048 180.823 144.862  1.00  0.00      A    H  
ATOM   2311  N   GLU A 158     131.003 184.096 146.419  1.00  0.00      A    N  
ATOM   2312  CA  GLU A 158     130.474 182.857 147.021  1.00  0.00      A    C  
ATOM   2313  C   GLU A 158     130.970 181.607 146.235  1.00  0.00      A    C  
ATOM   2314  O   GLU A 158     130.669 181.389 145.026  1.00  0.00      A    O  
ATOM   2315  CB  GLU A 158     128.912 182.868 146.969  1.00  0.00      A    C  
ATOM   2316  CG  GLU A 158     128.146 181.636 147.690  1.00  0.00      A    C  
ATOM   2317  CD  GLU A 158     126.699 181.957 147.789  1.00  0.00      A    C  
ATOM   2318  OE1 GLU A 158     126.233 182.138 148.909  1.00  0.00      A    O  
ATOM   2319  OE2 GLU A 158     125.986 182.026 146.757  1.00  0.00      A    O1-
ATOM   2320  HN  GLU A 158     130.770 184.272 145.465  1.00  0.00      A    H  
ATOM   2321  HA  GLU A 158     130.802 182.696 148.037  1.00  0.00      A    H  
ATOM   2322  HB1 GLU A 158     128.543 183.177 145.968  1.00  0.00      A    H  
ATOM   2323  HB2 GLU A 158     128.828 183.804 147.563  1.00  0.00      A    H  
ATOM   2324  HG1 GLU A 158     128.526 181.574 148.732  1.00  0.00      A    H  
ATOM   2325  HG2 GLU A 158     128.288 180.666 147.167  1.00  0.00      A    H  
ATOM   2326  N   SER A 159     131.723 180.614 146.874  1.00  0.00      A    N  
ATOM   2327  CA  SER A 159     132.151 179.464 146.141  1.00  0.00      A    C  
ATOM   2328  C   SER A 159     132.207 178.182 147.056  1.00  0.00      A    C  
ATOM   2329  O   SER A 159     132.569 178.285 148.238  1.00  0.00      A    O  
ATOM   2330  CB  SER A 159     133.462 179.766 145.215  1.00  0.00      A    C  
ATOM   2331  OG  SER A 159     133.745 178.545 144.417  1.00  0.00      A    O  
ATOM   2332  HN  SER A 159     131.872 180.580 147.859  1.00  0.00      A    H  
ATOM   2333  HA  SER A 159     131.332 179.205 145.486  1.00  0.00      A    H  
ATOM   2334  HB1 SER A 159     134.343 180.017 145.844  1.00  0.00      A    H  
ATOM   2335  HB2 SER A 159     133.197 180.650 144.597  1.00  0.00      A    H  
ATOM   2336  HG1 SER A 159     134.156 179.071 143.727  1.00  0.00      A    H  
ATOM   2337  N   SER A 160     131.944 177.076 146.432  1.00  0.00      A    N  
ATOM   2338  CA  SER A 160     132.215 175.714 146.969  1.00  0.00      A    C  
ATOM   2339  C   SER A 160     133.253 174.966 146.087  1.00  0.00      A    C  
ATOM   2340  O   SER A 160     133.381 173.701 146.109  1.00  0.00      A    O  
ATOM   2341  CB  SER A 160     130.877 174.884 147.001  1.00  0.00      A    C  
ATOM   2342  OG  SER A 160     130.043 175.327 148.027  1.00  0.00      A    O  
ATOM   2343  HN  SER A 160     131.590 176.989 145.504  1.00  0.00      A    H  
ATOM   2344  HA  SER A 160     132.594 175.810 147.975  1.00  0.00      A    H  
ATOM   2345  HB1 SER A 160     131.125 173.809 147.131  1.00  0.00      A    H  
ATOM   2346  HB2 SER A 160     130.271 174.879 146.070  1.00  0.00      A    H  
ATOM   2347  HG1 SER A 160     130.630 175.467 148.774  1.00  0.00      A    H  
ATOM   2348  N   ALA A 161     133.965 175.710 145.306  1.00  0.00      A    N  
ATOM   2349  CA  ALA A 161     134.979 175.086 144.442  1.00  0.00      A    C  
ATOM   2350  C   ALA A 161     134.378 174.145 143.359  1.00  0.00      A    C  
ATOM   2351  O   ALA A 161     134.855 173.067 143.211  1.00  0.00      A    O  
ATOM   2352  CB  ALA A 161     136.082 174.586 145.289  1.00  0.00      A    C  
ATOM   2353  HN  ALA A 161     133.811 176.668 145.078  1.00  0.00      A    H  
ATOM   2354  HA  ALA A 161     135.377 175.916 143.877  1.00  0.00      A    H  
ATOM   2355  HB1 ALA A 161     136.376 175.382 146.007  1.00  0.00      A    H  
ATOM   2356  HB2 ALA A 161     135.787 173.719 145.918  1.00  0.00      A    H  
ATOM   2357  HB3 ALA A 161     136.898 174.273 144.603  1.00  0.00      A    H  
ATOM   2358  N   GLY A 162     133.442 174.641 142.533  1.00  0.00      A    N  
ATOM   2359  CA  GLY A 162     133.176 173.878 141.327  1.00  0.00      A    C  
ATOM   2360  C   GLY A 162     133.963 174.428 140.171  1.00  0.00      A    C  
ATOM   2361  O   GLY A 162     135.111 174.881 140.341  1.00  0.00      A    O  
ATOM   2362  HN  GLY A 162     132.791 175.310 142.883  1.00  0.00      A    H  
ATOM   2363  HA1 GLY A 162     132.141 174.002 141.044  1.00  0.00      A    H  
ATOM   2364  HA2 GLY A 162     133.455 172.835 141.365  1.00  0.00      A    H  
ATOM   2365  N   GLY A 163     133.377 174.435 138.953  1.00  0.00      A    N  
ATOM   2366  CA  GLY A 163     133.926 175.032 137.747  1.00  0.00      A    C  
ATOM   2367  C   GLY A 163     133.565 176.527 137.796  1.00  0.00      A    C  
ATOM   2368  O   GLY A 163     134.020 177.430 137.182  1.00  0.00      A    O  
ATOM   2369  HN  GLY A 163     132.496 173.974 138.882  1.00  0.00      A    H  
ATOM   2370  HA1 GLY A 163     133.396 174.646 136.889  1.00  0.00      A    H  
ATOM   2371  HA2 GLY A 163     134.960 174.831 137.507  1.00  0.00      A    H  
ATOM   2372  N   SER A 164     132.603 176.837 138.644  1.00  0.00      A    N  
ATOM   2373  CA  SER A 164     132.047 178.110 138.790  1.00  0.00      A    C  
ATOM   2374  C   SER A 164     132.259 178.630 140.220  1.00  0.00      A    C  
ATOM   2375  O   SER A 164     132.629 177.889 141.098  1.00  0.00      A    O  
ATOM   2376  CB  SER A 164     130.595 178.237 138.415  1.00  0.00      A    C  
ATOM   2377  OG  SER A 164     129.710 177.393 139.169  1.00  0.00      A    O  
ATOM   2378  HN  SER A 164     132.339 176.093 139.253  1.00  0.00      A    H  
ATOM   2379  HA  SER A 164     132.671 178.811 138.255  1.00  0.00      A    H  
ATOM   2380  HB1 SER A 164     130.469 178.031 137.330  1.00  0.00      A    H  
ATOM   2381  HB2 SER A 164     130.291 179.306 138.446  1.00  0.00      A    H  
ATOM   2382  HG1 SER A 164     129.219 178.081 139.623  1.00  0.00      A    H  
ATOM   2383  N   PHE A 165     131.948 179.921 140.343  1.00  0.00      A    N  
ATOM   2384  CA  PHE A 165     131.711 180.757 141.512  1.00  0.00      A    C  
ATOM   2385  C   PHE A 165     130.600 181.643 141.168  1.00  0.00      A    C  
ATOM   2386  O   PHE A 165     130.384 181.955 140.010  1.00  0.00      A    O  
ATOM   2387  CB  PHE A 165     133.061 181.392 142.013  1.00  0.00      A    C  
ATOM   2388  CG  PHE A 165     133.675 182.307 141.041  1.00  0.00      A    C  
ATOM   2389  CD1 PHE A 165     134.661 181.884 140.185  1.00  0.00      A    C  
ATOM   2390  CE1 PHE A 165     135.432 182.787 139.322  1.00  0.00      A    C  
ATOM   2391  CZ  PHE A 165     135.162 184.126 139.333  1.00  0.00      A    C  
ATOM   2392  CD2 PHE A 165     133.356 183.706 140.997  1.00  0.00      A    C  
ATOM   2393  CE2 PHE A 165     134.161 184.634 140.262  1.00  0.00      A    C  
ATOM   2394  HN  PHE A 165     131.888 180.466 139.511  1.00  0.00      A    H  
ATOM   2395  HA  PHE A 165     131.296 180.178 142.324  1.00  0.00      A    H  
ATOM   2396  HB1 PHE A 165     133.929 180.718 142.181  1.00  0.00      A    H  
ATOM   2397  HB2 PHE A 165     132.819 182.012 142.902  1.00  0.00      A    H  
ATOM   2398  HD1 PHE A 165     134.944 180.842 140.143  1.00  0.00      A    H  
ATOM   2399  HE1 PHE A 165     136.141 182.338 138.642  1.00  0.00      A    H  
ATOM   2400  HZ  PHE A 165     135.843 184.763 138.788  1.00  0.00      A    H  
ATOM   2401  HD2 PHE A 165     132.503 184.119 141.516  1.00  0.00      A    H  
ATOM   2402  HE2 PHE A 165     133.827 185.659 140.190  1.00  0.00      A    H  
ATOM   2403  N   THR A 166     129.730 182.012 142.114  1.00  0.00      A    N  
ATOM   2404  CA  THR A 166     128.702 183.015 141.931  1.00  0.00      A    C  
ATOM   2405  C   THR A 166     129.274 184.393 142.500  1.00  0.00      A    C  
ATOM   2406  O   THR A 166     129.619 184.485 143.673  1.00  0.00      A    O  
ATOM   2407  CB  THR A 166     127.451 182.654 142.686  1.00  0.00      A    C  
ATOM   2408  OG1 THR A 166     126.815 181.454 142.239  1.00  0.00      A    O  
ATOM   2409  CG2 THR A 166     126.384 183.771 142.383  1.00  0.00      A    C  
ATOM   2410  HN  THR A 166     129.944 181.680 143.029  1.00  0.00      A    H  
ATOM   2411  HA  THR A 166     128.534 183.084 140.866  1.00  0.00      A    H  
ATOM   2412  HB  THR A 166     127.620 182.706 143.783  1.00  0.00      A    H  
ATOM   2413  HG1 THR A 166     125.889 181.608 142.442  1.00  0.00      A    H  
ATOM   2414 1HG2 THR A 166     126.305 183.900 141.282  1.00  0.00      A    H  
ATOM   2415 2HG2 THR A 166     125.403 183.530 142.845  1.00  0.00      A    H  
ATOM   2416 3HG2 THR A 166     126.743 184.640 142.974  1.00  0.00      A    H  
ATOM   2417  N   VAL A 167     129.266 185.470 141.652  1.00  0.00      A    N  
ATOM   2418  CA  VAL A 167     129.648 186.818 142.144  1.00  0.00      A    C  
ATOM   2419  C   VAL A 167     128.478 187.653 142.577  1.00  0.00      A    C  
ATOM   2420  O   VAL A 167     127.416 187.746 141.933  1.00  0.00      A    O  
ATOM   2421  CB  VAL A 167     130.579 187.672 141.239  1.00  0.00      A    C  
ATOM   2422  CG1 VAL A 167     131.836 188.019 142.044  1.00  0.00      A    C  
ATOM   2423  CG2 VAL A 167     130.980 186.941 139.920  1.00  0.00      A    C  
ATOM   2424  HN  VAL A 167     128.895 185.419 140.728  1.00  0.00      A    H  
ATOM   2425  HA  VAL A 167     130.097 186.754 143.124  1.00  0.00      A    H  
ATOM   2426  HB  VAL A 167     130.085 188.596 140.870  1.00  0.00      A    H  
ATOM   2427 1HG1 VAL A 167     132.407 188.698 141.376  1.00  0.00      A    H  
ATOM   2428 2HG1 VAL A 167     131.629 188.478 143.035  1.00  0.00      A    H  
ATOM   2429 3HG1 VAL A 167     132.546 187.180 142.206  1.00  0.00      A    H  
ATOM   2430 1HG2 VAL A 167     131.371 187.703 139.213  1.00  0.00      A    H  
ATOM   2431 2HG2 VAL A 167     131.690 186.141 140.222  1.00  0.00      A    H  
ATOM   2432 3HG2 VAL A 167     130.067 186.478 139.489  1.00  0.00      A    H  
ATOM   2433  N   ARG A 168     128.596 188.302 143.737  1.00  0.00      A    N  
ATOM   2434  CA  ARG A 168     127.459 188.947 144.421  1.00  0.00      A    C  
ATOM   2435  C   ARG A 168     127.721 190.386 144.917  1.00  0.00      A    C  
ATOM   2436  O   ARG A 168     128.788 190.771 145.321  1.00  0.00      A    O  
ATOM   2437  CB  ARG A 168     127.097 188.139 145.624  1.00  0.00      A    C  
ATOM   2438  CG  ARG A 168     126.695 186.567 145.424  1.00  0.00      A    C  
ATOM   2439  CD  ARG A 168     126.358 185.923 146.743  1.00  0.00      A    C  
ATOM   2440  NE  ARG A 168     125.618 184.691 146.409  1.00  0.00      A    N  
ATOM   2441  CZ  ARG A 168     124.338 184.631 146.015  1.00  0.00      A    C  
ATOM   2442  NH1 ARG A 168     123.516 185.674 145.934  1.00  0.00      A    N  
ATOM   2443  NH2 ARG A 168     123.865 183.414 145.701  1.00  0.00      A    N1+
ATOM   2444  HN  ARG A 168     129.487 188.330 144.183  1.00  0.00      A    H  
ATOM   2445  HA  ARG A 168     126.618 189.146 143.774  1.00  0.00      A    H  
ATOM   2446  HB1 ARG A 168     126.209 188.549 146.152  1.00  0.00      A    H  
ATOM   2447  HB2 ARG A 168     127.965 188.129 146.318  1.00  0.00      A    H  
ATOM   2448  HG1 ARG A 168     127.557 185.958 145.079  1.00  0.00      A    H  
ATOM   2449  HG2 ARG A 168     125.913 186.461 144.641  1.00  0.00      A    H  
ATOM   2450  HD1 ARG A 168     125.749 186.608 147.371  1.00  0.00      A    H  
ATOM   2451  HD2 ARG A 168     127.284 185.623 147.278  1.00  0.00      A    H  
ATOM   2452  HE  ARG A 168     126.091 183.816 146.310  1.00  0.00      A    H  
ATOM   2453 1HH1 ARG A 168     123.591 186.397 146.621  1.00  0.00      A    H  
ATOM   2454 2HH1 ARG A 168     122.567 185.533 145.652  1.00  0.00      A    H  
ATOM   2455 1HH2 ARG A 168     124.497 182.640 145.750  1.00  0.00      A    H  
ATOM   2456 2HH2 ARG A 168     122.879 183.263 145.625  1.00  0.00      A    H  
ATOM   2457  N   ALA A 169     126.633 191.182 144.995  1.00  0.00      A    N  
ATOM   2458  CA  ALA A 169     126.706 192.607 145.364  1.00  0.00      A    C  
ATOM   2459  C   ALA A 169     126.523 192.804 146.842  1.00  0.00      A    C  
ATOM   2460  O   ALA A 169     126.578 191.826 147.560  1.00  0.00      A    O  
ATOM   2461  CB  ALA A 169     125.679 193.368 144.566  1.00  0.00      A    C  
ATOM   2462  HN  ALA A 169     125.784 190.784 144.657  1.00  0.00      A    H  
ATOM   2463  HA  ALA A 169     127.636 193.094 145.111  1.00  0.00      A    H  
ATOM   2464  HB1 ALA A 169     125.913 193.322 143.481  1.00  0.00      A    H  
ATOM   2465  HB2 ALA A 169     124.664 192.985 144.804  1.00  0.00      A    H  
ATOM   2466  HB3 ALA A 169     125.642 194.443 144.844  1.00  0.00      A    H  
ATOM   2467  N   ASP A 170     126.294 194.065 147.293  1.00  0.00      A    N  
ATOM   2468  CA  ASP A 170     126.285 194.382 148.739  1.00  0.00      A    C  
ATOM   2469  C   ASP A 170     125.385 193.505 149.581  1.00  0.00      A    C  
ATOM   2470  O   ASP A 170     124.308 193.167 149.120  1.00  0.00      A    O  
ATOM   2471  CB  ASP A 170     125.983 195.948 148.860  1.00  0.00      A    C  
ATOM   2472  CG  ASP A 170     126.023 196.686 150.198  1.00  0.00      A    C  
ATOM   2473  OD1 ASP A 170     125.651 196.117 151.277  1.00  0.00      A    O  
ATOM   2474  OD2 ASP A 170     126.397 197.884 150.137  1.00  0.00      A    O1-
ATOM   2475  HN  ASP A 170     126.325 194.865 146.699  1.00  0.00      A    H  
ATOM   2476  HB1 ASP A 170     124.948 196.056 148.470  1.00  0.00      A    H  
ATOM   2477  HB2 ASP A 170     126.572 196.578 148.159  1.00  0.00      A    H  
ATOM   2478  HA  ASP A 170     127.302 194.229 149.101  1.00  0.00           H  
ATOM   2479  N   HIS A 171     125.905 192.950 150.723  1.00  0.00      A    N  
ATOM   2480  CA  HIS A 171     125.242 191.905 151.586  1.00  0.00      A    C  
ATOM   2481  C   HIS A 171     124.834 192.459 152.900  1.00  0.00      A    C  
ATOM   2482  O   HIS A 171     124.376 191.804 153.808  1.00  0.00      A    O  
ATOM   2483  CB  HIS A 171     126.320 190.854 151.931  1.00  0.00      A    C  
ATOM   2484  ND1 HIS A 171     124.680 188.959 152.075  1.00  0.00      A    N  
ATOM   2485  CG  HIS A 171     125.840 189.542 152.562  1.00  0.00      A    C  
ATOM   2486  CE1 HIS A 171     124.436 187.830 152.771  1.00  0.00      A    C  
ATOM   2487  NE2 HIS A 171     125.349 187.616 153.698  1.00  0.00      A    N  
ATOM   2488  CD2 HIS A 171     126.259 188.708 153.567  1.00  0.00      A    C  
ATOM   2489  H   HIS A 171     126.814 193.238 151.055  1.00  0.00           H  
ATOM   2490  HA  HIS A 171     124.397 191.448 151.072  1.00  0.00           H  
ATOM   2491  HB3 HIS A 171     127.070 191.309 152.578  1.00  0.00           H  
ATOM   2492  HB2 HIS A 171     126.901 190.630 151.036  1.00  0.00           H  
ATOM   2493  HD1 HIS A 171     124.176 189.395 151.316  1.00  0.00           H  
ATOM   2494  HE1 HIS A 171     123.572 187.226 152.535  1.00  0.00           H  
ATOM   2495  HD2 HIS A 171     127.160 188.936 154.117  1.00  0.00           H  
ATOM   2496  N   GLY A 172     124.822 193.792 152.907  1.00  0.00      A    N  
ATOM   2497  CA  GLY A 172     124.283 194.640 154.003  1.00  0.00      A    C  
ATOM   2498  C   GLY A 172     125.141 194.760 155.218  1.00  0.00      A    C  
ATOM   2499  O   GLY A 172     124.739 195.366 156.206  1.00  0.00      A    O  
ATOM   2500  H   GLY A 172     125.200 194.305 152.123  1.00  0.00           H  
ATOM   2501  HA3 GLY A 172     123.299 194.271 154.293  1.00  0.00           H  
ATOM   2502  HA2 GLY A 172     124.068 195.636 153.615  1.00  0.00           H  
ATOM   2503  N   GLU A 173     126.443 194.286 155.177  1.00  0.00      A    N  
ATOM   2504  CA  GLU A 173     127.419 194.095 156.259  1.00  0.00      A    C  
ATOM   2505  C   GLU A 173     128.029 195.329 156.640  1.00  0.00      A    C  
ATOM   2506  O   GLU A 173     128.152 196.227 155.778  1.00  0.00      A    O  
ATOM   2507  CB  GLU A 173     128.532 193.200 155.770  1.00  0.00      A    C  
ATOM   2508  CG  GLU A 173     128.115 191.654 155.639  1.00  0.00      A    C  
ATOM   2509  CD  GLU A 173     127.651 190.979 156.892  1.00  0.00      A    C  
ATOM   2510  OE1 GLU A 173     128.276 190.005 157.403  1.00  0.00      A    O  
ATOM   2511  OE2 GLU A 173     126.627 191.380 157.413  1.00  0.00      A    O1-
ATOM   2512  HN  GLU A 173     126.750 194.118 154.244  1.00  0.00      A    H  
ATOM   2513  HA  GLU A 173     126.846 193.764 157.113  1.00  0.00      A    H  
ATOM   2514  HB1 GLU A 173     129.400 193.267 156.460  1.00  0.00      A    H  
ATOM   2515  HB2 GLU A 173     128.826 193.562 154.762  1.00  0.00      A    H  
ATOM   2516  HG1 GLU A 173     128.980 191.092 155.228  1.00  0.00      A    H  
ATOM   2517  HG2 GLU A 173     127.316 191.745 154.872  1.00  0.00      A    H  
ATOM   2518  N   PRO A 174     128.425 195.446 157.919  1.00  0.00      A    N  
ATOM   2519  CA  PRO A 174     128.620 196.760 158.525  1.00  0.00      A    C  
ATOM   2520  C   PRO A 174     130.029 197.385 158.224  1.00  0.00      A    C  
ATOM   2521  O   PRO A 174     130.332 198.425 158.764  1.00  0.00      A    O  
ATOM   2522  CD  PRO A 174     128.477 194.334 158.935  1.00  0.00      A    C  
ATOM   2523  CB  PRO A 174     128.518 196.495 160.052  1.00  0.00      A    C  
ATOM   2524  CG  PRO A 174     129.078 195.080 160.152  1.00  0.00      A    C  
ATOM   2525  HD1 PRO A 174     127.429 194.050 159.171  1.00  0.00      A    H  
ATOM   2526  HD2 PRO A 174     129.064 193.440 158.633  1.00  0.00      A    H  
ATOM   2527  HA  PRO A 174     127.891 197.424 158.084  1.00  0.00      A    H  
ATOM   2528  HB1 PRO A 174     127.452 196.576 160.355  1.00  0.00      A    H  
ATOM   2529  HB2 PRO A 174     129.103 197.255 160.613  1.00  0.00      A    H  
ATOM   2530  HG1 PRO A 174     128.912 194.518 161.096  1.00  0.00      A    H  
ATOM   2531  HG2 PRO A 174     130.142 195.083 159.832  1.00  0.00      A    H  
ATOM   2532  N   ILE A 175     130.890 196.700 157.467  1.00  0.00      A    N  
ATOM   2533  CA  ILE A 175     132.223 197.034 157.255  1.00  0.00      A    C  
ATOM   2534  C   ILE A 175     132.420 198.276 156.316  1.00  0.00      A    C  
ATOM   2535  O   ILE A 175     131.666 198.547 155.418  1.00  0.00      A    O  
ATOM   2536  CB  ILE A 175     133.061 195.777 156.715  1.00  0.00      A    C  
ATOM   2537  CG2 ILE A 175     133.127 194.707 157.832  1.00  0.00      A    C  
ATOM   2538  CG1 ILE A 175     132.424 195.250 155.397  1.00  0.00      A    C  
ATOM   2539  CD  ILE A 175     133.260 194.117 154.794  1.00  0.00      A    C  
ATOM   2540  HN  ILE A 175     130.630 195.814 157.091  1.00  0.00      A    H  
ATOM   2541  HA  ILE A 175     132.682 197.421 158.153  1.00  0.00      A    H  
ATOM   2542  HB  ILE A 175     134.070 196.090 156.372  1.00  0.00      A    H  
ATOM   2543 1HG2 ILE A 175     132.063 194.424 157.979  1.00  0.00      A    H  
ATOM   2544 2HG2 ILE A 175     133.728 193.816 157.546  1.00  0.00      A    H  
ATOM   2545 3HG2 ILE A 175     133.613 195.275 158.654  1.00  0.00      A    H  
ATOM   2546 1HG1 ILE A 175     132.251 196.151 154.771  1.00  0.00      A    H  
ATOM   2547 2HG1 ILE A 175     131.469 194.727 155.613  1.00  0.00      A    H  
ATOM   2548  HD1 ILE A 175     134.247 194.533 154.499  1.00  0.00      A    H  
ATOM   2549  HD2 ILE A 175     133.493 193.269 155.472  1.00  0.00      A    H  
ATOM   2550  HD3 ILE A 175     132.793 193.665 153.893  1.00  0.00      A    H  
ATOM   2551  N   GLY A 176     133.489 199.093 156.646  1.00  0.00      A    N  
ATOM   2552  CA  GLY A 176     133.849 200.359 156.012  1.00  0.00      A    C  
ATOM   2553  C   GLY A 176     135.012 200.167 155.119  1.00  0.00      A    C  
ATOM   2554  O   GLY A 176     135.226 200.817 154.099  1.00  0.00      A    O  
ATOM   2555  HN  GLY A 176     134.170 198.845 157.331  1.00  0.00      A    H  
ATOM   2556  HA1 GLY A 176     134.198 201.009 156.801  1.00  0.00      A    H  
ATOM   2557  HA2 GLY A 176     133.128 200.821 155.354  1.00  0.00      A    H  
ATOM   2558  N   ARG A 177     135.854 199.215 155.512  1.00  0.00      A    N  
ATOM   2559  CA  ARG A 177     136.762 198.559 154.542  1.00  0.00      A    C  
ATOM   2560  C   ARG A 177     137.077 197.204 155.056  1.00  0.00      A    C  
ATOM   2561  O   ARG A 177     136.770 196.772 156.197  1.00  0.00      A    O  
ATOM   2562  CB  ARG A 177     138.049 199.303 154.216  1.00  0.00      A    C  
ATOM   2563  CG  ARG A 177     139.060 199.568 155.315  1.00  0.00      A    C  
ATOM   2564  CD  ARG A 177     140.035 200.588 154.784  1.00  0.00      A    C  
ATOM   2565  NE  ARG A 177     141.113 200.836 155.824  1.00  0.00      A    N  
ATOM   2566  CZ  ARG A 177     141.935 201.891 155.894  1.00  0.00      A    C  
ATOM   2567  NH1 ARG A 177     141.922 202.952 155.207  1.00  0.00      A    N  
ATOM   2568  NH2 ARG A 177     142.859 201.799 156.878  1.00  0.00      A    N1+
ATOM   2569  HN  ARG A 177     135.689 198.853 156.426  1.00  0.00      A    H  
ATOM   2570  HA  ARG A 177     136.332 198.416 153.561  1.00  0.00      A    H  
ATOM   2571  HB1 ARG A 177     137.638 200.227 153.757  1.00  0.00      A    H  
ATOM   2572  HB2 ARG A 177     138.595 198.799 153.390  1.00  0.00      A    H  
ATOM   2573  HG1 ARG A 177     139.542 198.636 155.679  1.00  0.00      A    H  
ATOM   2574  HG2 ARG A 177     138.523 199.939 156.214  1.00  0.00      A    H  
ATOM   2575  HD1 ARG A 177     139.502 201.525 154.515  1.00  0.00      A    H  
ATOM   2576  HD2 ARG A 177     140.520 200.235 153.849  1.00  0.00      A    H  
ATOM   2577  HE  ARG A 177     141.296 200.120 156.497  1.00  0.00      A    H  
ATOM   2578 1HH1 ARG A 177     141.283 202.951 154.437  1.00  0.00      A    H  
ATOM   2579 2HH1 ARG A 177     142.739 203.527 155.165  1.00  0.00      A    H  
ATOM   2580 1HH2 ARG A 177     142.677 201.069 157.537  1.00  0.00      A    H  
ATOM   2581 2HH2 ARG A 177     143.773 202.194 156.780  1.00  0.00      A    H  
ATOM   2582  N   GLY A 178     137.806 196.410 154.321  1.00  0.00      A    N  
ATOM   2583  CA  GLY A 178     138.395 195.160 154.745  1.00  0.00      A    C  
ATOM   2584  C   GLY A 178     137.711 193.913 154.106  1.00  0.00      A    C  
ATOM   2585  O   GLY A 178     136.629 194.062 153.505  1.00  0.00      A    O  
ATOM   2586  HN  GLY A 178     138.027 196.660 153.381  1.00  0.00      A    H  
ATOM   2587  HA1 GLY A 178     138.294 195.059 155.815  1.00  0.00      A    H  
ATOM   2588  HA2 GLY A 178     139.382 195.307 154.333  1.00  0.00      A    H  
ATOM   2589  N   THR A 179     138.216 192.744 154.385  1.00  0.00      A    N  
ATOM   2590  CA  THR A 179     137.841 191.445 153.762  1.00  0.00      A    C  
ATOM   2591  C   THR A 179     137.403 190.524 154.941  1.00  0.00      A    C  
ATOM   2592  O   THR A 179     138.136 190.432 155.926  1.00  0.00      A    O  
ATOM   2593  CB  THR A 179     138.955 190.810 152.973  1.00  0.00      A    C  
ATOM   2594  OG1 THR A 179     139.247 191.496 151.702  1.00  0.00      A    O  
ATOM   2595  CG2 THR A 179     138.678 189.388 152.595  1.00  0.00      A    C  
ATOM   2596  HN  THR A 179     139.069 192.658 154.894  1.00  0.00      A    H  
ATOM   2597  HA  THR A 179     136.939 191.636 153.199  1.00  0.00      A    H  
ATOM   2598  HB  THR A 179     139.855 190.867 153.621  1.00  0.00      A    H  
ATOM   2599  HG1 THR A 179     140.204 191.434 151.649  1.00  0.00      A    H  
ATOM   2600 1HG2 THR A 179     138.975 188.690 153.407  1.00  0.00      A    H  
ATOM   2601 2HG2 THR A 179     137.592 189.276 152.386  1.00  0.00      A    H  
ATOM   2602 3HG2 THR A 179     139.150 189.148 151.619  1.00  0.00      A    H  
ATOM   2603  N   LYS A 180     136.228 189.829 154.846  1.00  0.00      A    N  
ATOM   2604  CA  LYS A 180     135.632 188.908 155.754  1.00  0.00      A    C  
ATOM   2605  C   LYS A 180     135.432 187.558 155.184  1.00  0.00      A    C  
ATOM   2606  O   LYS A 180     134.718 187.389 154.270  1.00  0.00      A    O  
ATOM   2607  CB  LYS A 180     134.274 189.499 156.219  1.00  0.00      A    C  
ATOM   2608  CG  LYS A 180     133.422 188.683 157.180  1.00  0.00      A    C  
ATOM   2609  CD  LYS A 180     132.042 189.461 157.479  1.00  0.00      A    C  
ATOM   2610  CE  LYS A 180     131.306 188.826 158.709  1.00  0.00      A    C  
ATOM   2611  NZ  LYS A 180     130.177 189.596 159.143  1.00  0.00      A    N1+
ATOM   2612  HN  LYS A 180     135.584 189.985 154.101  1.00  0.00      A    H  
ATOM   2613  HA  LYS A 180     136.209 188.774 156.657  1.00  0.00      A    H  
ATOM   2614  HB1 LYS A 180     133.638 189.687 155.327  1.00  0.00      A    H  
ATOM   2615  HB2 LYS A 180     134.488 190.462 156.728  1.00  0.00      A    H  
ATOM   2616  HG1 LYS A 180     133.922 188.564 158.165  1.00  0.00      A    H  
ATOM   2617  HG2 LYS A 180     133.144 187.719 156.702  1.00  0.00      A    H  
ATOM   2618  HD1 LYS A 180     131.454 189.445 156.536  1.00  0.00      A    H  
ATOM   2619  HD2 LYS A 180     132.200 190.523 157.762  1.00  0.00      A    H  
ATOM   2620  HE1 LYS A 180     131.953 188.665 159.597  1.00  0.00      A    H  
ATOM   2621  HE2 LYS A 180     130.932 187.829 158.391  1.00  0.00      A    H  
ATOM   2622  HZ1 LYS A 180     129.441 189.639 158.409  1.00  0.00      A    H  
ATOM   2623  HZ2 LYS A 180     129.754 189.240 160.024  1.00  0.00      A    H  
ATOM   2624  HZ3 LYS A 180     130.539 190.555 159.318  1.00  0.00      A    H  
ATOM   2625  N   VAL A 181     136.094 186.560 155.787  1.00  0.00      A    N  
ATOM   2626  CA  VAL A 181     136.161 185.233 155.207  1.00  0.00      A    C  
ATOM   2627  C   VAL A 181     135.490 184.280 156.096  1.00  0.00      A    C  
ATOM   2628  O   VAL A 181     136.057 183.819 157.125  1.00  0.00      A    O  
ATOM   2629  CB  VAL A 181     137.612 184.635 154.969  1.00  0.00      A    C  
ATOM   2630  CG1 VAL A 181     137.528 183.390 154.150  1.00  0.00      A    C  
ATOM   2631  CG2 VAL A 181     138.421 185.687 154.181  1.00  0.00      A    C  
ATOM   2632  HN  VAL A 181     136.559 186.779 156.642  1.00  0.00      A    H  
ATOM   2633  HA  VAL A 181     135.640 185.289 154.263  1.00  0.00      A    H  
ATOM   2634  HB  VAL A 181     138.137 184.421 155.924  1.00  0.00      A    H  
ATOM   2635 1HG1 VAL A 181     138.493 183.147 153.658  1.00  0.00      A    H  
ATOM   2636 2HG1 VAL A 181     137.186 182.594 154.846  1.00  0.00      A    H  
ATOM   2637 3HG1 VAL A 181     136.800 183.406 153.310  1.00  0.00      A    H  
ATOM   2638 1HG2 VAL A 181     139.367 185.181 153.894  1.00  0.00      A    H  
ATOM   2639 2HG2 VAL A 181     137.910 185.918 153.222  1.00  0.00      A    H  
ATOM   2640 3HG2 VAL A 181     138.585 186.580 154.821  1.00  0.00      A    H  
ATOM   2641  N   ILE A 182     134.220 183.872 155.726  1.00  0.00      A    N  
ATOM   2642  CA  ILE A 182     133.547 182.726 156.295  1.00  0.00      A    C  
ATOM   2643  C   ILE A 182     133.908 181.341 155.713  1.00  0.00      A    C  
ATOM   2644  O   ILE A 182     133.850 181.062 154.522  1.00  0.00      A    O  
ATOM   2645  CB  ILE A 182     132.003 182.811 156.295  1.00  0.00      A    C  
ATOM   2646  CG2 ILE A 182     131.442 181.830 157.419  1.00  0.00      A    C  
ATOM   2647  CG1 ILE A 182     131.536 184.310 156.510  1.00  0.00      A    C  
ATOM   2648  CD  ILE A 182     130.047 184.447 156.403  1.00  0.00      A    C  
ATOM   2649  HN  ILE A 182     133.690 184.333 155.019  1.00  0.00      A    H  
ATOM   2650  HA  ILE A 182     133.921 182.726 157.309  1.00  0.00      A    H  
ATOM   2651  HB  ILE A 182     131.610 182.391 155.345  1.00  0.00      A    H  
ATOM   2652 1HG2 ILE A 182     131.801 180.817 157.138  1.00  0.00      A    H  
ATOM   2653 2HG2 ILE A 182     131.895 182.073 158.404  1.00  0.00      A    H  
ATOM   2654 3HG2 ILE A 182     130.342 181.746 157.545  1.00  0.00      A    H  
ATOM   2655 1HG1 ILE A 182     131.992 184.947 155.723  1.00  0.00      A    H  
ATOM   2656 2HG1 ILE A 182     131.843 184.801 157.458  1.00  0.00      A    H  
ATOM   2657  HD1 ILE A 182     129.739 184.086 155.398  1.00  0.00      A    H  
ATOM   2658  HD2 ILE A 182     129.505 183.965 157.245  1.00  0.00      A    H  
ATOM   2659  HD3 ILE A 182     129.667 185.489 156.467  1.00  0.00      A    H  
ATOM   2660  N   LEU A 183     134.284 180.426 156.650  1.00  0.00      A    N  
ATOM   2661  CA  LEU A 183     134.620 179.014 156.431  1.00  0.00      A    C  
ATOM   2662  C   LEU A 183     133.454 178.252 156.957  1.00  0.00      A    C  
ATOM   2663  O   LEU A 183     133.216 178.286 158.187  1.00  0.00      A    O  
ATOM   2664  CB  LEU A 183     135.812 178.476 157.209  1.00  0.00      A    C  
ATOM   2665  CG  LEU A 183     137.127 179.240 156.790  1.00  0.00      A    C  
ATOM   2666  CD1 LEU A 183     138.277 178.691 157.709  1.00  0.00      A    C  
ATOM   2667  CD2 LEU A 183     137.518 179.331 155.283  1.00  0.00      A    C  
ATOM   2668  HN  LEU A 183     134.371 180.783 157.577  1.00  0.00      A    H  
ATOM   2669  HB1 LEU A 183     135.912 177.373 157.124  1.00  0.00      A    H  
ATOM   2670  HB2 LEU A 183     135.633 178.581 158.301  1.00  0.00      A    H  
ATOM   2671  HG  LEU A 183     137.047 180.309 157.083  1.00  0.00      A    H  
ATOM   2672 1HD1 LEU A 183     137.948 178.659 158.770  1.00  0.00      A    H  
ATOM   2673 2HD1 LEU A 183     138.451 177.664 157.325  1.00  0.00      A    H  
ATOM   2674 3HD1 LEU A 183     139.244 179.229 157.607  1.00  0.00      A    H  
ATOM   2675 1HD2 LEU A 183     137.728 178.299 154.927  1.00  0.00      A    H  
ATOM   2676 2HD2 LEU A 183     136.642 179.769 154.759  1.00  0.00      A    H  
ATOM   2677 3HD2 LEU A 183     138.412 179.978 155.160  1.00  0.00      A    H  
ATOM   2678  HA  LEU A 183     134.747 178.819 155.366  1.00  0.00           H  
ATOM   2679  N   HIS A 184     132.759 177.439 156.054  1.00  0.00      A    N  
ATOM   2680  CA  HIS A 184     131.706 176.594 156.506  1.00  0.00      A    C  
ATOM   2681  C   HIS A 184     132.215 175.162 156.632  1.00  0.00      A    C  
ATOM   2682  O   HIS A 184     132.491 174.582 155.613  1.00  0.00      A    O  
ATOM   2683  CB  HIS A 184     130.464 176.648 155.522  1.00  0.00      A    C  
ATOM   2684  ND1 HIS A 184     130.334 178.995 154.858  1.00  0.00      A    N  
ATOM   2685  CG  HIS A 184     129.760 177.918 155.537  1.00  0.00      A    C  
ATOM   2686  CE1 HIS A 184     129.520 180.090 155.124  1.00  0.00      A    C  
ATOM   2687  NE2 HIS A 184     128.477 179.756 155.899  1.00  0.00      A    N  
ATOM   2688  CD2 HIS A 184     128.708 178.389 156.163  1.00  0.00      A    C  
ATOM   2689  H   HIS A 184     133.003 177.449 155.074  1.00  0.00           H  
ATOM   2690  HA  HIS A 184     131.385 176.936 157.490  1.00  0.00           H  
ATOM   2691  HB3 HIS A 184     129.769 175.846 155.773  1.00  0.00           H  
ATOM   2692  HB2 HIS A 184     130.797 176.431 154.507  1.00  0.00           H  
ATOM   2693  HD1 HIS A 184     131.176 178.860 154.317  1.00  0.00           H  
ATOM   2694  HE1 HIS A 184     129.768 181.059 154.717  1.00  0.00           H  
ATOM   2695  HD2 HIS A 184     128.124 177.741 156.800  1.00  0.00           H  
ATOM   2696  N   LEU A 185     132.418 174.711 157.860  1.00  0.00      A    N  
ATOM   2697  CA  LEU A 185     133.119 173.564 158.229  1.00  0.00      A    C  
ATOM   2698  C   LEU A 185     132.479 172.217 157.857  1.00  0.00      A    C  
ATOM   2699  O   LEU A 185     131.259 172.028 157.783  1.00  0.00      A    O  
ATOM   2700  CB  LEU A 185     133.529 173.586 159.725  1.00  0.00      A    C  
ATOM   2701  CG  LEU A 185     134.331 174.834 160.126  1.00  0.00      A    C  
ATOM   2702  CD1 LEU A 185     134.411 175.001 161.647  1.00  0.00      A    C  
ATOM   2703  CD2 LEU A 185     135.687 174.843 159.473  1.00  0.00      A    C  
ATOM   2704  HB1 LEU A 185     134.019 172.652 160.073  1.00  0.00      A    H  
ATOM   2705  HB2 LEU A 185     132.549 173.603 160.247  1.00  0.00      A    H  
ATOM   2706  HG  LEU A 185     133.714 175.709 159.831  1.00  0.00      A    H  
ATOM   2707 1HD1 LEU A 185     134.855 174.114 162.149  1.00  0.00      A    H  
ATOM   2708 2HD1 LEU A 185     134.876 175.969 161.929  1.00  0.00      A    H  
ATOM   2709 3HD1 LEU A 185     133.401 174.944 162.106  1.00  0.00      A    H  
ATOM   2710 1HD2 LEU A 185     135.600 174.833 158.365  1.00  0.00      A    H  
ATOM   2711 2HD2 LEU A 185     136.277 175.721 159.810  1.00  0.00      A    H  
ATOM   2712 3HD2 LEU A 185     136.233 173.933 159.802  1.00  0.00      A    H  
ATOM   2713  H   LEU A 185     132.045 175.216 158.651  1.00  0.00           H  
ATOM   2714  HA  LEU A 185     134.055 173.604 157.671  1.00  0.00           H  
ATOM   2715  N   LYS A 186     133.346 171.331 157.431  1.00  0.00      A    N  
ATOM   2716  CA  LYS A 186     133.005 169.987 157.077  1.00  0.00      A    C  
ATOM   2717  C   LYS A 186     132.589 169.162 158.268  1.00  0.00      A    C  
ATOM   2718  O   LYS A 186     132.802 169.580 159.373  1.00  0.00      A    O  
ATOM   2719  CB  LYS A 186     134.204 169.273 156.334  1.00  0.00      A    C  
ATOM   2720  CG  LYS A 186     134.331 169.800 154.891  1.00  0.00      A    C  
ATOM   2721  CD  LYS A 186     135.548 169.469 153.994  1.00  0.00      A    C  
ATOM   2722  CE  LYS A 186     135.605 170.245 152.755  1.00  0.00      A    C  
ATOM   2723  NZ  LYS A 186     136.604 169.685 151.814  1.00  0.00      A    N1+
ATOM   2724  HN  LYS A 186     134.304 171.514 157.221  1.00  0.00      A    H  
ATOM   2725  HA  LYS A 186     132.103 170.112 156.496  1.00  0.00      A    H  
ATOM   2726  HB1 LYS A 186     134.196 168.175 156.505  1.00  0.00      A    H  
ATOM   2727  HB2 LYS A 186     135.140 169.570 156.853  1.00  0.00      A    H  
ATOM   2728  HG1 LYS A 186     134.238 170.904 154.979  1.00  0.00      A    H  
ATOM   2729  HG2 LYS A 186     133.369 169.533 154.403  1.00  0.00      A    H  
ATOM   2730  HD1 LYS A 186     135.497 168.377 153.795  1.00  0.00      A    H  
ATOM   2731  HD2 LYS A 186     136.476 169.712 154.553  1.00  0.00      A    H  
ATOM   2732  HE1 LYS A 186     135.896 171.291 152.992  1.00  0.00      A    H  
ATOM   2733  HE2 LYS A 186     134.629 170.275 152.226  1.00  0.00      A    H  
ATOM   2734  HZ1 LYS A 186     136.126 168.859 151.401  1.00  0.00      A    H  
ATOM   2735  HZ2 LYS A 186     136.799 170.340 151.031  1.00  0.00      A    H  
ATOM   2736  HZ3 LYS A 186     137.534 169.403 152.183  1.00  0.00      A    H  
ATOM   2737  N   GLU A 187     132.052 168.000 158.042  1.00  0.00      A    N  
ATOM   2738  CA  GLU A 187     131.286 167.218 158.999  1.00  0.00      A    C  
ATOM   2739  C   GLU A 187     132.152 166.869 160.309  1.00  0.00      A    C  
ATOM   2740  O   GLU A 187     131.699 166.948 161.419  1.00  0.00      A    O  
ATOM   2741  CB  GLU A 187     130.574 166.105 158.210  1.00  0.00      A    C  
ATOM   2742  CG  GLU A 187     129.507 165.288 159.040  1.00  0.00      A    C  
ATOM   2743  CD  GLU A 187     128.389 166.270 159.499  1.00  0.00      A    C  
ATOM   2744  OE1 GLU A 187     127.713 166.972 158.695  1.00  0.00      A    O  
ATOM   2745  OE2 GLU A 187     128.313 166.488 160.739  1.00  0.00      A    O1-
ATOM   2746  HN  GLU A 187     132.132 167.677 157.103  1.00  0.00      A    H  
ATOM   2747  HA  GLU A 187     130.508 167.880 159.351  1.00  0.00      A    H  
ATOM   2748  HB1 GLU A 187     131.326 165.378 157.837  1.00  0.00      A    H  
ATOM   2749  HB2 GLU A 187     130.110 166.613 157.338  1.00  0.00      A    H  
ATOM   2750  HG1 GLU A 187     129.819 164.885 160.027  1.00  0.00      A    H  
ATOM   2751  HG2 GLU A 187     128.968 164.624 158.331  1.00  0.00      A    H  
ATOM   2752  N   ASP A 188     133.406 166.442 160.093  1.00  0.00      A    N  
ATOM   2753  CA  ASP A 188     134.357 166.059 161.092  1.00  0.00      A    C  
ATOM   2754  C   ASP A 188     135.350 167.172 161.451  1.00  0.00      A    C  
ATOM   2755  O   ASP A 188     136.194 166.967 162.328  1.00  0.00      A    O  
ATOM   2756  CB  ASP A 188     135.324 164.785 160.680  1.00  0.00      A    C  
ATOM   2757  CG  ASP A 188     136.342 164.970 159.489  1.00  0.00      A    C  
ATOM   2758  OD1 ASP A 188     136.266 165.902 158.653  1.00  0.00      A    O  
ATOM   2759  OD2 ASP A 188     137.186 164.018 159.373  1.00  0.00      A    O1-
ATOM   2760  HN  ASP A 188     133.742 166.395 159.155  1.00  0.00      A    H  
ATOM   2761  HA  ASP A 188     133.832 165.808 162.002  1.00  0.00      A    H  
ATOM   2762  HB1 ASP A 188     134.687 163.914 160.418  1.00  0.00      A    H  
ATOM   2763  HB2 ASP A 188     135.797 164.460 161.631  1.00  0.00      A    H  
ATOM   2764  N   GLN A 189     135.184 168.367 160.860  1.00  0.00      A    N  
ATOM   2765  CA  GLN A 189     136.044 169.560 161.042  1.00  0.00      A    C  
ATOM   2766  C   GLN A 189     135.522 170.576 162.123  1.00  0.00      A    C  
ATOM   2767  O   GLN A 189     135.879 171.745 162.084  1.00  0.00      A    O  
ATOM   2768  CB  GLN A 189     136.347 170.250 159.721  1.00  0.00      A    C  
ATOM   2769  CG  GLN A 189     137.185 169.430 158.721  1.00  0.00      A    C  
ATOM   2770  CD  GLN A 189     138.450 168.872 159.423  1.00  0.00      A    C  
ATOM   2771  OE1 GLN A 189     139.327 169.664 159.758  1.00  0.00      A    O  
ATOM   2772  NE2 GLN A 189     138.410 167.577 159.731  1.00  0.00      A    N  
ATOM   2773  HN  GLN A 189     134.443 168.546 160.217  1.00  0.00      A    H  
ATOM   2774  HA  GLN A 189     137.019 169.253 161.391  1.00  0.00      A    H  
ATOM   2775  HB1 GLN A 189     136.941 171.177 159.870  1.00  0.00      A    H  
ATOM   2776  HB2 GLN A 189     135.408 170.633 159.266  1.00  0.00      A    H  
ATOM   2777  HG1 GLN A 189     137.526 170.006 157.833  1.00  0.00      A    H  
ATOM   2778  HG2 GLN A 189     136.578 168.586 158.328  1.00  0.00      A    H  
ATOM   2779 1HE2 GLN A 189     137.593 167.007 159.643  1.00  0.00      A    H  
ATOM   2780 2HE2 GLN A 189     139.249 167.133 160.045  1.00  0.00      A    H  
ATOM   2781  N   THR A 190     134.622 170.141 163.036  1.00  0.00      A    N  
ATOM   2782  CA  THR A 190     133.948 170.817 164.073  1.00  0.00      A    C  
ATOM   2783  C   THR A 190     134.930 171.064 165.191  1.00  0.00      A    C  
ATOM   2784  O   THR A 190     134.692 171.874 166.044  1.00  0.00      A    O  
ATOM   2785  CB  THR A 190     132.672 170.056 164.516  1.00  0.00      A    C  
ATOM   2786  OG1 THR A 190     132.913 168.638 164.818  1.00  0.00      A    O  
ATOM   2787  CG2 THR A 190     131.718 170.081 163.311  1.00  0.00      A    C  
ATOM   2788  HN  THR A 190     134.291 169.204 162.965  1.00  0.00      A    H  
ATOM   2789  HA  THR A 190     133.537 171.755 163.730  1.00  0.00      A    H  
ATOM   2790  HB  THR A 190     132.160 170.478 165.407  1.00  0.00      A    H  
ATOM   2791  HG1 THR A 190     132.015 168.325 164.952  1.00  0.00      A    H  
ATOM   2792 1HG2 THR A 190     130.773 169.615 163.663  1.00  0.00      A    H  
ATOM   2793 2HG2 THR A 190     131.565 171.130 162.979  1.00  0.00      A    H  
ATOM   2794 3HG2 THR A 190     132.114 169.517 162.439  1.00  0.00      A    H  
ATOM   2795  N   GLU A 191     136.102 170.391 165.192  1.00  0.00      A    N  
ATOM   2796  CA  GLU A 191     137.087 170.772 166.231  1.00  0.00      A    C  
ATOM   2797  C   GLU A 191     137.651 172.214 166.171  1.00  0.00      A    C  
ATOM   2798  O   GLU A 191     138.156 172.825 167.090  1.00  0.00      A    O  
ATOM   2799  CB  GLU A 191     138.265 169.795 166.172  1.00  0.00      A    C  
ATOM   2800  CG  GLU A 191     139.010 169.955 164.833  1.00  0.00      A    C  
ATOM   2801  CD  GLU A 191     140.162 168.931 164.620  1.00  0.00      A    C  
ATOM   2802  OE1 GLU A 191     140.022 167.960 163.810  1.00  0.00      A    O  
ATOM   2803  OE2 GLU A 191     141.113 168.981 165.421  1.00  0.00      A    O1-
ATOM   2804  HN  GLU A 191     136.268 169.721 164.474  1.00  0.00      A    H  
ATOM   2805  HA  GLU A 191     136.647 170.680 167.213  1.00  0.00      A    H  
ATOM   2806  HB1 GLU A 191     137.850 168.765 166.191  1.00  0.00      A    H  
ATOM   2807  HB2 GLU A 191     139.008 170.007 166.971  1.00  0.00      A    H  
ATOM   2808  HG1 GLU A 191     139.472 170.957 164.704  1.00  0.00      A    H  
ATOM   2809  HG2 GLU A 191     138.334 169.988 163.952  1.00  0.00      A    H  
ATOM   2810  N   TYR A 192     137.352 172.976 165.080  1.00  0.00      A    N  
ATOM   2811  CA  TYR A 192     137.767 174.401 165.100  1.00  0.00      A    C  
ATOM   2812  C   TYR A 192     136.672 175.299 165.636  1.00  0.00      A    C  
ATOM   2813  O   TYR A 192     136.629 176.527 165.502  1.00  0.00      A    O  
ATOM   2814  CB  TYR A 192     138.174 174.925 163.678  1.00  0.00      A    C  
ATOM   2815  CG  TYR A 192     138.907 173.861 162.954  1.00  0.00      A    C  
ATOM   2816  CD1 TYR A 192     138.483 173.263 161.760  1.00  0.00      A    C  
ATOM   2817  CE1 TYR A 192     139.338 172.493 161.019  1.00  0.00      A    C  
ATOM   2818  CZ  TYR A 192     140.532 172.111 161.535  1.00  0.00      A    C  
ATOM   2819  OH  TYR A 192     141.271 171.193 160.765  1.00  0.00      A    O  
ATOM   2820  CD2 TYR A 192     140.138 173.466 163.427  1.00  0.00      A    C  
ATOM   2821  CE2 TYR A 192     141.064 172.741 162.677  1.00  0.00      A    C  
ATOM   2822  HN  TYR A 192     136.822 172.608 164.320  1.00  0.00      A    H  
ATOM   2823  HA  TYR A 192     138.620 174.572 165.741  1.00  0.00      A    H  
ATOM   2824  HB1 TYR A 192     138.832 175.817 163.756  1.00  0.00      A    H  
ATOM   2825  HB2 TYR A 192     137.260 175.220 163.121  1.00  0.00      A    H  
ATOM   2826  HD1 TYR A 192     137.465 173.474 161.468  1.00  0.00      A    H  
ATOM   2827  HE1 TYR A 192     139.080 171.994 160.097  1.00  0.00      A    H  
ATOM   2828  HH  TYR A 192     140.604 170.809 160.192  1.00  0.00      A    H  
ATOM   2829  HD2 TYR A 192     140.457 173.806 164.401  1.00  0.00      A    H  
ATOM   2830  HE2 TYR A 192     142.029 172.502 163.099  1.00  0.00      A    H  
ATOM   2831  N   LEU A 193     135.769 174.629 166.334  1.00  0.00      A    N  
ATOM   2832  CA  LEU A 193     134.719 175.332 167.081  1.00  0.00      A    C  
ATOM   2833  C   LEU A 193     134.908 175.168 168.612  1.00  0.00      A    C  
ATOM   2834  O   LEU A 193     134.249 175.771 169.487  1.00  0.00      A    O  
ATOM   2835  CB  LEU A 193     133.254 174.820 166.818  1.00  0.00      A    C  
ATOM   2836  CG  LEU A 193     132.979 174.666 165.312  1.00  0.00      A    C  
ATOM   2837  CD1 LEU A 193     131.829 173.657 165.020  1.00  0.00      A    C  
ATOM   2838  CD2 LEU A 193     132.756 175.988 164.599  1.00  0.00      A    C  
ATOM   2839  HN  LEU A 193     135.600 173.650 166.254  1.00  0.00      A    H  
ATOM   2840  HA  LEU A 193     134.744 176.386 166.846  1.00  0.00      A    H  
ATOM   2841  HB1 LEU A 193     132.524 175.519 167.279  1.00  0.00      A    H  
ATOM   2842  HB2 LEU A 193     133.218 173.849 167.357  1.00  0.00      A    H  
ATOM   2843  HG  LEU A 193     133.830 174.191 164.779  1.00  0.00      A    H  
ATOM   2844 1HD1 LEU A 193     130.842 174.043 165.351  1.00  0.00      A    H  
ATOM   2845 2HD1 LEU A 193     131.709 173.293 163.977  1.00  0.00      A    H  
ATOM   2846 3HD1 LEU A 193     131.952 172.734 165.627  1.00  0.00      A    H  
ATOM   2847 1HD2 LEU A 193     132.435 175.758 163.561  1.00  0.00      A    H  
ATOM   2848 2HD2 LEU A 193     132.011 176.642 165.101  1.00  0.00      A    H  
ATOM   2849 3HD2 LEU A 193     133.736 176.496 164.466  1.00  0.00      A    H  
ATOM   2850  N   GLU A 194     136.005 174.446 168.892  1.00  0.00      A    N  
ATOM   2851  CA  GLU A 194     136.756 174.446 170.165  1.00  0.00      A    C  
ATOM   2852  C   GLU A 194     137.659 175.628 170.141  1.00  0.00      A    C  
ATOM   2853  O   GLU A 194     138.568 175.778 169.328  1.00  0.00      A    O  
ATOM   2854  CB  GLU A 194     137.613 173.142 170.235  1.00  0.00      A    C  
ATOM   2855  CG  GLU A 194     138.220 173.050 171.653  1.00  0.00      A    C  
ATOM   2856  CD  GLU A 194     138.892 171.696 171.763  1.00  0.00      A    C  
ATOM   2857  OE1 GLU A 194     140.111 171.710 171.959  1.00  0.00      A    O  
ATOM   2858  OE2 GLU A 194     138.168 170.654 171.668  1.00  0.00      A    O1-
ATOM   2859  HN  GLU A 194     136.401 173.822 168.222  1.00  0.00      A    H  
ATOM   2860  HA  GLU A 194     136.056 174.527 170.984  1.00  0.00      A    H  
ATOM   2861  HB1 GLU A 194     138.415 173.182 169.468  1.00  0.00      A    H  
ATOM   2862  HB2 GLU A 194     136.958 172.252 170.121  1.00  0.00      A    H  
ATOM   2863  HG1 GLU A 194     137.565 173.085 172.550  1.00  0.00      A    H  
ATOM   2864  HG2 GLU A 194     138.939 173.872 171.858  1.00  0.00      A    H  
ATOM   2865  N   GLU A 195     137.535 176.558 171.041  1.00  0.00      A    N  
ATOM   2866  CA  GLU A 195     138.088 177.852 171.120  1.00  0.00      A    C  
ATOM   2867  C   GLU A 195     139.563 177.701 171.371  1.00  0.00      A    C  
ATOM   2868  O   GLU A 195     140.387 178.354 170.707  1.00  0.00      A    O  
ATOM   2869  CB  GLU A 195     137.379 178.785 172.057  1.00  0.00      A    C  
ATOM   2870  CG  GLU A 195     135.826 178.858 171.855  1.00  0.00      A    C  
ATOM   2871  CD  GLU A 195     135.052 177.743 172.442  1.00  0.00      A    C  
ATOM   2872  OE1 GLU A 195     135.598 176.769 173.064  1.00  0.00      A    O  
ATOM   2873  OE2 GLU A 195     133.770 177.906 172.618  1.00  0.00      A    O1-
ATOM   2874  HN  GLU A 195     136.785 176.360 171.667  1.00  0.00      A    H  
ATOM   2875  HA  GLU A 195     138.105 178.220 170.105  1.00  0.00      A    H  
ATOM   2876  HB1 GLU A 195     137.674 179.833 171.837  1.00  0.00      A    H  
ATOM   2877  HB2 GLU A 195     137.656 178.638 173.123  1.00  0.00      A    H  
ATOM   2878  HG1 GLU A 195     135.636 178.931 170.762  1.00  0.00      A    H  
ATOM   2879  HG2 GLU A 195     135.411 179.708 172.437  1.00  0.00      A    H  
ATOM   2880  N   ARG A 196     139.947 176.807 172.276  1.00  0.00      A    N  
ATOM   2881  CA  ARG A 196     141.252 176.469 172.645  1.00  0.00      A    C  
ATOM   2882  C   ARG A 196     142.082 175.872 171.485  1.00  0.00      A    C  
ATOM   2883  O   ARG A 196     143.300 176.117 171.298  1.00  0.00      A    O  
ATOM   2884  CB  ARG A 196     141.256 175.825 174.003  1.00  0.00      A    C  
ATOM   2885  CG  ARG A 196     142.633 175.522 174.605  1.00  0.00      A    C  
ATOM   2886  CD  ARG A 196     143.409 174.252 174.131  1.00  0.00      A    C  
ATOM   2887  NE  ARG A 196     142.645 173.099 174.514  1.00  0.00      A    N  
ATOM   2888  CZ  ARG A 196     143.074 171.844 174.548  1.00  0.00      A    C  
ATOM   2889  NH1 ARG A 196     144.298 171.513 174.217  1.00  0.00      A    N  
ATOM   2890  NH2 ARG A 196     142.350 170.796 174.850  1.00  0.00      A    N1+
ATOM   2891  HN  ARG A 196     139.253 176.330 172.810  1.00  0.00      A    H  
ATOM   2892  HA  ARG A 196     141.740 177.421 172.790  1.00  0.00      A    H  
ATOM   2893  HB1 ARG A 196     140.659 174.890 174.066  1.00  0.00      A    H  
ATOM   2894  HB2 ARG A 196     140.711 176.532 174.664  1.00  0.00      A    H  
ATOM   2895  HG1 ARG A 196     142.568 175.496 175.713  1.00  0.00      A    H  
ATOM   2896  HG2 ARG A 196     143.374 176.324 174.395  1.00  0.00      A    H  
ATOM   2897  HD1 ARG A 196     144.422 174.111 174.565  1.00  0.00      A    H  
ATOM   2898  HD2 ARG A 196     143.522 174.279 173.026  1.00  0.00      A    H  
ATOM   2899  HE  ARG A 196     141.689 173.055 174.803  1.00  0.00      A    H  
ATOM   2900 1HH1 ARG A 196     144.833 172.226 173.764  1.00  0.00      A    H  
ATOM   2901 2HH1 ARG A 196     144.589 170.557 174.202  1.00  0.00      A    H  
ATOM   2902 1HH2 ARG A 196     141.379 171.032 174.817  1.00  0.00      A    H  
ATOM   2903 2HH2 ARG A 196     142.720 169.886 174.661  1.00  0.00      A    H  
ATOM   2904  N   ARG A 197     141.401 175.074 170.615  1.00  0.00      A    N  
ATOM   2905  CA  ARG A 197     141.962 174.469 169.409  1.00  0.00      A    C  
ATOM   2906  C   ARG A 197     142.459 175.562 168.450  1.00  0.00      A    C  
ATOM   2907  O   ARG A 197     143.610 175.537 167.936  1.00  0.00      A    O  
ATOM   2908  CB  ARG A 197     140.906 173.567 168.572  1.00  0.00      A    C  
ATOM   2909  CG  ARG A 197     141.549 172.921 167.304  1.00  0.00      A    C  
ATOM   2910  CD  ARG A 197     142.618 171.814 167.469  1.00  0.00      A    C  
ATOM   2911  NE  ARG A 197     142.681 171.050 166.220  1.00  0.00      A    N  
ATOM   2912  CZ  ARG A 197     143.759 170.876 165.398  1.00  0.00      A    C  
ATOM   2913  NH1 ARG A 197     144.884 171.483 165.564  1.00  0.00      A    N  
ATOM   2914  NH2 ARG A 197     143.725 170.026 164.374  1.00  0.00      A    N1+
ATOM   2915  HN  ARG A 197     140.413 175.018 170.737  1.00  0.00      A    H  
ATOM   2916  HA  ARG A 197     142.850 173.928 169.702  1.00  0.00      A    H  
ATOM   2917  HB1 ARG A 197     140.083 174.211 168.195  1.00  0.00      A    H  
ATOM   2918  HB2 ARG A 197     140.412 172.768 169.164  1.00  0.00      A    H  
ATOM   2919  HG1 ARG A 197     141.947 173.685 166.602  1.00  0.00      A    H  
ATOM   2920  HG2 ARG A 197     140.786 172.419 166.672  1.00  0.00      A    H  
ATOM   2921  HD1 ARG A 197     142.390 171.086 168.277  1.00  0.00      A    H  
ATOM   2922  HD2 ARG A 197     143.564 172.319 167.761  1.00  0.00      A    H  
ATOM   2923  HE  ARG A 197     141.870 170.547 165.922  1.00  0.00      A    H  
ATOM   2924 1HH1 ARG A 197     145.091 171.867 166.464  1.00  0.00      A    H  
ATOM   2925 2HH1 ARG A 197     145.671 171.213 165.009  1.00  0.00      A    H  
ATOM   2926 1HH2 ARG A 197     143.085 169.327 164.692  1.00  0.00      A    H  
ATOM   2927 2HH2 ARG A 197     144.560 169.756 163.896  1.00  0.00      A    H  
ATOM   2928  N   VAL A 198     141.638 176.557 168.132  1.00  0.00      A    N  
ATOM   2929  CA  VAL A 198     142.076 177.670 167.191  1.00  0.00      A    C  
ATOM   2930  C   VAL A 198     143.137 178.561 167.759  1.00  0.00      A    C  
ATOM   2931  O   VAL A 198     144.079 178.906 167.066  1.00  0.00      A    O  
ATOM   2932  CB  VAL A 198     140.716 178.445 166.842  1.00  0.00      A    C  
ATOM   2933  CG1 VAL A 198     140.858 179.739 165.977  1.00  0.00      A    C  
ATOM   2934  CG2 VAL A 198     139.622 177.485 166.285  1.00  0.00      A    C  
ATOM   2935  HN  VAL A 198     140.747 176.640 168.571  1.00  0.00      A    H  
ATOM   2936  HA  VAL A 198     142.454 177.226 166.283  1.00  0.00      A    H  
ATOM   2937  HB  VAL A 198     140.376 178.848 167.820  1.00  0.00      A    H  
ATOM   2938 1HG1 VAL A 198     141.365 180.488 166.622  1.00  0.00      A    H  
ATOM   2939 2HG1 VAL A 198     141.521 179.596 165.097  1.00  0.00      A    H  
ATOM   2940 3HG1 VAL A 198     139.862 180.134 165.684  1.00  0.00      A    H  
ATOM   2941 1HG2 VAL A 198     138.650 178.003 166.427  1.00  0.00      A    H  
ATOM   2942 2HG2 VAL A 198     139.889 177.196 165.245  1.00  0.00      A    H  
ATOM   2943 3HG2 VAL A 198     139.563 176.484 166.763  1.00  0.00      A    H  
ATOM   2944  N   LYS A 199     143.062 178.838 169.115  1.00  0.00      A    N  
ATOM   2945  CA  LYS A 199     144.093 179.486 169.860  1.00  0.00      A    C  
ATOM   2946  C   LYS A 199     145.550 178.886 169.802  1.00  0.00      A    C  
ATOM   2947  O   LYS A 199     146.485 179.617 169.528  1.00  0.00      A    O  
ATOM   2948  CB  LYS A 199     143.786 179.770 171.371  1.00  0.00      A    C  
ATOM   2949  CG  LYS A 199     142.513 180.608 171.591  1.00  0.00      A    C  
ATOM   2950  CD  LYS A 199     142.053 180.589 173.006  1.00  0.00      A    C  
ATOM   2951  CE  LYS A 199     142.882 181.446 173.964  1.00  0.00      A    C  
ATOM   2952  NZ  LYS A 199     142.462 181.123 175.303  1.00  0.00      A    N1+
ATOM   2953  HN  LYS A 199     142.253 178.404 169.503  1.00  0.00      A    H  
ATOM   2954  HA  LYS A 199     144.263 180.412 169.332  1.00  0.00      A    H  
ATOM   2955  HB1 LYS A 199     144.661 180.258 171.851  1.00  0.00      A    H  
ATOM   2956  HB2 LYS A 199     143.708 178.877 172.027  1.00  0.00      A    H  
ATOM   2957  HG1 LYS A 199     141.663 180.228 170.985  1.00  0.00      A    H  
ATOM   2958  HG2 LYS A 199     142.744 181.647 171.273  1.00  0.00      A    H  
ATOM   2959  HD1 LYS A 199     141.950 179.552 173.393  1.00  0.00      A    H  
ATOM   2960  HD2 LYS A 199     140.999 180.930 173.087  1.00  0.00      A    H  
ATOM   2961  HE1 LYS A 199     142.485 182.472 173.807  1.00  0.00      A    H  
ATOM   2962  HE2 LYS A 199     143.973 181.292 173.821  1.00  0.00      A    H  
ATOM   2963  HZ1 LYS A 199     142.686 180.111 175.375  1.00  0.00      A    H  
ATOM   2964  HZ2 LYS A 199     143.137 181.499 175.999  1.00  0.00      A    H  
ATOM   2965  HZ3 LYS A 199     141.462 181.345 175.483  1.00  0.00      A    H  
ATOM   2966  N   GLU A 200     145.643 177.577 169.939  1.00  0.00      A    N  
ATOM   2967  CA  GLU A 200     146.833 176.776 169.732  1.00  0.00      A    C  
ATOM   2968  C   GLU A 200     147.426 177.006 168.318  1.00  0.00      A    C  
ATOM   2969  O   GLU A 200     148.622 177.298 168.129  1.00  0.00      A    O  
ATOM   2970  CB  GLU A 200     146.635 175.249 170.110  1.00  0.00      A    C  
ATOM   2971  CG  GLU A 200     146.200 174.943 171.565  1.00  0.00      A    C  
ATOM   2972  CD  GLU A 200     146.240 173.455 171.918  1.00  0.00      A    C  
ATOM   2973  OE1 GLU A 200     146.279 172.686 170.962  1.00  0.00      A    O  
ATOM   2974  OE2 GLU A 200     146.122 173.052 173.117  1.00  0.00      A    O1-
ATOM   2975  HN  GLU A 200     144.874 177.000 170.204  1.00  0.00      A    H  
ATOM   2976  HA  GLU A 200     147.594 177.260 170.326  1.00  0.00      A    H  
ATOM   2977  HB1 GLU A 200     147.597 174.738 169.892  1.00  0.00      A    H  
ATOM   2978  HB2 GLU A 200     146.014 174.743 169.339  1.00  0.00      A    H  
ATOM   2979  HG1 GLU A 200     145.151 175.227 171.796  1.00  0.00      A    H  
ATOM   2980  HG2 GLU A 200     146.981 175.419 172.196  1.00  0.00      A    H  
ATOM   2981  N   VAL A 201     146.533 176.875 167.307  1.00  0.00      A    N  
ATOM   2982  CA  VAL A 201     146.917 176.888 165.876  1.00  0.00      A    C  
ATOM   2983  C   VAL A 201     147.462 178.249 165.519  1.00  0.00      A    C  
ATOM   2984  O   VAL A 201     148.556 178.314 164.952  1.00  0.00      A    O  
ATOM   2985  CB  VAL A 201     145.821 176.395 164.913  1.00  0.00      A    C  
ATOM   2986  CG1 VAL A 201     146.033 176.739 163.406  1.00  0.00      A    C  
ATOM   2987  CG2 VAL A 201     145.677 174.862 165.194  1.00  0.00      A    C  
ATOM   2988  HN  VAL A 201     145.590 176.691 167.574  1.00  0.00      A    H  
ATOM   2989  HA  VAL A 201     147.795 176.260 165.822  1.00  0.00      A    H  
ATOM   2990  HB  VAL A 201     144.975 176.988 165.321  1.00  0.00      A    H  
ATOM   2991 1HG1 VAL A 201     146.177 177.836 163.304  1.00  0.00      A    H  
ATOM   2992 2HG1 VAL A 201     146.970 176.197 163.155  1.00  0.00      A    H  
ATOM   2993 3HG1 VAL A 201     145.131 176.361 162.878  1.00  0.00      A    H  
ATOM   2994 1HG2 VAL A 201     146.664 174.374 165.044  1.00  0.00      A    H  
ATOM   2995 2HG2 VAL A 201     145.381 174.683 166.250  1.00  0.00      A    H  
ATOM   2996 3HG2 VAL A 201     144.953 174.488 164.440  1.00  0.00      A    H  
ATOM   2997  N   VAL A 202     146.777 179.376 165.897  1.00  0.00      A    N  
ATOM   2998  CA  VAL A 202     147.289 180.674 165.565  1.00  0.00      A    C  
ATOM   2999  C   VAL A 202     148.556 180.997 166.277  1.00  0.00      A    C  
ATOM   3000  O   VAL A 202     149.530 181.467 165.635  1.00  0.00      A    O  
ATOM   3001  CB  VAL A 202     146.197 181.826 165.600  1.00  0.00      A    C  
ATOM   3002  CG1 VAL A 202     145.675 181.983 166.995  1.00  0.00      A    C  
ATOM   3003  CG2 VAL A 202     146.803 183.084 165.035  1.00  0.00      A    C  
ATOM   3004  HN  VAL A 202     145.865 179.342 166.300  1.00  0.00      A    H  
ATOM   3005  HA  VAL A 202     147.586 180.487 164.544  1.00  0.00      A    H  
ATOM   3006  HB  VAL A 202     145.369 181.510 164.930  1.00  0.00      A    H  
ATOM   3007 1HG1 VAL A 202     146.479 182.479 167.578  1.00  0.00      A    H  
ATOM   3008 2HG1 VAL A 202     144.832 182.706 167.016  1.00  0.00      A    H  
ATOM   3009 3HG1 VAL A 202     145.329 181.032 167.453  1.00  0.00      A    H  
ATOM   3010 1HG2 VAL A 202     147.020 183.002 163.949  1.00  0.00      A    H  
ATOM   3011 2HG2 VAL A 202     146.071 183.903 165.201  1.00  0.00      A    H  
ATOM   3012 3HG2 VAL A 202     147.700 183.473 165.563  1.00  0.00      A    H  
ATOM   3013  N   LYS A 203     148.730 180.638 167.567  1.00  0.00      A    N  
ATOM   3014  CA  LYS A 203     149.823 180.955 168.450  1.00  0.00      A    C  
ATOM   3015  C   LYS A 203     151.146 180.388 167.973  1.00  0.00      A    C  
ATOM   3016  O   LYS A 203     152.217 181.060 167.982  1.00  0.00      A    O  
ATOM   3017  CB  LYS A 203     149.586 180.561 169.885  1.00  0.00      A    C  
ATOM   3018  CG  LYS A 203     148.694 181.548 170.644  1.00  0.00      A    C  
ATOM   3019  CD  LYS A 203     149.416 182.952 170.800  1.00  0.00      A    C  
ATOM   3020  CE  LYS A 203     148.714 183.855 171.801  1.00  0.00      A    C  
ATOM   3021  NZ  LYS A 203     148.803 183.537 173.243  1.00  0.00      A    N1+
ATOM   3022  HN  LYS A 203     148.016 180.087 167.990  1.00  0.00      A    H  
ATOM   3023  HA  LYS A 203     149.966 182.013 168.288  1.00  0.00      A    H  
ATOM   3024  HB1 LYS A 203     150.585 180.474 170.362  1.00  0.00      A    H  
ATOM   3025  HB2 LYS A 203     149.146 179.547 169.769  1.00  0.00      A    H  
ATOM   3026  HG1 LYS A 203     148.348 181.288 171.667  1.00  0.00      A    H  
ATOM   3027  HG2 LYS A 203     147.793 181.646 170.002  1.00  0.00      A    H  
ATOM   3028  HD1 LYS A 203     149.414 183.543 169.860  1.00  0.00      A    H  
ATOM   3029  HD2 LYS A 203     150.469 182.785 171.111  1.00  0.00      A    H  
ATOM   3030  HE1 LYS A 203     147.670 184.163 171.581  1.00  0.00      A    H  
ATOM   3031  HE2 LYS A 203     149.130 184.883 171.732  1.00  0.00      A    H  
ATOM   3032  HZ1 LYS A 203     149.742 183.741 173.641  1.00  0.00      A    H  
ATOM   3033  HZ2 LYS A 203     148.118 184.115 173.771  1.00  0.00      A    H  
ATOM   3034  HZ3 LYS A 203     148.566 182.532 173.364  1.00  0.00      A    H  
ATOM   3035  N   LYS A 204     151.181 179.092 167.560  1.00  0.00      A    N  
ATOM   3036  CA  LYS A 204     152.348 178.425 167.198  1.00  0.00      A    C  
ATOM   3037  C   LYS A 204     152.922 179.012 165.876  1.00  0.00      A    C  
ATOM   3038  O   LYS A 204     154.167 179.228 165.725  1.00  0.00      A    O  
ATOM   3039  CB  LYS A 204     152.058 176.881 167.085  1.00  0.00      A    C  
ATOM   3040  CG  LYS A 204     151.357 176.362 165.827  1.00  0.00      A    C  
ATOM   3041  CD  LYS A 204     150.710 175.021 166.035  1.00  0.00      A    C  
ATOM   3042  CE  LYS A 204     151.626 173.814 165.957  1.00  0.00      A    C  
ATOM   3043  NZ  LYS A 204     151.019 172.496 166.277  1.00  0.00      A    N1+
ATOM   3044  HN  LYS A 204     150.320 178.672 167.280  1.00  0.00      A    H  
ATOM   3045  HB1 LYS A 204     151.398 176.555 167.917  1.00  0.00      A    H  
ATOM   3046  HB2 LYS A 204     153.016 176.321 167.050  1.00  0.00      A    H  
ATOM   3047  HG1 LYS A 204     152.097 176.421 165.001  1.00  0.00      A    H  
ATOM   3048  HG2 LYS A 204     150.538 177.102 165.696  1.00  0.00      A    H  
ATOM   3049  HD1 LYS A 204     149.856 175.012 165.324  1.00  0.00      A    H  
ATOM   3050  HD2 LYS A 204     150.154 175.160 166.986  1.00  0.00      A    H  
ATOM   3051  HE1 LYS A 204     152.415 174.049 166.704  1.00  0.00      A    H  
ATOM   3052  HE2 LYS A 204     152.063 173.782 164.936  1.00  0.00      A    H  
ATOM   3053  HZ1 LYS A 204     150.435 172.191 165.473  1.00  0.00      A    H  
ATOM   3054  HZ2 LYS A 204     151.789 171.800 166.345  1.00  0.00      A    H  
ATOM   3055  HZ3 LYS A 204     150.457 172.504 167.152  1.00  0.00      A    H  
ATOM   3056  HA  LYS A 204     153.085 178.576 167.986  1.00  0.00           H  
ATOM   3057  N   HIS A 205     152.090 179.270 164.854  1.00  0.00      A    N  
ATOM   3058  CA  HIS A 205     152.396 179.954 163.625  1.00  0.00      A    C  
ATOM   3059  C   HIS A 205     152.904 181.336 163.867  1.00  0.00      A    C  
ATOM   3060  O   HIS A 205     154.013 181.704 163.359  1.00  0.00      A    O  
ATOM   3061  CB  HIS A 205     151.202 179.974 162.633  1.00  0.00      A    C  
ATOM   3062  ND1 HIS A 205     151.545 177.509 161.891  1.00  0.00      A    N  
ATOM   3063  CG  HIS A 205     150.678 178.530 162.176  1.00  0.00      A    C  
ATOM   3064  CE1 HIS A 205     150.814 176.426 161.558  1.00  0.00      A    C  
ATOM   3065  NE2 HIS A 205     149.541 176.660 161.639  1.00  0.00      A    N  
ATOM   3066  CD2 HIS A 205     149.428 178.047 162.013  1.00  0.00      A    C  
ATOM   3067  H   HIS A 205     151.126 178.972 164.900  1.00  0.00           H  
ATOM   3068  HA  HIS A 205     153.201 179.399 163.143  1.00  0.00           H  
ATOM   3069  HB3 HIS A 205     151.475 180.554 161.752  1.00  0.00           H  
ATOM   3070  HB2 HIS A 205     150.377 180.534 163.073  1.00  0.00           H  
ATOM   3071  HD1 HIS A 205     152.542 177.660 161.954  1.00  0.00           H  
ATOM   3072  HE1 HIS A 205     151.307 175.510 161.269  1.00  0.00           H  
ATOM   3073  HD2 HIS A 205     148.576 178.692 162.167  1.00  0.00           H  
ATOM   3074  N   SER A 206     152.272 182.224 164.689  1.00  0.00      A    N  
ATOM   3075  CA  SER A 206     152.778 183.590 164.855  1.00  0.00      A    C  
ATOM   3076  C   SER A 206     152.242 184.312 166.070  1.00  0.00      A    C  
ATOM   3077  O   SER A 206     151.131 184.081 166.541  1.00  0.00      A    O  
ATOM   3078  CB  SER A 206     152.475 184.436 163.572  1.00  0.00      A    C  
ATOM   3079  OG  SER A 206     153.147 185.766 163.521  1.00  0.00      A    O  
ATOM   3080  HB1 SER A 206     151.400 184.546 163.315  1.00  0.00      A    H  
ATOM   3081  HB2 SER A 206     152.914 183.908 162.698  1.00  0.00      A    H  
ATOM   3082  HG1 SER A 206     153.410 186.013 162.632  1.00  0.00      A    H  
ATOM   3083  H   SER A 206     151.443 181.943 165.194  1.00  0.00           H  
ATOM   3084  HA  SER A 206     153.861 183.529 164.960  1.00  0.00           H  
ATOM   3085  N   GLN A 207     152.993 185.285 166.663  1.00  0.00      A    N  
ATOM   3086  CA  GLN A 207     152.651 186.098 167.815  1.00  0.00      A    C  
ATOM   3087  C   GLN A 207     153.605 187.173 168.077  1.00  0.00      A    C  
ATOM   3088  O   GLN A 207     153.341 188.058 168.813  1.00  0.00      A    O  
ATOM   3089  CB  GLN A 207     152.570 185.329 169.147  1.00  0.00      A    C  
ATOM   3090  CG  GLN A 207     153.870 184.672 169.575  1.00  0.00      A    C  
ATOM   3091  CD  GLN A 207     153.670 183.692 170.768  1.00  0.00      A    C  
ATOM   3092  OE1 GLN A 207     154.120 183.996 171.849  1.00  0.00      A    O  
ATOM   3093  NE2 GLN A 207     152.976 182.558 170.619  1.00  0.00      A    N  
ATOM   3094  HN  GLN A 207     153.894 185.299 166.236  1.00  0.00      A    H  
ATOM   3095  HA  GLN A 207     151.715 186.627 167.702  1.00  0.00      A    H  
ATOM   3096  HB1 GLN A 207     151.875 184.483 168.957  1.00  0.00      A    H  
ATOM   3097  HB2 GLN A 207     152.216 185.898 170.033  1.00  0.00      A    H  
ATOM   3098  HG1 GLN A 207     154.658 185.389 169.892  1.00  0.00      A    H  
ATOM   3099  HG2 GLN A 207     154.269 184.019 168.769  1.00  0.00      A    H  
ATOM   3100 1HE2 GLN A 207     152.660 182.367 169.690  1.00  0.00      A    H  
ATOM   3101 2HE2 GLN A 207     152.793 181.983 171.417  1.00  0.00      A    H  
ATOM   3102  N   PHE A 208     154.759 187.302 167.354  1.00  0.00      A    N  
ATOM   3103  CA  PHE A 208     155.653 188.418 167.618  1.00  0.00      A    C  
ATOM   3104  C   PHE A 208     155.457 189.506 166.649  1.00  0.00      A    C  
ATOM   3105  O   PHE A 208     156.071 190.579 166.609  1.00  0.00      A    O  
ATOM   3106  CB  PHE A 208     157.125 187.916 167.563  1.00  0.00      A    C  
ATOM   3107  CG  PHE A 208     157.393 187.012 168.660  1.00  0.00      A    C  
ATOM   3108  CD1 PHE A 208     157.372 187.505 169.956  1.00  0.00      A    C  
ATOM   3109  CE1 PHE A 208     157.641 186.643 171.094  1.00  0.00      A    C  
ATOM   3110  CZ  PHE A 208     157.859 185.299 170.805  1.00  0.00      A    C  
ATOM   3111  CD2 PHE A 208     157.604 185.650 168.512  1.00  0.00      A    C  
ATOM   3112  CE2 PHE A 208     157.935 184.779 169.505  1.00  0.00      A    C  
ATOM   3113  HN  PHE A 208     155.039 186.776 166.555  1.00  0.00      A    H  
ATOM   3114  HA  PHE A 208     155.491 188.778 168.623  1.00  0.00      A    H  
ATOM   3115  HB1 PHE A 208     157.800 188.797 167.597  1.00  0.00      A    H  
ATOM   3116  HB2 PHE A 208     157.329 187.354 166.627  1.00  0.00      A    H  
ATOM   3117  HD1 PHE A 208     157.137 188.552 170.077  1.00  0.00      A    H  
ATOM   3118  HE1 PHE A 208     157.492 186.955 172.117  1.00  0.00      A    H  
ATOM   3119  HZ  PHE A 208     158.231 184.729 171.643  1.00  0.00      A    H  
ATOM   3120  HD2 PHE A 208     157.616 185.354 167.473  1.00  0.00      A    H  
ATOM   3121  HE2 PHE A 208     158.165 183.732 169.375  1.00  0.00      A    H  
ATOM   3122  N   ILE A 209     154.464 189.229 165.685  1.00  0.00      A    N  
ATOM   3123  CA  ILE A 209     153.927 190.219 164.779  1.00  0.00      A    C  
ATOM   3124  C   ILE A 209     153.224 191.327 165.511  1.00  0.00      A    C  
ATOM   3125  O   ILE A 209     152.360 191.073 166.337  1.00  0.00      A    O  
ATOM   3126  CB  ILE A 209     153.045 189.558 163.725  1.00  0.00      A    C  
ATOM   3127  CG2 ILE A 209     151.760 188.887 164.328  1.00  0.00      A    C  
ATOM   3128  CG1 ILE A 209     152.737 190.539 162.546  1.00  0.00      A    C  
ATOM   3129  CD  ILE A 209     151.999 189.886 161.400  1.00  0.00      A    C  
ATOM   3130  HN  ILE A 209     153.959 188.371 165.621  1.00  0.00      A    H  
ATOM   3131  HA  ILE A 209     154.810 190.635 164.317  1.00  0.00      A    H  
ATOM   3132  HB  ILE A 209     153.565 188.681 163.285  1.00  0.00      A    H  
ATOM   3133 1HG2 ILE A 209     151.034 188.529 163.567  1.00  0.00      A    H  
ATOM   3134 2HG2 ILE A 209     152.014 188.138 165.108  1.00  0.00      A    H  
ATOM   3135 3HG2 ILE A 209     151.297 189.718 164.900  1.00  0.00      A    H  
ATOM   3136 1HG1 ILE A 209     153.636 191.031 162.119  1.00  0.00      A    H  
ATOM   3137 2HG1 ILE A 209     152.117 191.336 163.010  1.00  0.00      A    H  
ATOM   3138  HD1 ILE A 209     150.980 189.649 161.773  1.00  0.00      A    H  
ATOM   3139  HD2 ILE A 209     151.986 190.482 160.462  1.00  0.00      A    H  
ATOM   3140  HD3 ILE A 209     152.355 188.853 161.199  1.00  0.00      A    H  
ATOM   3141  N   GLY A 210     153.489 192.617 165.203  1.00  0.00      A    N  
ATOM   3142  CA  GLY A 210     152.897 193.726 165.840  1.00  0.00      A    C  
ATOM   3143  C   GLY A 210     151.416 194.085 165.629  1.00  0.00      A    C  
ATOM   3144  O   GLY A 210     150.799 194.837 166.412  1.00  0.00      A    O  
ATOM   3145  HN  GLY A 210     154.074 192.764 164.409  1.00  0.00      A    H  
ATOM   3146  HA1 GLY A 210     153.354 194.647 165.509  1.00  0.00      A    H  
ATOM   3147  HA2 GLY A 210     152.975 193.524 166.898  1.00  0.00      A    H  
ATOM   3148  N   TYR A 211     150.813 193.572 164.550  1.00  0.00      A    N  
ATOM   3149  CA  TYR A 211     149.450 193.575 164.303  1.00  0.00      A    C  
ATOM   3150  C   TYR A 211     148.551 192.854 165.349  1.00  0.00      A    C  
ATOM   3151  O   TYR A 211     148.779 191.722 165.653  1.00  0.00      A    O  
ATOM   3152  CB  TYR A 211     149.034 192.844 163.050  1.00  0.00      A    C  
ATOM   3153  CG  TYR A 211     149.573 193.445 161.758  1.00  0.00      A    C  
ATOM   3154  CD1 TYR A 211     149.792 194.818 161.654  1.00  0.00      A    C  
ATOM   3155  CE1 TYR A 211     150.218 195.389 160.471  1.00  0.00      A    C  
ATOM   3156  CZ  TYR A 211     150.189 194.681 159.286  1.00  0.00      A    C  
ATOM   3157  OH  TYR A 211     150.639 195.325 158.111  1.00  0.00      A    O  
ATOM   3158  CD2 TYR A 211     149.699 192.637 160.523  1.00  0.00      A    C  
ATOM   3159  CE2 TYR A 211     149.947 193.261 159.303  1.00  0.00      A    C  
ATOM   3160  HN  TYR A 211     151.461 193.093 163.964  1.00  0.00      A    H  
ATOM   3161  HA  TYR A 211     149.049 194.570 164.176  1.00  0.00      A    H  
ATOM   3162  HB1 TYR A 211     147.945 192.700 162.883  1.00  0.00      A    H  
ATOM   3163  HB2 TYR A 211     149.480 191.830 163.143  1.00  0.00      A    H  
ATOM   3164  HD1 TYR A 211     149.714 195.499 162.488  1.00  0.00      A    H  
ATOM   3165  HE1 TYR A 211     150.491 196.434 160.441  1.00  0.00      A    H  
ATOM   3166  HH  TYR A 211     150.782 194.654 157.439  1.00  0.00      A    H  
ATOM   3167  HD2 TYR A 211     149.307 191.634 160.603  1.00  0.00      A    H  
ATOM   3168  HE2 TYR A 211     149.972 192.616 158.437  1.00  0.00      A    H  
ATOM   3169  N   PRO A 212     147.543 193.458 165.932  1.00  0.00      A    N  
ATOM   3170  CA  PRO A 212     146.580 192.812 166.789  1.00  0.00      A    C  
ATOM   3171  C   PRO A 212     145.870 191.561 166.198  1.00  0.00      A    C  
ATOM   3172  O   PRO A 212     145.301 191.589 165.123  1.00  0.00      A    O  
ATOM   3173  CD  PRO A 212     147.472 194.956 166.046  1.00  0.00      A    C  
ATOM   3174  CB  PRO A 212     145.641 193.876 167.314  1.00  0.00      A    C  
ATOM   3175  CG  PRO A 212     146.370 195.240 167.055  1.00  0.00      A    C  
ATOM   3176  HD1 PRO A 212     148.363 195.519 166.396  1.00  0.00      A    H  
ATOM   3177  HD2 PRO A 212     147.229 195.334 165.030  1.00  0.00      A    H  
ATOM   3178  HA  PRO A 212     147.153 192.370 167.591  1.00  0.00      A    H  
ATOM   3179  HB1 PRO A 212     145.351 193.780 168.383  1.00  0.00      A    H  
ATOM   3180  HB2 PRO A 212     144.768 193.989 166.637  1.00  0.00      A    H  
ATOM   3181  HG1 PRO A 212     146.808 195.583 168.017  1.00  0.00      A    H  
ATOM   3182  HG2 PRO A 212     145.722 196.109 166.811  1.00  0.00      A    H  
ATOM   3183  N   ILE A 213     145.891 190.450 166.875  1.00  0.00      A    N  
ATOM   3184  CA  ILE A 213     145.006 189.330 166.550  1.00  0.00      A    C  
ATOM   3185  C   ILE A 213     144.210 188.931 167.708  1.00  0.00      A    C  
ATOM   3186  O   ILE A 213     144.715 188.769 168.805  1.00  0.00      A    O  
ATOM   3187  CB  ILE A 213     145.746 188.110 165.978  1.00  0.00      A    C  
ATOM   3188  CG2 ILE A 213     144.724 187.131 165.359  1.00  0.00      A    C  
ATOM   3189  CG1 ILE A 213     146.836 188.473 164.944  1.00  0.00      A    C  
ATOM   3190  CD  ILE A 213     147.567 187.210 164.415  1.00  0.00      A    C  
ATOM   3191  HN  ILE A 213     146.580 190.316 167.582  1.00  0.00      A    H  
ATOM   3192  HA  ILE A 213     144.348 189.679 165.768  1.00  0.00      A    H  
ATOM   3193  HB  ILE A 213     146.288 187.561 166.778  1.00  0.00      A    H  
ATOM   3194 1HG2 ILE A 213     144.439 187.426 164.327  1.00  0.00      A    H  
ATOM   3195 2HG2 ILE A 213     145.203 186.137 165.226  1.00  0.00      A    H  
ATOM   3196 3HG2 ILE A 213     143.866 186.966 166.046  1.00  0.00      A    H  
ATOM   3197 1HG1 ILE A 213     147.652 189.074 165.398  1.00  0.00      A    H  
ATOM   3198 2HG1 ILE A 213     146.415 189.048 164.092  1.00  0.00      A    H  
ATOM   3199  HD1 ILE A 213     148.552 187.554 164.032  1.00  0.00      A    H  
ATOM   3200  HD2 ILE A 213     147.838 186.508 165.232  1.00  0.00      A    H  
ATOM   3201  HD3 ILE A 213     147.002 186.584 163.692  1.00  0.00      A    H  
ATOM   3202  N   THR A 214     142.825 188.874 167.557  1.00  0.00      A    N  
ATOM   3203  CA  THR A 214     141.887 188.691 168.697  1.00  0.00      A    C  
ATOM   3204  C   THR A 214     140.919 187.570 168.313  1.00  0.00      A    C  
ATOM   3205  O   THR A 214     140.197 187.628 167.361  1.00  0.00      A    O  
ATOM   3206  CB  THR A 214     141.111 189.937 169.205  1.00  0.00      A    C  
ATOM   3207  OG1 THR A 214     142.069 190.956 169.383  1.00  0.00      A    O  
ATOM   3208  CG2 THR A 214     140.498 189.658 170.586  1.00  0.00      A    C  
ATOM   3209  HN  THR A 214     142.426 189.281 166.739  1.00  0.00      A    H  
ATOM   3210  HA  THR A 214     142.439 188.263 169.520  1.00  0.00      A    H  
ATOM   3211  HB  THR A 214     140.333 190.315 168.509  1.00  0.00      A    H  
ATOM   3212  HG1 THR A 214     142.253 191.327 168.517  1.00  0.00      A    H  
ATOM   3213 1HG2 THR A 214     141.148 188.993 171.194  1.00  0.00      A    H  
ATOM   3214 2HG2 THR A 214     140.313 190.566 171.199  1.00  0.00      A    H  
ATOM   3215 3HG2 THR A 214     139.488 189.240 170.388  1.00  0.00      A    H  
ATOM   3216  N   LEU A 215     140.783 186.548 169.158  1.00  0.00      A    N  
ATOM   3217  CA  LEU A 215     139.931 185.386 169.143  1.00  0.00      A    C  
ATOM   3218  C   LEU A 215     138.710 185.742 170.046  1.00  0.00      A    C  
ATOM   3219  O   LEU A 215     138.815 186.056 171.249  1.00  0.00      A    O  
ATOM   3220  CB  LEU A 215     140.703 184.142 169.728  1.00  0.00      A    C  
ATOM   3221  CG  LEU A 215     140.175 182.765 169.360  1.00  0.00      A    C  
ATOM   3222  CD1 LEU A 215     138.858 182.442 170.126  1.00  0.00      A    C  
ATOM   3223  CD2 LEU A 215     140.037 182.610 167.864  1.00  0.00      A    C  
ATOM   3224  HN  LEU A 215     141.493 186.669 169.848  1.00  0.00      A    H  
ATOM   3225  HA  LEU A 215     139.483 185.200 168.178  1.00  0.00      A    H  
ATOM   3226  HB1 LEU A 215     140.809 184.367 170.811  1.00  0.00      A    H  
ATOM   3227  HB2 LEU A 215     141.744 184.139 169.339  1.00  0.00      A    H  
ATOM   3228  HG  LEU A 215     140.957 182.055 169.704  1.00  0.00      A    H  
ATOM   3229 1HD1 LEU A 215     138.542 181.380 170.057  1.00  0.00      A    H  
ATOM   3230 2HD1 LEU A 215     138.861 182.866 171.153  1.00  0.00      A    H  
ATOM   3231 3HD1 LEU A 215     138.067 183.127 169.753  1.00  0.00      A    H  
ATOM   3232 1HD2 LEU A 215     140.912 183.012 167.309  1.00  0.00      A    H  
ATOM   3233 2HD2 LEU A 215     139.924 181.529 167.631  1.00  0.00      A    H  
ATOM   3234 3HD2 LEU A 215     139.164 183.194 167.501  1.00  0.00      A    H  
ATOM   3235  N   TYR A 216     137.579 185.744 169.376  1.00  0.00      A    N  
ATOM   3236  CA  TYR A 216     136.368 186.148 170.131  1.00  0.00      A    C  
ATOM   3237  C   TYR A 216     135.712 184.959 170.771  1.00  0.00      A    C  
ATOM   3238  O   TYR A 216     135.533 183.955 170.062  1.00  0.00      A    O  
ATOM   3239  CB  TYR A 216     135.342 186.698 169.134  1.00  0.00      A    C  
ATOM   3240  CG  TYR A 216     135.785 188.078 168.755  1.00  0.00      A    C  
ATOM   3241  CD1 TYR A 216     135.454 189.187 169.450  1.00  0.00      A    C  
ATOM   3242  CE1 TYR A 216     136.026 190.442 169.138  1.00  0.00      A    C  
ATOM   3243  CZ  TYR A 216     136.907 190.571 168.062  1.00  0.00      A    C  
ATOM   3244  OH  TYR A 216     137.555 191.814 167.755  1.00  0.00      A    O  
ATOM   3245  CD2 TYR A 216     136.803 188.193 167.817  1.00  0.00      A    C  
ATOM   3246  CE2 TYR A 216     137.432 189.426 167.624  1.00  0.00      A    C  
ATOM   3247  HN  TYR A 216     137.565 185.526 168.403  1.00  0.00      A    H  
ATOM   3248  HA  TYR A 216     136.616 186.951 170.810  1.00  0.00      A    H  
ATOM   3249  HB1 TYR A 216     134.317 186.799 169.551  1.00  0.00      A    H  
ATOM   3250  HB2 TYR A 216     135.254 186.102 168.201  1.00  0.00      A    H  
ATOM   3251  HD1 TYR A 216     134.813 189.299 170.311  1.00  0.00      A    H  
ATOM   3252  HE1 TYR A 216     135.702 191.298 169.711  1.00  0.00      A    H  
ATOM   3253  HH  TYR A 216     138.229 191.766 167.073  1.00  0.00      A    H  
ATOM   3254  HD2 TYR A 216     137.367 187.405 167.341  1.00  0.00      A    H  
ATOM   3255  HE2 TYR A 216     138.260 189.386 166.932  1.00  0.00      A    H  
ATOM   3256  N   LEU A 217     135.287 185.157 172.029  1.00  0.00      A    N  
ATOM   3257  CA  LEU A 217     134.411 184.313 172.802  1.00  0.00      A    C  
ATOM   3258  C   LEU A 217     133.211 185.075 173.366  1.00  0.00      A    C  
ATOM   3259  O   LEU A 217     133.323 186.185 173.825  1.00  0.00      A    O  
ATOM   3260  CB  LEU A 217     135.158 183.700 173.975  1.00  0.00      A    C  
ATOM   3261  CG  LEU A 217     136.286 182.667 173.656  1.00  0.00      A    C  
ATOM   3262  CD1 LEU A 217     137.636 183.348 173.509  1.00  0.00      A    C  
ATOM   3263  CD2 LEU A 217     136.039 181.505 174.563  1.00  0.00      A    C  
ATOM   3264  HN  LEU A 217     135.546 185.967 172.550  1.00  0.00      A    H  
ATOM   3265  HA  LEU A 217     133.997 183.512 172.206  1.00  0.00      A    H  
ATOM   3266  HB1 LEU A 217     134.426 183.297 174.707  1.00  0.00      A    H  
ATOM   3267  HB2 LEU A 217     135.622 184.493 174.599  1.00  0.00      A    H  
ATOM   3268  HG  LEU A 217     136.122 182.390 172.593  1.00  0.00      A    H  
ATOM   3269 1HD1 LEU A 217     137.871 183.958 174.407  1.00  0.00      A    H  
ATOM   3270 2HD1 LEU A 217     138.407 182.556 173.392  1.00  0.00      A    H  
ATOM   3271 3HD1 LEU A 217     137.534 184.035 172.642  1.00  0.00      A    H  
ATOM   3272 1HD2 LEU A 217     136.693 180.648 174.295  1.00  0.00      A    H  
ATOM   3273 2HD2 LEU A 217     136.186 181.874 175.600  1.00  0.00      A    H  
ATOM   3274 3HD2 LEU A 217     135.000 181.113 174.601  1.00  0.00      A    H  
ATOM   3275  N   GLU A 218     132.043 184.387 173.415  1.00  0.00      A    N  
ATOM   3276  CA  GLU A 218     130.869 184.997 174.068  1.00  0.00      A    C  
ATOM   3277  C   GLU A 218     131.005 185.327 175.610  1.00  0.00      A    C  
ATOM   3278  O   GLU A 218     131.635 184.578 176.296  1.00  0.00      A    O  
ATOM   3279  CB  GLU A 218     129.528 184.142 173.809  1.00  0.00      A    C  
ATOM   3280  CG  GLU A 218     129.302 184.013 172.279  1.00  0.00      A    C  
ATOM   3281  CD  GLU A 218     127.863 183.683 171.928  1.00  0.00      A    C  
ATOM   3282  OE1 GLU A 218     127.660 182.471 171.596  1.00  0.00      A    O  
ATOM   3283  OE2 GLU A 218     126.981 184.548 171.897  1.00  0.00      A    O1-
ATOM   3284  HN  GLU A 218     131.868 183.646 172.771  1.00  0.00      A    H  
ATOM   3285  HA  GLU A 218     130.778 185.954 173.575  1.00  0.00      A    H  
ATOM   3286  HB1 GLU A 218     128.744 184.732 174.329  1.00  0.00      A    H  
ATOM   3287  HB2 GLU A 218     129.549 183.126 174.258  1.00  0.00      A    H  
ATOM   3288  HG1 GLU A 218     129.971 183.256 171.817  1.00  0.00      A    H  
ATOM   3289  HG2 GLU A 218     129.453 185.024 171.844  1.00  0.00      A    H  
ATOM   3290  N   LYS A 219     130.476 186.502 176.096  1.00  0.00      A    N  
ATOM   3291  CA  LYS A 219     130.329 186.760 177.503  1.00  0.00      A    C  
ATOM   3292  C   LYS A 219     129.338 185.823 178.297  1.00  0.00      A    C  
ATOM   3293  O   LYS A 219     128.346 185.260 177.752  1.00  0.00      A    O  
ATOM   3294  CB  LYS A 219     129.833 188.287 177.748  1.00  0.00      A    C  
ATOM   3295  CG  LYS A 219     130.164 188.788 179.092  1.00  0.00      A    C  
ATOM   3296  CD  LYS A 219     129.801 190.241 179.265  1.00  0.00      A    C  
ATOM   3297  CE  LYS A 219     130.321 190.775 180.605  1.00  0.00      A    C  
ATOM   3298  NZ  LYS A 219     130.149 192.267 180.736  1.00  0.00      A    N1+
ATOM   3299  HN  LYS A 219     130.033 187.102 175.435  1.00  0.00      A    H  
ATOM   3300  HA  LYS A 219     131.277 186.588 177.990  1.00  0.00      A    H  
ATOM   3301  HB1 LYS A 219     128.742 188.363 177.554  1.00  0.00      A    H  
ATOM   3302  HB2 LYS A 219     130.334 188.932 176.995  1.00  0.00      A    H  
ATOM   3303  HG1 LYS A 219     131.225 188.712 179.411  1.00  0.00      A    H  
ATOM   3304  HG2 LYS A 219     129.529 188.211 179.798  1.00  0.00      A    H  
ATOM   3305  HD1 LYS A 219     128.717 190.481 179.230  1.00  0.00      A    H  
ATOM   3306  HD2 LYS A 219     130.375 190.819 178.510  1.00  0.00      A    H  
ATOM   3307  HE1 LYS A 219     131.412 190.581 180.678  1.00  0.00      A    H  
ATOM   3308  HE2 LYS A 219     129.781 190.230 181.408  1.00  0.00      A    H  
ATOM   3309  HZ1 LYS A 219     130.533 192.867 179.979  1.00  0.00      A    H  
ATOM   3310  HZ2 LYS A 219     129.113 192.357 180.749  1.00  0.00      A    H  
ATOM   3311  HZ3 LYS A 219     130.547 192.503 181.668  1.00  0.00      A    H  
ATOM   3312  N   GLU A 220     129.563 185.590 179.622  1.00  0.00      A    N  
ATOM   3313  CA  GLU A 220     128.773 184.772 180.507  1.00  0.00      A    C  
ATOM   3314  C   GLU A 220     127.467 185.435 180.813  1.00  0.00      A    C  
ATOM   3315  O   GLU A 220     127.442 186.711 180.992  1.00  0.00      A    O  
ATOM   3316  CB  GLU A 220     129.506 184.272 181.827  1.00  0.00      A    C  
ATOM   3317  CG  GLU A 220     130.622 183.217 181.600  1.00  0.00      A    C  
ATOM   3318  CD  GLU A 220     130.004 181.938 181.055  1.00  0.00      A    C  
ATOM   3319  OE1 GLU A 220     128.940 181.497 181.480  1.00  0.00      A    O  
ATOM   3320  OE2 GLU A 220     130.708 181.401 180.114  1.00  0.00      A    O1-
ATOM   3321  HN  GLU A 220     130.279 186.065 180.128  1.00  0.00      A    H  
ATOM   3322  HA  GLU A 220     128.490 183.843 180.036  1.00  0.00      A    H  
ATOM   3323  HB1 GLU A 220     128.723 183.837 182.484  1.00  0.00      A    H  
ATOM   3324  HB2 GLU A 220     129.976 185.146 182.327  1.00  0.00      A    H  
ATOM   3325  HG1 GLU A 220     131.071 182.955 182.582  1.00  0.00      A    H  
ATOM   3326  HG2 GLU A 220     131.370 183.684 180.925  1.00  0.00      A    H  
ATOM   3327  N   ARG A 221     126.270 184.736 180.733  1.00  0.00      A    N  
ATOM   3328  CA  ARG A 221     125.015 185.534 180.646  1.00  0.00      A    C  
ATOM   3329  C   ARG A 221     123.957 184.580 181.153  1.00  0.00      A    C  
ATOM   3330  O   ARG A 221     124.168 183.356 181.097  1.00  0.00      A    O  
ATOM   3331  CB  ARG A 221     124.722 186.140 179.177  1.00  0.00      A    C  
ATOM   3332  CG  ARG A 221     124.845 184.972 178.087  1.00  0.00      A    C  
ATOM   3333  CD  ARG A 221     124.386 185.398 176.711  1.00  0.00      A    C  
ATOM   3334  NE  ARG A 221     124.481 184.325 175.811  1.00  0.00      A    N  
ATOM   3335  CZ  ARG A 221     125.190 184.333 174.669  1.00  0.00      A    C  
ATOM   3336  NH1 ARG A 221     125.938 185.319 174.207  1.00  0.00      A    N  
ATOM   3337  NH2 ARG A 221     125.262 183.270 173.884  1.00  0.00      A    N1+
ATOM   3338  HN  ARG A 221     126.240 183.742 180.797  1.00  0.00      A    H  
ATOM   3339  HA  ARG A 221     124.957 186.299 181.406  1.00  0.00      A    H  
ATOM   3340  HB1 ARG A 221     125.471 186.943 179.010  1.00  0.00      A    H  
ATOM   3341  HB2 ARG A 221     123.829 186.800 179.226  1.00  0.00      A    H  
ATOM   3342  HG1 ARG A 221     124.278 184.120 178.519  1.00  0.00      A    H  
ATOM   3343  HG2 ARG A 221     125.922 184.699 178.102  1.00  0.00      A    H  
ATOM   3344  HD1 ARG A 221     124.818 186.371 176.391  1.00  0.00      A    H  
ATOM   3345  HD2 ARG A 221     123.288 185.433 176.878  1.00  0.00      A    H  
ATOM   3346  HE  ARG A 221     124.216 183.410 176.113  1.00  0.00      A    H  
ATOM   3347 1HH1 ARG A 221     126.114 186.079 174.833  1.00  0.00      A    H  
ATOM   3348 2HH1 ARG A 221     126.464 185.228 173.361  1.00  0.00      A    H  
ATOM   3349 1HH2 ARG A 221     124.960 182.361 174.171  1.00  0.00      A    H  
ATOM   3350 2HH2 ARG A 221     125.657 183.395 172.975  1.00  0.00      A    H  
ATOM   3351  N   GLU A 222     122.850 185.083 181.727  1.00  0.00      A    N  
ATOM   3352  CA  GLU A 222     121.869 184.313 182.513  1.00  0.00      A    C  
ATOM   3353  C   GLU A 222     120.695 183.708 181.710  1.00  0.00      A    C  
ATOM   3354  O   GLU A 222     119.895 182.919 182.264  1.00  0.00      A    O  
ATOM   3355  CB  GLU A 222     121.336 185.136 183.728  1.00  0.00      A    C  
ATOM   3356  CG  GLU A 222     122.448 185.718 184.706  1.00  0.00      A    C  
ATOM   3357  CD  GLU A 222     121.795 186.520 185.820  1.00  0.00      A    C  
ATOM   3358  OE1 GLU A 222     122.118 186.129 186.976  1.00  0.00      A    O  
ATOM   3359  OE2 GLU A 222     121.130 187.590 185.656  1.00  0.00      A    O1-
ATOM   3360  HN  GLU A 222     122.725 186.065 181.609  1.00  0.00      A    H  
ATOM   3361  HA  GLU A 222     122.324 183.425 182.928  1.00  0.00      A    H  
ATOM   3362  HB1 GLU A 222     120.579 184.554 184.295  1.00  0.00      A    H  
ATOM   3363  HB2 GLU A 222     120.864 186.006 183.224  1.00  0.00      A    H  
ATOM   3364  HG1 GLU A 222     123.064 186.502 184.217  1.00  0.00      A    H  
ATOM   3365  HG2 GLU A 222     123.165 184.942 185.048  1.00  0.00      A    H  
ATOM   3366  N   LYS A 223     120.646 184.079 180.393  1.00  0.00      A    N  
ATOM   3367  CA  LYS A 223     119.736 183.429 179.492  1.00  0.00      A    C  
ATOM   3368  C   LYS A 223     120.222 183.865 178.080  1.00  0.00      A    C  
ATOM   3369  O   LYS A 223     120.974 184.801 177.939  1.00  0.00      A    O  
ATOM   3370  CB  LYS A 223     118.267 183.802 179.774  1.00  0.00      A    C  
ATOM   3371  CG  LYS A 223     118.069 185.403 179.861  1.00  0.00      A    C  
ATOM   3372  CD  LYS A 223     116.627 185.942 179.849  1.00  0.00      A    C  
ATOM   3373  CE  LYS A 223     116.543 187.452 179.734  1.00  0.00      A    C  
ATOM   3374  NZ  LYS A 223     117.130 188.170 180.917  1.00  0.00      A    N1+
ATOM   3375  HN  LYS A 223     121.301 184.689 179.954  1.00  0.00      A    H  
ATOM   3376  HA  LYS A 223     119.990 182.389 179.636  1.00  0.00      A    H  
ATOM   3377  HB1 LYS A 223     117.995 183.348 180.751  1.00  0.00      A    H  
ATOM   3378  HB2 LYS A 223     117.560 183.396 179.019  1.00  0.00      A    H  
ATOM   3379  HG1 LYS A 223     118.715 185.861 179.082  1.00  0.00      A    H  
ATOM   3380  HG2 LYS A 223     118.540 185.816 180.779  1.00  0.00      A    H  
ATOM   3381  HD1 LYS A 223     116.156 185.656 180.814  1.00  0.00      A    H  
ATOM   3382  HD2 LYS A 223     116.017 185.440 179.067  1.00  0.00      A    H  
ATOM   3383  HE1 LYS A 223     115.474 187.745 179.669  1.00  0.00      A    H  
ATOM   3384  HE2 LYS A 223     117.135 187.896 178.905  1.00  0.00      A    H  
ATOM   3385  HZ1 LYS A 223     116.440 188.907 181.166  1.00  0.00      A    H  
ATOM   3386  HZ2 LYS A 223     117.239 187.504 181.708  1.00  0.00      A    H  
ATOM   3387  HZ3 LYS A 223     118.028 188.588 180.598  1.00  0.00      A    H  
ATOM   3388  N   GLU A 224     119.911 183.127 177.031  1.00  0.00      A    N  
ATOM   3389  CA  GLU A 224     120.536 183.316 175.726  1.00  0.00      A    C  
ATOM   3390  C   GLU A 224     119.608 184.152 174.844  1.00  0.00      A    C  
ATOM   3391  O   GLU A 224     118.398 183.882 174.718  1.00  0.00      A    O  
ATOM   3392  CB  GLU A 224     120.940 181.941 175.002  1.00  0.00      A    C  
ATOM   3393  CG  GLU A 224     121.815 180.934 175.849  1.00  0.00      A    C  
ATOM   3394  CD  GLU A 224     123.315 181.319 175.798  1.00  0.00      A    C  
ATOM   3395  OE1 GLU A 224     123.796 181.894 176.820  1.00  0.00      A    O  
ATOM   3396  OE2 GLU A 224     123.967 181.062 174.781  1.00  0.00      A    O1-
ATOM   3397  HN  GLU A 224     119.275 182.400 177.276  1.00  0.00      A    H  
ATOM   3398  HA  GLU A 224     121.454 183.884 175.743  1.00  0.00      A    H  
ATOM   3399  HB1 GLU A 224     121.407 182.093 174.005  1.00  0.00      A    H  
ATOM   3400  HB2 GLU A 224     120.016 181.352 174.821  1.00  0.00      A    H  
ATOM   3401  HG1 GLU A 224     121.827 179.909 175.420  1.00  0.00      A    H  
ATOM   3402  HG2 GLU A 224     121.547 181.034 176.923  1.00  0.00      A    H  
ATOM   3403  N   ILE A 225     120.112 185.180 174.162  1.00  0.00      A    N  
ATOM   3404  CA  ILE A 225     119.301 186.186 173.490  1.00  0.00      A    C  
ATOM   3405  C   ILE A 225     119.994 186.642 172.236  1.00  0.00      A    C  
ATOM   3406  O   ILE A 225     121.213 186.404 172.134  1.00  0.00      A    O  
ATOM   3407  CB  ILE A 225     118.827 187.383 174.399  1.00  0.00      A    C  
ATOM   3408  CG2 ILE A 225     117.456 186.948 174.959  1.00  0.00      A    C  
ATOM   3409  CG1 ILE A 225     119.913 187.850 175.443  1.00  0.00      A    C  
ATOM   3410  CD  ILE A 225     119.409 189.007 176.250  1.00  0.00      A    C  
ATOM   3411  HN  ILE A 225     121.090 185.377 174.166  1.00  0.00      A    H  
ATOM   3412  HA  ILE A 225     118.401 185.714 173.125  1.00  0.00      A    H  
ATOM   3413  HB  ILE A 225     118.417 188.181 173.742  1.00  0.00      A    H  
ATOM   3414 1HG2 ILE A 225     116.830 186.439 174.195  1.00  0.00      A    H  
ATOM   3415 2HG2 ILE A 225     117.601 186.154 175.722  1.00  0.00      A    H  
ATOM   3416 3HG2 ILE A 225     116.944 187.822 175.417  1.00  0.00      A    H  
ATOM   3417 1HG1 ILE A 225     120.824 188.109 174.862  1.00  0.00      A    H  
ATOM   3418 2HG1 ILE A 225     120.145 187.067 176.197  1.00  0.00      A    H  
ATOM   3419  HD1 ILE A 225     120.126 189.294 177.047  1.00  0.00      A    H  
ATOM   3420  HD2 ILE A 225     119.319 189.919 175.623  1.00  0.00      A    H  
ATOM   3421  HD3 ILE A 225     118.442 188.836 176.770  1.00  0.00      A    H  
ATOM   3422  N   SER A 226     119.186 187.222 171.272  1.00  0.00      A    N  
ATOM   3423  CA  SER A 226     119.662 187.730 170.026  1.00  0.00      A    C  
ATOM   3424  C   SER A 226     119.041 189.018 169.550  1.00  0.00      A    C  
ATOM   3425  O   SER A 226     117.928 189.446 169.808  1.00  0.00      A    O  
ATOM   3426  CB  SER A 226     119.532 186.665 168.844  1.00  0.00      A    C  
ATOM   3427  OG  SER A 226     118.140 186.383 168.583  1.00  0.00      A    O  
ATOM   3428  HN  SER A 226     118.217 187.330 171.483  1.00  0.00      A    H  
ATOM   3429  HA  SER A 226     120.693 188.027 170.144  1.00  0.00      A    H  
ATOM   3430  HB1 SER A 226     120.113 185.756 169.110  1.00  0.00      A    H  
ATOM   3431  HB2 SER A 226     119.985 187.154 167.955  1.00  0.00      A    H  
ATOM   3432  HG1 SER A 226     118.020 186.008 167.708  1.00  0.00      A    H  
ATOM   3433  N   LYS A 270     119.805 189.679 168.681  1.00  0.00      A    N  
ATOM   3434  CA  LYS A 270     119.386 190.825 167.877  1.00  0.00      A    C  
ATOM   3435  C   LYS A 270     120.223 191.970 168.413  1.00  0.00      A    C  
ATOM   3436  O   LYS A 270     119.655 192.841 169.073  1.00  0.00      A    O  
ATOM   3437  CB  LYS A 270     119.622 190.523 166.403  1.00  0.00      A    C  
ATOM   3438  CG  LYS A 270     118.673 189.476 165.832  1.00  0.00      A    C  
ATOM   3439  CD  LYS A 270     117.191 189.923 165.582  1.00  0.00      A    C  
ATOM   3440  CE  LYS A 270     116.399 188.905 164.716  1.00  0.00      A    C  
ATOM   3441  NZ  LYS A 270     116.962 188.562 163.363  1.00  0.00      A    N1+
ATOM   3442  HN  LYS A 270     120.750 189.373 168.596  1.00  0.00      A    H  
ATOM   3443  HA  LYS A 270     118.355 191.119 168.008  1.00  0.00      A    H  
ATOM   3444  HB1 LYS A 270     120.660 190.146 166.282  1.00  0.00      A    H  
ATOM   3445  HB2 LYS A 270     119.583 191.451 165.793  1.00  0.00      A    H  
ATOM   3446  HG1 LYS A 270     118.695 188.475 166.314  1.00  0.00      A    H  
ATOM   3447  HG2 LYS A 270     119.124 189.280 164.836  1.00  0.00      A    H  
ATOM   3448  HD1 LYS A 270     117.056 190.779 164.887  1.00  0.00      A    H  
ATOM   3449  HD2 LYS A 270     116.751 190.144 166.578  1.00  0.00      A    H  
ATOM   3450  HE1 LYS A 270     115.382 189.248 164.427  1.00  0.00      A    H  
ATOM   3451  HE2 LYS A 270     116.252 187.932 165.233  1.00  0.00      A    H  
ATOM   3452  HZ1 LYS A 270     117.887 188.088 163.318  1.00  0.00      A    H  
ATOM   3453  HZ2 LYS A 270     116.252 187.834 163.143  1.00  0.00      A    H  
ATOM   3454  HZ3 LYS A 270     116.940 189.243 162.577  1.00  0.00      A    H  
ATOM   3455  N   LYS A 271     121.547 192.030 168.173  1.00  0.00      A    N  
ATOM   3456  CA  LYS A 271     122.514 193.119 168.378  1.00  0.00      A    C  
ATOM   3457  C   LYS A 271     122.627 193.413 169.862  1.00  0.00      A    C  
ATOM   3458  O   LYS A 271     122.544 194.557 170.242  1.00  0.00      A    O  
ATOM   3459  CB  LYS A 271     122.119 194.420 167.513  1.00  0.00      A    C  
ATOM   3460  CG  LYS A 271     122.306 194.074 166.002  1.00  0.00      A    C  
ATOM   3461  CD  LYS A 271     122.044 195.302 165.067  1.00  0.00      A    C  
ATOM   3462  CE  LYS A 271     122.061 194.979 163.560  1.00  0.00      A    C  
ATOM   3463  NZ  LYS A 271     121.539 196.179 162.890  1.00  0.00      A    N1+
ATOM   3464  HN  LYS A 271     121.875 191.280 167.605  1.00  0.00      A    H  
ATOM   3465  HA  LYS A 271     123.481 192.851 167.978  1.00  0.00      A    H  
ATOM   3466  HB1 LYS A 271     122.824 195.222 167.819  1.00  0.00      A    H  
ATOM   3467  HB2 LYS A 271     121.070 194.705 167.745  1.00  0.00      A    H  
ATOM   3468  HG1 LYS A 271     121.696 193.179 165.753  1.00  0.00      A    H  
ATOM   3469  HG2 LYS A 271     123.335 193.720 165.777  1.00  0.00      A    H  
ATOM   3470  HD1 LYS A 271     122.695 196.127 165.429  1.00  0.00      A    H  
ATOM   3471  HD2 LYS A 271     120.989 195.517 165.340  1.00  0.00      A    H  
ATOM   3472  HE1 LYS A 271     121.525 194.014 163.437  1.00  0.00      A    H  
ATOM   3473  HE2 LYS A 271     123.095 194.766 163.216  1.00  0.00      A    H  
ATOM   3474  HZ1 LYS A 271     122.060 197.022 163.205  1.00  0.00      A    H  
ATOM   3475  HZ2 LYS A 271     121.610 196.131 161.854  1.00  0.00      A    H  
ATOM   3476  HZ3 LYS A 271     120.567 196.319 163.233  1.00  0.00      A    H  
ATOM   3477  N   ILE A 272     122.757 192.365 170.690  1.00  0.00      A    N  
ATOM   3478  CA  ILE A 272     122.618 192.379 172.163  1.00  0.00      A    C  
ATOM   3479  C   ILE A 272     123.747 193.097 172.815  1.00  0.00      A    C  
ATOM   3480  O   ILE A 272     124.868 193.098 172.244  1.00  0.00      A    O  
ATOM   3481  CB  ILE A 272     122.355 191.036 172.798  1.00  0.00      A    C  
ATOM   3482  CG2 ILE A 272     121.112 190.465 172.100  1.00  0.00      A    C  
ATOM   3483  CG1 ILE A 272     123.542 190.128 172.821  1.00  0.00      A    C  
ATOM   3484  CD  ILE A 272     123.394 188.841 173.667  1.00  0.00      A    C  
ATOM   3485  HN  ILE A 272     122.841 191.427 170.361  1.00  0.00      A    H  
ATOM   3486  HA  ILE A 272     121.686 192.899 172.328  1.00  0.00      A    H  
ATOM   3487  HB  ILE A 272     122.130 191.195 173.874  1.00  0.00      A    H  
ATOM   3488 1HG2 ILE A 272     120.219 191.111 171.959  1.00  0.00      A    H  
ATOM   3489 2HG2 ILE A 272     121.331 190.080 171.082  1.00  0.00      A    H  
ATOM   3490 3HG2 ILE A 272     120.787 189.586 172.698  1.00  0.00      A    H  
ATOM   3491 1HG1 ILE A 272     124.512 190.606 173.077  1.00  0.00      A    H  
ATOM   3492 2HG1 ILE A 272     123.770 189.776 171.792  1.00  0.00      A    H  
ATOM   3493  HD1 ILE A 272     123.204 189.076 174.736  1.00  0.00      A    H  
ATOM   3494  HD2 ILE A 272     122.585 188.200 173.257  1.00  0.00      A    H  
ATOM   3495  HD3 ILE A 272     124.293 188.192 173.601  1.00  0.00      A    H  
ATOM   3496  N   LYS A 273     123.536 193.705 174.029  1.00  0.00      A    N  
ATOM   3497  CA  LYS A 273     124.584 194.316 174.714  1.00  0.00      A    C  
ATOM   3498  C   LYS A 273     125.520 193.327 175.430  1.00  0.00      A    C  
ATOM   3499  O   LYS A 273     125.108 192.650 176.359  1.00  0.00      A    O  
ATOM   3500  CB  LYS A 273     123.952 195.333 175.744  1.00  0.00      A    C  
ATOM   3501  CG  LYS A 273     124.812 196.427 176.418  1.00  0.00      A    C  
ATOM   3502  CD  LYS A 273     125.065 197.652 175.492  1.00  0.00      A    C  
ATOM   3503  CE  LYS A 273     125.382 198.879 176.240  1.00  0.00      A    C  
ATOM   3504  NZ  LYS A 273     125.225 200.095 175.503  1.00  0.00      A    N1+
ATOM   3505  HN  LYS A 273     122.642 193.724 174.470  1.00  0.00      A    H  
ATOM   3506  HA  LYS A 273     125.266 194.833 174.055  1.00  0.00      A    H  
ATOM   3507  HB1 LYS A 273     123.449 194.693 176.500  1.00  0.00      A    H  
ATOM   3508  HB2 LYS A 273     123.093 195.826 175.242  1.00  0.00      A    H  
ATOM   3509  HG1 LYS A 273     125.783 196.163 176.890  1.00  0.00      A    H  
ATOM   3510  HG2 LYS A 273     124.178 196.733 177.278  1.00  0.00      A    H  
ATOM   3511  HD1 LYS A 273     124.157 197.764 174.863  1.00  0.00      A    H  
ATOM   3512  HD2 LYS A 273     125.830 197.391 174.730  1.00  0.00      A    H  
ATOM   3513  HE1 LYS A 273     126.394 198.880 176.698  1.00  0.00      A    H  
ATOM   3514  HE2 LYS A 273     124.664 198.928 177.087  1.00  0.00      A    H  
ATOM   3515  HZ1 LYS A 273     125.783 200.123 174.626  1.00  0.00      A    H  
ATOM   3516  HZ2 LYS A 273     124.244 200.303 175.229  1.00  0.00      A    H  
ATOM   3517  HZ3 LYS A 273     125.511 200.939 176.039  1.00  0.00      A    H  
ATOM   3518  N   GLU A 274     126.826 193.357 175.024  1.00  0.00      A    N  
ATOM   3519  CA  GLU A 274     127.916 192.503 175.483  1.00  0.00      A    C  
ATOM   3520  C   GLU A 274     127.646 191.020 175.141  1.00  0.00      A    C  
ATOM   3521  O   GLU A 274     127.828 190.091 175.939  1.00  0.00      A    O  
ATOM   3522  CB  GLU A 274     128.383 192.850 176.918  1.00  0.00      A    C  
ATOM   3523  CG  GLU A 274     129.173 194.153 176.917  1.00  0.00      A    C  
ATOM   3524  CD  GLU A 274     129.759 194.356 178.309  1.00  0.00      A    C  
ATOM   3525  OE1 GLU A 274     129.183 195.135 179.052  1.00  0.00      A    O  
ATOM   3526  OE2 GLU A 274     130.813 193.706 178.682  1.00  0.00      A    O1-
ATOM   3527  HN  GLU A 274     127.066 194.021 174.320  1.00  0.00      A    H  
ATOM   3528  HA  GLU A 274     128.754 192.774 174.858  1.00  0.00      A    H  
ATOM   3529  HB1 GLU A 274     128.935 191.987 177.348  1.00  0.00      A    H  
ATOM   3530  HB2 GLU A 274     127.477 192.997 177.543  1.00  0.00      A    H  
ATOM   3531  HG1 GLU A 274     128.654 195.092 176.625  1.00  0.00      A    H  
ATOM   3532  HG2 GLU A 274     129.968 193.994 176.158  1.00  0.00      A    H  
ATOM   3533  N   LYS A 275     127.365 190.714 173.838  1.00  0.00      A    N  
ATOM   3534  CA  LYS A 275     127.431 189.298 173.291  1.00  0.00      A    C  
ATOM   3535  C   LYS A 275     128.804 188.670 173.541  1.00  0.00      A    C  
ATOM   3536  O   LYS A 275     128.799 187.551 174.049  1.00  0.00      A    O  
ATOM   3537  CB  LYS A 275     127.184 189.399 171.752  1.00  0.00      A    C  
ATOM   3538  CG  LYS A 275     127.364 187.991 171.155  1.00  0.00      A    C  
ATOM   3539  CD  LYS A 275     126.712 187.931 169.736  1.00  0.00      A    C  
ATOM   3540  CE  LYS A 275     126.647 186.576 169.044  1.00  0.00      A    C  
ATOM   3541  NZ  LYS A 275     125.899 185.598 169.874  1.00  0.00      A    N1+
ATOM   3542  HN  LYS A 275     127.345 191.479 173.199  1.00  0.00      A    H  
ATOM   3543  HA  LYS A 275     126.579 188.750 173.668  1.00  0.00      A    H  
ATOM   3544  HB1 LYS A 275     127.863 189.977 171.089  1.00  0.00      A    H  
ATOM   3545  HB2 LYS A 275     126.119 189.674 171.593  1.00  0.00      A    H  
ATOM   3546  HG1 LYS A 275     126.888 187.256 171.839  1.00  0.00      A    H  
ATOM   3547  HG2 LYS A 275     128.472 187.969 171.078  1.00  0.00      A    H  
ATOM   3548  HD1 LYS A 275     127.290 188.544 169.013  1.00  0.00      A    H  
ATOM   3549  HD2 LYS A 275     125.771 188.512 169.844  1.00  0.00      A    H  
ATOM   3550  HE1 LYS A 275     127.662 186.183 168.822  1.00  0.00      A    H  
ATOM   3551  HE2 LYS A 275     126.067 186.592 168.096  1.00  0.00      A    H  
ATOM   3552  HZ1 LYS A 275     125.042 186.080 170.214  1.00  0.00      A    H  
ATOM   3553  HZ2 LYS A 275     125.639 184.833 169.218  1.00  0.00      A    H  
ATOM   3554  HZ3 LYS A 275     126.477 185.214 170.648  1.00  0.00      A    H  
ATOM   3555  N   TYR A 276     129.941 189.374 173.237  1.00  0.00      A    N  
ATOM   3556  CA  TYR A 276     131.276 188.915 173.472  1.00  0.00      A    C  
ATOM   3557  C   TYR A 276     132.055 189.692 174.569  1.00  0.00      A    C  
ATOM   3558  O   TYR A 276     131.844 190.888 174.796  1.00  0.00      A    O  
ATOM   3559  CB  TYR A 276     132.111 188.866 172.169  1.00  0.00      A    C  
ATOM   3560  CG  TYR A 276     131.357 188.358 170.930  1.00  0.00      A    C  
ATOM   3561  CD1 TYR A 276     130.862 189.261 169.909  1.00  0.00      A    C  
ATOM   3562  CE1 TYR A 276     130.391 188.765 168.716  1.00  0.00      A    C  
ATOM   3563  CZ  TYR A 276     130.219 187.385 168.527  1.00  0.00      A    C  
ATOM   3564  OH  TYR A 276     129.655 186.954 167.286  1.00  0.00      A    O  
ATOM   3565  CD2 TYR A 276     131.139 187.013 170.726  1.00  0.00      A    C  
ATOM   3566  CE2 TYR A 276     130.621 186.534 169.515  1.00  0.00      A    C  
ATOM   3567  HN  TYR A 276     129.886 190.343 173.010  1.00  0.00      A    H  
ATOM   3568  HA  TYR A 276     131.204 187.861 173.696  1.00  0.00      A    H  
ATOM   3569  HB1 TYR A 276     132.974 188.171 172.252  1.00  0.00      A    H  
ATOM   3570  HB2 TYR A 276     132.508 189.863 171.881  1.00  0.00      A    H  
ATOM   3571  HD1 TYR A 276     130.849 190.323 170.110  1.00  0.00      A    H  
ATOM   3572  HE1 TYR A 276     129.985 189.479 168.014  1.00  0.00      A    H  
ATOM   3573  HH  TYR A 276     129.585 186.000 167.371  1.00  0.00      A    H  
ATOM   3574  HD2 TYR A 276     131.570 186.308 171.421  1.00  0.00      A    H  
ATOM   3575  HE2 TYR A 276     130.520 185.462 169.440  1.00  0.00      A    H  
ATOM   3576  N   ILE A 277     133.068 189.035 175.216  1.00  0.00      A    N  
ATOM   3577  CA  ILE A 277     133.939 189.876 176.077  1.00  0.00      A    C  
ATOM   3578  C   ILE A 277     134.864 190.794 175.271  1.00  0.00      A    C  
ATOM   3579  O   ILE A 277     135.204 190.513 174.120  1.00  0.00      A    O  
ATOM   3580  CB  ILE A 277     134.775 189.077 177.095  1.00  0.00      A    C  
ATOM   3581  CG2 ILE A 277     133.825 188.327 178.032  1.00  0.00      A    C  
ATOM   3582  CG1 ILE A 277     135.685 187.954 176.485  1.00  0.00      A    C  
ATOM   3583  CD  ILE A 277     136.669 187.203 177.347  1.00  0.00      A    C  
ATOM   3584  HN  ILE A 277     133.368 188.100 175.043  1.00  0.00      A    H  
ATOM   3585  HA  ILE A 277     133.304 190.484 176.705  1.00  0.00      A    H  
ATOM   3586  HB  ILE A 277     135.313 189.860 177.672  1.00  0.00      A    H  
ATOM   3587 1HG2 ILE A 277     132.924 188.914 178.313  1.00  0.00      A    H  
ATOM   3588 2HG2 ILE A 277     133.637 187.338 177.562  1.00  0.00      A    H  
ATOM   3589 3HG2 ILE A 277     134.385 188.191 178.982  1.00  0.00      A    H  
ATOM   3590 1HG1 ILE A 277     136.308 188.463 175.719  1.00  0.00      A    H  
ATOM   3591 2HG1 ILE A 277     135.061 187.177 175.994  1.00  0.00      A    H  
ATOM   3592  HD1 ILE A 277     136.176 186.300 177.767  1.00  0.00      A    H  
ATOM   3593  HD2 ILE A 277     137.582 186.918 176.782  1.00  0.00      A    H  
ATOM   3594  HD3 ILE A 277     137.019 187.896 178.141  1.00  0.00      A    H  
ATOM   3595  N   ASP A 278     135.241 191.886 175.869  1.00  0.00      A    N  
ATOM   3596  CA  ASP A 278     136.262 192.832 175.293  1.00  0.00      A    C  
ATOM   3597  C   ASP A 278     137.654 192.555 175.897  1.00  0.00      A    C  
ATOM   3598  O   ASP A 278     137.917 192.628 177.112  1.00  0.00      A    O  
ATOM   3599  CB  ASP A 278     135.901 194.264 175.653  1.00  0.00      A    C  
ATOM   3600  CG  ASP A 278     134.557 194.587 174.938  1.00  0.00      A    C  
ATOM   3601  OD1 ASP A 278     133.646 195.199 175.495  1.00  0.00      A    O  
ATOM   3602  OD2 ASP A 278     134.497 194.354 173.701  1.00  0.00      A    O1-
ATOM   3603  HN  ASP A 278     134.846 192.115 176.756  1.00  0.00      A    H  
ATOM   3604  HA  ASP A 278     136.335 192.774 174.217  1.00  0.00      A    H  
ATOM   3605  HB1 ASP A 278     136.679 194.949 175.252  1.00  0.00      A    H  
ATOM   3606  HB2 ASP A 278     135.883 194.371 176.758  1.00  0.00      A    H  
ATOM   3607  N   GLN A 279     138.605 192.166 175.071  1.00  0.00      A    N  
ATOM   3608  CA  GLN A 279     139.982 191.850 175.483  1.00  0.00      A    C  
ATOM   3609  C   GLN A 279     141.020 192.162 174.449  1.00  0.00      A    C  
ATOM   3610  O   GLN A 279     142.068 191.545 174.398  1.00  0.00      A    O  
ATOM   3611  CB  GLN A 279     140.097 190.409 176.099  1.00  0.00      A    C  
ATOM   3612  CG  GLN A 279     139.971 189.221 175.169  1.00  0.00      A    C  
ATOM   3613  CD  GLN A 279     140.288 187.942 175.953  1.00  0.00      A    C  
ATOM   3614  OE1 GLN A 279     140.664 187.955 177.172  1.00  0.00      A    O  
ATOM   3615  NE2 GLN A 279     140.172 186.793 175.298  1.00  0.00      A    N  
ATOM   3616  HN  GLN A 279     138.334 192.093 174.115  1.00  0.00      A    H  
ATOM   3617  HA  GLN A 279     140.206 192.590 176.237  1.00  0.00      A    H  
ATOM   3618  HB1 GLN A 279     139.296 190.220 176.845  1.00  0.00      A    H  
ATOM   3619  HB2 GLN A 279     141.049 190.568 176.650  1.00  0.00      A    H  
ATOM   3620  HG1 GLN A 279     140.611 189.122 174.266  1.00  0.00      A    H  
ATOM   3621  HG2 GLN A 279     138.948 189.149 174.741  1.00  0.00      A    H  
ATOM   3622 1HE2 GLN A 279     139.830 186.885 174.363  1.00  0.00      A    H  
ATOM   3623 2HE2 GLN A 279     140.220 185.990 175.893  1.00  0.00      A    H  
ATOM   3624  N   GLU A 280     140.698 193.115 173.594  1.00  0.00      A    N  
ATOM   3625  CA  GLU A 280     141.516 193.488 172.412  1.00  0.00      A    C  
ATOM   3626  C   GLU A 280     142.828 194.105 172.635  1.00  0.00      A    C  
ATOM   3627  O   GLU A 280     143.841 193.725 172.058  1.00  0.00      A    O  
ATOM   3628  CB  GLU A 280     140.751 194.395 171.345  1.00  0.00      A    C  
ATOM   3629  CG  GLU A 280     141.320 194.432 169.943  1.00  0.00      A    C  
ATOM   3630  CD  GLU A 280     140.581 195.293 168.890  1.00  0.00      A    C  
ATOM   3631  OE1 GLU A 280     141.160 196.318 168.568  1.00  0.00      A    O  
ATOM   3632  OE2 GLU A 280     139.408 195.046 168.621  1.00  0.00      A    O1-
ATOM   3633  HN  GLU A 280     139.818 193.577 173.672  1.00  0.00      A    H  
ATOM   3634  HA  GLU A 280     141.762 192.566 171.908  1.00  0.00      A    H  
ATOM   3635  HB1 GLU A 280     140.503 195.405 171.736  1.00  0.00      A    H  
ATOM   3636  HB2 GLU A 280     139.770 193.874 171.324  1.00  0.00      A    H  
ATOM   3637  HG1 GLU A 280     141.575 193.458 169.473  1.00  0.00      A    H  
ATOM   3638  HG2 GLU A 280     142.308 194.908 170.121  1.00  0.00      A    H  
ATOM   3639  N   GLU A 281     142.867 195.055 173.593  1.00  0.00      A    N  
ATOM   3640  CA  GLU A 281     143.977 195.811 174.028  1.00  0.00      A    C  
ATOM   3641  C   GLU A 281     144.869 195.021 174.927  1.00  0.00      A    C  
ATOM   3642  O   GLU A 281     146.021 195.349 175.094  1.00  0.00      A    O  
ATOM   3643  CB  GLU A 281     143.443 197.065 174.699  1.00  0.00      A    C  
ATOM   3644  CG  GLU A 281     142.476 197.851 173.859  1.00  0.00      A    C  
ATOM   3645  CD  GLU A 281     143.122 198.602 172.766  1.00  0.00      A    C  
ATOM   3646  OE1 GLU A 281     144.360 198.864 172.727  1.00  0.00      A    O  
ATOM   3647  OE2 GLU A 281     142.363 199.129 171.935  1.00  0.00      A    O1-
ATOM   3648  HN  GLU A 281     142.001 195.165 174.075  1.00  0.00      A    H  
ATOM   3649  HA  GLU A 281     144.458 196.092 173.102  1.00  0.00      A    H  
ATOM   3650  HB1 GLU A 281     144.295 197.679 175.061  1.00  0.00      A    H  
ATOM   3651  HB2 GLU A 281     142.997 196.796 175.681  1.00  0.00      A    H  
ATOM   3652  HG1 GLU A 281     141.908 198.607 174.442  1.00  0.00      A    H  
ATOM   3653  HG2 GLU A 281     141.737 197.189 173.358  1.00  0.00      A    H  
ATOM   3654  N   LEU A 282     144.412 193.986 175.490  1.00  0.00      A    N  
ATOM   3655  CA  LEU A 282     145.122 193.183 176.487  1.00  0.00      A    C  
ATOM   3656  C   LEU A 282     146.453 192.471 176.066  1.00  0.00      A    C  
ATOM   3657  O   LEU A 282     147.382 192.362 176.834  1.00  0.00      A    O  
ATOM   3658  CB  LEU A 282     144.182 192.159 177.129  1.00  0.00      A    C  
ATOM   3659  CG  LEU A 282     144.615 191.338 178.290  1.00  0.00      A    C  
ATOM   3660  CD1 LEU A 282     144.921 192.177 179.517  1.00  0.00      A    C  
ATOM   3661  CD2 LEU A 282     143.523 190.326 178.574  1.00  0.00      A    C  
ATOM   3662  HN  LEU A 282     143.440 193.862 175.306  1.00  0.00      A    H  
ATOM   3663  HA  LEU A 282     145.437 193.807 177.311  1.00  0.00      A    H  
ATOM   3664  HB1 LEU A 282     143.761 191.532 176.314  1.00  0.00      A    H  
ATOM   3665  HB2 LEU A 282     143.320 192.728 177.536  1.00  0.00      A    H  
ATOM   3666  HG  LEU A 282     145.516 190.759 177.994  1.00  0.00      A    H  
ATOM   3667 1HD1 LEU A 282     145.844 192.728 179.234  1.00  0.00      A    H  
ATOM   3668 2HD1 LEU A 282     144.136 192.943 179.695  1.00  0.00      A    H  
ATOM   3669 3HD1 LEU A 282     145.068 191.512 180.394  1.00  0.00      A    H  
ATOM   3670 1HD2 LEU A 282     142.577 190.831 178.865  1.00  0.00      A    H  
ATOM   3671 2HD2 LEU A 282     143.185 189.710 177.713  1.00  0.00      A    H  
ATOM   3672 3HD2 LEU A 282     143.873 189.746 179.454  1.00  0.00      A    H  
ATOM   3673  N   ASN A 283     146.493 191.955 174.790  1.00  0.00      A    N  
ATOM   3674  CA  ASN A 283     147.445 190.936 174.401  1.00  0.00      A    C  
ATOM   3675  C   ASN A 283     148.069 191.428 173.104  1.00  0.00      A    C  
ATOM   3676  O   ASN A 283     148.077 190.747 172.025  1.00  0.00      A    O  
ATOM   3677  CB  ASN A 283     146.800 189.548 174.106  1.00  0.00      A    C  
ATOM   3678  CG  ASN A 283     146.255 188.895 175.334  1.00  0.00      A    C  
ATOM   3679  OD1 ASN A 283     146.883 188.728 176.381  1.00  0.00      A    O  
ATOM   3680  ND2 ASN A 283     144.997 188.495 175.259  1.00  0.00      A    N  
ATOM   3681  HN  ASN A 283     145.847 192.307 174.117  1.00  0.00      A    H  
ATOM   3682  HA  ASN A 283     148.248 190.787 175.108  1.00  0.00      A    H  
ATOM   3683  HB1 ASN A 283     147.598 188.873 173.729  1.00  0.00      A    H  
ATOM   3684  HB2 ASN A 283     146.036 189.666 173.308  1.00  0.00      A    H  
ATOM   3685 1HD2 ASN A 283     144.453 188.736 174.455  1.00  0.00      A    H  
ATOM   3686 2HD2 ASN A 283     144.521 188.045 176.015  1.00  0.00      A    H  
ATOM   3687  N   LYS A 284     148.493 192.701 173.092  1.00  0.00      A    N  
ATOM   3688  CA  LYS A 284     149.169 193.176 171.896  1.00  0.00      A    C  
ATOM   3689  C   LYS A 284     150.687 193.036 172.113  1.00  0.00      A    C  
ATOM   3690  O   LYS A 284     151.317 193.138 173.220  1.00  0.00      A    O  
ATOM   3691  CB  LYS A 284     148.906 194.704 171.720  1.00  0.00      A    C  
ATOM   3692  CG  LYS A 284     147.473 194.984 171.325  1.00  0.00      A    C  
ATOM   3693  CD  LYS A 284     147.120 196.500 171.066  1.00  0.00      A    C  
ATOM   3694  CE  LYS A 284     145.669 196.613 170.624  1.00  0.00      A    C  
ATOM   3695  NZ  LYS A 284     145.283 197.997 170.457  1.00  0.00      A    N1+
ATOM   3696  HN  LYS A 284     148.725 193.212 173.916  1.00  0.00      A    H  
ATOM   3697  HA  LYS A 284     148.876 192.709 170.967  1.00  0.00      A    H  
ATOM   3698  HB1 LYS A 284     149.495 195.103 170.867  1.00  0.00      A    H  
ATOM   3699  HB2 LYS A 284     149.170 195.215 172.671  1.00  0.00      A    H  
ATOM   3700  HG1 LYS A 284     146.861 194.726 172.216  1.00  0.00      A    H  
ATOM   3701  HG2 LYS A 284     147.202 194.320 170.477  1.00  0.00      A    H  
ATOM   3702  HD1 LYS A 284     147.838 196.979 170.366  1.00  0.00      A    H  
ATOM   3703  HD2 LYS A 284     147.166 196.941 172.085  1.00  0.00      A    H  
ATOM   3704  HE1 LYS A 284     145.070 196.104 171.409  1.00  0.00      A    H  
ATOM   3705  HE2 LYS A 284     145.531 196.100 169.648  1.00  0.00      A    H  
ATOM   3706  HZ1 LYS A 284     146.063 198.626 170.175  1.00  0.00      A    H  
ATOM   3707  HZ2 LYS A 284     144.449 197.994 169.835  1.00  0.00      A    H  
ATOM   3708  HZ3 LYS A 284     144.923 198.363 171.361  1.00  0.00      A    H  
ATOM   3709  N   THR A 285     151.358 192.806 170.924  1.00  0.00      A    N  
ATOM   3710  CA  THR A 285     152.898 192.737 170.741  1.00  0.00      A    C  
ATOM   3711  C   THR A 285     153.488 194.014 170.277  1.00  0.00      A    C  
ATOM   3712  O   THR A 285     153.089 194.495 169.237  1.00  0.00      A    O  
ATOM   3713  CB  THR A 285     153.370 191.593 169.886  1.00  0.00      A    C  
ATOM   3714  OG1 THR A 285     152.846 190.382 170.321  1.00  0.00      A    O  
ATOM   3715  CG2 THR A 285     154.896 191.381 169.930  1.00  0.00      A    C  
ATOM   3716  HN  THR A 285     150.763 193.114 170.186  1.00  0.00      A    H  
ATOM   3717  HA  THR A 285     153.302 192.478 171.708  1.00  0.00      A    H  
ATOM   3718  HB  THR A 285     152.877 191.731 168.899  1.00  0.00      A    H  
ATOM   3719  HG1 THR A 285     153.163 189.699 169.725  1.00  0.00      A    H  
ATOM   3720 1HG2 THR A 285     155.489 192.315 169.831  1.00  0.00      A    H  
ATOM   3721 2HG2 THR A 285     155.052 191.026 170.971  1.00  0.00      A    H  
ATOM   3722 3HG2 THR A 285     155.300 190.593 169.259  1.00  0.00      A    H  
ATOM   3723  N   LYS A 286     154.470 194.520 170.933  1.00  0.00      A    N  
ATOM   3724  CA  LYS A 286     155.149 195.746 170.337  1.00  0.00      A    C  
ATOM   3725  C   LYS A 286     156.477 195.328 169.675  1.00  0.00      A    C  
ATOM   3726  O   LYS A 286     157.353 194.819 170.374  1.00  0.00      A    O  
ATOM   3727  CB  LYS A 286     155.458 196.669 171.448  1.00  0.00      A    C  
ATOM   3728  CG  LYS A 286     156.047 197.975 170.984  1.00  0.00      A    C  
ATOM   3729  CD  LYS A 286     156.318 198.953 172.167  1.00  0.00      A    C  
ATOM   3730  CE  LYS A 286     157.284 200.128 171.815  1.00  0.00      A    C  
ATOM   3731  NZ  LYS A 286     157.391 201.068 172.896  1.00  0.00      A    N1+
ATOM   3732  HN  LYS A 286     154.755 194.306 171.864  1.00  0.00      A    H  
ATOM   3733  HA  LYS A 286     154.473 196.281 169.686  1.00  0.00      A    H  
ATOM   3734  HB1 LYS A 286     156.302 196.343 172.093  1.00  0.00      A    H  
ATOM   3735  HB2 LYS A 286     154.515 196.920 171.979  1.00  0.00      A    H  
ATOM   3736  HG1 LYS A 286     155.344 198.460 170.273  1.00  0.00      A    H  
ATOM   3737  HG2 LYS A 286     156.974 197.705 170.433  1.00  0.00      A    H  
ATOM   3738  HD1 LYS A 286     156.802 198.283 172.910  1.00  0.00      A    H  
ATOM   3739  HD2 LYS A 286     155.337 199.188 172.633  1.00  0.00      A    H  
ATOM   3740  HE1 LYS A 286     156.746 200.651 170.996  1.00  0.00      A    H  
ATOM   3741  HE2 LYS A 286     158.295 199.745 171.558  1.00  0.00      A    H  
ATOM   3742  HZ1 LYS A 286     156.546 201.315 173.451  1.00  0.00      A    H  
ATOM   3743  HZ2 LYS A 286     158.022 200.667 173.619  1.00  0.00      A    H  
ATOM   3744  HZ3 LYS A 286     157.824 201.967 172.606  1.00  0.00      A    H  
ATOM   3745  N   PRO A 287     156.731 195.481 168.319  1.00  0.00      A    N  
ATOM   3746  CA  PRO A 287     157.933 195.070 167.629  1.00  0.00      A    C  
ATOM   3747  C   PRO A 287     159.185 195.527 168.293  1.00  0.00      A    C  
ATOM   3748  O   PRO A 287     159.230 196.702 168.752  1.00  0.00      A    O  
ATOM   3749  CD  PRO A 287     155.706 195.951 167.325  1.00  0.00      A    C  
ATOM   3750  CB  PRO A 287     157.763 195.635 166.180  1.00  0.00      A    C  
ATOM   3751  CG  PRO A 287     156.237 195.598 165.939  1.00  0.00      A    C  
ATOM   3752  HD1 PRO A 287     154.708 195.510 167.537  1.00  0.00      A    H  
ATOM   3753  HD2 PRO A 287     155.562 197.052 167.331  1.00  0.00      A    H  
ATOM   3754  HA  PRO A 287     157.967 193.994 167.544  1.00  0.00      A    H  
ATOM   3755  HB1 PRO A 287     158.388 195.133 165.411  1.00  0.00      A    H  
ATOM   3756  HB2 PRO A 287     157.952 196.728 166.115  1.00  0.00      A    H  
ATOM   3757  HG1 PRO A 287     156.058 194.526 165.706  1.00  0.00      A    H  
ATOM   3758  HG2 PRO A 287     155.833 196.241 165.128  1.00  0.00      A    H  
ATOM   3759  N   ILE A 288     160.214 194.649 168.329  1.00  0.00      A    N  
ATOM   3760  CA  ILE A 288     161.557 194.895 168.672  1.00  0.00      A    C  
ATOM   3761  C   ILE A 288     162.365 195.033 167.456  1.00  0.00      A    C  
ATOM   3762  O   ILE A 288     163.318 195.739 167.509  1.00  0.00      A    O  
ATOM   3763  CB  ILE A 288     162.089 193.678 169.400  1.00  0.00      A    C  
ATOM   3764  CG2 ILE A 288     163.609 193.519 169.389  1.00  0.00      A    C  
ATOM   3765  CG1 ILE A 288     161.535 193.496 170.837  1.00  0.00      A    C  
ATOM   3766  CD  ILE A 288     162.004 194.322 172.087  1.00  0.00      A    C  
ATOM   3767  HN  ILE A 288     160.136 193.687 168.081  1.00  0.00      A    H  
ATOM   3768  HA  ILE A 288     161.593 195.724 169.363  1.00  0.00      A    H  
ATOM   3769  HB  ILE A 288     161.847 192.779 168.794  1.00  0.00      A    H  
ATOM   3770 1HG2 ILE A 288     163.881 192.534 169.824  1.00  0.00      A    H  
ATOM   3771 2HG2 ILE A 288     164.004 193.551 168.351  1.00  0.00      A    H  
ATOM   3772 3HG2 ILE A 288     164.120 194.319 169.967  1.00  0.00      A    H  
ATOM   3773 1HG1 ILE A 288     161.701 192.431 171.106  1.00  0.00      A    H  
ATOM   3774 2HG1 ILE A 288     160.435 193.386 170.725  1.00  0.00      A    H  
ATOM   3775  HD1 ILE A 288     163.069 194.098 172.313  1.00  0.00      A    H  
ATOM   3776  HD2 ILE A 288     161.969 195.406 171.849  1.00  0.00      A    H  
ATOM   3777  HD3 ILE A 288     161.387 194.183 173.001  1.00  0.00      A    H  
ATOM   3778  N   TRP A 289     161.962 194.422 166.298  1.00  0.00      A    N  
ATOM   3779  CA  TRP A 289     162.750 194.426 165.097  1.00  0.00      A    C  
ATOM   3780  C   TRP A 289     162.935 195.809 164.461  1.00  0.00      A    C  
ATOM   3781  O   TRP A 289     163.996 196.064 163.906  1.00  0.00      A    O  
ATOM   3782  CB  TRP A 289     162.239 193.418 163.993  1.00  0.00      A    C  
ATOM   3783  CG  TRP A 289     161.794 192.033 164.538  1.00  0.00      A    C  
ATOM   3784  CD1 TRP A 289     160.675 191.362 164.263  1.00  0.00      A    C  
ATOM   3785  NE1 TRP A 289     160.785 190.044 164.801  1.00  0.00      A    N  
ATOM   3786  CE2 TRP A 289     162.052 189.879 165.285  1.00  0.00      A    C  
ATOM   3787  CD2 TRP A 289     162.721 191.177 165.196  1.00  0.00      A    C  
ATOM   3788  CE3 TRP A 289     164.002 191.291 165.658  1.00  0.00      A    C  
ATOM   3789  CZ3 TRP A 289     164.639 190.144 166.145  1.00  0.00      A    C  
ATOM   3790  CZ2 TRP A 289     162.706 188.760 165.809  1.00  0.00      A    C  
ATOM   3791  CH2 TRP A 289     163.954 188.953 166.331  1.00  0.00      A    C  
ATOM   3792  HN  TRP A 289     161.140 193.866 166.395  1.00  0.00      A    H  
ATOM   3793  HA  TRP A 289     163.763 194.123 165.318  1.00  0.00      A    H  
ATOM   3794  HB1 TRP A 289     162.986 193.305 163.178  1.00  0.00      A    H  
ATOM   3795  HB2 TRP A 289     161.275 193.767 163.565  1.00  0.00      A    H  
ATOM   3796  HD1 TRP A 289     159.795 191.779 163.796  1.00  0.00      A    H  
ATOM   3797  HE1 TRP A 289     160.138 189.349 164.576  1.00  0.00      A    H  
ATOM   3798  HE3 TRP A 289     164.500 192.250 165.651  1.00  0.00      A    H  
ATOM   3799  HZ3 TRP A 289     165.629 190.215 166.570  1.00  0.00      A    H  
ATOM   3800  HZ2 TRP A 289     162.169 187.823 165.793  1.00  0.00      A    H  
ATOM   3801  HH2 TRP A 289     164.529 188.129 166.727  1.00  0.00      A    H  
ATOM   3802  N   THR A 290     162.014 196.785 164.551  1.00  0.00      A    N  
ATOM   3803  CA  THR A 290     161.974 198.005 163.781  1.00  0.00      A    C  
ATOM   3804  C   THR A 290     162.809 199.039 164.499  1.00  0.00      A    C  
ATOM   3805  O   THR A 290     162.883 200.235 164.127  1.00  0.00      A    O  
ATOM   3806  CB  THR A 290     160.494 198.521 163.801  1.00  0.00      A    C  
ATOM   3807  OG1 THR A 290     160.054 198.537 165.195  1.00  0.00      A    O  
ATOM   3808  CG2 THR A 290     159.632 197.645 162.887  1.00  0.00      A    C  
ATOM   3809  HN  THR A 290     161.189 196.668 165.098  1.00  0.00      A    H  
ATOM   3810  HA  THR A 290     162.299 197.786 162.775  1.00  0.00      A    H  
ATOM   3811  HB  THR A 290     160.461 199.568 163.433  1.00  0.00      A    H  
ATOM   3812  HG1 THR A 290     159.431 199.227 165.433  1.00  0.00      A    H  
ATOM   3813 1HG2 THR A 290     159.636 196.625 163.326  1.00  0.00      A    H  
ATOM   3814 2HG2 THR A 290     158.583 198.001 162.805  1.00  0.00      A    H  
ATOM   3815 3HG2 THR A 290     160.009 197.524 161.849  1.00  0.00      A    H  
ATOM   3816  N   ARG A 291     163.556 198.716 165.553  1.00  0.00      A    N  
ATOM   3817  CA  ARG A 291     164.097 199.613 166.492  1.00  0.00      A    C  
ATOM   3818  C   ARG A 291     165.562 199.311 166.697  1.00  0.00      A    C  
ATOM   3819  O   ARG A 291     166.021 198.140 166.465  1.00  0.00      A    O  
ATOM   3820  CB  ARG A 291     163.405 199.414 167.884  1.00  0.00      A    C  
ATOM   3821  CG  ARG A 291     161.882 199.569 167.929  1.00  0.00      A    C  
ATOM   3822  CD  ARG A 291     161.241 199.183 169.254  1.00  0.00      A    C  
ATOM   3823  NE  ARG A 291     161.307 200.438 170.132  1.00  0.00      A    N  
ATOM   3824  CZ  ARG A 291     161.375 200.430 171.443  1.00  0.00      A    C  
ATOM   3825  NH1 ARG A 291     161.083 199.326 172.211  1.00  0.00      A    N  
ATOM   3826  NH2 ARG A 291     161.465 201.536 172.179  1.00  0.00      A    N1+
ATOM   3827  HN  ARG A 291     163.494 197.736 165.730  1.00  0.00      A    H  
ATOM   3828  HA  ARG A 291     164.012 200.632 166.145  1.00  0.00      A    H  
ATOM   3829  HB1 ARG A 291     163.792 200.113 168.657  1.00  0.00      A    H  
ATOM   3830  HB2 ARG A 291     163.573 198.379 168.253  1.00  0.00      A    H  
ATOM   3831  HG1 ARG A 291     161.506 198.916 167.113  1.00  0.00      A    H  
ATOM   3832  HG2 ARG A 291     161.476 200.573 167.679  1.00  0.00      A    H  
ATOM   3833  HD1 ARG A 291     161.627 198.242 169.700  1.00  0.00      A    H  
ATOM   3834  HD2 ARG A 291     160.163 199.068 169.013  1.00  0.00      A    H  
ATOM   3835  HE  ARG A 291     161.709 201.230 169.673  1.00  0.00      A    H  
ATOM   3836 1HH1 ARG A 291     160.613 198.609 171.696  1.00  0.00      A    H  
ATOM   3837 2HH1 ARG A 291     160.919 199.540 173.174  1.00  0.00      A    H  
ATOM   3838 1HH2 ARG A 291     161.819 202.379 171.772  1.00  0.00      A    H  
ATOM   3839 2HH2 ARG A 291     161.332 201.587 173.169  1.00  0.00      A    H  
ATOM   3840  N   ASN A 292     166.381 200.291 167.119  1.00  0.00      A    N  
ATOM   3841  CA  ASN A 292     167.767 200.071 167.289  1.00  0.00      A    C  
ATOM   3842  C   ASN A 292     168.084 199.867 168.778  1.00  0.00      A    C  
ATOM   3843  O   ASN A 292     167.345 200.378 169.609  1.00  0.00      A    O  
ATOM   3844  CB  ASN A 292     168.627 201.347 166.899  1.00  0.00      A    C  
ATOM   3845  CG  ASN A 292     168.657 201.422 165.373  1.00  0.00      A    C  
ATOM   3846  OD1 ASN A 292     169.411 200.725 164.645  1.00  0.00      A    O  
ATOM   3847  ND2 ASN A 292     167.874 202.318 164.746  1.00  0.00      A    N  
ATOM   3848  HN  ASN A 292     166.126 201.197 167.449  1.00  0.00      A    H  
ATOM   3849  HA  ASN A 292     168.024 199.179 166.738  1.00  0.00      A    H  
ATOM   3850  HB1 ASN A 292     169.663 201.166 167.257  1.00  0.00      A    H  
ATOM   3851  HB2 ASN A 292     168.141 202.229 167.368  1.00  0.00      A    H  
ATOM   3852 1HD2 ASN A 292     167.275 202.965 165.219  1.00  0.00      A    H  
ATOM   3853 2HD2 ASN A 292     167.851 202.413 163.751  1.00  0.00      A    H  
ATOM   3854  N   PRO A 293     169.146 199.062 169.102  1.00  0.00      A    N  
ATOM   3855  CA  PRO A 293     169.172 198.309 170.410  1.00  0.00      A    C  
ATOM   3856  C   PRO A 293     169.437 199.250 171.592  1.00  0.00      A    C  
ATOM   3857  O   PRO A 293     169.261 198.719 172.679  1.00  0.00      A    O  
ATOM   3858  CD  PRO A 293     170.221 198.614 168.317  1.00  0.00      A    C  
ATOM   3859  CB  PRO A 293     170.398 197.321 170.224  1.00  0.00      A    C  
ATOM   3860  CG  PRO A 293     170.425 197.169 168.750  1.00  0.00      A    C  
ATOM   3861  HD1 PRO A 293     169.981 198.615 167.232  1.00  0.00      A    H  
ATOM   3862  HD2 PRO A 293     171.094 199.284 168.472  1.00  0.00      A    H  
ATOM   3863  HA  PRO A 293     168.232 197.833 170.647  1.00  0.00      A    H  
ATOM   3864  HB1 PRO A 293     170.161 196.345 170.699  1.00  0.00      A    H  
ATOM   3865  HB2 PRO A 293     171.286 197.745 170.739  1.00  0.00      A    H  
ATOM   3866  HG1 PRO A 293     169.535 196.568 168.465  1.00  0.00      A    H  
ATOM   3867  HG2 PRO A 293     171.367 196.647 168.480  1.00  0.00      A    H  
ATOM   3868  N   ASP A 294     169.906 200.485 171.364  1.00  0.00      A    N  
ATOM   3869  CA  ASP A 294     170.124 201.575 172.365  1.00  0.00      A    C  
ATOM   3870  C   ASP A 294     168.829 202.237 172.734  1.00  0.00      A    C  
ATOM   3871  O   ASP A 294     168.606 202.772 173.859  1.00  0.00      A    O  
ATOM   3872  CB  ASP A 294     171.125 202.583 171.708  1.00  0.00      A    C  
ATOM   3873  CG  ASP A 294     170.566 203.232 170.448  1.00  0.00      A    C  
ATOM   3874  OD1 ASP A 294     170.061 202.545 169.570  1.00  0.00      A    O  
ATOM   3875  OD2 ASP A 294     170.575 204.501 170.395  1.00  0.00      A    O1-
ATOM   3876  HN  ASP A 294     169.927 200.818 170.425  1.00  0.00      A    H  
ATOM   3877  HA  ASP A 294     170.608 201.153 173.234  1.00  0.00      A    H  
ATOM   3878  HB1 ASP A 294     172.053 202.032 171.444  1.00  0.00      A    H  
ATOM   3879  HB2 ASP A 294     171.385 203.444 172.360  1.00  0.00      A    H  
ATOM   3880  N   ASP A 295     167.824 202.068 171.911  1.00  0.00      A    N  
ATOM   3881  CA  ASP A 295     166.480 202.651 172.159  1.00  0.00      A    C  
ATOM   3882  C   ASP A 295     165.677 201.705 173.060  1.00  0.00      A    C  
ATOM   3883  O   ASP A 295     164.690 202.036 173.657  1.00  0.00      A    O  
ATOM   3884  CB  ASP A 295     165.646 202.827 170.898  1.00  0.00      A    C  
ATOM   3885  CG  ASP A 295     166.271 203.894 170.145  1.00  0.00      A    C  
ATOM   3886  OD1 ASP A 295     166.311 205.071 170.649  1.00  0.00      A    O  
ATOM   3887  OD2 ASP A 295     166.796 203.593 168.988  1.00  0.00      A    O1-
ATOM   3888  HN  ASP A 295     167.947 201.721 170.984  1.00  0.00      A    H  
ATOM   3889  HA  ASP A 295     166.418 203.625 172.621  1.00  0.00      A    H  
ATOM   3890  HB1 ASP A 295     164.572 203.065 171.051  1.00  0.00      A    H  
ATOM   3891  HB2 ASP A 295     165.555 201.862 170.355  1.00  0.00      A    H  
ATOM   3892  N   ILE A 296     166.114 200.403 173.134  1.00  0.00      A    N  
ATOM   3893  CA  ILE A 296     165.377 199.393 173.856  1.00  0.00      A    C  
ATOM   3894  C   ILE A 296     165.762 199.274 175.290  1.00  0.00      A    C  
ATOM   3895  O   ILE A 296     166.961 199.342 175.568  1.00  0.00      A    O  
ATOM   3896  CB  ILE A 296     165.354 198.036 173.128  1.00  0.00      A    C  
ATOM   3897  CG2 ILE A 296     164.223 197.130 173.755  1.00  0.00      A    C  
ATOM   3898  CG1 ILE A 296     165.130 198.226 171.583  1.00  0.00      A    C  
ATOM   3899  CD  ILE A 296     165.217 196.943 170.788  1.00  0.00      A    C  
ATOM   3900  HN  ILE A 296     167.003 200.156 172.757  1.00  0.00      A    H  
ATOM   3901  HA  ILE A 296     164.314 199.583 173.840  1.00  0.00      A    H  
ATOM   3902  HB  ILE A 296     166.372 197.628 173.308  1.00  0.00      A    H  
ATOM   3903 1HG2 ILE A 296     164.537 196.950 174.806  1.00  0.00      A    H  
ATOM   3904 2HG2 ILE A 296     163.241 197.638 173.645  1.00  0.00      A    H  
ATOM   3905 3HG2 ILE A 296     164.141 196.170 173.202  1.00  0.00      A    H  
ATOM   3906 1HG1 ILE A 296     165.999 198.847 171.275  1.00  0.00      A    H  
ATOM   3907 2HG1 ILE A 296     164.087 198.551 171.382  1.00  0.00      A    H  
ATOM   3908  HD1 ILE A 296     166.079 196.311 171.092  1.00  0.00      A    H  
ATOM   3909  HD2 ILE A 296     164.327 196.347 171.082  1.00  0.00      A    H  
ATOM   3910  HD3 ILE A 296     165.392 197.223 169.727  1.00  0.00      A    H  
ATOM   3911  N   THR A 297     164.769 199.067 176.236  1.00  0.00      A    N  
ATOM   3912  CA  THR A 297     164.906 199.059 177.629  1.00  0.00      A    C  
ATOM   3913  C   THR A 297     164.917 197.575 178.211  1.00  0.00      A    C  
ATOM   3914  O   THR A 297     164.508 196.672 177.467  1.00  0.00      A    O  
ATOM   3915  CB  THR A 297     163.888 199.902 178.340  1.00  0.00      A    C  
ATOM   3916  OG1 THR A 297     162.644 199.524 178.023  1.00  0.00      A    O  
ATOM   3917  CG2 THR A 297     164.083 201.308 177.978  1.00  0.00      A    C  
ATOM   3918  HN  THR A 297     163.844 199.148 175.875  1.00  0.00      A    H  
ATOM   3919  HA  THR A 297     165.863 199.500 177.867  1.00  0.00      A    H  
ATOM   3920  HB  THR A 297     163.969 199.717 179.433  1.00  0.00      A    H  
ATOM   3921  HG1 THR A 297     162.618 199.827 177.112  1.00  0.00      A    H  
ATOM   3922 1HG2 THR A 297     165.067 201.784 178.178  1.00  0.00      A    H  
ATOM   3923 2HG2 THR A 297     163.977 201.556 176.900  1.00  0.00      A    H  
ATOM   3924 3HG2 THR A 297     163.287 201.942 178.425  1.00  0.00      A    H  
ATOM   3925  N   GLN A 298     165.296 197.428 179.540  1.00  0.00      A    N  
ATOM   3926  CA  GLN A 298     165.131 196.111 180.254  1.00  0.00      A    C  
ATOM   3927  C   GLN A 298     163.730 195.612 180.365  1.00  0.00      A    C  
ATOM   3928  O   GLN A 298     163.406 194.444 180.129  1.00  0.00      A    O  
ATOM   3929  CB  GLN A 298     165.638 196.221 181.656  1.00  0.00      A    C  
ATOM   3930  CG  GLN A 298     165.796 194.782 182.351  1.00  0.00      A    C  
ATOM   3931  CD  GLN A 298     166.438 194.955 183.726  1.00  0.00      A    C  
ATOM   3932  OE1 GLN A 298     166.071 195.638 184.641  1.00  0.00      A    O  
ATOM   3933  NE2 GLN A 298     167.642 194.367 183.765  1.00  0.00      A    N  
ATOM   3934  HN  GLN A 298     165.621 198.150 180.147  1.00  0.00      A    H  
ATOM   3935  HA  GLN A 298     165.668 195.356 179.699  1.00  0.00      A    H  
ATOM   3936  HB1 GLN A 298     165.116 197.014 182.232  1.00  0.00      A    H  
ATOM   3937  HB2 GLN A 298     166.709 196.517 181.645  1.00  0.00      A    H  
ATOM   3938  HG1 GLN A 298     166.264 194.053 181.654  1.00  0.00      A    H  
ATOM   3939  HG2 GLN A 298     164.773 194.384 182.525  1.00  0.00      A    H  
ATOM   3940 1HE2 GLN A 298     167.915 193.719 183.053  1.00  0.00      A    H  
ATOM   3941 2HE2 GLN A 298     168.240 194.480 184.558  1.00  0.00      A    H  
ATOM   3942  N   GLU A 299     162.760 196.560 180.589  1.00  0.00      A    N  
ATOM   3943  CA  GLU A 299     161.315 196.299 180.477  1.00  0.00      A    C  
ATOM   3944  C   GLU A 299     160.788 195.785 179.119  1.00  0.00      A    C  
ATOM   3945  O   GLU A 299     160.339 194.702 178.996  1.00  0.00      A    O  
ATOM   3946  CB  GLU A 299     160.511 197.579 180.870  1.00  0.00      A    C  
ATOM   3947  CG  GLU A 299     158.956 197.544 180.672  1.00  0.00      A    C  
ATOM   3948  CD  GLU A 299     158.231 198.828 180.695  1.00  0.00      A    C  
ATOM   3949  OE1 GLU A 299     158.321 199.729 179.809  1.00  0.00      A    O  
ATOM   3950  OE2 GLU A 299     157.476 199.047 181.751  1.00  0.00      A    O1-
ATOM   3951  HN  GLU A 299     163.072 197.506 180.540  1.00  0.00      A    H  
ATOM   3952  HA  GLU A 299     161.106 195.469 181.136  1.00  0.00      A    H  
ATOM   3953  HB1 GLU A 299     160.985 198.381 180.265  1.00  0.00      A    H  
ATOM   3954  HB2 GLU A 299     160.736 197.775 181.940  1.00  0.00      A    H  
ATOM   3955  HG1 GLU A 299     158.578 196.919 181.509  1.00  0.00      A    H  
ATOM   3956  HG2 GLU A 299     158.647 197.067 179.718  1.00  0.00      A    H  
ATOM   3957  N   GLU A 300     161.131 196.522 178.100  1.00  0.00      A    N  
ATOM   3958  CA  GLU A 300     160.725 196.209 176.753  1.00  0.00      A    C  
ATOM   3959  C   GLU A 300     161.246 194.886 176.205  1.00  0.00      A    C  
ATOM   3960  O   GLU A 300     160.483 194.192 175.572  1.00  0.00      A    O  
ATOM   3961  CB  GLU A 300     161.171 197.306 175.885  1.00  0.00      A    C  
ATOM   3962  CG  GLU A 300     160.298 198.597 176.145  1.00  0.00      A    C  
ATOM   3963  CD  GLU A 300     160.798 199.796 175.403  1.00  0.00      A    C  
ATOM   3964  OE1 GLU A 300     160.041 200.468 174.577  1.00  0.00      A    O  
ATOM   3965  OE2 GLU A 300     162.074 199.948 175.489  1.00  0.00      A    O1-
ATOM   3966  HN  GLU A 300     161.754 197.283 178.265  1.00  0.00      A    H  
ATOM   3967  HA  GLU A 300     159.662 196.269 176.569  1.00  0.00      A    H  
ATOM   3968  HB1 GLU A 300     161.046 197.014 174.820  1.00  0.00      A    H  
ATOM   3969  HB2 GLU A 300     162.222 197.653 175.975  1.00  0.00      A    H  
ATOM   3970  HG1 GLU A 300     160.178 198.874 177.214  1.00  0.00      A    H  
ATOM   3971  HG2 GLU A 300     159.259 198.423 175.790  1.00  0.00      A    H  
ATOM   3972  N   TYR A 301     162.491 194.515 176.524  1.00  0.00      A    N  
ATOM   3973  CA  TYR A 301     163.039 193.207 176.220  1.00  0.00      A    C  
ATOM   3974  C   TYR A 301     162.416 192.152 177.068  1.00  0.00      A    C  
ATOM   3975  O   TYR A 301     162.266 191.053 176.558  1.00  0.00      A    O  
ATOM   3976  CB  TYR A 301     164.569 193.092 176.403  1.00  0.00      A    C  
ATOM   3977  CG  TYR A 301     165.253 193.810 175.354  1.00  0.00      A    C  
ATOM   3978  CD1 TYR A 301     165.159 193.426 174.053  1.00  0.00      A    C  
ATOM   3979  CE1 TYR A 301     166.035 194.072 173.117  1.00  0.00      A    C  
ATOM   3980  CZ  TYR A 301     166.911 195.027 173.385  1.00  0.00      A    C  
ATOM   3981  OH  TYR A 301     167.872 195.458 172.413  1.00  0.00      A    O  
ATOM   3982  CD2 TYR A 301     166.175 194.819 175.714  1.00  0.00      A    C  
ATOM   3983  CE2 TYR A 301     166.948 195.470 174.744  1.00  0.00      A    C  
ATOM   3984  HN  TYR A 301     163.188 195.118 176.904  1.00  0.00      A    H  
ATOM   3985  HA  TYR A 301     162.829 192.922 175.200  1.00  0.00      A    H  
ATOM   3986  HB1 TYR A 301     164.890 192.029 176.425  1.00  0.00      A    H  
ATOM   3987  HB2 TYR A 301     164.653 193.621 177.377  1.00  0.00      A    H  
ATOM   3988  HD1 TYR A 301     164.643 192.552 173.686  1.00  0.00      A    H  
ATOM   3989  HE1 TYR A 301     165.894 193.810 172.079  1.00  0.00      A    H  
ATOM   3990  HH  TYR A 301     168.544 195.990 172.846  1.00  0.00      A    H  
ATOM   3991  HD2 TYR A 301     166.328 195.099 176.746  1.00  0.00      A    H  
ATOM   3992  HE2 TYR A 301     167.796 196.068 175.042  1.00  0.00      A    H  
ATOM   3993  N   GLY A 302     162.011 192.407 178.354  1.00  0.00      A    N  
ATOM   3994  CA  GLY A 302     161.487 191.424 179.305  1.00  0.00      A    C  
ATOM   3995  C   GLY A 302     160.038 191.065 178.941  1.00  0.00      A    C  
ATOM   3996  O   GLY A 302     159.555 189.984 179.238  1.00  0.00      A    O  
ATOM   3997  HN  GLY A 302     162.203 193.287 178.781  1.00  0.00      A    H  
ATOM   3998  HA1 GLY A 302     161.515 192.006 180.214  1.00  0.00      A    H  
ATOM   3999  HA2 GLY A 302     162.146 190.573 179.394  1.00  0.00      A    H  
ATOM   4000  N   GLU A 303     159.341 191.946 178.195  1.00  0.00      A    N  
ATOM   4001  CA  GLU A 303     158.018 191.815 177.620  1.00  0.00      A    C  
ATOM   4002  C   GLU A 303     157.980 190.791 176.456  1.00  0.00      A    C  
ATOM   4003  O   GLU A 303     157.073 189.921 176.351  1.00  0.00      A    O  
ATOM   4004  CB  GLU A 303     157.417 193.198 177.178  1.00  0.00      A    C  
ATOM   4005  CG  GLU A 303     155.912 193.140 177.003  1.00  0.00      A    C  
ATOM   4006  CD  GLU A 303     155.318 194.490 176.778  1.00  0.00      A    C  
ATOM   4007  OE1 GLU A 303     155.135 195.220 177.810  1.00  0.00      A    O  
ATOM   4008  OE2 GLU A 303     154.997 194.940 175.583  1.00  0.00      A    O1-
ATOM   4009  HN  GLU A 303     159.940 192.701 177.937  1.00  0.00      A    H  
ATOM   4010  HA  GLU A 303     157.406 191.431 178.422  1.00  0.00      A    H  
ATOM   4011  HB1 GLU A 303     157.901 193.615 176.269  1.00  0.00      A    H  
ATOM   4012  HB2 GLU A 303     157.651 193.839 178.055  1.00  0.00      A    H  
ATOM   4013  HG1 GLU A 303     155.324 192.681 177.827  1.00  0.00      A    H  
ATOM   4014  HG2 GLU A 303     155.629 192.519 176.126  1.00  0.00      A    H  
ATOM   4015  N   PHE A 304     159.042 190.837 175.552  1.00  0.00      A    N  
ATOM   4016  CA  PHE A 304     159.178 189.814 174.517  1.00  0.00      A    C  
ATOM   4017  C   PHE A 304     159.545 188.408 175.092  1.00  0.00      A    C  
ATOM   4018  O   PHE A 304     158.953 187.424 174.677  1.00  0.00      A    O  
ATOM   4019  CB  PHE A 304     160.330 190.169 173.531  1.00  0.00      A    C  
ATOM   4020  CG  PHE A 304     160.417 189.326 172.258  1.00  0.00      A    C  
ATOM   4021  CD1 PHE A 304     160.041 190.033 171.110  1.00  0.00      A    C  
ATOM   4022  CE1 PHE A 304     160.179 189.399 169.905  1.00  0.00      A    C  
ATOM   4023  CZ  PHE A 304     160.731 188.134 169.801  1.00  0.00      A    C  
ATOM   4024  CD2 PHE A 304     160.894 188.025 172.162  1.00  0.00      A    C  
ATOM   4025  CE2 PHE A 304     161.022 187.415 170.958  1.00  0.00      A    C  
ATOM   4026  HN  PHE A 304     159.792 191.490 175.621  1.00  0.00      A    H  
ATOM   4027  HA  PHE A 304     158.223 189.617 174.051  1.00  0.00      A    H  
ATOM   4028  HB1 PHE A 304     161.349 190.079 173.964  1.00  0.00      A    H  
ATOM   4029  HB2 PHE A 304     160.197 191.230 173.230  1.00  0.00      A    H  
ATOM   4030  HD1 PHE A 304     159.553 190.993 171.195  1.00  0.00      A    H  
ATOM   4031  HE1 PHE A 304     159.741 189.939 169.079  1.00  0.00      A    H  
ATOM   4032  HZ  PHE A 304     160.824 187.729 168.804  1.00  0.00      A    H  
ATOM   4033  HD2 PHE A 304     161.409 187.554 172.986  1.00  0.00      A    H  
ATOM   4034  HE2 PHE A 304     161.364 186.405 170.792  1.00  0.00      A    H  
ATOM   4035  N   TYR A 305     160.448 188.323 176.110  1.00  0.00      A    N  
ATOM   4036  CA  TYR A 305     160.830 187.169 176.788  1.00  0.00      A    C  
ATOM   4037  C   TYR A 305     159.608 186.542 177.499  1.00  0.00      A    C  
ATOM   4038  O   TYR A 305     159.476 185.339 177.597  1.00  0.00      A    O  
ATOM   4039  CB  TYR A 305     161.862 187.639 177.902  1.00  0.00      A    C  
ATOM   4040  CG  TYR A 305     162.508 186.385 178.405  1.00  0.00      A    C  
ATOM   4041  CD1 TYR A 305     163.460 185.725 177.579  1.00  0.00      A    C  
ATOM   4042  CE1 TYR A 305     163.979 184.424 177.878  1.00  0.00      A    C  
ATOM   4043  CZ  TYR A 305     163.687 183.869 179.140  1.00  0.00      A    C  
ATOM   4044  OH  TYR A 305     164.235 182.635 179.582  1.00  0.00      A    O  
ATOM   4045  CD2 TYR A 305     162.198 185.787 179.611  1.00  0.00      A    C  
ATOM   4046  CE2 TYR A 305     162.833 184.558 180.012  1.00  0.00      A    C  
ATOM   4047  HN  TYR A 305     160.817 189.190 176.437  1.00  0.00      A    H  
ATOM   4048  HA  TYR A 305     161.283 186.431 176.143  1.00  0.00      A    H  
ATOM   4049  HB1 TYR A 305     161.323 187.994 178.806  1.00  0.00      A    H  
ATOM   4050  HB2 TYR A 305     162.635 188.359 177.559  1.00  0.00      A    H  
ATOM   4051  HD1 TYR A 305     163.754 186.158 176.634  1.00  0.00      A    H  
ATOM   4052  HE1 TYR A 305     164.674 183.961 177.194  1.00  0.00      A    H  
ATOM   4053  HH  TYR A 305     164.199 182.507 180.532  1.00  0.00      A    H  
ATOM   4054  HD2 TYR A 305     161.441 186.191 180.268  1.00  0.00      A    H  
ATOM   4055  HE2 TYR A 305     162.439 184.086 180.900  1.00  0.00      A    H  
ATOM   4056  N   LYS A 306     158.710 187.342 178.069  1.00  0.00      A    N  
ATOM   4057  CA  LYS A 306     157.497 186.942 178.791  1.00  0.00      A    C  
ATOM   4058  C   LYS A 306     156.444 186.138 177.964  1.00  0.00      A    C  
ATOM   4059  O   LYS A 306     155.950 185.051 178.336  1.00  0.00      A    O  
ATOM   4060  CB  LYS A 306     156.798 188.181 179.497  1.00  0.00      A    C  
ATOM   4061  CG  LYS A 306     155.619 187.869 180.373  1.00  0.00      A    C  
ATOM   4062  CD  LYS A 306     154.922 189.223 180.725  1.00  0.00      A    C  
ATOM   4063  CE  LYS A 306     153.580 189.024 181.456  1.00  0.00      A    C  
ATOM   4064  NZ  LYS A 306     153.713 188.123 182.618  1.00  0.00      A    N1+
ATOM   4065  HN  LYS A 306     158.989 188.298 178.025  1.00  0.00      A    H  
ATOM   4066  HA  LYS A 306     157.710 186.202 179.548  1.00  0.00      A    H  
ATOM   4067  HB1 LYS A 306     156.456 188.880 178.703  1.00  0.00      A    H  
ATOM   4068  HB2 LYS A 306     157.564 188.709 180.105  1.00  0.00      A    H  
ATOM   4069  HG1 LYS A 306     155.835 187.214 181.245  1.00  0.00      A    H  
ATOM   4070  HG2 LYS A 306     154.854 187.296 179.807  1.00  0.00      A    H  
ATOM   4071  HD1 LYS A 306     154.690 189.849 179.838  1.00  0.00      A    H  
ATOM   4072  HD2 LYS A 306     155.519 189.912 181.359  1.00  0.00      A    H  
ATOM   4073  HE1 LYS A 306     152.909 188.609 180.673  1.00  0.00      A    H  
ATOM   4074  HE2 LYS A 306     153.177 189.962 181.894  1.00  0.00      A    H  
ATOM   4075  HZ1 LYS A 306     152.911 188.220 183.274  1.00  0.00      A    H  
ATOM   4076  HZ2 LYS A 306     153.714 187.176 182.188  1.00  0.00      A    H  
ATOM   4077  HZ3 LYS A 306     154.532 188.375 183.208  1.00  0.00      A    H  
ATOM   4078  N   SER A 307     156.144 186.636 176.726  1.00  0.00      A    N  
ATOM   4079  CA  SER A 307     155.444 185.853 175.678  1.00  0.00      A    C  
ATOM   4080  C   SER A 307     156.138 184.700 174.983  1.00  0.00      A    C  
ATOM   4081  O   SER A 307     155.528 183.669 174.652  1.00  0.00      A    O  
ATOM   4082  CB  SER A 307     154.870 186.723 174.444  1.00  0.00      A    C  
ATOM   4083  OG  SER A 307     154.192 187.848 174.925  1.00  0.00      A    O  
ATOM   4084  HN  SER A 307     156.455 187.561 176.524  1.00  0.00      A    H  
ATOM   4085  HA  SER A 307     154.616 185.312 176.112  1.00  0.00      A    H  
ATOM   4086  HB1 SER A 307     154.339 186.013 173.775  1.00  0.00      A    H  
ATOM   4087  HB2 SER A 307     155.740 187.130 173.885  1.00  0.00      A    H  
ATOM   4088  HG1 SER A 307     153.758 188.127 174.116  1.00  0.00      A    H  
ATOM   4089  N   LEU A 308     157.504 184.798 174.907  1.00  0.00      A    N  
ATOM   4090  CA  LEU A 308     158.414 183.719 174.516  1.00  0.00      A    C  
ATOM   4091  C   LEU A 308     158.441 182.524 175.510  1.00  0.00      A    C  
ATOM   4092  O   LEU A 308     158.277 181.339 175.106  1.00  0.00      A    O  
ATOM   4093  CB  LEU A 308     159.838 184.194 174.398  1.00  0.00      A    C  
ATOM   4094  CG  LEU A 308     160.842 183.265 173.760  1.00  0.00      A    C  
ATOM   4095  CD1 LEU A 308     160.270 182.597 172.483  1.00  0.00      A    C  
ATOM   4096  CD2 LEU A 308     162.195 183.907 173.435  1.00  0.00      A    C  
ATOM   4097  HN  LEU A 308     158.057 185.618 175.036  1.00  0.00      A    H  
ATOM   4098  HA  LEU A 308     158.025 183.275 173.612  1.00  0.00      A    H  
ATOM   4099  HB1 LEU A 308     160.356 184.480 175.339  1.00  0.00      A    H  
ATOM   4100  HB2 LEU A 308     159.898 185.121 173.789  1.00  0.00      A    H  
ATOM   4101  HG  LEU A 308     161.038 182.411 174.442  1.00  0.00      A    H  
ATOM   4102 1HD1 LEU A 308     160.308 183.260 171.592  1.00  0.00      A    H  
ATOM   4103 2HD1 LEU A 308     160.906 181.715 172.252  1.00  0.00      A    H  
ATOM   4104 3HD1 LEU A 308     159.244 182.200 172.634  1.00  0.00      A    H  
ATOM   4105 1HD2 LEU A 308     162.117 184.610 172.578  1.00  0.00      A    H  
ATOM   4106 2HD2 LEU A 308     162.450 184.540 174.312  1.00  0.00      A    H  
ATOM   4107 3HD2 LEU A 308     162.916 183.109 173.156  1.00  0.00      A    H  
ATOM   4108  N   THR A 309     158.526 182.806 176.883  1.00  0.00      A    N  
ATOM   4109  CA  THR A 309     158.681 181.701 177.903  1.00  0.00      A    C  
ATOM   4110  C   THR A 309     157.391 181.439 178.612  1.00  0.00      A    C  
ATOM   4111  O   THR A 309     156.441 182.237 178.646  1.00  0.00      A    O  
ATOM   4112  CB  THR A 309     159.735 182.100 178.934  1.00  0.00      A    C  
ATOM   4113  OG1 THR A 309     159.518 183.383 179.491  1.00  0.00      A    O  
ATOM   4114  CG2 THR A 309     161.096 182.172 178.097  1.00  0.00      A    C  
ATOM   4115  HN  THR A 309     158.574 183.705 177.312  1.00  0.00      A    H  
ATOM   4116  HA  THR A 309     158.996 180.792 177.412  1.00  0.00      A    H  
ATOM   4117  HB  THR A 309     159.637 181.378 179.773  1.00  0.00      A    H  
ATOM   4118  HG1 THR A 309     159.635 184.016 178.779  1.00  0.00      A    H  
ATOM   4119 1HG2 THR A 309     161.951 182.325 178.791  1.00  0.00      A    H  
ATOM   4120 2HG2 THR A 309     161.116 181.199 177.561  1.00  0.00      A    H  
ATOM   4121 3HG2 THR A 309     161.120 182.995 177.352  1.00  0.00      A    H  
ATOM   4122  N   ASN A 310     157.334 180.250 179.229  1.00  0.00      A    N  
ATOM   4123  CA  ASN A 310     156.216 179.798 179.986  1.00  0.00      A    C  
ATOM   4124  C   ASN A 310     156.490 179.723 181.515  1.00  0.00      A    C  
ATOM   4125  O   ASN A 310     155.630 179.415 182.327  1.00  0.00      A    O  
ATOM   4126  CB  ASN A 310     155.769 178.478 179.338  1.00  0.00      A    C  
ATOM   4127  CG  ASN A 310     156.800 177.393 179.295  1.00  0.00      A    C  
ATOM   4128  OD1 ASN A 310     157.842 177.386 178.657  1.00  0.00      A    O  
ATOM   4129  ND2 ASN A 310     156.563 176.354 180.138  1.00  0.00      A    N  
ATOM   4130  HN  ASN A 310     158.199 179.757 179.272  1.00  0.00      A    H  
ATOM   4131  HA  ASN A 310     155.360 180.456 179.980  1.00  0.00      A    H  
ATOM   4132  HB1 ASN A 310     155.495 178.637 178.273  1.00  0.00      A    H  
ATOM   4133  HB2 ASN A 310     154.912 178.064 179.911  1.00  0.00      A    H  
ATOM   4134 1HD2 ASN A 310     155.852 176.444 180.835  1.00  0.00      A    H  
ATOM   4135 2HD2 ASN A 310     157.324 175.704 180.125  1.00  0.00      A    H  
ATOM   4136  N   ASP A 311     157.771 179.943 181.952  1.00  0.00      A    N  
ATOM   4137  CA  ASP A 311     158.066 180.193 183.293  1.00  0.00      A    C  
ATOM   4138  C   ASP A 311     158.110 181.699 183.547  1.00  0.00      A    C  
ATOM   4139  O   ASP A 311     158.181 182.504 182.647  1.00  0.00      A    O  
ATOM   4140  CB  ASP A 311     159.420 179.601 183.638  1.00  0.00      A    C  
ATOM   4141  CG  ASP A 311     159.657 179.676 185.076  1.00  0.00      A    C  
ATOM   4142  OD1 ASP A 311     158.704 179.620 185.901  1.00  0.00      A    O  
ATOM   4143  OD2 ASP A 311     160.894 179.615 185.496  1.00  0.00      A    O1-
ATOM   4144  HN  ASP A 311     158.635 179.927 181.454  1.00  0.00      A    H  
ATOM   4145  HA  ASP A 311     157.277 179.737 183.874  1.00  0.00      A    H  
ATOM   4146  HB1 ASP A 311     160.277 180.008 183.059  1.00  0.00      A    H  
ATOM   4147  HB2 ASP A 311     159.365 178.555 183.269  1.00  0.00      A    H  
ATOM   4148  N   TRP A 312     157.895 182.196 184.815  1.00  0.00      A    N  
ATOM   4149  CA  TRP A 312     157.850 183.611 185.179  1.00  0.00      A    C  
ATOM   4150  C   TRP A 312     159.215 184.387 185.322  1.00  0.00      A    C  
ATOM   4151  O   TRP A 312     159.214 185.590 185.550  1.00  0.00      A    O  
ATOM   4152  CB  TRP A 312     157.146 183.658 186.566  1.00  0.00      A    C  
ATOM   4153  CG  TRP A 312     155.998 182.809 186.609  1.00  0.00      A    C  
ATOM   4154  CD1 TRP A 312     155.855 181.611 187.232  1.00  0.00      A    C  
ATOM   4155  NE1 TRP A 312     154.595 181.151 187.115  1.00  0.00      A    N  
ATOM   4156  CE2 TRP A 312     153.881 182.009 186.326  1.00  0.00      A    C  
ATOM   4157  CD2 TRP A 312     154.713 183.086 185.927  1.00  0.00      A    C  
ATOM   4158  CE3 TRP A 312     154.285 184.109 185.102  1.00  0.00      A    C  
ATOM   4159  CZ3 TRP A 312     152.968 183.992 184.587  1.00  0.00      A    C  
ATOM   4160  CZ2 TRP A 312     152.550 181.941 185.917  1.00  0.00      A    C  
ATOM   4161  CH2 TRP A 312     152.153 182.935 184.965  1.00  0.00      A    C  
ATOM   4162  HN  TRP A 312     157.752 181.466 185.479  1.00  0.00      A    H  
ATOM   4163  HA  TRP A 312     157.236 184.202 184.517  1.00  0.00      A    H  
ATOM   4164  HB1 TRP A 312     156.743 184.689 186.666  1.00  0.00      A    H  
ATOM   4165  HB2 TRP A 312     157.828 183.485 187.426  1.00  0.00      A    H  
ATOM   4166  HD1 TRP A 312     156.647 181.043 187.697  1.00  0.00      A    H  
ATOM   4167  HE1 TRP A 312     154.207 180.388 187.584  1.00  0.00      A    H  
ATOM   4168  HE3 TRP A 312     154.871 184.919 184.692  1.00  0.00      A    H  
ATOM   4169  HZ3 TRP A 312     152.608 184.810 183.981  1.00  0.00      A    H  
ATOM   4170  HZ2 TRP A 312     151.848 181.158 186.159  1.00  0.00      A    H  
ATOM   4171  HH2 TRP A 312     151.163 182.985 184.536  1.00  0.00      A    H  
ATOM   4172  N   GLU A 313     160.374 183.658 185.352  1.00  0.00      A    N  
ATOM   4173  CA  GLU A 313     161.688 184.196 185.583  1.00  0.00      A    C  
ATOM   4174  C   GLU A 313     162.116 185.174 184.565  1.00  0.00      A    C  
ATOM   4175  O   GLU A 313     162.063 184.953 183.402  1.00  0.00      A    O  
ATOM   4176  CB  GLU A 313     162.654 183.086 185.733  1.00  0.00      A    C  
ATOM   4177  CG  GLU A 313     163.702 183.358 186.793  1.00  0.00      A    C  
ATOM   4178  CD  GLU A 313     164.894 182.436 186.673  1.00  0.00      A    C  
ATOM   4179  OE1 GLU A 313     164.758 181.182 186.892  1.00  0.00      A    O  
ATOM   4180  OE2 GLU A 313     165.958 182.919 186.226  1.00  0.00      A    O1-
ATOM   4181  HN  GLU A 313     160.347 182.686 185.136  1.00  0.00      A    H  
ATOM   4182  HA  GLU A 313     161.647 184.708 186.533  1.00  0.00      A    H  
ATOM   4183  HB1 GLU A 313     163.076 182.949 184.714  1.00  0.00      A    H  
ATOM   4184  HB2 GLU A 313     162.256 182.078 185.979  1.00  0.00      A    H  
ATOM   4185  HG1 GLU A 313     163.272 183.214 187.807  1.00  0.00      A    H  
ATOM   4186  HG2 GLU A 313     164.117 184.387 186.735  1.00  0.00      A    H  
ATOM   4187  N   ASP A 314     162.644 186.364 184.989  1.00  0.00      A    N  
ATOM   4188  CA  ASP A 314     163.167 187.341 184.081  1.00  0.00      A    C  
ATOM   4189  C   ASP A 314     164.665 186.915 183.627  1.00  0.00      A    C  
ATOM   4190  O   ASP A 314     165.403 186.273 184.360  1.00  0.00      A    O  
ATOM   4191  CB  ASP A 314     163.109 188.772 184.575  1.00  0.00      A    C  
ATOM   4192  CG  ASP A 314     163.594 189.093 185.978  1.00  0.00      A    C  
ATOM   4193  OD1 ASP A 314     163.033 188.554 187.006  1.00  0.00      A    O  
ATOM   4194  OD2 ASP A 314     164.633 189.741 186.115  1.00  0.00      A    O1-
ATOM   4195  HN  ASP A 314     162.604 186.484 185.978  1.00  0.00      A    H  
ATOM   4196  HB1 ASP A 314     162.011 188.827 184.733  1.00  0.00      A    H  
ATOM   4197  HB2 ASP A 314     163.405 189.535 183.823  1.00  0.00      A    H  
ATOM   4198  HA  ASP A 314     162.547 187.296 183.186  1.00  0.00           H  
ATOM   4199  N   HIS A 315     164.838 187.157 182.326  1.00  0.00      A    N  
ATOM   4200  CA  HIS A 315     166.062 187.031 181.530  1.00  0.00      A    C  
ATOM   4201  C   HIS A 315     167.369 187.504 182.306  1.00  0.00      A    C  
ATOM   4202  O   HIS A 315     167.286 188.578 182.915  1.00  0.00      A    O  
ATOM   4203  CB  HIS A 315     166.040 187.745 180.150  1.00  0.00      A    C  
ATOM   4204  ND1 HIS A 315     164.938 190.037 180.180  1.00  0.00      A    N  
ATOM   4205  CG  HIS A 315     166.024 189.215 179.982  1.00  0.00      A    C  
ATOM   4206  CE1 HIS A 315     165.430 191.328 180.149  1.00  0.00      A    C  
ATOM   4207  NE2 HIS A 315     166.731 191.410 179.911  1.00  0.00      A    N  
ATOM   4208  CD2 HIS A 315     167.101 190.040 179.799  1.00  0.00      A    C  
ATOM   4209  H   HIS A 315     164.060 187.471 181.763  1.00  0.00           H  
ATOM   4210  HA  HIS A 315     166.191 185.968 181.326  1.00  0.00           H  
ATOM   4211  HB3 HIS A 315     165.233 187.320 179.553  1.00  0.00           H  
ATOM   4212  HB2 HIS A 315     166.842 187.335 179.536  1.00  0.00           H  
ATOM   4213  HD1 HIS A 315     164.019 189.638 180.309  1.00  0.00           H  
ATOM   4214  HE1 HIS A 315     164.765 192.163 180.312  1.00  0.00           H  
ATOM   4215  HD2 HIS A 315     168.075 189.620 179.599  1.00  0.00           H  
ATOM   4216  N   LEU A 316     168.476 186.799 182.194  1.00  0.00      A    N  
ATOM   4217  CA  LEU A 316     169.695 187.268 182.800  1.00  0.00      A    C  
ATOM   4218  C   LEU A 316     170.205 188.378 181.940  1.00  0.00      A    C  
ATOM   4219  O   LEU A 316     170.578 189.476 182.407  1.00  0.00      A    O  
ATOM   4220  CB  LEU A 316     170.691 186.096 182.852  1.00  0.00      A    C  
ATOM   4221  CG  LEU A 316     172.148 186.435 183.400  1.00  0.00      A    C  
ATOM   4222  CD1 LEU A 316     172.174 186.807 184.857  1.00  0.00      A    C  
ATOM   4223  CD2 LEU A 316     173.058 185.230 183.039  1.00  0.00      A    C  
ATOM   4224  H   LEU A 316     168.471 185.928 181.682  1.00  0.00           H  
ATOM   4225  HA  LEU A 316     169.496 187.635 183.807  1.00  0.00           H  
ATOM   4226  HB3 LEU A 316     170.775 185.651 181.860  1.00  0.00           H  
ATOM   4227  HB2 LEU A 316     170.263 185.287 183.444  1.00  0.00           H  
ATOM   4228  HG  LEU A 316     172.513 187.296 182.839  1.00  0.00           H  
ATOM   4229 1HD1 LEU A 316     173.199 187.024 185.159  1.00  0.00           H  
ATOM   4230 2HD1 LEU A 316     171.554 187.688 185.019  1.00  0.00           H  
ATOM   4231 3HD1 LEU A 316     171.789 185.978 185.451  1.00  0.00           H  
ATOM   4232 1HD2 LEU A 316     174.070 185.419 183.396  1.00  0.00           H  
ATOM   4233 2HD2 LEU A 316     172.669 184.327 183.510  1.00  0.00           H  
ATOM   4234 3HD2 LEU A 316     173.074 185.097 181.957  1.00  0.00           H  
ATOM   4235  N   ALA A 317     170.286 188.159 180.618  1.00  0.00      A    N  
ATOM   4236  CA  ALA A 317     171.000 188.910 179.617  1.00  0.00      A    C  
ATOM   4237  C   ALA A 317     170.211 188.871 178.261  1.00  0.00      A    C  
ATOM   4238  O   ALA A 317     169.472 187.895 178.079  1.00  0.00      A    O  
ATOM   4239  CB  ALA A 317     172.361 188.266 179.360  1.00  0.00      A    C  
ATOM   4240  H   ALA A 317     169.802 187.375 180.205  1.00  0.00           H  
ATOM   4241  HA  ALA A 317     171.130 189.941 179.945  1.00  0.00           H  
ATOM   4242  HB1 ALA A 317     172.897 188.838 178.602  1.00  0.00           H  
ATOM   4243  HB2 ALA A 317     172.939 188.257 180.284  1.00  0.00           H  
ATOM   4244  HB3 ALA A 317     172.219 187.243 179.010  1.00  0.00           H  
ATOM   4245  N   VAL A 318     170.378 189.899 177.348  1.00  0.00      A    N  
ATOM   4246  CA  VAL A 318     169.736 189.877 176.125  1.00  0.00      A    C  
ATOM   4247  C   VAL A 318     170.582 190.530 175.047  1.00  0.00      A    C  
ATOM   4248  O   VAL A 318     171.306 191.520 175.407  1.00  0.00      A    O  
ATOM   4249  CB  VAL A 318     168.439 190.662 176.300  1.00  0.00      A    C  
ATOM   4250  CG1 VAL A 318     168.691 192.118 176.771  1.00  0.00      A    C  
ATOM   4251  CG2 VAL A 318     167.748 190.758 174.969  1.00  0.00      A    C  
ATOM   4252  H   VAL A 318     170.977 190.681 177.572  1.00  0.00           H  
ATOM   4253  HA  VAL A 318     169.510 188.848 175.845  1.00  0.00           H  
ATOM   4254  HB  VAL A 318     167.793 190.151 177.014  1.00  0.00           H  
ATOM   4255 1HG1 VAL A 318     167.738 192.635 176.881  1.00  0.00           H  
ATOM   4256 2HG1 VAL A 318     169.210 192.106 177.730  1.00  0.00           H  
ATOM   4257 3HG1 VAL A 318     169.303 192.638 176.034  1.00  0.00           H  
ATOM   4258 1HG2 VAL A 318     166.819 191.317 175.081  1.00  0.00           H  
ATOM   4259 2HG2 VAL A 318     168.397 191.270 174.258  1.00  0.00           H  
ATOM   4260 3HG2 VAL A 318     167.526 189.756 174.601  1.00  0.00           H  
ATOM   4261  N   LYS A 319     170.555 190.156 173.786  1.00  0.00      A    N  
ATOM   4262  CA  LYS A 319     171.310 190.831 172.709  1.00  0.00      A    C  
ATOM   4263  C   LYS A 319     170.330 190.829 171.443  1.00  0.00      A    C  
ATOM   4264  O   LYS A 319     169.563 189.900 171.157  1.00  0.00      A    O  
ATOM   4265  CB  LYS A 319     172.752 190.227 172.435  1.00  0.00      A    C  
ATOM   4266  CG  LYS A 319     173.483 191.068 171.260  1.00  0.00      A    C  
ATOM   4267  CD  LYS A 319     174.975 190.605 171.133  1.00  0.00      A    C  
ATOM   4268  CE  LYS A 319     175.709 191.326 170.021  1.00  0.00      A    C  
ATOM   4269  NZ  LYS A 319     176.279 192.582 170.336  1.00  0.00      A    N1+
ATOM   4270  H   LYS A 319     169.994 189.364 173.506  1.00  0.00           H  
ATOM   4271  HA  LYS A 319     171.446 191.869 173.011  1.00  0.00           H  
ATOM   4272  HB3 LYS A 319     172.657 189.185 172.130  1.00  0.00           H  
ATOM   4273  HB2 LYS A 319     173.348 190.283 173.346  1.00  0.00           H  
ATOM   4274  HG3 LYS A 319     173.452 192.131 171.501  1.00  0.00           H  
ATOM   4275  HG2 LYS A 319     172.968 190.895 170.315  1.00  0.00           H  
ATOM   4276  HD3 LYS A 319     175.007 189.531 170.951  1.00  0.00           H  
ATOM   4277  HD2 LYS A 319     175.490 190.777 172.078  1.00  0.00           H  
ATOM   4278  HE3 LYS A 319     175.042 191.439 169.166  1.00  0.00           H  
ATOM   4279  HE2 LYS A 319     176.483 190.672 169.619  1.00  0.00           H  
ATOM   4280  HZ1 LYS A 319     176.737 192.959 169.519  1.00  0.00           H  
ATOM   4281  HZ2 LYS A 319     175.553 193.216 170.637  1.00  0.00           H  
ATOM   4282  HZ3 LYS A 319     176.955 192.469 171.078  1.00  0.00           H  
ATOM   4283  N   HIS A 320     170.330 191.966 170.654  1.00  0.00      A    N  
ATOM   4284  CA  HIS A 320     169.522 192.221 169.481  1.00  0.00      A    C  
ATOM   4285  C   HIS A 320     170.595 192.538 168.497  1.00  0.00      A    C  
ATOM   4286  O   HIS A 320     171.547 193.248 168.759  1.00  0.00      A    O  
ATOM   4287  CB  HIS A 320     168.638 193.497 169.591  1.00  0.00      A    C  
ATOM   4288  ND1 HIS A 320     166.843 194.955 168.486  1.00  0.00      A    N  
ATOM   4289  CG  HIS A 320     167.751 193.885 168.470  1.00  0.00      A    C  
ATOM   4290  CE1 HIS A 320     166.137 194.964 167.280  1.00  0.00      A    C  
ATOM   4291  NE2 HIS A 320     166.482 193.931 166.534  1.00  0.00      A    N  
ATOM   4292  CD2 HIS A 320     167.496 193.297 167.323  1.00  0.00      A    C  
ATOM   4293  H   HIS A 320     170.945 192.736 170.877  1.00  0.00           H  
ATOM   4294  HA  HIS A 320     168.942 191.346 169.186  1.00  0.00           H  
ATOM   4295  HB3 HIS A 320     169.272 194.345 169.851  1.00  0.00           H  
ATOM   4296  HB2 HIS A 320     168.048 193.441 170.506  1.00  0.00           H  
ATOM   4297  HD1 HIS A 320     166.791 195.561 169.292  1.00  0.00           H  
ATOM   4298  HE1 HIS A 320     165.426 195.751 167.076  1.00  0.00           H  
ATOM   4299  HD2 HIS A 320     168.037 192.406 167.041  1.00  0.00           H  
ATOM   4300  N   PHE A 321     170.457 192.066 167.259  1.00  0.00      A    N  
ATOM   4301  CA  PHE A 321     171.407 192.334 166.229  1.00  0.00      A    C  
ATOM   4302  C   PHE A 321     170.899 192.094 164.879  1.00  0.00      A    C  
ATOM   4303  O   PHE A 321     169.906 191.452 164.684  1.00  0.00      A    O  
ATOM   4304  CB  PHE A 321     172.785 191.734 166.455  1.00  0.00      A    C  
ATOM   4305  CG  PHE A 321     172.958 190.219 166.366  1.00  0.00      A    C  
ATOM   4306  CD1 PHE A 321     173.252 189.585 165.146  1.00  0.00      A    C  
ATOM   4307  CE1 PHE A 321     173.371 188.204 165.160  1.00  0.00      A    C  
ATOM   4308  CZ  PHE A 321     173.222 187.428 166.359  1.00  0.00      A    C  
ATOM   4309  CD2 PHE A 321     172.846 189.452 167.514  1.00  0.00      A    C  
ATOM   4310  CE2 PHE A 321     173.012 188.108 167.557  1.00  0.00      A    C  
ATOM   4311  HB1 PHE A 321     173.271 192.262 167.303  1.00  0.00      A    H  
ATOM   4312  HB2 PHE A 321     173.503 192.047 165.668  1.00  0.00      A    H  
ATOM   4313  HD1 PHE A 321     173.168 190.112 164.207  1.00  0.00      A    H  
ATOM   4314  HE1 PHE A 321     173.518 187.656 164.241  1.00  0.00      A    H  
ATOM   4315  HZ  PHE A 321     173.435 186.369 166.382  1.00  0.00      A    H  
ATOM   4316  HD2 PHE A 321     172.581 189.938 168.442  1.00  0.00      A    H  
ATOM   4317  HE2 PHE A 321     172.916 187.491 168.438  1.00  0.00      A    H  
ATOM   4318  H   PHE A 321     169.658 191.496 167.022  1.00  0.00           H  
ATOM   4319  HA  PHE A 321     171.566 193.411 166.275  1.00  0.00           H  
ATOM   4320  N   SER A 322     171.560 192.737 163.902  1.00  0.00      A    N  
ATOM   4321  CA  SER A 322     171.228 192.488 162.486  1.00  0.00      A    C  
ATOM   4322  C   SER A 322     172.422 191.772 161.853  1.00  0.00      A    C  
ATOM   4323  O   SER A 322     173.637 191.925 162.175  1.00  0.00      A    O  
ATOM   4324  CB  SER A 322     170.700 193.702 161.911  1.00  0.00      A    C  
ATOM   4325  OG  SER A 322     170.294 193.489 160.559  1.00  0.00      A    O  
ATOM   4326  HN  SER A 322     172.460 193.101 164.128  1.00  0.00      A    H  
ATOM   4327  HA  SER A 322     170.389 191.816 162.390  1.00  0.00      A    H  
ATOM   4328  HB1 SER A 322     171.435 194.535 161.942  1.00  0.00      A    H  
ATOM   4329  HB2 SER A 322     169.802 194.037 162.472  1.00  0.00      A    H  
ATOM   4330  HG1 SER A 322     169.437 193.920 160.589  1.00  0.00      A    H  
ATOM   4331  N   VAL A 323     172.190 190.848 160.889  1.00  0.00      A    N  
ATOM   4332  CA  VAL A 323     173.256 190.284 160.098  1.00  0.00      A    C  
ATOM   4333  C   VAL A 323     173.354 191.094 158.815  1.00  0.00      A    C  
ATOM   4334  O   VAL A 323     172.469 191.260 158.030  1.00  0.00      A    O  
ATOM   4335  CB  VAL A 323     173.080 188.790 159.941  1.00  0.00      A    C  
ATOM   4336  CG1 VAL A 323     173.959 188.164 158.804  1.00  0.00      A    C  
ATOM   4337  CG2 VAL A 323     173.360 187.959 161.210  1.00  0.00      A    C  
ATOM   4338  HN  VAL A 323     171.257 190.524 160.753  1.00  0.00      A    H  
ATOM   4339  HA  VAL A 323     174.142 190.299 160.716  1.00  0.00      A    H  
ATOM   4340  HB  VAL A 323     172.012 188.565 159.734  1.00  0.00      A    H  
ATOM   4341 1HG1 VAL A 323     173.841 187.066 158.924  1.00  0.00      A    H  
ATOM   4342 2HG1 VAL A 323     173.570 188.491 157.816  1.00  0.00      A    H  
ATOM   4343 3HG1 VAL A 323     175.023 188.463 158.919  1.00  0.00      A    H  
ATOM   4344 1HG2 VAL A 323     173.136 186.872 161.142  1.00  0.00      A    H  
ATOM   4345 2HG2 VAL A 323     174.434 187.957 161.493  1.00  0.00      A    H  
ATOM   4346 3HG2 VAL A 323     172.744 188.399 162.023  1.00  0.00      A    H  
ATOM   4347  N   GLU A 324     174.600 191.586 158.516  1.00  0.00      A    N  
ATOM   4348  CA  GLU A 324     175.011 192.345 157.429  1.00  0.00      A    C  
ATOM   4349  C   GLU A 324     174.990 191.866 156.035  1.00  0.00      A    C  
ATOM   4350  O   GLU A 324     175.111 190.661 155.892  1.00  0.00      A    O  
ATOM   4351  CB  GLU A 324     176.491 192.993 157.675  1.00  0.00      A    C  
ATOM   4352  CG  GLU A 324     176.513 194.026 158.735  1.00  0.00      A    C  
ATOM   4353  CD  GLU A 324     177.814 194.146 159.514  1.00  0.00      A    C  
ATOM   4354  OE1 GLU A 324     178.007 193.297 160.350  1.00  0.00      A    O  
ATOM   4355  OE2 GLU A 324     178.582 195.114 159.349  1.00  0.00      A    O1-
ATOM   4356  HN  GLU A 324     175.283 191.347 159.202  1.00  0.00      A    H  
ATOM   4357  HA  GLU A 324     174.507 193.297 157.495  1.00  0.00      A    H  
ATOM   4358  HB1 GLU A 324     176.881 193.536 156.788  1.00  0.00      A    H  
ATOM   4359  HB2 GLU A 324     177.124 192.090 157.809  1.00  0.00      A    H  
ATOM   4360  HG1 GLU A 324     175.764 193.841 159.535  1.00  0.00      A    H  
ATOM   4361  HG2 GLU A 324     176.379 195.051 158.329  1.00  0.00      A    H  
ATOM   4362  N   GLY A 325     174.853 192.765 154.995  1.00  0.00      A    N  
ATOM   4363  CA  GLY A 325     175.067 192.343 153.654  1.00  0.00      A    C  
ATOM   4364  C   GLY A 325     173.865 191.874 152.930  1.00  0.00      A    C  
ATOM   4365  O   GLY A 325     172.732 192.293 153.287  1.00  0.00      A    O  
ATOM   4366  HN  GLY A 325     174.730 193.749 155.103  1.00  0.00      A    H  
ATOM   4367  HA1 GLY A 325     175.683 191.458 153.704  1.00  0.00      A    H  
ATOM   4368  HA2 GLY A 325     175.496 193.135 153.059  1.00  0.00      A    H  
ATOM   4369  N   GLN A 326     174.132 191.077 151.931  1.00  0.00      A    N  
ATOM   4370  CA  GLN A 326     173.181 190.810 150.838  1.00  0.00      A    C  
ATOM   4371  C   GLN A 326     171.823 190.201 151.267  1.00  0.00      A    C  
ATOM   4372  O   GLN A 326     170.787 190.376 150.559  1.00  0.00      A    O  
ATOM   4373  CB  GLN A 326     173.912 189.948 149.772  1.00  0.00      A    C  
ATOM   4374  CG  GLN A 326     174.094 188.467 150.220  1.00  0.00      A    C  
ATOM   4375  CD  GLN A 326     174.466 187.512 149.038  1.00  0.00      A    C  
ATOM   4376  OE1 GLN A 326     175.601 187.000 149.063  1.00  0.00      A    O  
ATOM   4377  NE2 GLN A 326     173.491 187.356 148.060  1.00  0.00      A    N  
ATOM   4378  HN  GLN A 326     175.097 190.898 151.759  1.00  0.00      A    H  
ATOM   4379  HA  GLN A 326     172.865 191.779 150.479  1.00  0.00      A    H  
ATOM   4380  HB1 GLN A 326     174.894 190.396 149.511  1.00  0.00      A    H  
ATOM   4381  HB2 GLN A 326     173.220 189.888 148.905  1.00  0.00      A    H  
ATOM   4382  HG1 GLN A 326     173.215 188.012 150.725  1.00  0.00      A    H  
ATOM   4383  HG2 GLN A 326     174.873 188.374 151.007  1.00  0.00      A    H  
ATOM   4384 1HE2 GLN A 326     172.552 187.585 148.315  1.00  0.00      A    H  
ATOM   4385 2HE2 GLN A 326     173.630 186.770 147.262  1.00  0.00      A    H  
ATOM   4386  N   LEU A 327     171.817 189.487 152.408  1.00  0.00      A    N  
ATOM   4387  CA  LEU A 327     170.547 189.023 152.977  1.00  0.00      A    C  
ATOM   4388  C   LEU A 327     170.296 189.491 154.397  1.00  0.00      A    C  
ATOM   4389  O   LEU A 327     171.156 189.391 155.207  1.00  0.00      A    O  
ATOM   4390  CB  LEU A 327     170.287 187.522 152.840  1.00  0.00      A    C  
ATOM   4391  CG  LEU A 327     168.819 186.957 152.873  1.00  0.00      A    C  
ATOM   4392  CD1 LEU A 327     168.556 185.737 151.962  1.00  0.00      A    C  
ATOM   4393  CD2 LEU A 327     168.434 186.467 154.342  1.00  0.00      A    C  
ATOM   4394  HN  LEU A 327     172.646 189.167 152.861  1.00  0.00      A    H  
ATOM   4395  HA  LEU A 327     169.798 189.552 152.406  1.00  0.00      A    H  
ATOM   4396  HB1 LEU A 327     170.851 186.928 153.591  1.00  0.00      A    H  
ATOM   4397  HB2 LEU A 327     170.677 187.233 151.841  1.00  0.00      A    H  
ATOM   4398  HG  LEU A 327     168.165 187.756 152.463  1.00  0.00      A    H  
ATOM   4399 1HD1 LEU A 327     168.648 186.060 150.903  1.00  0.00      A    H  
ATOM   4400 2HD1 LEU A 327     169.270 184.928 152.227  1.00  0.00      A    H  
ATOM   4401 3HD1 LEU A 327     167.554 185.362 152.262  1.00  0.00      A    H  
ATOM   4402 1HD2 LEU A 327     169.127 185.630 154.575  1.00  0.00      A    H  
ATOM   4403 2HD2 LEU A 327     168.724 187.255 155.069  1.00  0.00      A    H  
ATOM   4404 3HD2 LEU A 327     167.362 186.194 154.442  1.00  0.00      A    H  
ATOM   4405  N   GLU A 328     169.170 190.175 154.674  1.00  0.00      A    N  
ATOM   4406  CA  GLU A 328     168.914 190.910 155.928  1.00  0.00      A    C  
ATOM   4407  C   GLU A 328     168.204 190.046 156.868  1.00  0.00      A    C  
ATOM   4408  O   GLU A 328     166.990 189.782 156.711  1.00  0.00      A    O  
ATOM   4409  CB  GLU A 328     168.125 192.237 155.974  1.00  0.00      A    C  
ATOM   4410  CG  GLU A 328     168.063 193.049 157.318  1.00  0.00      A    C  
ATOM   4411  CD  GLU A 328     167.042 194.203 157.355  1.00  0.00      A    C  
ATOM   4412  OE1 GLU A 328     166.023 194.201 158.120  1.00  0.00      A    O  
ATOM   4413  OE2 GLU A 328     167.376 195.134 156.615  1.00  0.00      A    O1-
ATOM   4414  HN  GLU A 328     168.377 190.274 154.077  1.00  0.00      A    H  
ATOM   4415  HA  GLU A 328     169.872 191.163 156.358  1.00  0.00      A    H  
ATOM   4416  HB1 GLU A 328     167.121 192.145 155.507  1.00  0.00      A    H  
ATOM   4417  HB2 GLU A 328     168.566 192.968 155.264  1.00  0.00      A    H  
ATOM   4418  HG1 GLU A 328     169.078 193.445 157.534  1.00  0.00      A    H  
ATOM   4419  HG2 GLU A 328     167.858 192.418 158.209  1.00  0.00      A    H  
ATOM   4420  N   PHE A 329     168.981 189.594 157.835  1.00  0.00      A    N  
ATOM   4421  CA  PHE A 329     168.507 188.627 158.812  1.00  0.00      A    C  
ATOM   4422  C   PHE A 329     168.615 189.281 160.126  1.00  0.00      A    C  
ATOM   4423  O   PHE A 329     169.582 190.048 160.403  1.00  0.00      A    O  
ATOM   4424  CB  PHE A 329     169.408 187.410 158.598  1.00  0.00      A    C  
ATOM   4425  CG  PHE A 329     168.977 186.166 159.300  1.00  0.00      A    C  
ATOM   4426  CD1 PHE A 329     168.152 185.168 158.624  1.00  0.00      A    C  
ATOM   4427  CE1 PHE A 329     167.704 184.034 159.300  1.00  0.00      A    C  
ATOM   4428  CZ  PHE A 329     168.224 183.836 160.583  1.00  0.00      A    C  
ATOM   4429  CD2 PHE A 329     169.369 185.917 160.599  1.00  0.00      A    C  
ATOM   4430  CE2 PHE A 329     168.929 184.830 161.249  1.00  0.00      A    C  
ATOM   4431  HN  PHE A 329     169.941 189.864 157.824  1.00  0.00      A    H  
ATOM   4432  HA  PHE A 329     167.472 188.326 158.753  1.00  0.00      A    H  
ATOM   4433  HB1 PHE A 329     170.397 187.717 159.000  1.00  0.00      A    H  
ATOM   4434  HB2 PHE A 329     169.475 187.146 157.521  1.00  0.00      A    H  
ATOM   4435  HD1 PHE A 329     167.943 185.307 157.574  1.00  0.00      A    H  
ATOM   4436  HE1 PHE A 329     167.098 183.324 158.755  1.00  0.00      A    H  
ATOM   4437  HZ  PHE A 329     167.990 182.910 161.087  1.00  0.00      A    H  
ATOM   4438  HD2 PHE A 329     170.003 186.644 161.084  1.00  0.00      A    H  
ATOM   4439  HE2 PHE A 329     169.281 184.692 162.261  1.00  0.00      A    H  
ATOM   4440  N   ARG A 330     167.640 189.128 160.984  1.00  0.00      A    N  
ATOM   4441  CA  ARG A 330     167.661 189.754 162.275  1.00  0.00      A    C  
ATOM   4442  C   ARG A 330     167.669 188.621 163.393  1.00  0.00      A    C  
ATOM   4443  O   ARG A 330     167.358 187.462 163.091  1.00  0.00      A    O  
ATOM   4444  CB  ARG A 330     166.544 190.836 162.592  1.00  0.00      A    C  
ATOM   4445  CG  ARG A 330     166.123 191.768 161.403  1.00  0.00      A    C  
ATOM   4446  CD  ARG A 330     164.864 191.243 160.626  1.00  0.00      A    C  
ATOM   4447  NE  ARG A 330     165.057 191.655 159.219  1.00  0.00      A    N  
ATOM   4448  CZ  ARG A 330     164.350 191.202 158.243  1.00  0.00      A    C  
ATOM   4449  NH1 ARG A 330     163.448 190.230 158.297  1.00  0.00      A    N  
ATOM   4450  NH2 ARG A 330     164.401 191.854 157.055  1.00  0.00      A    N1+
ATOM   4451  HN  ARG A 330     166.870 188.513 160.831  1.00  0.00      A    H  
ATOM   4452  HA  ARG A 330     168.601 190.257 162.445  1.00  0.00      A    H  
ATOM   4453  HB1 ARG A 330     166.938 191.517 163.376  1.00  0.00      A    H  
ATOM   4454  HB2 ARG A 330     165.666 190.271 162.973  1.00  0.00      A    H  
ATOM   4455  HG1 ARG A 330     167.011 192.001 160.778  1.00  0.00      A    H  
ATOM   4456  HG2 ARG A 330     165.802 192.681 161.948  1.00  0.00      A    H  
ATOM   4457  HD1 ARG A 330     163.949 191.753 160.996  1.00  0.00      A    H  
ATOM   4458  HD2 ARG A 330     164.892 190.140 160.756  1.00  0.00      A    H  
ATOM   4459  HE  ARG A 330     165.597 192.466 158.994  1.00  0.00      A    H  
ATOM   4460 1HH1 ARG A 330     163.223 189.895 159.212  1.00  0.00      A    H  
ATOM   4461 2HH1 ARG A 330     162.786 190.098 157.559  1.00  0.00      A    H  
ATOM   4462 1HH2 ARG A 330     164.929 192.675 156.835  1.00  0.00      A    H  
ATOM   4463 2HH2 ARG A 330     163.734 191.600 156.355  1.00  0.00      A    H  
ATOM   4464  N   ALA A 331     167.988 189.053 164.671  1.00  0.00      A    N  
ATOM   4465  CA  ALA A 331     168.264 188.098 165.726  1.00  0.00      A    C  
ATOM   4466  C   ALA A 331     167.971 188.713 167.065  1.00  0.00      A    C  
ATOM   4467  O   ALA A 331     168.397 189.868 167.354  1.00  0.00      A    O  
ATOM   4468  CB  ALA A 331     169.697 187.545 165.568  1.00  0.00      A    C  
ATOM   4469  HN  ALA A 331     168.287 189.997 164.787  1.00  0.00      A    H  
ATOM   4470  HA  ALA A 331     167.570 187.276 165.629  1.00  0.00      A    H  
ATOM   4471  HB1 ALA A 331     170.403 188.372 165.791  1.00  0.00      A    H  
ATOM   4472  HB2 ALA A 331     169.943 186.866 166.413  1.00  0.00      A    H  
ATOM   4473  HB3 ALA A 331     170.014 187.161 164.575  1.00  0.00      A    H  
ATOM   4474  N   LEU A 332     167.267 187.993 167.980  1.00  0.00      A    N  
ATOM   4475  CA  LEU A 332     167.130 188.446 169.358  1.00  0.00      A    C  
ATOM   4476  C   LEU A 332     167.531 187.269 170.146  1.00  0.00      A    C  
ATOM   4477  O   LEU A 332     166.931 186.241 169.964  1.00  0.00      A    O  
ATOM   4478  CB  LEU A 332     165.638 188.685 169.767  1.00  0.00      A    C  
ATOM   4479  CG  LEU A 332     165.421 189.414 171.073  1.00  0.00      A    C  
ATOM   4480  CD1 LEU A 332     166.203 190.769 171.144  1.00  0.00      A    C  
ATOM   4481  CD2 LEU A 332     163.955 189.749 171.210  1.00  0.00      A    C  
ATOM   4482  HN  LEU A 332     166.957 187.093 167.682  1.00  0.00      A    H  
ATOM   4483  HA  LEU A 332     167.725 189.279 169.701  1.00  0.00      A    H  
ATOM   4484  HB1 LEU A 332     165.082 187.724 169.806  1.00  0.00      A    H  
ATOM   4485  HB2 LEU A 332     165.015 189.212 169.013  1.00  0.00      A    H  
ATOM   4486  HG  LEU A 332     165.810 188.891 171.972  1.00  0.00      A    H  
ATOM   4487 1HD1 LEU A 332     167.232 190.651 171.544  1.00  0.00      A    H  
ATOM   4488 2HD1 LEU A 332     166.306 191.170 170.113  1.00  0.00      A    H  
ATOM   4489 3HD1 LEU A 332     165.697 191.570 171.725  1.00  0.00      A    H  
ATOM   4490 1HD2 LEU A 332     163.885 190.444 172.075  1.00  0.00      A    H  
ATOM   4491 2HD2 LEU A 332     163.530 190.234 170.306  1.00  0.00      A    H  
ATOM   4492 3HD2 LEU A 332     163.374 188.832 171.445  1.00  0.00      A    H  
ATOM   4493  N   LEU A 333     168.597 187.367 170.989  1.00  0.00      A    N  
ATOM   4494  CA  LEU A 333     169.095 186.178 171.597  1.00  0.00      A    C  
ATOM   4495  C   LEU A 333     169.053 186.414 173.078  1.00  0.00      A    C  
ATOM   4496  O   LEU A 333     169.408 187.459 173.591  1.00  0.00      A    O  
ATOM   4497  CB  LEU A 333     170.469 185.795 171.116  1.00  0.00      A    C  
ATOM   4498  CG  LEU A 333     170.548 185.556 169.599  1.00  0.00      A    C  
ATOM   4499  CD1 LEU A 333     171.995 185.141 169.380  1.00  0.00      A    C  
ATOM   4500  CD2 LEU A 333     169.674 184.438 168.998  1.00  0.00      A    C  
ATOM   4501  HN  LEU A 333     169.018 188.266 171.085  1.00  0.00      A    H  
ATOM   4502  HA  LEU A 333     168.427 185.333 171.523  1.00  0.00      A    H  
ATOM   4503  HB1 LEU A 333     170.714 184.851 171.649  1.00  0.00      A    H  
ATOM   4504  HB2 LEU A 333     171.208 186.588 171.358  1.00  0.00      A    H  
ATOM   4505  HG  LEU A 333     170.334 186.526 169.102  1.00  0.00      A    H  
ATOM   4506 1HD1 LEU A 333     172.769 185.748 169.896  1.00  0.00      A    H  
ATOM   4507 2HD1 LEU A 333     172.074 184.095 169.746  1.00  0.00      A    H  
ATOM   4508 3HD1 LEU A 333     172.257 185.191 168.301  1.00  0.00      A    H  
ATOM   4509 1HD2 LEU A 333     169.964 184.220 167.948  1.00  0.00      A    H  
ATOM   4510 2HD2 LEU A 333     169.889 183.494 169.543  1.00  0.00      A    H  
ATOM   4511 3HD2 LEU A 333     168.578 184.609 169.051  1.00  0.00      A    H  
ATOM   4512  N   PHE A 334     168.490 185.493 173.945  1.00  0.00      A    N  
ATOM   4513  CA  PHE A 334     168.387 185.689 175.426  1.00  0.00      A    C  
ATOM   4514  C   PHE A 334     169.155 184.589 176.064  1.00  0.00      A    C  
ATOM   4515  O   PHE A 334     169.377 183.548 175.445  1.00  0.00      A    O  
ATOM   4516  CB  PHE A 334     167.008 185.685 176.045  1.00  0.00      A    C  
ATOM   4517  CG  PHE A 334     166.169 186.779 175.599  1.00  0.00      A    C  
ATOM   4518  CD1 PHE A 334     165.365 186.711 174.435  1.00  0.00      A    C  
ATOM   4519  CE1 PHE A 334     164.661 187.885 174.057  1.00  0.00      A    C  
ATOM   4520  CZ  PHE A 334     164.517 188.989 174.883  1.00  0.00      A    C  
ATOM   4521  CD2 PHE A 334     166.105 187.945 176.408  1.00  0.00      A    C  
ATOM   4522  CE2 PHE A 334     165.221 188.970 176.084  1.00  0.00      A    C  
ATOM   4523  HN  PHE A 334     168.119 184.610 173.671  1.00  0.00      A    H  
ATOM   4524  HA  PHE A 334     168.943 186.593 175.623  1.00  0.00      A    H  
ATOM   4525  HB1 PHE A 334     167.045 185.818 177.148  1.00  0.00      A    H  
ATOM   4526  HB2 PHE A 334     166.479 184.713 175.946  1.00  0.00      A    H  
ATOM   4527  HD1 PHE A 334     165.373 185.842 173.794  1.00  0.00      A    H  
ATOM   4528  HE1 PHE A 334     164.152 187.894 173.105  1.00  0.00      A    H  
ATOM   4529  HZ  PHE A 334     163.866 189.820 174.659  1.00  0.00      A    H  
ATOM   4530  HD2 PHE A 334     166.666 187.918 177.330  1.00  0.00      A    H  
ATOM   4531  HE2 PHE A 334     165.149 189.789 176.785  1.00  0.00      A    H  
ATOM   4532  N   ILE A 335     169.524 184.863 177.332  1.00  0.00      A    N  
ATOM   4533  CA  ILE A 335     170.158 183.823 178.117  1.00  0.00      A    C  
ATOM   4534  C   ILE A 335     169.332 183.695 179.419  1.00  0.00      A    C  
ATOM   4535  O   ILE A 335     169.143 184.733 180.118  1.00  0.00      A    O  
ATOM   4536  CB  ILE A 335     171.676 184.192 178.440  1.00  0.00      A    C  
ATOM   4537  CG2 ILE A 335     172.310 183.006 179.109  1.00  0.00      A    C  
ATOM   4538  CG1 ILE A 335     172.475 184.474 177.122  1.00  0.00      A    C  
ATOM   4539  CD  ILE A 335     173.938 184.880 177.345  1.00  0.00      A    C  
ATOM   4540  HN  ILE A 335     169.416 185.815 177.610  1.00  0.00      A    H  
ATOM   4541  HA  ILE A 335     170.217 182.919 177.528  1.00  0.00      A    H  
ATOM   4542  HB  ILE A 335     171.796 185.014 179.178  1.00  0.00      A    H  
ATOM   4543 1HG2 ILE A 335     173.158 183.384 179.720  1.00  0.00      A    H  
ATOM   4544 2HG2 ILE A 335     171.736 182.285 179.730  1.00  0.00      A    H  
ATOM   4545 3HG2 ILE A 335     172.767 182.293 178.390  1.00  0.00      A    H  
ATOM   4546 1HG1 ILE A 335     172.028 185.280 176.502  1.00  0.00      A    H  
ATOM   4547 2HG1 ILE A 335     172.546 183.584 176.462  1.00  0.00      A    H  
ATOM   4548  HD1 ILE A 335     174.179 185.724 178.025  1.00  0.00      A    H  
ATOM   4549  HD2 ILE A 335     174.357 183.895 177.645  1.00  0.00      A    H  
ATOM   4550  HD3 ILE A 335     174.443 185.108 176.382  1.00  0.00      A    H  
ATOM   4551  N   PRO A 336     168.920 182.482 179.778  1.00  0.00      A    N  
ATOM   4552  CA  PRO A 336     168.674 182.182 181.186  1.00  0.00      A    C  
ATOM   4553  C   PRO A 336     169.681 182.560 182.220  1.00  0.00      A    C  
ATOM   4554  O   PRO A 336     170.852 182.756 181.882  1.00  0.00      A    O  
ATOM   4555  CD  PRO A 336     168.522 181.372 178.944  1.00  0.00      A    C  
ATOM   4556  CB  PRO A 336     168.442 180.627 181.139  1.00  0.00      A    C  
ATOM   4557  CG  PRO A 336     167.729 180.371 179.801  1.00  0.00      A    C  
ATOM   4558  HD1 PRO A 336     167.880 181.814 178.152  1.00  0.00      A    H  
ATOM   4559  HD2 PRO A 336     169.413 180.892 178.485  1.00  0.00      A    H  
ATOM   4560  HA  PRO A 336     167.735 182.549 181.574  1.00  0.00      A    H  
ATOM   4561  HB1 PRO A 336     167.733 180.256 181.910  1.00  0.00      A    H  
ATOM   4562  HB2 PRO A 336     169.452 180.165 181.118  1.00  0.00      A    H  
ATOM   4563  HG1 PRO A 336     166.671 180.709 179.822  1.00  0.00      A    H  
ATOM   4564  HG2 PRO A 336     167.734 179.264 179.716  1.00  0.00      A    H  
ATOM   4565  N   ARG A 337     169.250 182.615 183.520  1.00  0.00      A    N  
ATOM   4566  CA  ARG A 337     170.155 182.633 184.596  1.00  0.00      A    C  
ATOM   4567  C   ARG A 337     170.657 181.250 185.065  1.00  0.00      A    C  
ATOM   4568  O   ARG A 337     171.862 181.010 185.286  1.00  0.00      A    O  
ATOM   4569  CB  ARG A 337     169.519 183.383 185.807  1.00  0.00      A    C  
ATOM   4570  CG  ARG A 337     170.384 183.528 187.075  1.00  0.00      A    C  
ATOM   4571  CD  ARG A 337     169.711 184.619 187.955  1.00  0.00      A    C  
ATOM   4572  NE  ARG A 337     170.587 184.745 189.131  1.00  0.00      A    N  
ATOM   4573  CZ  ARG A 337     170.219 185.289 190.307  1.00  0.00      A    C  
ATOM   4574  NH1 ARG A 337     169.237 186.167 190.299  1.00  0.00      A    N  
ATOM   4575  NH2 ARG A 337     170.827 184.983 191.470  1.00  0.00      A    N1+
ATOM   4576  HN  ARG A 337     168.278 182.628 183.746  1.00  0.00      A    H  
ATOM   4577  HA  ARG A 337     171.038 183.203 184.349  1.00  0.00      A    H  
ATOM   4578  HB1 ARG A 337     168.528 182.915 185.989  1.00  0.00      A    H  
ATOM   4579  HB2 ARG A 337     169.181 184.373 185.432  1.00  0.00      A    H  
ATOM   4580  HG1 ARG A 337     171.432 183.838 186.878  1.00  0.00      A    H  
ATOM   4581  HG2 ARG A 337     170.423 182.532 187.566  1.00  0.00      A    H  
ATOM   4582  HD1 ARG A 337     168.746 184.275 188.385  1.00  0.00      A    H  
ATOM   4583  HD2 ARG A 337     169.616 185.591 187.424  1.00  0.00      A    H  
ATOM   4584  HE  ARG A 337     171.385 184.156 189.260  1.00  0.00      A    H  
ATOM   4585 1HH1 ARG A 337     168.841 186.560 189.469  1.00  0.00      A    H  
ATOM   4586 2HH1 ARG A 337     169.134 186.699 191.139  1.00  0.00      A    H  
ATOM   4587 1HH2 ARG A 337     171.589 184.339 191.402  1.00  0.00      A    H  
ATOM   4588 2HH2 ARG A 337     170.705 185.523 192.303  1.00  0.00      A    H  
ATOM   4589  N   ARG A 338     169.775 180.260 185.071  1.00  0.00      A    N  
ATOM   4590  CA  ARG A 338     169.971 178.865 185.358  1.00  0.00      A    C  
ATOM   4591  C   ARG A 338     169.758 177.996 184.160  1.00  0.00      A    C  
ATOM   4592  O   ARG A 338     168.978 178.367 183.255  1.00  0.00      A    O  
ATOM   4593  CB  ARG A 338     169.083 178.523 186.612  1.00  0.00      A    C  
ATOM   4594  CG  ARG A 338     169.565 179.204 187.966  1.00  0.00      A    C  
ATOM   4595  CD  ARG A 338     170.914 178.809 188.585  1.00  0.00      A    C  
ATOM   4596  NE  ARG A 338     171.095 179.569 189.895  1.00  0.00      A    N  
ATOM   4597  CZ  ARG A 338     172.220 179.791 190.443  1.00  0.00      A    C  
ATOM   4598  NH1 ARG A 338     173.275 179.093 190.130  1.00  0.00      A    N  
ATOM   4599  NH2 ARG A 338     172.344 180.750 191.401  1.00  0.00      A    N1+
ATOM   4600  HN  ARG A 338     168.798 180.458 185.047  1.00  0.00      A    H  
ATOM   4601  HA  ARG A 338     171.002 178.689 185.628  1.00  0.00      A    H  
ATOM   4602  HB1 ARG A 338     169.097 177.427 186.793  1.00  0.00      A    H  
ATOM   4603  HB2 ARG A 338     168.028 178.761 186.357  1.00  0.00      A    H  
ATOM   4604  HG1 ARG A 338     168.777 178.914 188.693  1.00  0.00      A    H  
ATOM   4605  HG2 ARG A 338     169.721 180.299 187.853  1.00  0.00      A    H  
ATOM   4606  HD1 ARG A 338     171.786 178.886 187.900  1.00  0.00      A    H  
ATOM   4607  HD2 ARG A 338     170.916 177.738 188.881  1.00  0.00      A    H  
ATOM   4608  HE  ARG A 338     170.307 180.006 190.329  1.00  0.00      A    H  
ATOM   4609 1HH1 ARG A 338     173.254 178.402 189.408  1.00  0.00      A    H  
ATOM   4610 2HH1 ARG A 338     174.129 179.341 190.589  1.00  0.00      A    H  
ATOM   4611 1HH2 ARG A 338     171.595 181.334 191.717  1.00  0.00      A    H  
ATOM   4612 2HH2 ARG A 338     173.250 180.879 191.803  1.00  0.00      A    H  
ATOM   4613  N   ALA A 339     170.407 176.882 184.087  1.00  0.00      A    N  
ATOM   4614  CA  ALA A 339     170.444 176.146 182.810  1.00  0.00      A    C  
ATOM   4615  C   ALA A 339     169.041 175.448 182.390  1.00  0.00      A    C  
ATOM   4616  O   ALA A 339     168.225 175.106 183.283  1.00  0.00      A    O  
ATOM   4617  CB  ALA A 339     171.502 175.062 182.902  1.00  0.00      A    C  
ATOM   4618  HN  ALA A 339     170.997 176.483 184.785  1.00  0.00      A    H  
ATOM   4619  HA  ALA A 339     170.806 176.916 182.144  1.00  0.00      A    H  
ATOM   4620  HB1 ALA A 339     171.487 174.429 181.988  1.00  0.00      A    H  
ATOM   4621  HB2 ALA A 339     172.555 175.377 183.065  1.00  0.00      A    H  
ATOM   4622  HB3 ALA A 339     171.342 174.348 183.737  1.00  0.00      A    H  
ATOM   4623  N   PRO A 340     168.735 175.327 181.129  1.00  0.00      A    N  
ATOM   4624  CA  PRO A 340     167.513 174.703 180.615  1.00  0.00      A    C  
ATOM   4625  C   PRO A 340     167.414 173.217 180.682  1.00  0.00      A    C  
ATOM   4626  O   PRO A 340     168.414 172.528 180.671  1.00  0.00      A    O  
ATOM   4627  CD  PRO A 340     169.416 176.082 180.064  1.00  0.00      A    C  
ATOM   4628  CB  PRO A 340     167.463 175.266 179.146  1.00  0.00      A    C  
ATOM   4629  CG  PRO A 340     168.405 176.526 179.107  1.00  0.00      A    C  
ATOM   4630  HD1 PRO A 340     169.993 176.944 180.462  1.00  0.00      A    H  
ATOM   4631  HD2 PRO A 340     170.131 175.305 179.719  1.00  0.00      A    H  
ATOM   4632  HA  PRO A 340     166.673 175.140 181.136  1.00  0.00      A    H  
ATOM   4633  HB1 PRO A 340     166.435 175.513 178.807  1.00  0.00      A    H  
ATOM   4634  HB2 PRO A 340     168.027 174.574 178.484  1.00  0.00      A    H  
ATOM   4635  HG1 PRO A 340     167.847 177.376 179.555  1.00  0.00      A    H  
ATOM   4636  HG2 PRO A 340     168.731 176.732 178.065  1.00  0.00      A    H  
ATOM   4637  N   PHE A 341     166.156 172.686 180.771  1.00  0.00      A    N  
ATOM   4638  CA  PHE A 341     165.803 171.266 180.920  1.00  0.00      A    C  
ATOM   4639  C   PHE A 341     166.275 170.538 179.667  1.00  0.00      A    C  
ATOM   4640  O   PHE A 341     166.890 169.502 179.717  1.00  0.00      A    O  
ATOM   4641  CB  PHE A 341     164.276 170.990 181.212  1.00  0.00      A    C  
ATOM   4642  CG  PHE A 341     163.948 171.423 182.594  1.00  0.00      A    C  
ATOM   4643  CD1 PHE A 341     164.756 171.043 183.719  1.00  0.00      A    C  
ATOM   4644  CE1 PHE A 341     164.286 171.408 185.040  1.00  0.00      A    C  
ATOM   4645  CZ  PHE A 341     163.136 172.048 185.313  1.00  0.00      A    C  
ATOM   4646  CD2 PHE A 341     162.784 172.165 182.891  1.00  0.00      A    C  
ATOM   4647  CE2 PHE A 341     162.336 172.418 184.193  1.00  0.00      A    C  
ATOM   4648  HN  PHE A 341     165.381 173.286 180.956  1.00  0.00      A    H  
ATOM   4649  HA  PHE A 341     166.418 170.842 181.700  1.00  0.00      A    H  
ATOM   4650  HB1 PHE A 341     164.190 169.884 181.277  1.00  0.00      A    H  
ATOM   4651  HB2 PHE A 341     163.574 171.466 180.495  1.00  0.00      A    H  
ATOM   4652  HD1 PHE A 341     165.667 170.464 183.693  1.00  0.00      A    H  
ATOM   4653  HE1 PHE A 341     164.973 171.362 185.872  1.00  0.00      A    H  
ATOM   4654  HZ  PHE A 341     162.979 172.239 186.364  1.00  0.00      A    H  
ATOM   4655  HD2 PHE A 341     162.213 172.369 181.997  1.00  0.00      A    H  
ATOM   4656  HE2 PHE A 341     161.385 172.907 184.340  1.00  0.00      A    H  
ATOM   4657  N   ASP A 342     165.989 171.172 178.490  1.00  0.00      A    N  
ATOM   4658  CA  ASP A 342     166.382 170.803 177.112  1.00  0.00      A    C  
ATOM   4659  C   ASP A 342     167.884 170.457 176.995  1.00  0.00      A    C  
ATOM   4660  O   ASP A 342     168.315 169.586 176.217  1.00  0.00      A    O  
ATOM   4661  CB  ASP A 342     166.195 172.101 176.248  1.00  0.00      A    C  
ATOM   4662  CG  ASP A 342     164.695 172.497 176.276  1.00  0.00      A    C  
ATOM   4663  OD1 ASP A 342     163.900 172.101 175.443  1.00  0.00      A    O  
ATOM   4664  OD2 ASP A 342     164.370 173.182 177.279  1.00  0.00      A    O1-
ATOM   4665  HN  ASP A 342     165.393 171.971 178.493  1.00  0.00      A    H  
ATOM   4666  HA  ASP A 342     165.690 169.993 176.934  1.00  0.00      A    H  
ATOM   4667  HB1 ASP A 342     166.632 171.996 175.231  1.00  0.00      A    H  
ATOM   4668  HB2 ASP A 342     166.833 172.888 176.705  1.00  0.00      A    H  
ATOM   4669  N   LEU A 343     168.820 171.170 177.730  1.00  0.00      A    N  
ATOM   4670  CA  LEU A 343     170.269 170.973 177.528  1.00  0.00      A    C  
ATOM   4671  C   LEU A 343     170.711 169.758 178.409  1.00  0.00      A    C  
ATOM   4672  O   LEU A 343     171.751 169.036 178.142  1.00  0.00      A    O  
ATOM   4673  CB  LEU A 343     170.775 172.350 178.005  1.00  0.00      A    C  
ATOM   4674  CG  LEU A 343     172.269 172.506 177.762  1.00  0.00      A    C  
ATOM   4675  CD1 LEU A 343     172.546 172.795 176.309  1.00  0.00      A    C  
ATOM   4676  CD2 LEU A 343     172.800 173.611 178.702  1.00  0.00      A    C  
ATOM   4677  HN  LEU A 343     168.673 171.943 178.342  1.00  0.00      A    H  
ATOM   4678  HA  LEU A 343     170.502 170.767 176.493  1.00  0.00      A    H  
ATOM   4679  HB1 LEU A 343     170.732 172.280 179.113  1.00  0.00      A    H  
ATOM   4680  HB2 LEU A 343     170.235 173.273 177.704  1.00  0.00      A    H  
ATOM   4681  HG  LEU A 343     172.759 171.569 178.101  1.00  0.00      A    H  
ATOM   4682 1HD1 LEU A 343     172.070 172.118 175.569  1.00  0.00      A    H  
ATOM   4683 2HD1 LEU A 343     172.270 173.804 175.933  1.00  0.00      A    H  
ATOM   4684 3HD1 LEU A 343     173.651 172.710 176.228  1.00  0.00      A    H  
ATOM   4685 1HD2 LEU A 343     172.872 173.361 179.782  1.00  0.00      A    H  
ATOM   4686 2HD2 LEU A 343     173.697 173.983 178.164  1.00  0.00      A    H  
ATOM   4687 3HD2 LEU A 343     172.092 174.467 178.694  1.00  0.00      A    H  
ATOM   4688  N   PHE A 344     169.891 169.345 179.462  1.00  0.00      A    N  
ATOM   4689  CA  PHE A 344     170.170 168.210 180.217  1.00  0.00      A    C  
ATOM   4690  C   PHE A 344     169.480 166.869 179.851  1.00  0.00      A    C  
ATOM   4691  O   PHE A 344     170.029 165.772 180.073  1.00  0.00      A    O  
ATOM   4692  CB  PHE A 344     169.623 168.502 181.687  1.00  0.00      A    C  
ATOM   4693  CG  PHE A 344     170.359 169.776 182.260  1.00  0.00      A    C  
ATOM   4694  CD1 PHE A 344     171.757 169.676 182.441  1.00  0.00      A    C  
ATOM   4695  CE1 PHE A 344     172.419 170.704 183.044  1.00  0.00      A    C  
ATOM   4696  CZ  PHE A 344     171.657 171.691 183.626  1.00  0.00      A    C  
ATOM   4697  CD2 PHE A 344     169.613 170.789 182.837  1.00  0.00      A    C  
ATOM   4698  CE2 PHE A 344     170.294 171.808 183.549  1.00  0.00      A    C  
ATOM   4699  HN  PHE A 344     169.052 169.850 179.645  1.00  0.00      A    H  
ATOM   4700  HA  PHE A 344     171.214 167.938 180.197  1.00  0.00      A    H  
ATOM   4701  HB1 PHE A 344     169.848 167.678 182.397  1.00  0.00      A    H  
ATOM   4702  HB2 PHE A 344     168.542 168.754 181.657  1.00  0.00      A    H  
ATOM   4703  HD1 PHE A 344     172.314 168.819 182.093  1.00  0.00      A    H  
ATOM   4704  HE1 PHE A 344     173.474 170.802 183.253  1.00  0.00      A    H  
ATOM   4705  HZ  PHE A 344     172.209 172.388 184.239  1.00  0.00      A    H  
ATOM   4706  HD2 PHE A 344     168.537 170.719 182.777  1.00  0.00      A    H  
ATOM   4707  HE2 PHE A 344     169.770 172.621 184.031  1.00  0.00      A    H  
ATOM   4708  N   GLU A 345     168.316 166.942 179.184  1.00  0.00      A    N  
ATOM   4709  CA  GLU A 345     167.685 165.852 178.444  1.00  0.00      A    C  
ATOM   4710  C   GLU A 345     168.604 165.535 177.271  1.00  0.00      A    C  
ATOM   4711  O   GLU A 345     168.938 166.319 176.423  1.00  0.00      A    O  
ATOM   4712  CB  GLU A 345     166.304 166.188 177.945  1.00  0.00      A    C  
ATOM   4713  CG  GLU A 345     165.597 165.149 177.006  1.00  0.00      A    C  
ATOM   4714  CD  GLU A 345     164.256 165.629 176.498  1.00  0.00      A    C  
ATOM   4715  OE1 GLU A 345     163.259 165.022 176.861  1.00  0.00      A    O  
ATOM   4716  OE2 GLU A 345     164.172 166.582 175.691  1.00  0.00      A    O1-
ATOM   4717  HN  GLU A 345     167.785 167.786 179.151  1.00  0.00      A    H  
ATOM   4718  HA  GLU A 345     167.655 164.965 179.059  1.00  0.00      A    H  
ATOM   4719  HB1 GLU A 345     166.410 167.144 177.389  1.00  0.00      A    H  
ATOM   4720  HB2 GLU A 345     165.638 166.496 178.779  1.00  0.00      A    H  
ATOM   4721  HG1 GLU A 345     165.499 164.199 177.573  1.00  0.00      A    H  
ATOM   4722  HG2 GLU A 345     166.162 164.911 176.079  1.00  0.00      A    H  
ATOM   4723  N   ASN A 346     169.162 164.313 177.270  1.00  0.00      A    N  
ATOM   4724  CA  ASN A 346     170.159 163.936 176.231  1.00  0.00      A    C  
ATOM   4725  C   ASN A 346     169.418 163.197 175.032  1.00  0.00      A    C  
ATOM   4726  O   ASN A 346     170.024 162.431 174.238  1.00  0.00      A    O  
ATOM   4727  CB  ASN A 346     171.266 162.926 176.843  1.00  0.00      A    C  
ATOM   4728  CG  ASN A 346     171.943 163.582 178.013  1.00  0.00      A    C  
ATOM   4729  OD1 ASN A 346     172.581 164.614 177.805  1.00  0.00      A    O  
ATOM   4730  ND2 ASN A 346     171.746 163.002 179.222  1.00  0.00      A    N  
ATOM   4731  HN  ASN A 346     169.119 163.687 178.045  1.00  0.00      A    H  
ATOM   4732  HA  ASN A 346     170.608 164.827 175.816  1.00  0.00      A    H  
ATOM   4733  HB1 ASN A 346     172.051 162.690 176.093  1.00  0.00      A    H  
ATOM   4734  HB2 ASN A 346     170.776 161.973 177.137  1.00  0.00      A    H  
ATOM   4735 1HD2 ASN A 346     171.079 162.258 179.270  1.00  0.00      A    H  
ATOM   4736 2HD2 ASN A 346     172.401 163.316 179.909  1.00  0.00      A    H  
ATOM   4737  N   LYS A 347     168.074 163.376 174.959  1.00  0.00      A    N  
ATOM   4738  CA  LYS A 347     167.292 162.415 174.235  1.00  0.00      A    C  
ATOM   4739  C   LYS A 347     167.067 162.793 172.815  1.00  0.00      A    C  
ATOM   4740  O   LYS A 347     166.824 161.925 171.948  1.00  0.00      A    O  
ATOM   4741  CB  LYS A 347     165.894 162.223 174.983  1.00  0.00      A    C  
ATOM   4742  CG  LYS A 347     164.987 161.085 174.431  1.00  0.00      A    C  
ATOM   4743  CD  LYS A 347     163.666 160.967 175.352  1.00  0.00      A    C  
ATOM   4744  CE  LYS A 347     164.006 160.687 176.784  1.00  0.00      A    C  
ATOM   4745  NZ  LYS A 347     162.698 160.589 177.469  1.00  0.00      A    N1+
ATOM   4746  HN  LYS A 347     167.638 163.936 175.659  1.00  0.00      A    H  
ATOM   4747  HA  LYS A 347     167.909 161.537 174.114  1.00  0.00      A    H  
ATOM   4748  HB1 LYS A 347     165.326 163.173 174.890  1.00  0.00      A    H  
ATOM   4749  HB2 LYS A 347     166.257 161.926 175.990  1.00  0.00      A    H  
ATOM   4750  HG1 LYS A 347     165.528 160.120 174.533  1.00  0.00      A    H  
ATOM   4751  HG2 LYS A 347     164.809 161.283 173.353  1.00  0.00      A    H  
ATOM   4752  HD1 LYS A 347     163.047 160.121 174.983  1.00  0.00      A    H  
ATOM   4753  HD2 LYS A 347     163.038 161.880 175.279  1.00  0.00      A    H  
ATOM   4754  HE1 LYS A 347     164.585 161.525 177.227  1.00  0.00      A    H  
ATOM   4755  HE2 LYS A 347     164.497 159.702 176.935  1.00  0.00      A    H  
ATOM   4756  HZ1 LYS A 347     162.801 160.277 178.456  1.00  0.00      A    H  
ATOM   4757  HZ2 LYS A 347     162.199 161.501 177.444  1.00  0.00      A    H  
ATOM   4758  HZ3 LYS A 347     162.157 159.901 176.906  1.00  0.00      A    H  
ATOM   4759  N   LYS A 348     167.094 164.040 172.496  1.00  0.00      A    N  
ATOM   4760  CA  LYS A 348     166.540 164.493 171.235  1.00  0.00      A    C  
ATOM   4761  C   LYS A 348     167.109 165.782 170.758  1.00  0.00      A    C  
ATOM   4762  O   LYS A 348     167.769 166.583 171.436  1.00  0.00      A    O  
ATOM   4763  CB  LYS A 348     164.990 164.521 171.288  1.00  0.00      A    C  
ATOM   4764  CG  LYS A 348     164.307 165.370 172.430  1.00  0.00      A    C  
ATOM   4765  CD  LYS A 348     162.803 165.298 172.142  1.00  0.00      A    C  
ATOM   4766  CE  LYS A 348     161.931 166.210 173.048  1.00  0.00      A    C  
ATOM   4767  NZ  LYS A 348     161.877 165.645 174.387  1.00  0.00      A    N1+
ATOM   4768  HN  LYS A 348     167.514 164.726 173.085  1.00  0.00      A    H  
ATOM   4769  HA  LYS A 348     166.665 163.773 170.439  1.00  0.00      A    H  
ATOM   4770  HB1 LYS A 348     164.592 163.491 171.408  1.00  0.00      A    H  
ATOM   4771  HB2 LYS A 348     164.568 164.847 170.313  1.00  0.00      A    H  
ATOM   4772  HG1 LYS A 348     164.574 166.448 172.460  1.00  0.00      A    H  
ATOM   4773  HG2 LYS A 348     164.636 164.915 173.388  1.00  0.00      A    H  
ATOM   4774  HD1 LYS A 348     162.413 164.277 171.943  1.00  0.00      A    H  
ATOM   4775  HD2 LYS A 348     162.744 165.722 171.117  1.00  0.00      A    H  
ATOM   4776  HE1 LYS A 348     160.948 166.257 172.532  1.00  0.00      A    H  
ATOM   4777  HE2 LYS A 348     162.337 167.239 173.148  1.00  0.00      A    H  
ATOM   4778  HZ1 LYS A 348     161.529 164.666 174.441  1.00  0.00      A    H  
ATOM   4779  HZ2 LYS A 348     162.822 165.606 174.820  1.00  0.00      A    H  
ATOM   4780  HZ3 LYS A 348     161.257 166.150 175.051  1.00  0.00      A    H  
ATOM   4781  N   LYS A 349     166.890 166.082 169.451  1.00  0.00      A    N  
ATOM   4782  CA  LYS A 349     167.168 167.418 168.918  1.00  0.00      A    C  
ATOM   4783  C   LYS A 349     166.492 168.572 169.628  1.00  0.00      A    C  
ATOM   4784  O   LYS A 349     165.436 168.512 170.144  1.00  0.00      A    O  
ATOM   4785  CB  LYS A 349     166.860 167.278 167.343  1.00  0.00      A    C  
ATOM   4786  CG  LYS A 349     167.867 166.267 166.730  1.00  0.00      A    C  
ATOM   4787  CD  LYS A 349     167.561 166.092 165.263  1.00  0.00      A    C  
ATOM   4788  CE  LYS A 349     168.328 165.040 164.578  1.00  0.00      A    C  
ATOM   4789  NZ  LYS A 349     169.686 165.496 164.428  1.00  0.00      A    N1+
ATOM   4790  HN  LYS A 349     166.544 165.406 168.805  1.00  0.00      A    H  
ATOM   4791  HA  LYS A 349     168.215 167.483 169.178  1.00  0.00      A    H  
ATOM   4792  HB1 LYS A 349     166.958 168.299 166.915  1.00  0.00      A    H  
ATOM   4793  HB2 LYS A 349     165.860 166.951 166.987  1.00  0.00      A    H  
ATOM   4794  HG1 LYS A 349     167.679 165.231 167.084  1.00  0.00      A    H  
ATOM   4795  HG2 LYS A 349     168.901 166.507 167.058  1.00  0.00      A    H  
ATOM   4796  HD1 LYS A 349     167.585 167.115 164.829  1.00  0.00      A    H  
ATOM   4797  HD2 LYS A 349     166.507 165.743 165.212  1.00  0.00      A    H  
ATOM   4798  HE1 LYS A 349     167.919 165.045 163.546  1.00  0.00      A    H  
ATOM   4799  HE2 LYS A 349     168.359 164.104 165.176  1.00  0.00      A    H  
ATOM   4800  HZ1 LYS A 349     170.291 164.657 164.532  1.00  0.00      A    H  
ATOM   4801  HZ2 LYS A 349     169.799 166.010 163.531  1.00  0.00      A    H  
ATOM   4802  HZ3 LYS A 349     169.920 166.161 165.193  1.00  0.00      A    H  
ATOM   4803  N   LYS A 350     167.159 169.688 169.554  1.00  0.00      A    N  
ATOM   4804  CA  LYS A 350     166.747 170.864 170.244  1.00  0.00      A    C  
ATOM   4805  C   LYS A 350     165.869 171.767 169.412  1.00  0.00      A    C  
ATOM   4806  O   LYS A 350     165.764 171.681 168.177  1.00  0.00      A    O  
ATOM   4807  CB  LYS A 350     167.975 171.729 170.783  1.00  0.00      A    C  
ATOM   4808  CG  LYS A 350     168.925 170.738 171.458  1.00  0.00      A    C  
ATOM   4809  CD  LYS A 350     168.324 169.967 172.646  1.00  0.00      A    C  
ATOM   4810  CE  LYS A 350     169.341 168.939 173.138  1.00  0.00      A    C  
ATOM   4811  NZ  LYS A 350     168.689 168.060 174.164  1.00  0.00      A    N1+
ATOM   4812  HN  LYS A 350     167.936 169.763 168.934  1.00  0.00      A    H  
ATOM   4813  HA  LYS A 350     166.114 170.559 171.064  1.00  0.00      A    H  
ATOM   4814  HB1 LYS A 350     167.737 172.467 171.580  1.00  0.00      A    H  
ATOM   4815  HB2 LYS A 350     168.533 172.214 169.954  1.00  0.00      A    H  
ATOM   4816  HG1 LYS A 350     169.765 171.411 171.732  1.00  0.00      A    H  
ATOM   4817  HG2 LYS A 350     169.321 170.058 170.674  1.00  0.00      A    H  
ATOM   4818  HD1 LYS A 350     167.457 169.383 172.271  1.00  0.00      A    H  
ATOM   4819  HD2 LYS A 350     167.953 170.667 173.425  1.00  0.00      A    H  
ATOM   4820  HE1 LYS A 350     170.217 169.457 173.586  1.00  0.00      A    H  
ATOM   4821  HE2 LYS A 350     169.726 168.329 172.294  1.00  0.00      A    H  
ATOM   4822  HZ1 LYS A 350     168.668 168.546 175.083  1.00  0.00      A    H  
ATOM   4823  HZ2 LYS A 350     167.698 167.943 173.869  1.00  0.00      A    H  
ATOM   4824  HZ3 LYS A 350     169.231 167.198 174.376  1.00  0.00      A    H  
ATOM   4825  N   ASN A 351     165.087 172.592 170.145  1.00  0.00      A    N  
ATOM   4826  CA  ASN A 351     163.987 173.487 169.670  1.00  0.00      A    C  
ATOM   4827  C   ASN A 351     164.132 174.869 170.292  1.00  0.00      A    C  
ATOM   4828  O   ASN A 351     163.121 175.541 170.515  1.00  0.00      A    O  
ATOM   4829  CB  ASN A 351     162.581 172.892 169.978  1.00  0.00      A    C  
ATOM   4830  CG  ASN A 351     162.431 171.456 169.548  1.00  0.00      A    C  
ATOM   4831  OD1 ASN A 351     162.738 170.531 170.296  1.00  0.00      A    O  
ATOM   4832  ND2 ASN A 351     161.962 171.298 168.292  1.00  0.00      A    N  
ATOM   4833  HN  ASN A 351     165.143 172.451 171.130  1.00  0.00      A    H  
ATOM   4834  HA  ASN A 351     164.151 173.651 168.615  1.00  0.00      A    H  
ATOM   4835  HB1 ASN A 351     161.790 173.512 169.505  1.00  0.00      A    H  
ATOM   4836  HB2 ASN A 351     162.419 173.006 171.071  1.00  0.00      A    H  
ATOM   4837 1HD2 ASN A 351     161.631 172.084 167.770  1.00  0.00      A    H  
ATOM   4838 2HD2 ASN A 351     161.723 170.401 167.920  1.00  0.00      A    H  
ATOM   4839  N   ASN A 352     165.417 175.280 170.693  1.00  0.00      A    N  
ATOM   4840  CA  ASN A 352     165.607 176.499 171.482  1.00  0.00      A    C  
ATOM   4841  C   ASN A 352     165.738 177.819 170.659  1.00  0.00      A    C  
ATOM   4842  O   ASN A 352     165.652 178.969 171.189  1.00  0.00      A    O  
ATOM   4843  CB  ASN A 352     166.784 176.403 172.456  1.00  0.00      A    C  
ATOM   4844  CG  ASN A 352     166.496 175.472 173.590  1.00  0.00      A    C  
ATOM   4845  OD1 ASN A 352     165.373 175.116 173.862  1.00  0.00      A    O  
ATOM   4846  ND2 ASN A 352     167.573 175.041 174.344  1.00  0.00      A    N  
ATOM   4847  HN  ASN A 352     166.176 174.786 170.276  1.00  0.00      A    H  
ATOM   4848  HA  ASN A 352     164.748 176.678 172.113  1.00  0.00      A    H  
ATOM   4849  HB1 ASN A 352     167.171 177.384 172.806  1.00  0.00      A    H  
ATOM   4850  HB2 ASN A 352     167.658 176.177 171.809  1.00  0.00      A    H  
ATOM   4851 1HD2 ASN A 352     168.432 175.504 174.126  1.00  0.00      A    H  
ATOM   4852 2HD2 ASN A 352     167.432 174.422 175.117  1.00  0.00      A    H  
ATOM   4853  N   ILE A 353     165.990 177.744 169.330  1.00  0.00      A    N  
ATOM   4854  CA  ILE A 353     166.227 178.895 168.489  1.00  0.00      A    C  
ATOM   4855  C   ILE A 353     165.029 178.825 167.528  1.00  0.00      A    C  
ATOM   4856  O   ILE A 353     164.875 177.776 166.843  1.00  0.00      A    O  
ATOM   4857  CB  ILE A 353     167.573 178.981 167.720  1.00  0.00      A    C  
ATOM   4858  CG2 ILE A 353     167.527 179.929 166.504  1.00  0.00      A    C  
ATOM   4859  CG1 ILE A 353     168.817 179.028 168.586  1.00  0.00      A    C  
ATOM   4860  CD  ILE A 353     168.973 180.240 169.563  1.00  0.00      A    C  
ATOM   4861  HN  ILE A 353     165.979 176.878 168.837  1.00  0.00      A    H  
ATOM   4862  HA  ILE A 353     166.108 179.767 169.114  1.00  0.00      A    H  
ATOM   4863  HB  ILE A 353     167.630 177.971 167.259  1.00  0.00      A    H  
ATOM   4864 1HG2 ILE A 353     167.412 181.009 166.736  1.00  0.00      A    H  
ATOM   4865 2HG2 ILE A 353     168.537 179.875 166.044  1.00  0.00      A    H  
ATOM   4866 3HG2 ILE A 353     166.806 179.439 165.815  1.00  0.00      A    H  
ATOM   4867 1HG1 ILE A 353     169.618 179.050 167.817  1.00  0.00      A    H  
ATOM   4868 2HG1 ILE A 353     168.803 178.092 169.184  1.00  0.00      A    H  
ATOM   4869  HD1 ILE A 353     168.441 180.017 170.512  1.00  0.00      A    H  
ATOM   4870  HD2 ILE A 353     169.987 180.490 169.942  1.00  0.00      A    H  
ATOM   4871  HD3 ILE A 353     168.626 181.135 169.003  1.00  0.00      A    H  
ATOM   4872  N   LYS A 354     164.155 179.793 167.417  1.00  0.00      A    N  
ATOM   4873  CA  LYS A 354     162.949 179.721 166.571  1.00  0.00      A    C  
ATOM   4874  C   LYS A 354     163.172 180.627 165.356  1.00  0.00      A    C  
ATOM   4875  O   LYS A 354     163.398 181.842 165.465  1.00  0.00      A    O  
ATOM   4876  CB  LYS A 354     161.716 180.253 167.323  1.00  0.00      A    C  
ATOM   4877  CG  LYS A 354     161.421 179.427 168.561  1.00  0.00      A    C  
ATOM   4878  CD  LYS A 354     160.144 179.891 169.307  1.00  0.00      A    C  
ATOM   4879  CE  LYS A 354     159.854 179.243 170.598  1.00  0.00      A    C  
ATOM   4880  NZ  LYS A 354     159.393 177.813 170.583  1.00  0.00      A    N1+
ATOM   4881  HN  LYS A 354     164.478 180.619 167.874  1.00  0.00      A    H  
ATOM   4882  HA  LYS A 354     162.734 178.708 166.264  1.00  0.00      A    H  
ATOM   4883  HB1 LYS A 354     160.846 180.118 166.644  1.00  0.00      A    H  
ATOM   4884  HB2 LYS A 354     161.870 181.322 167.585  1.00  0.00      A    H  
ATOM   4885  HG1 LYS A 354     162.333 179.462 169.194  1.00  0.00      A    H  
ATOM   4886  HG2 LYS A 354     161.303 178.381 168.206  1.00  0.00      A    H  
ATOM   4887  HD1 LYS A 354     159.385 179.901 168.496  1.00  0.00      A    H  
ATOM   4888  HD2 LYS A 354     160.365 180.923 169.652  1.00  0.00      A    H  
ATOM   4889  HE1 LYS A 354     159.011 179.858 170.980  1.00  0.00      A    H  
ATOM   4890  HE2 LYS A 354     160.551 179.400 171.448  1.00  0.00      A    H  
ATOM   4891  HZ1 LYS A 354     159.925 177.229 169.905  1.00  0.00      A    H  
ATOM   4892  HZ2 LYS A 354     159.460 177.272 171.469  1.00  0.00      A    H  
ATOM   4893  HZ3 LYS A 354     158.404 177.751 170.267  1.00  0.00      A    H  
ATOM   4894  N   LEU A 355     163.136 180.033 164.161  1.00  0.00      A    N  
ATOM   4895  CA  LEU A 355     163.273 180.885 162.947  1.00  0.00      A    C  
ATOM   4896  C   LEU A 355     161.845 181.201 162.443  1.00  0.00      A    C  
ATOM   4897  O   LEU A 355     161.028 180.315 162.316  1.00  0.00      A    O  
ATOM   4898  CB  LEU A 355     164.060 180.153 161.814  1.00  0.00      A    C  
ATOM   4899  CG  LEU A 355     164.032 180.960 160.493  1.00  0.00      A    C  
ATOM   4900  CD1 LEU A 355     164.936 182.232 160.494  1.00  0.00      A    C  
ATOM   4901  CD2 LEU A 355     164.448 180.131 159.261  1.00  0.00      A    C  
ATOM   4902  HN  LEU A 355     163.021 179.061 163.969  1.00  0.00      A    H  
ATOM   4903  HA  LEU A 355     163.806 181.804 163.142  1.00  0.00      A    H  
ATOM   4904  HB1 LEU A 355     163.722 179.101 161.695  1.00  0.00      A    H  
ATOM   4905  HB2 LEU A 355     165.138 180.072 162.070  1.00  0.00      A    H  
ATOM   4906  HG  LEU A 355     162.969 181.238 160.330  1.00  0.00      A    H  
ATOM   4907 1HD1 LEU A 355     164.959 182.834 159.560  1.00  0.00      A    H  
ATOM   4908 2HD1 LEU A 355     164.508 182.850 161.312  1.00  0.00      A    H  
ATOM   4909 3HD1 LEU A 355     165.998 182.142 160.808  1.00  0.00      A    H  
ATOM   4910 1HD2 LEU A 355     163.858 179.212 159.057  1.00  0.00      A    H  
ATOM   4911 2HD2 LEU A 355     164.462 180.794 158.369  1.00  0.00      A    H  
ATOM   4912 3HD2 LEU A 355     165.518 179.946 159.499  1.00  0.00      A    H  
ATOM   4913  N   TYR A 356     161.647 182.487 162.130  1.00  0.00      A    N  
ATOM   4914  CA  TYR A 356     160.389 183.099 161.612  1.00  0.00      A    C  
ATOM   4915  C   TYR A 356     160.707 183.589 160.179  1.00  0.00      A    C  
ATOM   4916  O   TYR A 356     161.746 184.235 159.959  1.00  0.00      A    O  
ATOM   4917  CB  TYR A 356     159.947 184.288 162.449  1.00  0.00      A    C  
ATOM   4918  CG  TYR A 356     159.328 183.821 163.696  1.00  0.00      A    C  
ATOM   4919  CD1 TYR A 356     160.073 183.199 164.704  1.00  0.00      A    C  
ATOM   4920  CE1 TYR A 356     159.402 182.501 165.700  1.00  0.00      A    C  
ATOM   4921  CZ  TYR A 356     158.053 182.452 165.719  1.00  0.00      A    C  
ATOM   4922  OH  TYR A 356     157.474 181.914 166.867  1.00  0.00      A    O  
ATOM   4923  CD2 TYR A 356     157.884 183.832 163.732  1.00  0.00      A    C  
ATOM   4924  CE2 TYR A 356     157.241 183.095 164.735  1.00  0.00      A    C  
ATOM   4925  HN  TYR A 356     162.374 183.157 162.260  1.00  0.00      A    H  
ATOM   4926  HA  TYR A 356     159.637 182.325 161.656  1.00  0.00      A    H  
ATOM   4927  HB1 TYR A 356     159.241 185.015 161.993  1.00  0.00      A    H  
ATOM   4928  HB2 TYR A 356     160.835 184.946 162.563  1.00  0.00      A    H  
ATOM   4929  HD1 TYR A 356     161.145 183.074 164.761  1.00  0.00      A    H  
ATOM   4930  HE1 TYR A 356     159.966 182.042 166.499  1.00  0.00      A    H  
ATOM   4931  HH  TYR A 356     156.527 182.061 166.810  1.00  0.00      A    H  
ATOM   4932  HD2 TYR A 356     157.337 184.253 162.901  1.00  0.00      A    H  
ATOM   4933  HE2 TYR A 356     156.163 183.098 164.805  1.00  0.00      A    H  
ATOM   4934  N   VAL A 357     159.850 183.313 159.194  1.00  0.00      A    N  
ATOM   4935  CA  VAL A 357     160.150 183.725 157.849  1.00  0.00      A    C
[truncated: 1,461,248 more chars]
