# Supplementary material for: New Class of Hsp90 C-Terminal Domain Inhibitors with Anti-tumor Properties against Triple-Negative Breast Cancer
Source: J Med Chem. 2024 Jul 23;67(15):12984–3018. doi: 10.1021/acs.jmedchem.4c00932 (PMC11320583; doi:10.1021/acs.jmedchem.4c00932)
Supplement: Supplementary file 5 — jm4c00932_si_005.pdb [file jm4c00932_si_005.pdb]

TITLE     Hsp90alpha_model - preprocessed
REMARK   4      COMPLIES WITH FORMAT V. 3.0, 1-DEC-2006
REMARK 888
REMARK 888 WRITTEN BY MAESTRO (A PRODUCT OF SCHRODINGER, LLC)
ATOM      1  N   GLU A  15     152.049 173.594 107.213  1.00  0.00           N1+
ATOM      2  CA  GLU A  15     153.312 173.486 107.957  1.00  0.00           C  
ATOM      3  C   GLU A  15     153.675 172.071 108.383  1.00  0.00           C  
ATOM      4  O   GLU A  15     152.792 171.267 108.563  1.00  0.00           O  
ATOM      5  CB  GLU A  15     153.179 174.324 109.257  1.00  0.00           C  
ATOM      6  CG  GLU A  15     153.494 175.778 109.040  1.00  0.00           C  
ATOM      7  CD  GLU A  15     152.342 176.529 108.251  1.00  0.00           C  
ATOM      8  OE1 GLU A  15     152.203 176.182 107.078  1.00  0.00           O  
ATOM      9  OE2 GLU A  15     151.652 177.425 108.761  1.00  0.00           O1-
ATOM     10  H1  GLU A  15     151.883 174.560 106.969  1.00  0.00           H  
ATOM     11  H2  GLU A  15     152.105 173.040 106.371  1.00  0.00           H  
ATOM     12  H3  GLU A  15     151.290 173.257 107.787  1.00  0.00           H  
ATOM     13  HA  GLU A  15     154.120 173.894 107.350  1.00  0.00           H  
ATOM     14  HB3 GLU A  15     153.845 173.919 110.019  1.00  0.00           H  
ATOM     15  HB2 GLU A  15     152.166 174.227 109.648  1.00  0.00           H  
ATOM     16  HG3 GLU A  15     154.430 175.868 108.488  1.00  0.00           H  
ATOM     17  HG2 GLU A  15     153.649 176.263 110.004  1.00  0.00           H  
ATOM     18  N   GLU A  16     154.984 171.718 108.415  1.00  0.00           N  
ATOM     19  CA  GLU A  16     155.455 170.364 108.723  1.00  0.00           C  
ATOM     20  C   GLU A  16     156.150 170.378 110.025  1.00  0.00           C  
ATOM     21  O   GLU A  16     156.220 169.275 110.653  1.00  0.00           O  
ATOM     22  CB  GLU A  16     156.290 169.656 107.676  1.00  0.00           C  
ATOM     23  CG  GLU A  16     157.673 170.303 107.336  1.00  0.00           C  
ATOM     24  CD  GLU A  16     158.168 169.702 106.049  1.00  0.00           C  
ATOM     25  OE1 GLU A  16     157.977 170.398 105.049  1.00  0.00           O  
ATOM     26  OE2 GLU A  16     158.749 168.670 105.906  1.00  0.00           O1-
ATOM     27  H   GLU A  16     155.697 172.406 108.220  1.00  0.00           H  
ATOM     28  HA  GLU A  16     154.561 169.755 108.862  1.00  0.00           H  
ATOM     29  HB3 GLU A  16     155.707 169.553 106.761  1.00  0.00           H  
ATOM     30  HB2 GLU A  16     156.443 168.620 107.979  1.00  0.00           H  
ATOM     31  HG3 GLU A  16     158.382 170.085 108.135  1.00  0.00           H  
ATOM     32  HG2 GLU A  16     157.549 171.379 107.210  1.00  0.00           H  
ATOM     33  N   VAL A  17     156.529 171.571 110.559  1.00  0.00           N  
ATOM     34  CA  VAL A  17     156.967 171.732 112.016  1.00  0.00           C  
ATOM     35  C   VAL A  17     156.071 172.793 112.434  1.00  0.00           C  
ATOM     36  O   VAL A  17     156.181 173.960 112.061  1.00  0.00           O  
ATOM     37  CB  VAL A  17     158.423 172.299 112.114  1.00  0.00           C  
ATOM     38  CG1 VAL A  17     158.778 172.778 113.538  1.00  0.00           C  
ATOM     39  CG2 VAL A  17     159.489 171.389 111.546  1.00  0.00           C  
ATOM     40  H   VAL A  17     156.529 172.403 109.987  1.00  0.00           H  
ATOM     41  HA  VAL A  17     156.834 170.819 112.596  1.00  0.00           H  
ATOM     42  HB  VAL A  17     158.435 173.193 111.490  1.00  0.00           H  
ATOM     43 1HG1 VAL A  17     159.798 173.161 113.549  1.00  0.00           H  
ATOM     44 2HG1 VAL A  17     158.090 173.569 113.838  1.00  0.00           H  
ATOM     45 3HG1 VAL A  17     158.697 171.943 114.234  1.00  0.00           H  
ATOM     46 1HG2 VAL A  17     160.466 171.860 111.656  1.00  0.00           H  
ATOM     47 2HG2 VAL A  17     159.481 170.440 112.083  1.00  0.00           H  
ATOM     48 3HG2 VAL A  17     159.289 171.210 110.490  1.00  0.00           H  
ATOM     49  N   GLU A  18     155.045 172.446 113.208  1.00  0.00           N  
ATOM     50  CA  GLU A  18     154.030 173.297 113.757  1.00  0.00           C  
ATOM     51  C   GLU A  18     154.421 173.851 115.097  1.00  0.00           C  
ATOM     52  O   GLU A  18     155.219 173.256 115.769  1.00  0.00           O  
ATOM     53  CB  GLU A  18     152.613 172.678 113.934  1.00  0.00           C  
ATOM     54  CG  GLU A  18     152.312 171.642 112.760  1.00  0.00           C  
ATOM     55  CD  GLU A  18     150.819 171.193 112.826  1.00  0.00           C  
ATOM     56  OE1 GLU A  18     150.681 169.994 112.832  1.00  0.00           O  
ATOM     57  OE2 GLU A  18     149.865 172.068 112.667  1.00  0.00           O1-
ATOM     58  H   GLU A  18     154.916 171.480 113.473  1.00  0.00           H  
ATOM     59  HA  GLU A  18     153.925 174.145 113.080  1.00  0.00           H  
ATOM     60  HB3 GLU A  18     151.866 173.471 113.918  1.00  0.00           H  
ATOM     61  HB2 GLU A  18     152.558 172.165 114.894  1.00  0.00           H  
ATOM     62  HG3 GLU A  18     152.958 170.771 112.870  1.00  0.00           H  
ATOM     63  HG2 GLU A  18     152.506 172.117 111.798  1.00  0.00           H  
ATOM     64  N   THR A  19     153.798 174.993 115.489  1.00  0.00           N  
ATOM     65  CA  THR A  19     154.135 175.669 116.812  1.00  0.00           C  
ATOM     66  C   THR A  19     152.849 175.915 117.562  1.00  0.00           C  
ATOM     67  O   THR A  19     151.796 176.242 117.042  1.00  0.00           O  
ATOM     68  CB  THR A  19     154.921 176.911 116.685  1.00  0.00           C  
ATOM     69  OG1 THR A  19     156.053 176.788 115.945  1.00  0.00           O  
ATOM     70  CG2 THR A  19     155.398 177.588 118.030  1.00  0.00           C  
ATOM     71  H   THR A  19     153.094 175.412 114.899  1.00  0.00           H  
ATOM     72  HA  THR A  19     154.726 174.966 117.398  1.00  0.00           H  
ATOM     73  HB  THR A  19     154.287 177.635 116.174  1.00  0.00           H  
ATOM     74  HG1 THR A  19     156.506 177.634 115.910  1.00  0.00           H  
ATOM     75 1HG2 THR A  19     155.965 178.491 117.802  1.00  0.00           H  
ATOM     76 2HG2 THR A  19     154.529 177.848 118.635  1.00  0.00           H  
ATOM     77 3HG2 THR A  19     156.030 176.893 118.583  1.00  0.00           H  
ATOM     78  N   PHE A  20     152.885 175.814 118.883  1.00  0.00           N  
ATOM     79  CA  PHE A  20     151.719 175.872 119.687  1.00  0.00           C  
ATOM     80  C   PHE A  20     152.099 176.500 120.978  1.00  0.00           C  
ATOM     81  O   PHE A  20     153.227 176.852 121.246  1.00  0.00           O  
ATOM     82  CB  PHE A  20     151.066 174.406 119.866  1.00  0.00           C  
ATOM     83  CG  PHE A  20     150.416 173.949 118.561  1.00  0.00           C  
ATOM     84  CD1 PHE A  20     151.007 172.969 117.745  1.00  0.00           C  
ATOM     85  CE1 PHE A  20     150.394 172.333 116.681  1.00  0.00           C  
ATOM     86  CZ  PHE A  20     149.059 172.697 116.447  1.00  0.00           C  
ATOM     87  CD2 PHE A  20     149.117 174.256 118.255  1.00  0.00           C  
ATOM     88  CE2 PHE A  20     148.456 173.628 117.228  1.00  0.00           C  
ATOM     89  H   PHE A  20     153.769 175.690 119.356  1.00  0.00           H  
ATOM     90  HA  PHE A  20     150.991 176.515 119.192  1.00  0.00           H  
ATOM     91  HB3 PHE A  20     150.314 174.437 120.655  1.00  0.00           H  
ATOM     92  HB2 PHE A  20     151.841 173.696 120.153  1.00  0.00           H  
ATOM     93  HD1 PHE A  20     152.024 172.656 117.928  1.00  0.00           H  
ATOM     94  HE1 PHE A  20     150.943 171.611 116.095  1.00  0.00           H  
ATOM     95  HZ  PHE A  20     148.507 172.235 115.642  1.00  0.00           H  
ATOM     96  HD2 PHE A  20     148.590 175.006 118.826  1.00  0.00           H  
ATOM     97  HE2 PHE A  20     147.425 173.896 117.051  1.00  0.00           H  
ATOM     98  N   ALA A  21     151.063 176.785 121.847  1.00  0.00           N  
ATOM     99  CA  ALA A  21     151.257 177.451 123.099  1.00  0.00           C  
ATOM    100  C   ALA A  21     150.832 176.559 124.288  1.00  0.00           C  
ATOM    101  O   ALA A  21     150.018 175.642 124.156  1.00  0.00           O  
ATOM    102  CB  ALA A  21     150.434 178.759 123.068  1.00  0.00           C  
ATOM    103  H   ALA A  21     150.117 176.521 121.609  1.00  0.00           H  
ATOM    104  HA  ALA A  21     152.313 177.701 123.205  1.00  0.00           H  
ATOM    105  HB1 ALA A  21     150.561 179.291 124.011  1.00  0.00           H  
ATOM    106  HB2 ALA A  21     150.780 179.387 122.247  1.00  0.00           H  
ATOM    107  HB3 ALA A  21     149.380 178.522 122.924  1.00  0.00           H  
ATOM    108  N   PHE A  22     151.459 176.638 125.492  1.00  0.00           N  
ATOM    109  CA  PHE A  22     150.957 175.845 126.573  1.00  0.00           C  
ATOM    110  C   PHE A  22     149.680 176.417 127.269  1.00  0.00           C  
ATOM    111  O   PHE A  22     149.538 177.643 127.221  1.00  0.00           O  
ATOM    112  CB  PHE A  22     151.986 175.780 127.715  1.00  0.00           C  
ATOM    113  CG  PHE A  22     153.230 175.090 127.363  1.00  0.00           C  
ATOM    114  CD1 PHE A  22     153.338 173.691 127.396  1.00  0.00           C  
ATOM    115  CE1 PHE A  22     154.518 173.062 127.075  1.00  0.00           C  
ATOM    116  CZ  PHE A  22     155.663 173.776 126.784  1.00  0.00           C  
ATOM    117  CD2 PHE A  22     154.368 175.822 126.923  1.00  0.00           C  
ATOM    118  CE2 PHE A  22     155.567 175.220 126.710  1.00  0.00           C  
ATOM    119  H   PHE A  22     152.258 177.245 125.606  1.00  0.00           H  
ATOM    120  HA  PHE A  22     150.751 174.836 126.215  1.00  0.00           H  
ATOM    121  HB3 PHE A  22     151.535 175.294 128.580  1.00  0.00           H  
ATOM    122  HB2 PHE A  22     152.216 176.791 128.052  1.00  0.00           H  
ATOM    123  HD1 PHE A  22     152.486 173.090 127.677  1.00  0.00           H  
ATOM    124  HE1 PHE A  22     154.564 171.983 127.046  1.00  0.00           H  
ATOM    125  HZ  PHE A  22     156.596 173.257 126.619  1.00  0.00           H  
ATOM    126  HD2 PHE A  22     154.292 176.885 126.749  1.00  0.00           H  
ATOM    127  HE2 PHE A  22     156.444 175.809 126.487  1.00  0.00           H  
ATOM    128  N   GLN A  23     148.864 175.530 127.883  1.00  0.00           N  
ATOM    129  CA  GLN A  23     147.736 175.946 128.602  1.00  0.00           C  
ATOM    130  C   GLN A  23     147.712 175.193 129.938  1.00  0.00           C  
ATOM    131  O   GLN A  23     148.555 174.335 130.157  1.00  0.00           O  
ATOM    132  CB  GLN A  23     146.321 175.859 128.076  1.00  0.00           C  
ATOM    133  CG  GLN A  23     146.092 176.908 127.007  1.00  0.00           C  
ATOM    134  CD  GLN A  23     144.659 176.926 126.471  1.00  0.00           C  
ATOM    135  OE1 GLN A  23     143.833 177.766 126.924  1.00  0.00           O  
ATOM    136  NE2 GLN A  23     144.305 175.982 125.559  1.00  0.00           N  
ATOM    137  H   GLN A  23     149.062 174.541 127.829  1.00  0.00           H  
ATOM    138  HA  GLN A  23     147.904 176.994 128.848  1.00  0.00           H  
ATOM    139  HB3 GLN A  23     145.619 176.016 128.895  1.00  0.00           H  
ATOM    140  HB2 GLN A  23     146.151 174.868 127.655  1.00  0.00           H  
ATOM    141  HG3 GLN A  23     146.785 176.741 126.182  1.00  0.00           H  
ATOM    142  HG2 GLN A  23     146.342 177.891 127.406  1.00  0.00           H  
ATOM    143 2HE2 GLN A  23     143.367 175.967 125.186  1.00  0.00           H  
ATOM    144 1HE2 GLN A  23     144.980 175.296 125.254  1.00  0.00           H  
ATOM    145  N   ALA A  24     146.845 175.622 130.869  1.00  0.00           N  
ATOM    146  CA  ALA A  24     146.636 174.952 132.146  1.00  0.00           C  
ATOM    147  C   ALA A  24     145.303 174.225 132.090  1.00  0.00           C  
ATOM    148  O   ALA A  24     144.339 174.867 131.593  1.00  0.00           O  
ATOM    149  CB  ALA A  24     146.686 175.943 133.300  1.00  0.00           C  
ATOM    150  H   ALA A  24     146.294 176.452 130.702  1.00  0.00           H  
ATOM    151  HA  ALA A  24     147.428 174.216 132.286  1.00  0.00           H  
ATOM    152  HB1 ALA A  24     146.527 175.415 134.240  1.00  0.00           H  
ATOM    153  HB2 ALA A  24     147.660 176.431 133.318  1.00  0.00           H  
ATOM    154  HB3 ALA A  24     145.907 176.694 133.169  1.00  0.00           H  
ATOM    155  N   GLU A  25     145.168 172.962 132.615  1.00  0.00           N  
ATOM    156  CA  GLU A  25     143.858 172.222 132.608  1.00  0.00           C  
ATOM    157  C   GLU A  25     143.163 172.613 133.845  1.00  0.00           C  
ATOM    158  O   GLU A  25     143.410 172.153 134.923  1.00  0.00           O  
ATOM    159  CB  GLU A  25     143.967 170.669 132.553  1.00  0.00           C  
ATOM    160  CG  GLU A  25     142.829 169.764 133.033  1.00  0.00           C  
ATOM    161  CD  GLU A  25     141.556 169.934 132.236  1.00  0.00           C  
ATOM    162  OE1 GLU A  25     141.479 169.410 131.103  1.00  0.00           O  
ATOM    163  OE2 GLU A  25     140.611 170.590 132.777  1.00  0.00           O1-
ATOM    164  H   GLU A  25     145.966 172.497 133.025  1.00  0.00           H  
ATOM    165  HA  GLU A  25     143.270 172.561 131.755  1.00  0.00           H  
ATOM    166  HB3 GLU A  25     144.890 170.364 133.047  1.00  0.00           H  
ATOM    167  HB2 GLU A  25     144.248 170.373 131.542  1.00  0.00           H  
ATOM    168  HG3 GLU A  25     142.627 169.964 134.085  1.00  0.00           H  
ATOM    169  HG2 GLU A  25     143.150 168.723 132.985  1.00  0.00           H  
ATOM    170  N   ILE A  26     142.367 173.671 133.726  1.00  0.00           N  
ATOM    171  CA  ILE A  26     141.887 174.479 134.853  1.00  0.00           C  
ATOM    172  C   ILE A  26     141.206 173.633 135.998  1.00  0.00           C  
ATOM    173  O   ILE A  26     141.552 173.768 137.160  1.00  0.00           O  
ATOM    174  CB  ILE A  26     140.949 175.680 134.467  1.00  0.00           C  
ATOM    175  CG2 ILE A  26     140.999 176.777 135.570  1.00  0.00           C  
ATOM    176  CG1 ILE A  26     141.460 176.216 133.157  1.00  0.00           C  
ATOM    177  CD  ILE A  26     140.681 177.418 132.616  1.00  0.00           C  
ATOM    178  H   ILE A  26     142.052 173.966 132.813  1.00  0.00           H  
ATOM    179  HA  ILE A  26     142.775 174.926 135.300  1.00  0.00           H  
ATOM    180  HB  ILE A  26     139.926 175.325 134.346  1.00  0.00           H  
ATOM    181 1HG2 ILE A  26     140.345 177.603 135.291  1.00  0.00           H  
ATOM    182 2HG2 ILE A  26     140.666 176.355 136.518  1.00  0.00           H  
ATOM    183 3HG2 ILE A  26     142.021 177.142 135.674  1.00  0.00           H  
ATOM    184 3HG1 ILE A  26     141.455 175.418 132.414  1.00  0.00           H  
ATOM    185 2HG1 ILE A  26     142.511 176.485 133.262  1.00  0.00           H  
ATOM    186  HD1 ILE A  26     141.117 177.738 131.670  1.00  0.00           H  
ATOM    187  HD2 ILE A  26     139.640 177.136 132.458  1.00  0.00           H  
ATOM    188  HD3 ILE A  26     140.730 178.237 133.334  1.00  0.00           H  
ATOM    189  N   ALA A  27     140.216 172.845 135.671  1.00  0.00           N  
ATOM    190  CA  ALA A  27     139.573 171.937 136.626  1.00  0.00           C  
ATOM    191  C   ALA A  27     140.431 170.936 137.329  1.00  0.00           C  
ATOM    192  O   ALA A  27     140.327 170.813 138.517  1.00  0.00           O  
ATOM    193  CB  ALA A  27     138.350 171.339 135.946  1.00  0.00           C  
ATOM    194  H   ALA A  27     139.862 172.845 134.725  1.00  0.00           H  
ATOM    195  HA  ALA A  27     139.178 172.580 137.413  1.00  0.00           H  
ATOM    196  HB1 ALA A  27     137.849 170.657 136.633  1.00  0.00           H  
ATOM    197  HB2 ALA A  27     137.664 172.138 135.663  1.00  0.00           H  
ATOM    198  HB3 ALA A  27     138.660 170.793 135.055  1.00  0.00           H  
ATOM    199  N   GLN A  28     141.310 170.224 136.602  1.00  0.00           N  
ATOM    200  CA  GLN A  28     142.159 169.261 137.356  1.00  0.00           C  
ATOM    201  C   GLN A  28     143.345 169.945 138.041  1.00  0.00           C  
ATOM    202  O   GLN A  28     143.730 169.462 139.094  1.00  0.00           O  
ATOM    203  CB  GLN A  28     142.662 168.204 136.411  1.00  0.00           C  
ATOM    204  CG  GLN A  28     141.751 167.242 135.575  1.00  0.00           C  
ATOM    205  CD  GLN A  28     140.984 166.279 136.476  1.00  0.00           C  
ATOM    206  OE1 GLN A  28     139.758 166.295 136.568  1.00  0.00           O  
ATOM    207  NE2 GLN A  28     141.783 165.393 137.166  1.00  0.00           N  
ATOM    208  H   GLN A  28     141.366 170.359 135.603  1.00  0.00           H  
ATOM    209  HA  GLN A  28     141.546 168.781 138.119  1.00  0.00           H  
ATOM    210  HB3 GLN A  28     143.408 167.604 136.932  1.00  0.00           H  
ATOM    211  HB2 GLN A  28     143.387 168.662 135.738  1.00  0.00           H  
ATOM    212  HG3 GLN A  28     142.367 166.674 134.878  1.00  0.00           H  
ATOM    213  HG2 GLN A  28     141.045 167.830 134.988  1.00  0.00           H  
ATOM    214 2HE2 GLN A  28     141.366 164.716 137.788  1.00  0.00           H  
ATOM    215 1HE2 GLN A  28     142.786 165.421 137.049  1.00  0.00           H  
ATOM    216  N   LEU A  29     143.776 171.146 137.559  1.00  0.00           N  
ATOM    217  CA  LEU A  29     144.712 172.040 138.310  1.00  0.00           C  
ATOM    218  C   LEU A  29     144.227 172.526 139.604  1.00  0.00           C  
ATOM    219  O   LEU A  29     144.950 172.698 140.580  1.00  0.00           O  
ATOM    220  CB  LEU A  29     145.145 173.280 137.579  1.00  0.00           C  
ATOM    221  CG  LEU A  29     146.248 174.232 138.253  1.00  0.00           C  
ATOM    222  CD1 LEU A  29     147.623 173.523 138.385  1.00  0.00           C  
ATOM    223  CD2 LEU A  29     146.544 175.559 137.523  1.00  0.00           C  
ATOM    224  H   LEU A  29     143.463 171.469 136.655  1.00  0.00           H  
ATOM    225  HA  LEU A  29     145.613 171.459 138.508  1.00  0.00           H  
ATOM    226  HB3 LEU A  29     144.265 173.874 137.333  1.00  0.00           H  
ATOM    227  HB2 LEU A  29     145.476 173.005 136.578  1.00  0.00           H  
ATOM    228  HG  LEU A  29     145.904 174.477 139.258  1.00  0.00           H  
ATOM    229 1HD1 LEU A  29     148.340 174.202 138.846  1.00  0.00           H  
ATOM    230 2HD1 LEU A  29     147.516 172.633 139.006  1.00  0.00           H  
ATOM    231 3HD1 LEU A  29     147.980 173.235 137.396  1.00  0.00           H  
ATOM    232 1HD2 LEU A  29     147.304 176.115 138.072  1.00  0.00           H  
ATOM    233 2HD2 LEU A  29     146.906 175.348 136.517  1.00  0.00           H  
ATOM    234 3HD2 LEU A  29     145.632 176.153 137.464  1.00  0.00           H  
ATOM    235  N   MET A  30     142.950 172.744 139.695  1.00  0.00           N  
ATOM    236  CA  MET A  30     142.251 173.124 140.906  1.00  0.00           C  
ATOM    237  C   MET A  30     142.196 172.023 141.851  1.00  0.00           C  
ATOM    238  O   MET A  30     142.468 172.239 143.031  1.00  0.00           O  
ATOM    239  CB  MET A  30     140.811 173.567 140.665  1.00  0.00           C  
ATOM    240  CG  MET A  30     140.173 174.209 141.901  1.00  0.00           C  
ATOM    241  SD  MET A  30     140.996 175.689 142.670  1.00  0.00           S  
ATOM    242  CE  MET A  30     139.467 176.606 142.322  1.00  0.00           C  
ATOM    243  H   MET A  30     142.362 172.652 138.879  1.00  0.00           H  
ATOM    244  HA  MET A  30     142.791 173.949 141.370  1.00  0.00           H  
ATOM    245  HB3 MET A  30     140.215 172.709 140.354  1.00  0.00           H  
ATOM    246  HB2 MET A  30     140.783 174.273 139.835  1.00  0.00           H  
ATOM    247  HG3 MET A  30     140.029 173.445 142.665  1.00  0.00           H  
ATOM    248  HG2 MET A  30     139.135 174.455 141.678  1.00  0.00           H  
ATOM    249  HE1 MET A  30     139.573 177.634 142.668  1.00  0.00           H  
ATOM    250  HE2 MET A  30     139.277 176.602 141.249  1.00  0.00           H  
ATOM    251  HE3 MET A  30     138.633 176.133 142.840  1.00  0.00           H  
ATOM    252  N   SER A  31     141.942 170.763 141.353  1.00  0.00           N  
ATOM    253  CA  SER A  31     141.949 169.566 142.182  1.00  0.00           C  
ATOM    254  C   SER A  31     143.404 169.386 142.792  1.00  0.00           C  
ATOM    255  O   SER A  31     143.553 169.191 144.002  1.00  0.00           O  
ATOM    256  CB  SER A  31     141.575 168.312 141.383  1.00  0.00           C  
ATOM    257  OG  SER A  31     141.696 167.099 142.153  1.00  0.00           O  
ATOM    258  H   SER A  31     141.739 170.639 140.371  1.00  0.00           H  
ATOM    259  HA  SER A  31     141.236 169.694 142.996  1.00  0.00           H  
ATOM    260  HB3 SER A  31     142.208 168.244 140.498  1.00  0.00           H  
ATOM    261  HB2 SER A  31     140.553 168.408 141.016  1.00  0.00           H  
ATOM    262  HG  SER A  31     141.451 166.348 141.608  1.00  0.00           H  
ATOM    263  N   LEU A  32     144.418 169.528 141.921  1.00  0.00           N  
ATOM    264  CA  LEU A  32     145.845 169.507 142.327  1.00  0.00           C  
ATOM    265  C   LEU A  32     146.186 170.518 143.399  1.00  0.00           C  
ATOM    266  O   LEU A  32     146.939 170.162 144.292  1.00  0.00           O  
ATOM    267  CB  LEU A  32     146.674 169.765 141.075  1.00  0.00           C  
ATOM    268  CG  LEU A  32     148.126 169.345 141.174  1.00  0.00           C  
ATOM    269  CD1 LEU A  32     148.348 167.780 140.965  1.00  0.00           C  
ATOM    270  CD2 LEU A  32     149.158 170.124 140.303  1.00  0.00           C  
ATOM    271  H   LEU A  32     144.225 169.656 140.938  1.00  0.00           H  
ATOM    272  HA  LEU A  32     146.084 168.512 142.701  1.00  0.00           H  
ATOM    273  HB3 LEU A  32     146.621 170.823 140.819  1.00  0.00           H  
ATOM    274  HB2 LEU A  32     146.210 169.263 140.226  1.00  0.00           H  
ATOM    275  HG  LEU A  32     148.413 169.542 142.207  1.00  0.00           H  
ATOM    276 1HD1 LEU A  32     149.410 167.549 141.049  1.00  0.00           H  
ATOM    277 2HD1 LEU A  32     147.796 167.229 141.726  1.00  0.00           H  
ATOM    278 3HD1 LEU A  32     147.990 167.491 139.977  1.00  0.00           H  
ATOM    279 1HD2 LEU A  32     150.156 169.719 140.472  1.00  0.00           H  
ATOM    280 2HD2 LEU A  32     148.898 170.019 139.250  1.00  0.00           H  
ATOM    281 3HD2 LEU A  32     149.143 171.179 140.577  1.00  0.00           H  
ATOM    282  N   ILE A  33     145.635 171.769 143.358  1.00  0.00           N  
ATOM    283  CA  ILE A  33     145.946 172.786 144.326  1.00  0.00           C  
ATOM    284  C   ILE A  33     145.232 172.665 145.631  1.00  0.00           C  
ATOM    285  O   ILE A  33     145.827 172.809 146.758  1.00  0.00           O  
ATOM    286  CB  ILE A  33     145.815 174.143 143.599  1.00  0.00           C  
ATOM    287  CG2 ILE A  33     145.834 175.306 144.626  1.00  0.00           C  
ATOM    288  CG1 ILE A  33     146.889 174.299 142.505  1.00  0.00           C  
ATOM    289  CD  ILE A  33     146.692 175.603 141.716  1.00  0.00           C  
ATOM    290  H   ILE A  33     144.981 172.009 142.627  1.00  0.00           H  
ATOM    291  HA  ILE A  33     147.006 172.669 144.553  1.00  0.00           H  
ATOM    292  HB  ILE A  33     144.843 174.158 143.107  1.00  0.00           H  
ATOM    293 1HG2 ILE A  33     145.741 176.257 144.101  1.00  0.00           H  
ATOM    294 2HG2 ILE A  33     145.001 175.192 145.320  1.00  0.00           H  
ATOM    295 3HG2 ILE A  33     146.773 175.287 145.179  1.00  0.00           H  
ATOM    296 3HG1 ILE A  33     146.838 173.451 141.823  1.00  0.00           H  
ATOM    297 2HG1 ILE A  33     147.878 174.299 142.964  1.00  0.00           H  
ATOM    298  HD1 ILE A  33     147.464 175.686 140.951  1.00  0.00           H  
ATOM    299  HD2 ILE A  33     145.711 175.596 141.242  1.00  0.00           H  
ATOM    300  HD3 ILE A  33     146.761 176.453 142.395  1.00  0.00           H  
ATOM    301  N   ILE A  34     143.862 172.360 145.520  1.00  0.00           N  
ATOM    302  CA  ILE A  34     143.194 171.946 146.770  1.00  0.00           C  
ATOM    303  C   ILE A  34     143.658 170.547 147.454  1.00  0.00           C  
ATOM    304  O   ILE A  34     143.744 170.497 148.678  1.00  0.00           O  
ATOM    305  CB  ILE A  34     141.659 172.042 146.563  1.00  0.00           C  
ATOM    306  CG2 ILE A  34     140.878 171.523 147.756  1.00  0.00           C  
ATOM    307  CG1 ILE A  34     141.284 173.478 146.269  1.00  0.00           C  
ATOM    308  CD  ILE A  34     139.839 173.572 145.667  1.00  0.00           C  
ATOM    309  H   ILE A  34     143.400 172.432 144.625  1.00  0.00           H  
ATOM    310  HA  ILE A  34     143.437 172.719 147.498  1.00  0.00           H  
ATOM    311  HB  ILE A  34     141.395 171.438 145.695  1.00  0.00           H  
ATOM    312 1HG2 ILE A  34     139.810 171.613 147.559  1.00  0.00           H  
ATOM    313 2HG2 ILE A  34     141.128 170.476 147.927  1.00  0.00           H  
ATOM    314 3HG2 ILE A  34     141.134 172.107 148.640  1.00  0.00           H  
ATOM    315 3HG1 ILE A  34     141.999 173.903 145.564  1.00  0.00           H  
ATOM    316 2HG1 ILE A  34     141.333 174.061 147.189  1.00  0.00           H  
ATOM    317  HD1 ILE A  34     139.596 174.615 145.465  1.00  0.00           H  
ATOM    318  HD2 ILE A  34     139.794 173.003 144.738  1.00  0.00           H  
ATOM    319  HD3 ILE A  34     139.121 173.163 146.378  1.00  0.00           H  
ATOM    320  N   ASN A  35     143.915 169.439 146.741  1.00  0.00           N  
ATOM    321  CA  ASN A  35     144.153 168.131 147.355  1.00  0.00           C  
ATOM    322  C   ASN A  35     145.597 167.544 147.170  1.00  0.00           C  
ATOM    323  O   ASN A  35     145.820 166.525 147.688  1.00  0.00           O  
ATOM    324  CB  ASN A  35     143.275 167.089 146.715  1.00  0.00           C  
ATOM    325  CG  ASN A  35     141.824 167.580 146.704  1.00  0.00           C  
ATOM    326  OD1 ASN A  35     141.131 167.661 147.712  1.00  0.00           O  
ATOM    327  ND2 ASN A  35     141.304 167.960 145.516  1.00  0.00           N  
ATOM    328  H   ASN A  35     143.951 169.484 145.733  1.00  0.00           H  
ATOM    329  HA  ASN A  35     143.923 168.188 148.419  1.00  0.00           H  
ATOM    330  HB3 ASN A  35     143.340 166.161 147.283  1.00  0.00           H  
ATOM    331  HB2 ASN A  35     143.607 166.914 145.692  1.00  0.00           H  
ATOM    332 2HD2 ASN A  35     140.351 168.290 145.464  1.00  0.00           H  
ATOM    333 1HD2 ASN A  35     141.868 167.914 144.680  1.00  0.00           H  
ATOM    334  N   THR A  36     146.599 168.117 146.461  1.00  0.00           N  
ATOM    335  CA  THR A  36     147.892 167.415 146.292  1.00  0.00           C  
ATOM    336  C   THR A  36     149.112 168.272 146.828  1.00  0.00           C  
ATOM    337  O   THR A  36     150.235 167.793 147.064  1.00  0.00           O  
ATOM    338  CB  THR A  36     148.120 167.195 144.834  1.00  0.00           C  
ATOM    339  OG1 THR A  36     146.986 166.630 144.284  1.00  0.00           O  
ATOM    340  CG2 THR A  36     149.257 166.200 144.647  1.00  0.00           C  
ATOM    341  H   THR A  36     146.466 169.027 146.044  1.00  0.00           H  
ATOM    342  HA  THR A  36     147.861 166.456 146.809  1.00  0.00           H  
ATOM    343  HB  THR A  36     148.354 168.138 144.339  1.00  0.00           H  
ATOM    344  HG1 THR A  36     147.123 166.485 143.345  1.00  0.00           H  
ATOM    345 1HG2 THR A  36     149.426 166.037 143.583  1.00  0.00           H  
ATOM    346 2HG2 THR A  36     150.165 166.595 145.102  1.00  0.00           H  
ATOM    347 3HG2 THR A  36     148.995 165.255 145.122  1.00  0.00           H  
ATOM    348  N   PHE A  37     148.926 169.565 147.082  1.00  0.00           N  
ATOM    349  CA  PHE A  37     149.967 170.558 147.505  1.00  0.00           C  
ATOM    350  C   PHE A  37     150.261 170.520 148.932  1.00  0.00           C  
ATOM    351  O   PHE A  37     151.394 170.418 149.347  1.00  0.00           O  
ATOM    352  CB  PHE A  37     149.619 172.031 147.119  1.00  0.00           C  
ATOM    353  CG  PHE A  37     149.936 172.418 145.661  1.00  0.00           C  
ATOM    354  CD1 PHE A  37     150.107 173.820 145.412  1.00  0.00           C  
ATOM    355  CE1 PHE A  37     150.407 174.244 144.129  1.00  0.00           C  
ATOM    356  CZ  PHE A  37     150.538 173.295 143.149  1.00  0.00           C  
ATOM    357  CD2 PHE A  37     150.095 171.489 144.655  1.00  0.00           C  
ATOM    358  CE2 PHE A  37     150.264 171.963 143.296  1.00  0.00           C  
ATOM    359  H   PHE A  37     148.005 169.969 146.995  1.00  0.00           H  
ATOM    360  HA  PHE A  37     150.887 170.299 146.982  1.00  0.00           H  
ATOM    361  HB3 PHE A  37     150.137 172.712 147.794  1.00  0.00           H  
ATOM    362  HB2 PHE A  37     148.564 172.217 147.320  1.00  0.00           H  
ATOM    363  HD1 PHE A  37     150.001 174.529 146.220  1.00  0.00           H  
ATOM    364  HE1 PHE A  37     150.531 175.297 143.923  1.00  0.00           H  
ATOM    365  HZ  PHE A  37     150.883 173.578 142.165  1.00  0.00           H  
ATOM    366  HD2 PHE A  37     150.092 170.435 144.888  1.00  0.00           H  
ATOM    367  HE2 PHE A  37     150.185 171.329 142.425  1.00  0.00           H  
ATOM    368  N   TYR A  38     149.260 170.576 149.810  1.00  0.00           N  
ATOM    369  CA  TYR A  38     149.435 170.642 151.237  1.00  0.00           C  
ATOM    370  C   TYR A  38     149.484 169.235 151.871  1.00  0.00           C  
ATOM    371  O   TYR A  38     148.997 168.203 151.347  1.00  0.00           O  
ATOM    372  CB  TYR A  38     148.178 171.338 151.864  1.00  0.00           C  
ATOM    373  CG  TYR A  38     148.098 172.872 151.557  1.00  0.00           C  
ATOM    374  CD1 TYR A  38     148.966 173.765 152.181  1.00  0.00           C  
ATOM    375  CE1 TYR A  38     148.921 175.143 151.940  1.00  0.00           C  
ATOM    376  CZ  TYR A  38     147.925 175.638 151.055  1.00  0.00           C  
ATOM    377  OH  TYR A  38     147.870 177.004 150.815  1.00  0.00           O  
ATOM    378  CD2 TYR A  38     147.110 173.342 150.683  1.00  0.00           C  
ATOM    379  CE2 TYR A  38     147.043 174.682 150.426  1.00  0.00           C  
ATOM    380  H   TYR A  38     148.303 170.574 149.486  1.00  0.00           H  
ATOM    381  HA  TYR A  38     150.339 171.200 151.482  1.00  0.00           H  
ATOM    382  HB3 TYR A  38     148.180 171.185 152.943  1.00  0.00           H  
ATOM    383  HB2 TYR A  38     147.274 170.849 151.500  1.00  0.00           H  
ATOM    384  HD1 TYR A  38     149.706 173.401 152.878  1.00  0.00           H  
ATOM    385  HE1 TYR A  38     149.631 175.799 152.421  1.00  0.00           H  
ATOM    386  HH  TYR A  38     147.155 177.193 150.203  1.00  0.00           H  
ATOM    387  HD2 TYR A  38     146.419 172.649 150.226  1.00  0.00           H  
ATOM    388  HE2 TYR A  38     146.295 175.018 149.723  1.00  0.00           H  
ATOM    389  N   SER A  39     150.117 169.158 153.064  1.00  0.00           N  
ATOM    390  CA  SER A  39     150.381 167.836 153.708  1.00  0.00           C  
ATOM    391  C   SER A  39     149.842 167.580 155.123  1.00  0.00           C  
ATOM    392  O   SER A  39     150.159 166.593 155.800  1.00  0.00           O  
ATOM    393  CB  SER A  39     151.881 167.560 153.782  1.00  0.00           C  
ATOM    394  OG  SER A  39     152.301 166.577 152.770  1.00  0.00           O  
ATOM    395  H   SER A  39     150.418 170.001 153.531  1.00  0.00           H  
ATOM    396  HA  SER A  39     149.949 167.074 153.060  1.00  0.00           H  
ATOM    397  HB3 SER A  39     152.133 167.188 154.775  1.00  0.00           H  
ATOM    398  HB2 SER A  39     152.429 168.491 153.633  1.00  0.00           H  
ATOM    399  HG  SER A  39     153.246 166.426 152.843  1.00  0.00           H  
ATOM    400  N   ASN A  40     148.875 168.431 155.526  1.00  0.00           N  
ATOM    401  CA  ASN A  40     148.030 168.194 156.673  1.00  0.00           C  
ATOM    402  C   ASN A  40     146.872 169.137 156.542  1.00  0.00           C  
ATOM    403  O   ASN A  40     147.078 170.109 155.868  1.00  0.00           O  
ATOM    404  CB  ASN A  40     148.863 168.297 157.983  1.00  0.00           C  
ATOM    405  CG  ASN A  40     148.304 167.366 159.089  1.00  0.00           C  
ATOM    406  OD1 ASN A  40     147.083 167.405 159.284  1.00  0.00           O  
ATOM    407  ND2 ASN A  40     149.155 166.597 159.784  1.00  0.00           N  
ATOM    408  H   ASN A  40     148.712 169.288 155.016  1.00  0.00           H  
ATOM    409  HA  ASN A  40     147.644 167.177 156.600  1.00  0.00           H  
ATOM    410  HB3 ASN A  40     148.855 169.328 158.338  1.00  0.00           H  
ATOM    411  HB2 ASN A  40     149.900 168.032 157.775  1.00  0.00           H  
ATOM    412 2HD2 ASN A  40     148.807 165.985 160.508  1.00  0.00           H  
ATOM    413 1HD2 ASN A  40     150.144 166.630 159.583  1.00  0.00           H  
ATOM    414  N   LYS A  41     145.691 168.837 157.100  1.00  0.00           N  
ATOM    415  CA  LYS A  41     144.425 169.601 156.967  1.00  0.00           C  
ATOM    416  C   LYS A  41     144.400 170.897 157.802  1.00  0.00           C  
ATOM    417  O   LYS A  41     143.841 171.936 157.435  1.00  0.00           O  
ATOM    418  CB  LYS A  41     143.402 168.576 157.666  1.00  0.00           C  
ATOM    419  CG  LYS A  41     141.957 168.868 157.973  1.00  0.00           C  
ATOM    420  CD  LYS A  41     141.105 168.830 156.698  1.00  0.00           C  
ATOM    421  CE  LYS A  41     140.648 167.399 156.357  1.00  0.00           C  
ATOM    422  NZ  LYS A  41     140.276 167.293 154.957  1.00  0.00           N1+
ATOM    423  H   LYS A  41     145.601 168.015 157.681  1.00  0.00           H  
ATOM    424  HA  LYS A  41     144.168 169.784 155.924  1.00  0.00           H  
ATOM    425  HB3 LYS A  41     143.872 168.184 158.568  1.00  0.00           H  
ATOM    426  HB2 LYS A  41     143.455 167.625 157.137  1.00  0.00           H  
ATOM    427  HG3 LYS A  41     141.876 169.852 158.435  1.00  0.00           H  
ATOM    428  HG2 LYS A  41     141.581 168.131 158.683  1.00  0.00           H  
ATOM    429  HD3 LYS A  41     141.680 169.235 155.865  1.00  0.00           H  
ATOM    430  HD2 LYS A  41     140.231 169.469 156.827  1.00  0.00           H  
ATOM    431  HE3 LYS A  41     139.795 167.132 156.980  1.00  0.00           H  
ATOM    432  HE2 LYS A  41     141.456 166.699 156.572  1.00  0.00           H  
ATOM    433  HZ1 LYS A  41     139.980 166.348 154.757  1.00  0.00           H  
ATOM    434  HZ2 LYS A  41     139.518 167.931 154.760  1.00  0.00           H  
ATOM    435  HZ3 LYS A  41     141.070 167.526 154.378  1.00  0.00           H  
ATOM    436  N   GLU A  42     145.078 170.941 158.968  1.00  0.00           N  
ATOM    437  CA  GLU A  42     144.874 172.035 159.913  1.00  0.00           C  
ATOM    438  C   GLU A  42     145.765 173.274 159.755  1.00  0.00           C  
ATOM    439  O   GLU A  42     145.940 174.097 160.672  1.00  0.00           O  
ATOM    440  CB  GLU A  42     145.135 171.580 161.326  1.00  0.00           C  
ATOM    441  CG  GLU A  42     146.538 170.972 161.640  1.00  0.00           C  
ATOM    442  CD  GLU A  42     146.636 170.300 162.994  1.00  0.00           C  
ATOM    443  OE1 GLU A  42     146.432 169.085 163.096  1.00  0.00           O  
ATOM    444  OE2 GLU A  42     146.892 171.008 163.979  1.00  0.00           O1-
ATOM    445  H   GLU A  42     145.737 170.211 159.197  1.00  0.00           H  
ATOM    446  HA  GLU A  42     143.834 172.353 159.845  1.00  0.00           H  
ATOM    447  HB3 GLU A  42     144.363 170.870 161.621  1.00  0.00           H  
ATOM    448  HB2 GLU A  42     144.942 172.407 162.009  1.00  0.00           H  
ATOM    449  HG3 GLU A  42     147.294 171.754 161.569  1.00  0.00           H  
ATOM    450  HG2 GLU A  42     146.804 170.257 160.862  1.00  0.00           H  
ATOM    451  N   ILE A  43     146.313 173.467 158.557  1.00  0.00           N  
ATOM    452  CA  ILE A  43     147.301 174.484 158.286  1.00  0.00           C  
ATOM    453  C   ILE A  43     146.668 175.671 157.529  1.00  0.00           C  
ATOM    454  O   ILE A  43     147.344 176.604 157.077  1.00  0.00           O  
ATOM    455  CB  ILE A  43     148.554 173.974 157.602  1.00  0.00           C  
ATOM    456  CG2 ILE A  43     149.324 173.188 158.659  1.00  0.00           C  
ATOM    457  CG1 ILE A  43     148.240 173.087 156.375  1.00  0.00           C  
ATOM    458  CD  ILE A  43     147.306 173.595 155.216  1.00  0.00           C  
ATOM    459  H   ILE A  43     146.041 172.885 157.778  1.00  0.00           H  
ATOM    460  HA  ILE A  43     147.616 174.871 159.255  1.00  0.00           H  
ATOM    461  HB  ILE A  43     149.156 174.824 157.282  1.00  0.00           H  
ATOM    462 1HG2 ILE A  43     150.242 172.794 158.223  1.00  0.00           H  
ATOM    463 2HG2 ILE A  43     149.572 173.845 159.492  1.00  0.00           H  
ATOM    464 3HG2 ILE A  43     148.709 172.363 159.018  1.00  0.00           H  
ATOM    465 3HG1 ILE A  43     147.874 172.121 156.724  1.00  0.00           H  
ATOM    466 2HG1 ILE A  43     149.179 172.739 155.943  1.00  0.00           H  
ATOM    467  HD1 ILE A  43     147.217 172.820 154.454  1.00  0.00           H  
ATOM    468  HD2 ILE A  43     146.319 173.824 155.618  1.00  0.00           H  
ATOM    469  HD3 ILE A  43     147.734 174.494 154.771  1.00  0.00           H  
ATOM    470  N   PHE A  44     145.361 175.591 157.304  1.00  0.00           N  
ATOM    471  CA  PHE A  44     144.538 176.662 156.651  1.00  0.00           C  
ATOM    472  C   PHE A  44     144.505 178.051 157.353  1.00  0.00           C  
ATOM    473  O   PHE A  44     144.620 179.072 156.695  1.00  0.00           O  
ATOM    474  CB  PHE A  44     143.049 176.174 156.458  1.00  0.00           C  
ATOM    475  CG  PHE A  44     142.341 176.060 157.797  1.00  0.00           C  
ATOM    476  CD1 PHE A  44     141.399 176.965 158.170  1.00  0.00           C  
ATOM    477  CE1 PHE A  44     140.618 176.794 159.357  1.00  0.00           C  
ATOM    478  CZ  PHE A  44     141.020 175.816 160.319  1.00  0.00           C  
ATOM    479  CD2 PHE A  44     142.694 175.064 158.691  1.00  0.00           C  
ATOM    480  CE2 PHE A  44     142.101 174.957 159.988  1.00  0.00           C  
ATOM    481  H   PHE A  44     144.851 174.764 157.579  1.00  0.00           H  
ATOM    482  HA  PHE A  44     144.953 176.819 155.655  1.00  0.00           H  
ATOM    483  HB3 PHE A  44     143.047 175.203 155.962  1.00  0.00           H  
ATOM    484  HB2 PHE A  44     142.515 176.881 155.824  1.00  0.00           H  
ATOM    485  HD1 PHE A  44     141.223 177.842 157.565  1.00  0.00           H  
ATOM    486  HE1 PHE A  44     139.738 177.400 159.516  1.00  0.00           H  
ATOM    487  HZ  PHE A  44     140.505 175.746 161.266  1.00  0.00           H  
ATOM    488  HD2 PHE A  44     143.441 174.333 158.418  1.00  0.00           H  
ATOM    489  HE2 PHE A  44     142.461 174.239 160.710  1.00  0.00           H  
ATOM    490  N   LEU A  45     144.563 178.109 158.686  1.00  0.00           N  
ATOM    491  CA  LEU A  45     144.658 179.249 159.535  1.00  0.00           C  
ATOM    492  C   LEU A  45     146.008 179.934 159.438  1.00  0.00           C  
ATOM    493  O   LEU A  45     145.931 181.182 159.525  1.00  0.00           O  
ATOM    494  CB  LEU A  45     144.121 178.909 160.932  1.00  0.00           C  
ATOM    495  CG  LEU A  45     144.169 179.978 162.069  1.00  0.00           C  
ATOM    496  CD1 LEU A  45     143.330 181.194 161.653  1.00  0.00           C  
ATOM    497  CD2 LEU A  45     143.493 179.232 163.175  1.00  0.00           C  
ATOM    498  H   LEU A  45     144.541 177.258 159.230  1.00  0.00           H  
ATOM    499  HA  LEU A  45     143.947 179.966 159.126  1.00  0.00           H  
ATOM    500  HB3 LEU A  45     144.602 177.996 161.284  1.00  0.00           H  
ATOM    501  HB2 LEU A  45     143.100 178.538 160.838  1.00  0.00           H  
ATOM    502  HG  LEU A  45     145.191 180.255 162.327  1.00  0.00           H  
ATOM    503 1HD1 LEU A  45     143.360 181.944 162.443  1.00  0.00           H  
ATOM    504 2HD1 LEU A  45     143.735 181.618 160.734  1.00  0.00           H  
ATOM    505 3HD1 LEU A  45     142.298 180.884 161.485  1.00  0.00           H  
ATOM    506 1HD2 LEU A  45     143.447 179.862 164.064  1.00  0.00           H  
ATOM    507 2HD2 LEU A  45     142.482 178.963 162.868  1.00  0.00           H  
ATOM    508 3HD2 LEU A  45     144.056 178.326 163.401  1.00  0.00           H  
ATOM    509  N   ARG A  46     147.169 179.269 159.214  1.00  0.00           N  
ATOM    510  CA  ARG A  46     148.418 179.963 158.876  1.00  0.00           C  
ATOM    511  C   ARG A  46     148.278 180.844 157.629  1.00  0.00           C  
ATOM    512  O   ARG A  46     148.461 182.023 157.688  1.00  0.00           O  
ATOM    513  CB  ARG A  46     149.489 178.908 158.597  1.00  0.00           C  
ATOM    514  CG  ARG A  46     150.856 179.479 158.107  1.00  0.00           C  
ATOM    515  CD  ARG A  46     151.882 178.326 157.945  1.00  0.00           C  
ATOM    516  NE  ARG A  46     151.781 177.925 156.541  1.00  0.00           N  
ATOM    517  CZ  ARG A  46     151.922 176.619 156.197  1.00  0.00           C  
ATOM    518  NH1 ARG A  46     152.585 175.759 156.925  1.00  0.00           N  
ATOM    519  NH2 ARG A  46     151.273 176.197 155.116  1.00  0.00           N1+
ATOM    520  H   ARG A  46     147.194 178.261 159.278  1.00  0.00           H  
ATOM    521  HA  ARG A  46     148.729 180.579 159.720  1.00  0.00           H  
ATOM    522  HB3 ARG A  46     149.112 178.196 157.863  1.00  0.00           H  
ATOM    523  HB2 ARG A  46     149.649 178.310 159.494  1.00  0.00           H  
ATOM    524  HG3 ARG A  46     151.231 180.199 158.835  1.00  0.00           H  
ATOM    525  HG2 ARG A  46     150.718 179.979 157.149  1.00  0.00           H  
ATOM    526  HD3 ARG A  46     151.590 177.491 158.581  1.00  0.00           H  
ATOM    527  HD2 ARG A  46     152.885 178.705 158.141  1.00  0.00           H  
ATOM    528  HE  ARG A  46     151.607 178.619 155.828  1.00  0.00           H  
ATOM    529 2HH1 ARG A  46     152.662 174.797 156.626  1.00  0.00           H  
ATOM    530 1HH1 ARG A  46     153.021 176.056 157.786  1.00  0.00           H  
ATOM    531 2HH2 ARG A  46     151.350 175.233 154.825  1.00  0.00           H  
ATOM    532 1HH2 ARG A  46     150.703 176.840 154.586  1.00  0.00           H  
ATOM    533  N   GLU A  47     147.829 180.234 156.507  1.00  0.00           N  
ATOM    534  CA  GLU A  47     147.640 180.829 155.243  1.00  0.00           C  
ATOM    535  C   GLU A  47     146.651 182.037 155.272  1.00  0.00           C  
ATOM    536  O   GLU A  47     146.857 183.040 154.642  1.00  0.00           O  
ATOM    537  CB  GLU A  47     147.105 179.678 154.419  1.00  0.00           C  
ATOM    538  CG  GLU A  47     147.987 178.388 154.256  1.00  0.00           C  
ATOM    539  CD  GLU A  47     149.298 178.687 153.584  1.00  0.00           C  
ATOM    540  OE1 GLU A  47     150.331 178.888 154.370  1.00  0.00           O  
ATOM    541  OE2 GLU A  47     149.466 178.581 152.346  1.00  0.00           O1-
ATOM    542  H   GLU A  47     147.592 179.252 156.526  1.00  0.00           H  
ATOM    543  HA  GLU A  47     148.601 181.151 154.842  1.00  0.00           H  
ATOM    544  HB3 GLU A  47     146.827 180.046 153.431  1.00  0.00           H  
ATOM    545  HB2 GLU A  47     146.125 179.393 154.800  1.00  0.00           H  
ATOM    546  HG3 GLU A  47     147.441 177.647 153.672  1.00  0.00           H  
ATOM    547  HG2 GLU A  47     148.174 177.950 155.237  1.00  0.00           H  
ATOM    548  N   LEU A  48     145.505 181.882 155.985  1.00  0.00           N  
ATOM    549  CA  LEU A  48     144.343 182.785 156.088  1.00  0.00           C  
ATOM    550  C   LEU A  48     144.695 183.990 156.947  1.00  0.00           C  
ATOM    551  O   LEU A  48     144.389 185.114 156.566  1.00  0.00           O  
ATOM    552  CB  LEU A  48     142.996 182.127 156.533  1.00  0.00           C  
ATOM    553  CG  LEU A  48     142.526 181.132 155.479  1.00  0.00           C  
ATOM    554  CD1 LEU A  48     141.127 180.580 155.900  1.00  0.00           C  
ATOM    555  CD2 LEU A  48     142.521 181.581 154.000  1.00  0.00           C  
ATOM    556  H   LEU A  48     145.367 181.053 156.545  1.00  0.00           H  
ATOM    557  HA  LEU A  48     144.172 183.171 155.083  1.00  0.00           H  
ATOM    558  HB3 LEU A  48     142.240 182.901 156.664  1.00  0.00           H  
ATOM    559  HB2 LEU A  48     143.141 181.610 157.482  1.00  0.00           H  
ATOM    560  HG  LEU A  48     143.212 180.287 155.535  1.00  0.00           H  
ATOM    561 1HD1 LEU A  48     140.778 179.866 155.154  1.00  0.00           H  
ATOM    562 2HD1 LEU A  48     141.208 180.084 156.867  1.00  0.00           H  
ATOM    563 3HD1 LEU A  48     140.418 181.404 155.973  1.00  0.00           H  
ATOM    564 1HD2 LEU A  48     142.162 180.765 153.373  1.00  0.00           H  
ATOM    565 2HD2 LEU A  48     141.865 182.444 153.884  1.00  0.00           H  
ATOM    566 3HD2 LEU A  48     143.533 181.852 153.699  1.00  0.00           H  
ATOM    567  N   ILE A  49     145.353 183.825 158.148  1.00  0.00           N  
ATOM    568  CA  ILE A  49     146.009 184.945 158.900  1.00  0.00           C  
ATOM    569  C   ILE A  49     147.180 185.683 158.076  1.00  0.00           C  
ATOM    570  O   ILE A  49     147.323 186.918 158.021  1.00  0.00           O  
ATOM    571  CB  ILE A  49     146.568 184.552 160.310  1.00  0.00           C  
ATOM    572  CG2 ILE A  49     147.290 185.657 161.071  1.00  0.00           C  
ATOM    573  CG1 ILE A  49     145.436 184.010 161.164  1.00  0.00           C  
ATOM    574  CD  ILE A  49     144.495 185.041 161.689  1.00  0.00           C  
ATOM    575  H   ILE A  49     145.413 182.909 158.569  1.00  0.00           H  
ATOM    576  HA  ILE A  49     145.236 185.694 159.073  1.00  0.00           H  
ATOM    577  HB  ILE A  49     147.281 183.740 160.162  1.00  0.00           H  
ATOM    578 1HG2 ILE A  49     147.634 185.273 162.031  1.00  0.00           H  
ATOM    579 2HG2 ILE A  49     148.146 185.999 160.490  1.00  0.00           H  
ATOM    580 3HG2 ILE A  49     146.607 186.490 161.237  1.00  0.00           H  
ATOM    581 3HG1 ILE A  49     145.852 183.444 161.997  1.00  0.00           H  
ATOM    582 2HG1 ILE A  49     144.877 183.269 160.593  1.00  0.00           H  
ATOM    583  HD1 ILE A  49     143.722 184.558 162.286  1.00  0.00           H  
ATOM    584  HD2 ILE A  49     145.042 185.751 162.309  1.00  0.00           H  
ATOM    585  HD3 ILE A  49     144.032 185.569 160.855  1.00  0.00           H  
ATOM    586  N   SER A  50     147.968 184.912 157.279  1.00  0.00           N  
ATOM    587  CA  SER A  50     148.960 185.514 156.306  1.00  0.00           C  
ATOM    588  C   SER A  50     148.251 186.285 155.279  1.00  0.00           C  
ATOM    589  O   SER A  50     148.585 187.382 154.929  1.00  0.00           O  
ATOM    590  CB  SER A  50     149.879 184.440 155.741  1.00  0.00           C  
ATOM    591  OG  SER A  50     150.409 183.645 156.737  1.00  0.00           O  
ATOM    592  H   SER A  50     147.902 183.905 157.325  1.00  0.00           H  
ATOM    593  HA  SER A  50     149.582 186.213 156.866  1.00  0.00           H  
ATOM    594  HB3 SER A  50     150.689 184.912 155.184  1.00  0.00           H  
ATOM    595  HB2 SER A  50     149.322 183.819 155.039  1.00  0.00           H  
ATOM    596  HG  SER A  50     150.982 182.981 156.346  1.00  0.00           H  
ATOM    597  N   ASN A  51     147.049 185.804 154.805  1.00  0.00           N  
ATOM    598  CA  ASN A  51     146.315 186.528 153.861  1.00  0.00           C  
ATOM    599  C   ASN A  51     145.681 187.769 154.359  1.00  0.00           C  
ATOM    600  O   ASN A  51     145.546 188.738 153.639  1.00  0.00           O  
ATOM    601  CB  ASN A  51     145.230 185.536 153.211  1.00  0.00           C  
ATOM    602  CG  ASN A  51     145.967 184.595 152.174  1.00  0.00           C  
ATOM    603  OD1 ASN A  51     147.173 184.707 151.883  1.00  0.00           O  
ATOM    604  ND2 ASN A  51     145.256 183.584 151.652  1.00  0.00           N  
ATOM    605  H   ASN A  51     146.691 184.921 155.140  1.00  0.00           H  
ATOM    606  HA  ASN A  51     147.005 186.815 153.068  1.00  0.00           H  
ATOM    607  HB3 ASN A  51     144.468 186.120 152.694  1.00  0.00           H  
ATOM    608  HB2 ASN A  51     144.778 184.928 153.995  1.00  0.00           H  
ATOM    609 2HD2 ASN A  51     145.684 182.957 150.986  1.00  0.00           H  
ATOM    610 1HD2 ASN A  51     144.293 183.450 151.925  1.00  0.00           H  
ATOM    611  N   SER A  52     145.224 187.735 155.668  1.00  0.00           N  
ATOM    612  CA  SER A  52     144.762 188.924 156.356  1.00  0.00           C  
ATOM    613  C   SER A  52     145.822 189.994 156.491  1.00  0.00           C  
ATOM    614  O   SER A  52     145.660 191.138 156.108  1.00  0.00           O  
ATOM    615  CB  SER A  52     144.244 188.447 157.726  1.00  0.00           C  
ATOM    616  OG  SER A  52     143.969 189.576 158.563  1.00  0.00           O  
ATOM    617  HB2 SER A  52     143.329 187.871 157.588  1.00  0.00           H  
ATOM    618  HB3 SER A  52     144.998 187.821 158.202  1.00  0.00           H  
ATOM    619  HG  SER A  52     143.647 189.273 159.415  1.00  0.00           H  
ATOM    620  H   SER A  52     145.206 186.861 156.174  1.00  0.00           H  
ATOM    621  HA  SER A  52     143.923 189.340 155.798  1.00  0.00           H  
ATOM    622  N   SER A  53     147.072 189.613 156.820  1.00  0.00           N  
ATOM    623  CA  SER A  53     148.266 190.460 156.707  1.00  0.00           C  
ATOM    624  C   SER A  53     148.541 190.901 155.229  1.00  0.00           C  
ATOM    625  O   SER A  53     149.012 191.985 154.971  1.00  0.00           O  
ATOM    626  CB  SER A  53     149.556 189.861 157.331  1.00  0.00           C  
ATOM    627  OG  SER A  53     149.364 189.184 158.609  1.00  0.00           O  
ATOM    628  H   SER A  53     147.239 188.682 157.174  1.00  0.00           H  
ATOM    629  HA  SER A  53     148.050 191.371 157.264  1.00  0.00           H  
ATOM    630  HB3 SER A  53     150.299 190.649 157.449  1.00  0.00           H  
ATOM    631  HB2 SER A  53     150.012 189.170 156.622  1.00  0.00           H  
ATOM    632  HG  SER A  53     150.206 188.846 158.922  1.00  0.00           H  
ATOM    633  N   ASP A  54     148.199 190.127 154.144  1.00  0.00           N  
ATOM    634  CA  ASP A  54     148.339 190.553 152.731  1.00  0.00           C  
ATOM    635  C   ASP A  54     147.477 191.808 152.497  1.00  0.00           C  
ATOM    636  O   ASP A  54     147.908 192.773 151.794  1.00  0.00           O  
ATOM    637  CB  ASP A  54     147.923 189.570 151.544  1.00  0.00           C  
ATOM    638  CG  ASP A  54     148.732 188.301 151.544  1.00  0.00           C  
ATOM    639  OD1 ASP A  54     149.922 188.243 151.825  1.00  0.00           O  
ATOM    640  OD2 ASP A  54     148.159 187.253 151.100  1.00  0.00           O1-
ATOM    641  H   ASP A  54     147.824 189.200 154.283  1.00  0.00           H  
ATOM    642  HA  ASP A  54     149.380 190.835 152.574  1.00  0.00           H  
ATOM    643  HB3 ASP A  54     148.050 190.081 150.589  1.00  0.00           H  
ATOM    644  HB2 ASP A  54     146.864 189.325 151.630  1.00  0.00           H  
ATOM    645  N   ALA A  55     146.249 191.772 153.032  1.00  0.00           N  
ATOM    646  CA  ALA A  55     145.285 192.816 153.042  1.00  0.00           C  
ATOM    647  C   ALA A  55     145.781 194.036 153.790  1.00  0.00           C  
ATOM    648  O   ALA A  55     145.655 195.159 153.343  1.00  0.00           O  
ATOM    649  CB  ALA A  55     143.964 192.358 153.745  1.00  0.00           C  
ATOM    650  H   ALA A  55     145.923 190.934 153.491  1.00  0.00           H  
ATOM    651  HA  ALA A  55     145.059 193.099 152.014  1.00  0.00           H  
ATOM    652  HB1 ALA A  55     143.245 193.177 153.738  1.00  0.00           H  
ATOM    653  HB2 ALA A  55     143.546 191.504 153.213  1.00  0.00           H  
ATOM    654  HB3 ALA A  55     144.180 192.074 154.775  1.00  0.00           H  
ATOM    655  N   LEU A  56     146.301 193.824 155.017  1.00  0.00           N  
ATOM    656  CA  LEU A  56     146.777 194.919 155.817  1.00  0.00           C  
ATOM    657  C   LEU A  56     148.076 195.540 155.347  1.00  0.00           C  
ATOM    658  O   LEU A  56     148.301 196.751 155.451  1.00  0.00           O  
ATOM    659  CB  LEU A  56     147.063 194.481 157.304  1.00  0.00           C  
ATOM    660  CG  LEU A  56     145.853 193.839 158.127  1.00  0.00           C  
ATOM    661  CD1 LEU A  56     146.224 193.347 159.516  1.00  0.00           C  
ATOM    662  CD2 LEU A  56     144.704 194.839 158.293  1.00  0.00           C  
ATOM    663  H   LEU A  56     146.360 192.885 155.385  1.00  0.00           H  
ATOM    664  HA  LEU A  56     146.011 195.694 155.829  1.00  0.00           H  
ATOM    665  HB3 LEU A  56     147.461 195.332 157.857  1.00  0.00           H  
ATOM    666  HB2 LEU A  56     147.910 193.795 157.318  1.00  0.00           H  
ATOM    667  HG  LEU A  56     145.477 192.988 157.560  1.00  0.00           H  
ATOM    668 1HD1 LEU A  56     145.343 192.927 160.001  1.00  0.00           H  
ATOM    669 2HD1 LEU A  56     146.994 192.580 159.437  1.00  0.00           H  
ATOM    670 3HD1 LEU A  56     146.602 194.180 160.108  1.00  0.00           H  
ATOM    671 1HD2 LEU A  56     143.895 194.374 158.857  1.00  0.00           H  
ATOM    672 2HD2 LEU A  56     145.061 195.718 158.829  1.00  0.00           H  
ATOM    673 3HD2 LEU A  56     144.337 195.138 157.311  1.00  0.00           H  
ATOM    674  N   ASP A  57     149.057 194.840 154.817  1.00  0.00           N  
ATOM    675  CA  ASP A  57     150.317 195.373 154.306  1.00  0.00           C  
ATOM    676  C   ASP A  57     150.108 196.251 153.104  1.00  0.00           C  
ATOM    677  O   ASP A  57     150.771 197.260 153.053  1.00  0.00           O  
ATOM    678  CB  ASP A  57     151.335 194.286 153.959  1.00  0.00           C  
ATOM    679  CG  ASP A  57     151.873 193.509 155.132  1.00  0.00           C  
ATOM    680  OD1 ASP A  57     152.604 192.474 154.913  1.00  0.00           O  
ATOM    681  OD2 ASP A  57     151.620 193.947 156.305  1.00  0.00           O1-
ATOM    682  H   ASP A  57     148.975 193.837 154.736  1.00  0.00           H  
ATOM    683  HA  ASP A  57     150.753 195.991 155.091  1.00  0.00           H  
ATOM    684  HB3 ASP A  57     152.165 194.732 153.411  1.00  0.00           H  
ATOM    685  HB2 ASP A  57     150.893 193.595 153.241  1.00  0.00           H  
ATOM    686  N   LYS A  58     149.224 195.973 152.151  1.00  0.00           N  
ATOM    687  CA  LYS A  58     148.834 196.789 151.057  1.00  0.00           C  
ATOM    688  C   LYS A  58     148.187 198.139 151.487  1.00  0.00           C  
ATOM    689  O   LYS A  58     148.557 199.257 150.974  1.00  0.00           O  
ATOM    690  CB  LYS A  58     147.831 196.074 150.186  1.00  0.00           C  
ATOM    691  CG  LYS A  58     148.638 195.212 149.157  1.00  0.00           C  
ATOM    692  CD  LYS A  58     147.669 194.575 148.172  1.00  0.00           C  
ATOM    693  CE  LYS A  58     148.134 193.203 147.755  1.00  0.00           C  
ATOM    694  NZ  LYS A  58     147.423 192.682 146.553  1.00  0.00           N1+
ATOM    695  H   LYS A  58     148.739 195.087 152.155  1.00  0.00           H  
ATOM    696  HA  LYS A  58     149.718 197.006 150.457  1.00  0.00           H  
ATOM    697  HB3 LYS A  58     147.228 196.807 149.651  1.00  0.00           H  
ATOM    698  HB2 LYS A  58     147.216 195.420 150.804  1.00  0.00           H  
ATOM    699  HG3 LYS A  58     149.183 194.431 149.687  1.00  0.00           H  
ATOM    700  HG2 LYS A  58     149.337 195.851 148.617  1.00  0.00           H  
ATOM    701  HD3 LYS A  58     147.577 195.210 147.291  1.00  0.00           H  
ATOM    702  HD2 LYS A  58     146.683 194.500 148.630  1.00  0.00           H  
ATOM    703  HE3 LYS A  58     148.000 192.508 148.584  1.00  0.00           H  
ATOM    704  HE2 LYS A  58     149.206 193.228 147.559  1.00  0.00           H  
ATOM    705  HZ1 LYS A  58     147.776 191.764 146.324  1.00  0.00           H  
ATOM    706  HZ2 LYS A  58     146.433 192.623 146.746  1.00  0.00           H  
ATOM    707  HZ3 LYS A  58     147.577 193.306 145.774  1.00  0.00           H  
ATOM    708  N   ILE A  59     147.179 198.123 152.422  1.00  0.00           N  
ATOM    709  CA  ILE A  59     146.597 199.343 152.907  1.00  0.00           C  
ATOM    710  C   ILE A  59     147.599 200.177 153.739  1.00  0.00           C  
ATOM    711  O   ILE A  59     147.572 201.433 153.724  1.00  0.00           O  
ATOM    712  CB  ILE A  59     145.190 199.211 153.506  1.00  0.00           C  
ATOM    713  CG2 ILE A  59     145.183 198.386 154.827  1.00  0.00           C  
ATOM    714  CG1 ILE A  59     144.566 200.625 153.765  1.00  0.00           C  
ATOM    715  CD  ILE A  59     144.446 201.503 152.459  1.00  0.00           C  
ATOM    716  H   ILE A  59     146.836 197.243 152.779  1.00  0.00           H  
ATOM    717  HA  ILE A  59     146.444 199.938 152.006  1.00  0.00           H  
ATOM    718  HB  ILE A  59     144.562 198.693 152.781  1.00  0.00           H  
ATOM    719 1HG2 ILE A  59     144.165 198.322 155.210  1.00  0.00           H  
ATOM    720 2HG2 ILE A  59     145.561 197.383 154.631  1.00  0.00           H  
ATOM    721 3HG2 ILE A  59     145.818 198.875 155.565  1.00  0.00           H  
ATOM    722 3HG1 ILE A  59     145.166 201.156 154.504  1.00  0.00           H  
ATOM    723 2HG1 ILE A  59     143.580 200.509 154.215  1.00  0.00           H  
ATOM    724  HD1 ILE A  59     144.007 202.469 152.709  1.00  0.00           H  
ATOM    725  HD2 ILE A  59     145.437 201.655 152.031  1.00  0.00           H  
ATOM    726  HD3 ILE A  59     143.812 200.992 151.734  1.00  0.00           H  
ATOM    727  N   ARG A  60     148.468 199.545 154.501  1.00  0.00           N  
ATOM    728  CA  ARG A  60     149.591 200.253 154.990  1.00  0.00           C  
ATOM    729  C   ARG A  60     150.608 200.849 154.025  1.00  0.00           C  
ATOM    730  O   ARG A  60     151.171 201.914 154.259  1.00  0.00           O  
ATOM    731  CB  ARG A  60     150.348 199.277 155.970  1.00  0.00           C  
ATOM    732  CG  ARG A  60     151.605 199.887 156.640  1.00  0.00           C  
ATOM    733  CD  ARG A  60     152.116 199.056 157.858  1.00  0.00           C  
ATOM    734  NE  ARG A  60     152.343 197.566 157.418  1.00  0.00           N  
ATOM    735  CZ  ARG A  60     153.539 196.918 157.238  1.00  0.00           C  
ATOM    736  NH1 ARG A  60     154.694 197.596 157.215  1.00  0.00           N  
ATOM    737  NH2 ARG A  60     153.549 195.599 157.064  1.00  0.00           N1+
ATOM    738  H   ARG A  60     148.327 198.571 154.727  1.00  0.00           H  
ATOM    739  HA  ARG A  60     149.208 201.075 155.595  1.00  0.00           H  
ATOM    740  HB3 ARG A  60     150.629 198.372 155.432  1.00  0.00           H  
ATOM    741  HB2 ARG A  60     149.659 198.933 156.741  1.00  0.00           H  
ATOM    742  HG3 ARG A  60     151.385 200.905 156.963  1.00  0.00           H  
ATOM    743  HG2 ARG A  60     152.402 199.975 155.902  1.00  0.00           H  
ATOM    744  HD3 ARG A  60     151.375 199.090 158.657  1.00  0.00           H  
ATOM    745  HD2 ARG A  60     153.056 199.476 158.216  1.00  0.00           H  
ATOM    746  HE  ARG A  60     151.474 197.075 157.263  1.00  0.00           H  
ATOM    747 2HH1 ARG A  60     155.566 197.104 157.082  1.00  0.00           H  
ATOM    748 1HH1 ARG A  60     154.693 198.599 157.331  1.00  0.00           H  
ATOM    749 2HH2 ARG A  60     154.425 195.114 156.931  1.00  0.00           H  
ATOM    750 1HH2 ARG A  60     152.681 195.083 157.065  1.00  0.00           H  
ATOM    751  N   TYR A  61     150.897 200.214 152.862  1.00  0.00           N  
ATOM    752  CA  TYR A  61     151.712 200.839 151.782  1.00  0.00           C  
ATOM    753  C   TYR A  61     151.055 202.088 151.210  1.00  0.00           C  
ATOM    754  O   TYR A  61     151.623 203.153 150.901  1.00  0.00           O  
ATOM    755  CB  TYR A  61     152.019 199.871 150.650  1.00  0.00           C  
ATOM    756  CG  TYR A  61     153.109 200.532 149.796  1.00  0.00           C  
ATOM    757  CD1 TYR A  61     154.486 200.209 150.116  1.00  0.00           C  
ATOM    758  CE1 TYR A  61     155.482 200.735 149.295  1.00  0.00           C  
ATOM    759  CZ  TYR A  61     155.146 201.470 148.110  1.00  0.00           C  
ATOM    760  OH  TYR A  61     156.185 202.324 147.513  1.00  0.00           O  
ATOM    761  CD2 TYR A  61     152.811 201.200 148.556  1.00  0.00           C  
ATOM    762  CE2 TYR A  61     153.797 201.643 147.714  1.00  0.00           C  
ATOM    763  H   TYR A  61     150.556 199.277 152.700  1.00  0.00           H  
ATOM    764  HA  TYR A  61     152.663 201.141 152.222  1.00  0.00           H  
ATOM    765  HB3 TYR A  61     151.124 199.725 150.045  1.00  0.00           H  
ATOM    766  HB2 TYR A  61     152.400 198.938 151.065  1.00  0.00           H  
ATOM    767  HD1 TYR A  61     154.710 199.581 150.966  1.00  0.00           H  
ATOM    768  HE1 TYR A  61     156.522 200.591 149.548  1.00  0.00           H  
ATOM    769  HH  TYR A  61     155.834 202.757 146.731  1.00  0.00           H  
ATOM    770  HD2 TYR A  61     151.784 201.365 148.265  1.00  0.00           H  
ATOM    771  HE2 TYR A  61     153.568 202.114 146.770  1.00  0.00           H  
ATOM    772  N   GLU A  62     149.684 201.981 151.109  1.00  0.00           N  
ATOM    773  CA  GLU A  62     148.888 203.139 150.639  1.00  0.00           C  
ATOM    774  C   GLU A  62     148.882 204.219 151.625  1.00  0.00           C  
ATOM    775  O   GLU A  62     148.974 205.360 151.344  1.00  0.00           O  
ATOM    776  CB  GLU A  62     147.539 202.674 150.223  1.00  0.00           C  
ATOM    777  CG  GLU A  62     147.626 201.914 148.889  1.00  0.00           C  
ATOM    778  CD  GLU A  62     147.768 202.925 147.794  1.00  0.00           C  
ATOM    779  OE1 GLU A  62     148.896 203.071 147.176  1.00  0.00           O  
ATOM    780  OE2 GLU A  62     146.838 203.662 147.463  1.00  0.00           O1-
ATOM    781  H   GLU A  62     149.226 201.115 151.355  1.00  0.00           H  
ATOM    782  HA  GLU A  62     149.382 203.524 149.747  1.00  0.00           H  
ATOM    783  HB3 GLU A  62     146.878 203.533 150.109  1.00  0.00           H  
ATOM    784  HB2 GLU A  62     147.129 202.016 150.990  1.00  0.00           H  
ATOM    785  HG3 GLU A  62     146.711 201.341 148.737  1.00  0.00           H  
ATOM    786  HG2 GLU A  62     148.501 201.264 148.898  1.00  0.00           H  
ATOM    787  N   SER A  63     148.719 203.896 152.973  1.00  0.00           N  
ATOM    788  CA  SER A  63     148.778 204.889 154.008  1.00  0.00           C  
ATOM    789  C   SER A  63     150.166 205.524 154.175  1.00  0.00           C  
ATOM    790  O   SER A  63     150.242 206.752 154.177  1.00  0.00           O  
ATOM    791  CB  SER A  63     148.299 204.363 155.421  1.00  0.00           C  
ATOM    792  OG  SER A  63     147.041 203.551 155.299  1.00  0.00           O  
ATOM    793  H   SER A  63     148.553 202.938 153.246  1.00  0.00           H  
ATOM    794  HA  SER A  63     148.096 205.689 153.719  1.00  0.00           H  
ATOM    795  HB3 SER A  63     148.121 205.211 156.082  1.00  0.00           H  
ATOM    796  HB2 SER A  63     149.084 203.751 155.866  1.00  0.00           H  
ATOM    797  HG  SER A  63     146.772 203.244 156.168  1.00  0.00           H  
ATOM    798  N   LEU A  64     151.229 204.716 154.163  1.00  0.00           N  
ATOM    799  CA  LEU A  64     152.599 205.200 154.172  1.00  0.00           C  
ATOM    800  C   LEU A  64     152.963 206.172 153.003  1.00  0.00           C  
ATOM    801  O   LEU A  64     153.525 207.238 153.279  1.00  0.00           O  
ATOM    802  CB  LEU A  64     153.442 203.975 154.076  1.00  0.00           C  
ATOM    803  CG  LEU A  64     155.009 204.291 153.940  1.00  0.00           C  
ATOM    804  CD1 LEU A  64     155.461 205.100 155.193  1.00  0.00           C  
ATOM    805  CD2 LEU A  64     155.697 202.924 153.858  1.00  0.00           C  
ATOM    806  H   LEU A  64     151.102 203.714 154.147  1.00  0.00           H  
ATOM    807  HA  LEU A  64     152.796 205.695 155.123  1.00  0.00           H  
ATOM    808  HB3 LEU A  64     153.118 203.379 153.223  1.00  0.00           H  
ATOM    809  HB2 LEU A  64     153.274 203.350 154.953  1.00  0.00           H  
ATOM    810  HG  LEU A  64     155.200 204.864 153.033  1.00  0.00           H  
ATOM    811 1HD1 LEU A  64     156.525 205.324 155.117  1.00  0.00           H  
ATOM    812 2HD1 LEU A  64     154.897 206.031 155.248  1.00  0.00           H  
ATOM    813 3HD1 LEU A  64     155.277 204.511 156.092  1.00  0.00           H  
ATOM    814 1HD2 LEU A  64     156.774 203.064 153.763  1.00  0.00           H  
ATOM    815 2HD2 LEU A  64     155.483 202.354 154.762  1.00  0.00           H  
ATOM    816 3HD2 LEU A  64     155.324 202.380 152.990  1.00  0.00           H  
ATOM    817  N   THR A  65     152.536 205.881 151.776  1.00  0.00           N  
ATOM    818  CA  THR A  65     153.083 206.616 150.629  1.00  0.00           C  
ATOM    819  C   THR A  65     152.152 207.684 150.093  1.00  0.00           C  
ATOM    820  O   THR A  65     152.467 208.520 149.283  1.00  0.00           O  
ATOM    821  CB  THR A  65     153.447 205.750 149.439  1.00  0.00           C  
ATOM    822  OG1 THR A  65     152.370 204.971 149.108  1.00  0.00           O  
ATOM    823  CG2 THR A  65     154.432 204.726 149.778  1.00  0.00           C  
ATOM    824  H   THR A  65     151.842 205.160 151.641  1.00  0.00           H  
ATOM    825  HA  THR A  65     153.994 207.113 150.963  1.00  0.00           H  
ATOM    826  HB  THR A  65     153.776 206.354 148.593  1.00  0.00           H  
ATOM    827  HG1 THR A  65     152.593 204.419 148.355  1.00  0.00           H  
ATOM    828 1HG2 THR A  65     154.659 204.132 148.892  1.00  0.00           H  
ATOM    829 2HG2 THR A  65     155.343 205.203 150.139  1.00  0.00           H  
ATOM    830 3HG2 THR A  65     154.029 204.077 150.556  1.00  0.00           H  
ATOM    831  N   ASP A  66     150.958 207.815 150.663  1.00  0.00           N  
ATOM    832  CA  ASP A  66     150.064 208.853 150.252  1.00  0.00           C  
ATOM    833  C   ASP A  66     149.760 209.724 151.464  1.00  0.00           C  
ATOM    834  O   ASP A  66     149.666 209.304 152.628  1.00  0.00           O  
ATOM    835  CB  ASP A  66     148.666 208.181 149.820  1.00  0.00           C  
ATOM    836  CG  ASP A  66     147.921 209.114 148.949  1.00  0.00           C  
ATOM    837  OD1 ASP A  66     146.748 209.414 149.350  1.00  0.00           O  
ATOM    838  OD2 ASP A  66     148.453 209.470 147.831  1.00  0.00           O1-
ATOM    839  H   ASP A  66     150.675 207.178 151.394  1.00  0.00           H  
ATOM    840  HA  ASP A  66     150.488 209.441 149.438  1.00  0.00           H  
ATOM    841  HB3 ASP A  66     148.076 207.966 150.711  1.00  0.00           H  
ATOM    842  HB2 ASP A  66     148.860 207.255 149.278  1.00  0.00           H  
ATOM    843  N   PRO A  67     149.721 211.085 151.409  1.00  0.00           N  
ATOM    844  CA  PRO A  67     149.106 211.886 152.455  1.00  0.00           C  
ATOM    845  C   PRO A  67     147.614 211.726 152.636  1.00  0.00           C  
ATOM    846  O   PRO A  67     147.223 211.677 153.804  1.00  0.00           O  
ATOM    847  CD  PRO A  67     150.092 211.876 150.204  1.00  0.00           C  
ATOM    848  CB  PRO A  67     149.530 213.305 152.065  1.00  0.00           C  
ATOM    849  CG  PRO A  67     149.696 213.357 150.539  1.00  0.00           C  
ATOM    850  HA  PRO A  67     149.589 211.637 153.400  1.00  0.00           H  
ATOM    851  HD2 PRO A  67     149.509 211.530 149.351  1.00  0.00           H  
ATOM    852  HD3 PRO A  67     151.169 211.816 150.049  1.00  0.00           H  
ATOM    853  HB3 PRO A  67     150.481 213.544 152.542  1.00  0.00           H  
ATOM    854  HB2 PRO A  67     148.758 214.011 152.370  1.00  0.00           H  
ATOM    855  HG2 PRO A  67     148.733 213.583 150.081  1.00  0.00           H  
ATOM    856  HG3 PRO A  67     150.529 214.015 150.291  1.00  0.00           H  
ATOM    857  N   SER A  68     146.718 211.767 151.605  1.00  0.00           N  
ATOM    858  CA  SER A  68     145.254 211.699 151.769  1.00  0.00           C  
ATOM    859  C   SER A  68     144.826 210.378 152.399  1.00  0.00           C  
ATOM    860  O   SER A  68     143.997 210.331 153.283  1.00  0.00           O  
ATOM    861  CB  SER A  68     144.533 211.754 150.394  1.00  0.00           C  
ATOM    862  OG  SER A  68     143.114 211.630 150.465  1.00  0.00           O  
ATOM    863  H   SER A  68     147.046 211.849 150.653  1.00  0.00           H  
ATOM    864  HA  SER A  68     144.917 212.527 152.392  1.00  0.00           H  
ATOM    865  HB3 SER A  68     144.932 210.974 149.746  1.00  0.00           H  
ATOM    866  HB2 SER A  68     144.789 212.685 149.889  1.00  0.00           H  
ATOM    867  HG  SER A  68     142.744 211.673 149.580  1.00  0.00           H  
ATOM    868  N   LYS A  69     145.474 209.238 152.023  1.00  0.00           N  
ATOM    869  CA  LYS A  69     145.275 207.974 152.710  1.00  0.00           C  
ATOM    870  C   LYS A  69     145.682 207.883 154.203  1.00  0.00           C  
ATOM    871  O   LYS A  69     145.061 207.208 154.972  1.00  0.00           O  
ATOM    872  CB  LYS A  69     145.641 206.701 151.950  1.00  0.00           C  
ATOM    873  CG  LYS A  69     145.009 206.473 150.607  1.00  0.00           C  
ATOM    874  CD  LYS A  69     143.445 206.252 150.648  1.00  0.00           C  
ATOM    875  CE  LYS A  69     142.733 206.712 149.359  1.00  0.00           C  
ATOM    876  NZ  LYS A  69     143.355 206.203 148.041  1.00  0.00           N1+
ATOM    877  H   LYS A  69     146.116 209.256 151.244  1.00  0.00           H  
ATOM    878  HA  LYS A  69     144.188 207.908 152.762  1.00  0.00           H  
ATOM    879  HB3 LYS A  69     145.448 205.837 152.586  1.00  0.00           H  
ATOM    880  HB2 LYS A  69     146.725 206.645 151.849  1.00  0.00           H  
ATOM    881  HG3 LYS A  69     145.482 205.617 150.126  1.00  0.00           H  
ATOM    882  HG2 LYS A  69     145.238 207.314 149.953  1.00  0.00           H  
ATOM    883  HD3 LYS A  69     143.027 206.784 151.502  1.00  0.00           H  
ATOM    884  HD2 LYS A  69     143.233 205.197 150.822  1.00  0.00           H  
ATOM    885  HE3 LYS A  69     142.690 207.801 149.340  1.00  0.00           H  
ATOM    886  HE2 LYS A  69     141.685 206.415 149.401  1.00  0.00           H  
ATOM    887  HZ1 LYS A  69     142.822 206.555 147.259  1.00  0.00           H  
ATOM    888  HZ2 LYS A  69     144.309 206.527 147.971  1.00  0.00           H  
ATOM    889  HZ3 LYS A  69     143.341 205.193 148.030  1.00  0.00           H  
ATOM    890  N   LEU A  70     146.732 208.672 154.640  1.00  0.00           N  
ATOM    891  CA  LEU A  70     147.349 208.627 155.942  1.00  0.00           C  
ATOM    892  C   LEU A  70     146.404 209.218 157.026  1.00  0.00           C  
ATOM    893  O   LEU A  70     146.082 208.678 158.099  1.00  0.00           O  
ATOM    894  CB  LEU A  70     148.675 209.435 155.959  1.00  0.00           C  
ATOM    895  CG  LEU A  70     149.437 209.363 157.247  1.00  0.00           C  
ATOM    896  CD1 LEU A  70     149.815 207.991 157.777  1.00  0.00           C  
ATOM    897  CD2 LEU A  70     150.564 210.413 157.173  1.00  0.00           C  
ATOM    898  H   LEU A  70     147.138 209.360 154.022  1.00  0.00           H  
ATOM    899  HA  LEU A  70     147.566 207.589 156.193  1.00  0.00           H  
ATOM    900  HB3 LEU A  70     148.465 210.478 155.722  1.00  0.00           H  
ATOM    901  HB2 LEU A  70     149.314 209.098 155.143  1.00  0.00           H  
ATOM    902  HG  LEU A  70     148.747 209.760 157.992  1.00  0.00           H  
ATOM    903 1HD1 LEU A  70     150.361 208.101 158.714  1.00  0.00           H  
ATOM    904 2HD1 LEU A  70     148.912 207.406 157.950  1.00  0.00           H  
ATOM    905 3HD1 LEU A  70     150.444 207.480 157.048  1.00  0.00           H  
ATOM    906 1HD2 LEU A  70     151.143 210.391 158.096  1.00  0.00           H  
ATOM    907 2HD2 LEU A  70     151.217 210.187 156.330  1.00  0.00           H  
ATOM    908 3HD2 LEU A  70     150.130 211.404 157.041  1.00  0.00           H  
ATOM    909  N   ASP A  71     145.886 210.404 156.628  1.00  0.00           N  
ATOM    910  CA  ASP A  71     144.890 211.145 157.394  1.00  0.00           C  
ATOM    911  C   ASP A  71     143.577 210.459 157.483  1.00  0.00           C  
ATOM    912  O   ASP A  71     142.857 210.610 158.428  1.00  0.00           O  
ATOM    913  CB  ASP A  71     144.870 212.531 156.812  1.00  0.00           C  
ATOM    914  CG  ASP A  71     144.300 213.523 157.776  1.00  0.00           C  
ATOM    915  OD1 ASP A  71     145.046 214.104 158.605  1.00  0.00           O  
ATOM    916  OD2 ASP A  71     143.033 213.800 157.753  1.00  0.00           O1-
ATOM    917  H   ASP A  71     146.188 210.821 155.759  1.00  0.00           H  
ATOM    918  HA  ASP A  71     145.272 211.233 158.411  1.00  0.00           H  
ATOM    919  HB3 ASP A  71     144.277 212.532 155.897  1.00  0.00           H  
ATOM    920  HB2 ASP A  71     145.884 212.827 156.545  1.00  0.00           H  
ATOM    921  N   SER A  72     143.286 209.687 156.463  1.00  0.00           N  
ATOM    922  CA  SER A  72     142.132 208.822 156.458  1.00  0.00           C  
ATOM    923  C   SER A  72     142.437 207.374 156.890  1.00  0.00           C  
ATOM    924  O   SER A  72     141.779 206.392 156.596  1.00  0.00           O  
ATOM    925  CB  SER A  72     141.416 208.685 155.123  1.00  0.00           C  
ATOM    926  OG  SER A  72     141.018 209.986 154.648  1.00  0.00           O  
ATOM    927  H   SER A  72     143.879 209.686 155.645  1.00  0.00           H  
ATOM    928  HA  SER A  72     141.416 209.230 157.171  1.00  0.00           H  
ATOM    929  HB3 SER A  72     140.533 208.058 155.247  1.00  0.00           H  
ATOM    930  HB2 SER A  72     142.086 208.223 154.398  1.00  0.00           H  
ATOM    931  HG  SER A  72     140.567 209.895 153.806  1.00  0.00           H  
ATOM    932  N   GLY A  73     143.411 207.207 157.713  1.00  0.00           N  
ATOM    933  CA  GLY A  73     143.832 205.916 158.345  1.00  0.00           C  
ATOM    934  C   GLY A  73     142.918 205.446 159.369  1.00  0.00           C  
ATOM    935  O   GLY A  73     141.977 206.131 159.742  1.00  0.00           O  
ATOM    936  H   GLY A  73     143.978 207.995 157.991  1.00  0.00           H  
ATOM    937  HA3 GLY A  73     144.827 206.031 158.774  1.00  0.00           H  
ATOM    938  HA2 GLY A  73     143.935 205.152 157.574  1.00  0.00           H  
ATOM    939  N   LYS A  74     143.103 204.201 159.900  1.00  0.00           N  
ATOM    940  CA  LYS A  74     142.247 203.469 160.752  1.00  0.00           C  
ATOM    941  C   LYS A  74     143.057 202.294 161.239  1.00  0.00           C  
ATOM    942  O   LYS A  74     144.125 202.083 160.702  1.00  0.00           O  
ATOM    943  CB  LYS A  74     140.935 202.929 160.068  1.00  0.00           C  
ATOM    944  CG  LYS A  74     139.908 202.340 160.990  1.00  0.00           C  
ATOM    945  CD  LYS A  74     138.575 202.010 160.491  1.00  0.00           C  
ATOM    946  CE  LYS A  74     137.718 201.037 161.322  1.00  0.00           C  
ATOM    947  NZ  LYS A  74     136.383 201.052 160.708  1.00  0.00           N1+
ATOM    948  H   LYS A  74     143.945 203.684 159.693  1.00  0.00           H  
ATOM    949  HA  LYS A  74     141.974 204.092 161.604  1.00  0.00           H  
ATOM    950  HB3 LYS A  74     141.202 202.193 159.310  1.00  0.00           H  
ATOM    951  HB2 LYS A  74     140.478 203.729 159.485  1.00  0.00           H  
ATOM    952  HG3 LYS A  74     139.809 202.982 161.865  1.00  0.00           H  
ATOM    953  HG2 LYS A  74     140.331 201.461 161.475  1.00  0.00           H  
ATOM    954  HD3 LYS A  74     138.658 201.632 159.472  1.00  0.00           H  
ATOM    955  HD2 LYS A  74     138.015 202.931 160.330  1.00  0.00           H  
ATOM    956  HE3 LYS A  74     137.649 201.400 162.347  1.00  0.00           H  
ATOM    957  HE2 LYS A  74     138.138 200.034 161.251  1.00  0.00           H  
ATOM    958  HZ1 LYS A  74     135.772 200.427 161.214  1.00  0.00           H  
ATOM    959  HZ2 LYS A  74     136.008 201.989 160.740  1.00  0.00           H  
ATOM    960  HZ3 LYS A  74     136.451 200.750 159.747  1.00  0.00           H  
ATOM    961  N   GLU A  75     142.743 201.657 162.345  1.00  0.00           N  
ATOM    962  CA  GLU A  75     143.601 200.663 162.869  1.00  0.00           C  
ATOM    963  C   GLU A  75     143.798 199.412 162.014  1.00  0.00           C  
ATOM    964  O   GLU A  75     142.883 198.972 161.284  1.00  0.00           O  
ATOM    965  CB  GLU A  75     143.261 200.344 164.328  1.00  0.00           C  
ATOM    966  CG  GLU A  75     144.201 199.386 165.141  1.00  0.00           C  
ATOM    967  CD  GLU A  75     145.612 199.991 165.192  1.00  0.00           C  
ATOM    968  OE1 GLU A  75     146.397 199.827 164.165  1.00  0.00           O  
ATOM    969  OE2 GLU A  75     145.956 200.506 166.274  1.00  0.00           O1-
ATOM    970  H   GLU A  75     141.883 201.876 162.827  1.00  0.00           H  
ATOM    971  HA  GLU A  75     144.584 201.133 162.907  1.00  0.00           H  
ATOM    972  HB3 GLU A  75     142.239 199.968 164.381  1.00  0.00           H  
ATOM    973  HB2 GLU A  75     143.144 201.278 164.878  1.00  0.00           H  
ATOM    974  HG3 GLU A  75     144.240 198.414 164.650  1.00  0.00           H  
ATOM    975  HG2 GLU A  75     143.817 199.275 166.155  1.00  0.00           H  
ATOM    976  N   LEU A  76     144.997 198.785 162.158  1.00  0.00           N  
ATOM    977  CA  LEU A  76     145.297 197.510 161.401  1.00  0.00           C  
ATOM    978  C   LEU A  76     145.368 196.204 162.321  1.00  0.00           C  
ATOM    979  O   LEU A  76     146.235 196.167 163.109  1.00  0.00           O  
ATOM    980  CB  LEU A  76     146.766 197.691 160.782  1.00  0.00           C  
ATOM    981  CG  LEU A  76     146.963 198.900 159.722  1.00  0.00           C  
ATOM    982  CD1 LEU A  76     148.413 199.100 159.644  1.00  0.00           C  
ATOM    983  CD2 LEU A  76     146.369 198.696 158.274  1.00  0.00           C  
ATOM    984  H   LEU A  76     145.697 199.170 162.775  1.00  0.00           H  
ATOM    985  HA  LEU A  76     144.569 197.367 160.603  1.00  0.00           H  
ATOM    986  HB3 LEU A  76     147.079 196.754 160.320  1.00  0.00           H  
ATOM    987  HB2 LEU A  76     147.486 197.804 161.593  1.00  0.00           H  
ATOM    988  HG  LEU A  76     146.519 199.800 160.147  1.00  0.00           H  
ATOM    989 1HD1 LEU A  76     148.632 199.906 158.943  1.00  0.00           H  
ATOM    990 2HD1 LEU A  76     148.798 199.362 160.630  1.00  0.00           H  
ATOM    991 3HD1 LEU A  76     148.889 198.181 159.301  1.00  0.00           H  
ATOM    992 1HD2 LEU A  76     146.572 199.580 157.670  1.00  0.00           H  
ATOM    993 2HD2 LEU A  76     146.832 197.825 157.810  1.00  0.00           H  
ATOM    994 3HD2 LEU A  76     145.292 198.542 158.341  1.00  0.00           H  
ATOM    995  N   HIS A  77     144.341 195.364 162.181  1.00  0.00           N  
ATOM    996  CA  HIS A  77     144.197 194.155 162.927  1.00  0.00           C  
ATOM    997  C   HIS A  77     143.389 193.023 162.183  1.00  0.00           C  
ATOM    998  O   HIS A  77     142.705 193.187 161.135  1.00  0.00           O  
ATOM    999  CB  HIS A  77     143.454 194.249 164.273  1.00  0.00           C  
ATOM   1000  CG  HIS A  77     142.987 195.624 164.692  1.00  0.00           C  
ATOM   1001  ND1 HIS A  77     143.743 196.449 165.420  1.00  0.00           N  
ATOM   1002  CD2 HIS A  77     141.808 196.290 164.457  1.00  0.00           C  
ATOM   1003  CE1 HIS A  77     143.062 197.586 165.634  1.00  0.00           C  
ATOM   1004  NE2 HIS A  77     141.859 197.540 165.062  1.00  0.00           N  
ATOM   1005  HB2 HIS A  77     142.558 193.628 164.238  1.00  0.00           H  
ATOM   1006  HB3 HIS A  77     144.106 193.900 165.073  1.00  0.00           H  
ATOM   1007  HD2 HIS A  77     141.028 195.820 163.877  1.00  0.00           H  
ATOM   1008  HE1 HIS A  77     143.509 198.384 166.207  1.00  0.00           H  
ATOM   1009  HE2 HIS A  77     141.071 198.167 164.993  1.00  0.00           H  
ATOM   1010  H   HIS A  77     143.608 195.569 161.517  1.00  0.00           H  
ATOM   1011  HA  HIS A  77     145.197 193.770 163.128  1.00  0.00           H  
ATOM   1012  N   ILE A  78     143.503 191.747 162.730  1.00  0.00           N  
ATOM   1013  CA  ILE A  78     142.819 190.538 162.349  1.00  0.00           C  
ATOM   1014  C   ILE A  78     141.963 190.069 163.490  1.00  0.00           C  
ATOM   1015  O   ILE A  78     142.386 189.888 164.599  1.00  0.00           O  
ATOM   1016  CB  ILE A  78     143.755 189.461 161.716  1.00  0.00           C  
ATOM   1017  CG2 ILE A  78     142.809 188.572 160.759  1.00  0.00           C  
ATOM   1018  CG1 ILE A  78     144.973 190.053 160.990  1.00  0.00           C  
ATOM   1019  CD  ILE A  78     146.077 189.040 160.670  1.00  0.00           C  
ATOM   1020  H   ILE A  78     144.135 191.583 163.501  1.00  0.00           H  
ATOM   1021  HA  ILE A  78     142.126 190.827 161.559  1.00  0.00           H  
ATOM   1022  HB  ILE A  78     144.120 188.819 162.518  1.00  0.00           H  
ATOM   1023 1HG2 ILE A  78     143.404 187.794 160.281  1.00  0.00           H  
ATOM   1024 2HG2 ILE A  78     142.020 188.112 161.353  1.00  0.00           H  
ATOM   1025 3HG2 ILE A  78     142.363 189.209 159.995  1.00  0.00           H  
ATOM   1026 3HG1 ILE A  78     145.390 190.865 161.587  1.00  0.00           H  
ATOM   1027 2HG1 ILE A  78     144.645 190.533 160.068  1.00  0.00           H  
ATOM   1028  HD1 ILE A  78     146.897 189.545 160.158  1.00  0.00           H  
ATOM   1029  HD2 ILE A  78     146.445 188.598 161.596  1.00  0.00           H  
ATOM   1030  HD3 ILE A  78     145.676 188.256 160.028  1.00  0.00           H  
ATOM   1031  N   ASN A  79     140.702 189.904 163.169  1.00  0.00           N  
ATOM   1032  CA  ASN A  79     139.701 189.416 164.073  1.00  0.00           C  
ATOM   1033  C   ASN A  79     139.238 188.000 163.698  1.00  0.00           C  
ATOM   1034  O   ASN A  79     138.863 187.710 162.602  1.00  0.00           O  
ATOM   1035  CB  ASN A  79     138.486 190.361 164.020  1.00  0.00           C  
ATOM   1036  CG  ASN A  79     138.297 191.163 162.733  1.00  0.00           C  
ATOM   1037  OD1 ASN A  79     137.636 190.732 161.796  1.00  0.00           O  
ATOM   1038  ND2 ASN A  79     138.848 192.374 162.691  1.00  0.00           N  
ATOM   1039  HB2 ASN A  79     137.570 189.784 164.147  1.00  0.00           H  
ATOM   1040  HB3 ASN A  79     138.564 191.099 164.819  1.00  0.00           H  
ATOM   1041 2HD2 ASN A  79     138.752 192.944 161.863  1.00  0.00           H  
ATOM   1042 1HD2 ASN A  79     139.362 192.723 163.487  1.00  0.00           H  
ATOM   1043  H   ASN A  79     140.385 190.125 162.236  1.00  0.00           H  
ATOM   1044  HA  ASN A  79     140.105 189.406 165.085  1.00  0.00           H  
ATOM   1045  N   LEU A  80     139.191 187.135 164.671  1.00  0.00           N  
ATOM   1046  CA  LEU A  80     138.836 185.717 164.533  1.00  0.00           C  
ATOM   1047  C   LEU A  80     137.613 185.214 165.329  1.00  0.00           C  
ATOM   1048  O   LEU A  80     137.727 185.176 166.540  1.00  0.00           O  
ATOM   1049  CB  LEU A  80     139.953 184.732 164.926  1.00  0.00           C  
ATOM   1050  CG  LEU A  80     141.417 184.940 164.466  1.00  0.00           C  
ATOM   1051  CD1 LEU A  80     141.964 186.304 164.880  1.00  0.00           C  
ATOM   1052  CD2 LEU A  80     142.314 183.821 164.994  1.00  0.00           C  
ATOM   1053  HB2 LEU A  80     140.038 184.693 166.012  1.00  0.00           H  
ATOM   1054  HB3 LEU A  80     139.713 183.740 164.544  1.00  0.00           H  
ATOM   1055  HG  LEU A  80     141.483 184.801 163.387  1.00  0.00           H  
ATOM   1056 1HD1 LEU A  80     142.994 186.403 164.536  1.00  0.00           H  
ATOM   1057 2HD1 LEU A  80     141.355 187.091 164.435  1.00  0.00           H  
ATOM   1058 3HD1 LEU A  80     141.935 186.393 165.966  1.00  0.00           H  
ATOM   1059 1HD2 LEU A  80     143.338 183.988 164.660  1.00  0.00           H  
ATOM   1060 2HD2 LEU A  80     142.285 183.815 166.084  1.00  0.00           H  
ATOM   1061 3HD2 LEU A  80     141.960 182.862 164.617  1.00  0.00           H  
ATOM   1062  H   LEU A  80     139.410 187.423 165.614  1.00  0.00           H  
ATOM   1063  HA  LEU A  80     138.619 185.546 163.478  1.00  0.00           H  
ATOM   1064  N   ILE A  81     136.491 185.001 164.557  1.00  0.00           N  
ATOM   1065  CA  ILE A  81     135.212 184.787 165.217  1.00  0.00           C  
ATOM   1066  C   ILE A  81     134.738 183.290 164.926  1.00  0.00           C  
ATOM   1067  O   ILE A  81     134.246 183.007 163.845  1.00  0.00           O  
ATOM   1068  CB  ILE A  81     134.159 185.653 164.639  1.00  0.00           C  
ATOM   1069  CG2 ILE A  81     132.839 185.382 165.349  1.00  0.00           C  
ATOM   1070  CG1 ILE A  81     134.697 187.063 164.720  1.00  0.00           C  
ATOM   1071  CD  ILE A  81     133.700 188.005 164.132  1.00  0.00           C  
ATOM   1072  H   ILE A  81     136.565 184.995 163.550  1.00  0.00           H  
ATOM   1073  HA  ILE A  81     135.302 184.958 166.290  1.00  0.00           H  
ATOM   1074  HB  ILE A  81     134.041 185.392 163.587  1.00  0.00           H  
ATOM   1075 1HG2 ILE A  81     132.061 186.018 164.926  1.00  0.00           H  
ATOM   1076 2HG2 ILE A  81     132.563 184.336 165.218  1.00  0.00           H  
ATOM   1077 3HG2 ILE A  81     132.946 185.598 166.412  1.00  0.00           H  
ATOM   1078 3HG1 ILE A  81     135.631 187.128 164.162  1.00  0.00           H  
ATOM   1079 2HG1 ILE A  81     134.873 187.325 165.763  1.00  0.00           H  
ATOM   1080  HD1 ILE A  81     134.084 189.023 164.188  1.00  0.00           H  
ATOM   1081  HD2 ILE A  81     133.522 187.742 163.089  1.00  0.00           H  
ATOM   1082  HD3 ILE A  81     132.765 187.939 164.688  1.00  0.00           H  
ATOM   1083  N   PRO A  82     134.918 182.408 165.827  1.00  0.00           N  
ATOM   1084  CA  PRO A  82     134.322 181.025 165.855  1.00  0.00           C  
ATOM   1085  C   PRO A  82     132.882 180.997 166.204  1.00  0.00           C  
ATOM   1086  O   PRO A  82     132.579 181.641 167.232  1.00  0.00           O  
ATOM   1087  CD  PRO A  82     135.956 182.581 166.860  1.00  0.00           C  
ATOM   1088  CB  PRO A  82     135.195 180.252 166.894  1.00  0.00           C  
ATOM   1089  CG  PRO A  82     135.856 181.334 167.787  1.00  0.00           C  
ATOM   1090  HA  PRO A  82     134.454 180.566 164.875  1.00  0.00           H  
ATOM   1091  HD2 PRO A  82     135.745 183.480 167.439  1.00  0.00           H  
ATOM   1092  HD3 PRO A  82     136.938 182.603 166.387  1.00  0.00           H  
ATOM   1093  HB3 PRO A  82     135.970 179.692 166.371  1.00  0.00           H  
ATOM   1094  HB2 PRO A  82     134.553 179.619 167.507  1.00  0.00           H  
ATOM   1095  HG2 PRO A  82     135.198 181.560 168.626  1.00  0.00           H  
ATOM   1096  HG3 PRO A  82     136.859 181.009 168.064  1.00  0.00           H  
ATOM   1097  N   ASN A  83     132.026 180.143 165.466  1.00  0.00           N  
ATOM   1098  CA  ASN A  83     130.577 180.282 165.696  1.00  0.00           C  
ATOM   1099  C   ASN A  83     129.987 178.957 166.056  1.00  0.00           C  
ATOM   1100  O   ASN A  83     129.347 178.355 165.174  1.00  0.00           O  
ATOM   1101  CB  ASN A  83     129.797 180.736 164.429  1.00  0.00           C  
ATOM   1102  CG  ASN A  83     130.132 182.196 164.220  1.00  0.00           C  
ATOM   1103  OD1 ASN A  83     129.989 183.124 165.035  1.00  0.00           O  
ATOM   1104  ND2 ASN A  83     130.756 182.468 163.057  1.00  0.00           N  
ATOM   1105  H   ASN A  83     132.416 179.476 164.816  1.00  0.00           H  
ATOM   1106  HA  ASN A  83     130.402 180.991 166.505  1.00  0.00           H  
ATOM   1107  HB3 ASN A  83     128.727 180.632 164.606  1.00  0.00           H  
ATOM   1108  HB2 ASN A  83     130.137 180.160 163.569  1.00  0.00           H  
ATOM   1109 2HD2 ASN A  83     131.017 183.418 162.834  1.00  0.00           H  
ATOM   1110 1HD2 ASN A  83     130.962 181.722 162.408  1.00  0.00           H  
ATOM   1111  N   LYS A  84     130.077 178.365 167.240  1.00  0.00           N  
ATOM   1112  CA  LYS A  84     129.836 176.888 167.461  1.00  0.00           C  
ATOM   1113  C   LYS A  84     128.450 176.524 167.074  1.00  0.00           C  
ATOM   1114  O   LYS A  84     128.326 175.376 166.587  1.00  0.00           O  
ATOM   1115  CB  LYS A  84     130.077 176.740 168.975  1.00  0.00           C  
ATOM   1116  CG  LYS A  84     130.394 178.067 169.671  1.00  0.00           C  
ATOM   1117  CD  LYS A  84     130.689 177.943 171.171  1.00  0.00           C  
ATOM   1118  CE  LYS A  84     131.009 179.263 171.886  1.00  0.00           C  
ATOM   1119  NZ  LYS A  84     131.284 179.087 173.323  1.00  0.00           N1+
ATOM   1120  HB2 LYS A  84     129.185 176.327 169.447  1.00  0.00           H  
ATOM   1121  HB3 LYS A  84     130.920 176.071 169.145  1.00  0.00           H  
ATOM   1122  HG2 LYS A  84     131.273 178.519 169.211  1.00  0.00           H  
ATOM   1123  HG3 LYS A  84     129.544 178.743 169.570  1.00  0.00           H  
ATOM   1124  HD2 LYS A  84     129.823 177.518 171.678  1.00  0.00           H  
ATOM   1125  HD3 LYS A  84     131.552 177.294 171.320  1.00  0.00           H  
ATOM   1126  HE2 LYS A  84     131.890 179.718 171.434  1.00  0.00           H  
ATOM   1127  HE3 LYS A  84     130.161 179.942 171.793  1.00  0.00           H  
ATOM   1128  HZ1 LYS A  84     131.487 179.985 173.740  1.00  0.00           H  
ATOM   1129  HZ2 LYS A  84     130.476 178.682 173.774  1.00  0.00           H  
ATOM   1130  HZ3 LYS A  84     132.078 178.475 173.442  1.00  0.00           H  
ATOM   1131  H   LYS A  84     130.318 178.906 168.058  1.00  0.00           H  
ATOM   1132  HA  LYS A  84     130.558 176.295 166.899  1.00  0.00           H  
ATOM   1133  N   GLN A  85     127.409 177.331 167.230  1.00  0.00           N  
ATOM   1134  CA  GLN A  85     125.992 177.108 166.905  1.00  0.00           C  
ATOM   1135  C   GLN A  85     125.916 176.842 165.420  1.00  0.00           C  
ATOM   1136  O   GLN A  85     125.231 175.879 165.000  1.00  0.00           O  
ATOM   1137  CB  GLN A  85     125.101 178.266 167.467  1.00  0.00           C  
ATOM   1138  CG  GLN A  85     125.157 179.605 166.717  1.00  0.00           C  
ATOM   1139  CD  GLN A  85     126.450 180.404 166.903  1.00  0.00           C  
ATOM   1140  OE1 GLN A  85     127.397 180.077 167.602  1.00  0.00           O  
ATOM   1141  NE2 GLN A  85     126.536 181.553 166.121  1.00  0.00           N  
ATOM   1142  H   GLN A  85     127.538 178.251 167.626  1.00  0.00           H  
ATOM   1143  HA  GLN A  85     125.686 176.193 167.412  1.00  0.00           H  
ATOM   1144  HB3 GLN A  85     125.347 178.432 168.516  1.00  0.00           H  
ATOM   1145  HB2 GLN A  85     124.066 177.928 167.522  1.00  0.00           H  
ATOM   1146  HG3 GLN A  85     124.307 180.220 167.014  1.00  0.00           H  
ATOM   1147  HG2 GLN A  85     124.991 179.430 165.654  1.00  0.00           H  
ATOM   1148 2HE2 GLN A  85     127.354 182.142 166.178  1.00  0.00           H  
ATOM   1149 1HE2 GLN A  85     125.780 181.797 165.497  1.00  0.00           H  
ATOM   1150  N   ASP A  86     126.651 177.543 164.544  1.00  0.00           N  
ATOM   1151  CA  ASP A  86     126.263 177.550 163.094  1.00  0.00           C  
ATOM   1152  C   ASP A  86     127.252 176.659 162.374  1.00  0.00           C  
ATOM   1153  O   ASP A  86     127.247 176.568 161.135  1.00  0.00           O  
ATOM   1154  CB  ASP A  86     126.221 178.988 162.544  1.00  0.00           C  
ATOM   1155  CG  ASP A  86     126.514 179.146 161.050  1.00  0.00           C  
ATOM   1156  OD1 ASP A  86     125.538 179.086 160.267  1.00  0.00           O  
ATOM   1157  OD2 ASP A  86     127.710 179.281 160.718  1.00  0.00           O1-
ATOM   1158  HB2 ASP A  86     125.228 179.409 162.703  1.00  0.00           H  
ATOM   1159  HB3 ASP A  86     126.961 179.598 163.062  1.00  0.00           H  
ATOM   1160  H   ASP A  86     127.458 178.060 164.862  1.00  0.00           H  
ATOM   1161  HA  ASP A  86     125.269 177.113 162.999  1.00  0.00           H  
ATOM   1162  N   ARG A  87     128.321 176.077 163.073  1.00  0.00           N  
ATOM   1163  CA  ARG A  87     129.373 175.239 162.366  1.00  0.00           C  
ATOM   1164  C   ARG A  87     130.209 176.054 161.292  1.00  0.00           C  
ATOM   1165  O   ARG A  87     130.568 175.638 160.172  1.00  0.00           O  
ATOM   1166  CB  ARG A  87     128.821 173.960 161.670  1.00  0.00           C  
ATOM   1167  CG  ARG A  87     129.876 172.896 161.489  1.00  0.00           C  
ATOM   1168  CD  ARG A  87     129.413 171.684 160.702  1.00  0.00           C  
ATOM   1169  NE  ARG A  87     128.708 170.779 161.616  1.00  0.00           N  
ATOM   1170  CZ  ARG A  87     128.237 169.620 161.237  1.00  0.00           C  
ATOM   1171  NH1 ARG A  87     128.168 169.354 159.875  1.00  0.00           N  
ATOM   1172  NH2 ARG A  87     127.690 168.715 161.982  1.00  0.00           N1+
ATOM   1173  H   ARG A  87     128.405 176.211 164.071  1.00  0.00           H  
ATOM   1174  HA  ARG A  87     130.077 174.906 163.128  1.00  0.00           H  
ATOM   1175  HB3 ARG A  87     128.405 174.227 160.698  1.00  0.00           H  
ATOM   1176  HB2 ARG A  87     127.996 173.556 162.256  1.00  0.00           H  
ATOM   1177  HG3 ARG A  87     130.237 172.576 162.466  1.00  0.00           H  
ATOM   1178  HG2 ARG A  87     130.748 173.332 161.002  1.00  0.00           H  
ATOM   1179  HD3 ARG A  87     130.278 171.173 160.281  1.00  0.00           H  
ATOM   1180  HD2 ARG A  87     128.734 172.003 159.911  1.00  0.00           H  
ATOM   1181  HE  ARG A  87     128.593 171.083 162.572  1.00  0.00           H  
ATOM   1182 2HH1 ARG A  87     127.809 168.467 159.551  1.00  0.00           H  
ATOM   1183 1HH1 ARG A  87     128.477 170.047 159.209  1.00  0.00           H  
ATOM   1184 2HH2 ARG A  87     127.362 167.853 161.571  1.00  0.00           H  
ATOM   1185 1HH2 ARG A  87     127.591 168.871 162.975  1.00  0.00           H  
ATOM   1186  N   THR A  88     130.468 177.316 161.582  1.00  0.00           N  
ATOM   1187  CA  THR A  88     131.317 178.176 160.782  1.00  0.00           C  
ATOM   1188  C   THR A  88     132.416 178.838 161.563  1.00  0.00           C  
ATOM   1189  O   THR A  88     132.379 178.894 162.771  1.00  0.00           O  
ATOM   1190  CB  THR A  88     130.479 179.300 160.235  1.00  0.00           C  
ATOM   1191  OG1 THR A  88     129.967 180.215 161.230  1.00  0.00           O  
ATOM   1192  CG2 THR A  88     129.434 178.729 159.353  1.00  0.00           C  
ATOM   1193  H   THR A  88     130.064 177.738 162.406  1.00  0.00           H  
ATOM   1194  HA  THR A  88     131.746 177.604 159.959  1.00  0.00           H  
ATOM   1195  HB  THR A  88     131.136 179.885 159.591  1.00  0.00           H  
ATOM   1196  HG1 THR A  88     129.447 180.898 160.800  1.00  0.00           H  
ATOM   1197 1HG2 THR A  88     128.819 179.533 158.950  1.00  0.00           H  
ATOM   1198 2HG2 THR A  88     129.906 178.187 158.533  1.00  0.00           H  
ATOM   1199 3HG2 THR A  88     128.807 178.046 159.926  1.00  0.00           H  
ATOM   1200  N   LEU A  89     133.478 179.289 160.864  1.00  0.00           N  
ATOM   1201  CA  LEU A  89     134.568 180.039 161.431  1.00  0.00           C  
ATOM   1202  C   LEU A  89     134.762 181.263 160.489  1.00  0.00           C  
ATOM   1203  O   LEU A  89     134.944 181.133 159.258  1.00  0.00           O  
ATOM   1204  CB  LEU A  89     135.938 179.361 161.482  1.00  0.00           C  
ATOM   1205  CG  LEU A  89     137.088 180.217 162.182  1.00  0.00           C  
ATOM   1206  CD1 LEU A  89     136.897 180.298 163.656  1.00  0.00           C  
ATOM   1207  CD2 LEU A  89     138.542 179.632 161.997  1.00  0.00           C  
ATOM   1208  H   LEU A  89     133.545 179.106 159.873  1.00  0.00           H  
ATOM   1209  HA  LEU A  89     134.294 180.385 162.428  1.00  0.00           H  
ATOM   1210  HB3 LEU A  89     136.249 179.099 160.471  1.00  0.00           H  
ATOM   1211  HB2 LEU A  89     135.846 178.400 161.987  1.00  0.00           H  
ATOM   1212  HG  LEU A  89     137.066 181.227 161.773  1.00  0.00           H  
ATOM   1213 1HD1 LEU A  89     137.701 180.889 164.095  1.00  0.00           H  
ATOM   1214 2HD1 LEU A  89     135.939 180.770 163.873  1.00  0.00           H  
ATOM   1215 3HD1 LEU A  89     136.911 179.294 164.080  1.00  0.00           H  
ATOM   1216 1HD2 LEU A  89     139.260 180.276 162.504  1.00  0.00           H  
ATOM   1217 2HD2 LEU A  89     138.588 178.630 162.424  1.00  0.00           H  
ATOM   1218 3HD2 LEU A  89     138.783 179.585 160.935  1.00  0.00           H  
ATOM   1219  N   THR A  90     134.607 182.496 161.034  1.00  0.00           N  
ATOM   1220  CA  THR A  90     134.915 183.736 160.266  1.00  0.00           C  
ATOM   1221  C   THR A  90     136.202 184.418 160.734  1.00  0.00           C  
ATOM   1222  O   THR A  90     136.416 184.546 161.951  1.00  0.00           O  
ATOM   1223  CB  THR A  90     133.738 184.758 160.319  1.00  0.00           C  
ATOM   1224  OG1 THR A  90     132.519 184.160 159.913  1.00  0.00           O  
ATOM   1225  CG2 THR A  90     133.842 185.997 159.443  1.00  0.00           C  
ATOM   1226  H   THR A  90     134.275 182.590 161.983  1.00  0.00           H  
ATOM   1227  HA  THR A  90     135.055 183.450 159.223  1.00  0.00           H  
ATOM   1228  HB  THR A  90     133.624 185.086 161.352  1.00  0.00           H  
ATOM   1229  HG1 THR A  90     131.814 184.810 159.955  1.00  0.00           H  
ATOM   1230 1HG2 THR A  90     132.956 186.616 159.582  1.00  0.00           H  
ATOM   1231 2HG2 THR A  90     134.729 186.566 159.721  1.00  0.00           H  
ATOM   1232 3HG2 THR A  90     133.916 185.698 158.397  1.00  0.00           H  
ATOM   1233  N   ILE A  91     137.077 184.886 159.789  1.00  0.00           N  
ATOM   1234  CA  ILE A  91     138.100 185.879 160.011  1.00  0.00           C  
ATOM   1235  C   ILE A  91     137.698 187.207 159.405  1.00  0.00           C  
ATOM   1236  O   ILE A  91     137.093 187.163 158.333  1.00  0.00           O  
ATOM   1237  CB  ILE A  91     139.359 185.494 159.213  1.00  0.00           C  
ATOM   1238  CG1 ILE A  91     140.268 186.718 158.976  1.00  0.00           C  
ATOM   1239  CG2 ILE A  91     138.986 184.807 157.887  1.00  0.00           C  
ATOM   1240  CD1 ILE A  91     141.575 186.511 158.194  1.00  0.00           C  
ATOM   1241  HB  ILE A  91     139.881 184.685 159.725  1.00  0.00           H  
ATOM   1242 2HG1 ILE A  91     139.720 187.473 158.412  1.00  0.00           H  
ATOM   1243 3HG1 ILE A  91     140.576 187.133 159.935  1.00  0.00           H  
ATOM   1244 1HG2 ILE A  91     139.894 184.545 157.344  1.00  0.00           H  
ATOM   1245 2HG2 ILE A  91     138.414 183.902 158.095  1.00  0.00           H  
ATOM   1246 3HG2 ILE A  91     138.384 185.485 157.283  1.00  0.00           H  
ATOM   1247 1HD1 ILE A  91     142.103 187.461 158.109  1.00  0.00           H  
ATOM   1248 2HD1 ILE A  91     142.204 185.792 158.720  1.00  0.00           H  
ATOM   1249 3HD1 ILE A  91     141.347 186.132 157.198  1.00  0.00           H  
ATOM   1250  H   ILE A  91     137.036 184.532 158.844  1.00  0.00           H  
ATOM   1251  HA  ILE A  91     138.324 185.983 161.073  1.00  0.00           H  
ATOM   1252  N   VAL A  92     138.027 188.323 160.020  1.00  0.00           N  
ATOM   1253  CA  VAL A  92     137.724 189.683 159.471  1.00  0.00           C  
ATOM   1254  C   VAL A  92     139.043 190.560 159.594  1.00  0.00           C  
ATOM   1255  O   VAL A  92     139.456 190.824 160.776  1.00  0.00           O  
ATOM   1256  CB  VAL A  92     136.584 190.438 160.097  1.00  0.00           C  
ATOM   1257  CG1 VAL A  92     135.984 191.530 159.187  1.00  0.00           C  
ATOM   1258  CG2 VAL A  92     135.476 189.427 160.544  1.00  0.00           C  
ATOM   1259  H   VAL A  92     138.508 188.288 160.907  1.00  0.00           H  
ATOM   1260  HA  VAL A  92     137.501 189.569 158.410  1.00  0.00           H  
ATOM   1261  HB  VAL A  92     136.965 190.928 160.993  1.00  0.00           H  
ATOM   1262 1HG1 VAL A  92     135.168 192.030 159.708  1.00  0.00           H  
ATOM   1263 2HG1 VAL A  92     136.755 192.259 158.937  1.00  0.00           H  
ATOM   1264 3HG1 VAL A  92     135.605 191.074 158.272  1.00  0.00           H  
ATOM   1265 1HG2 VAL A  92     134.648 189.972 160.998  1.00  0.00           H  
ATOM   1266 2HG2 VAL A  92     135.115 188.876 159.676  1.00  0.00           H  
ATOM   1267 3HG2 VAL A  92     135.892 188.728 161.270  1.00  0.00           H  
ATOM   1268  N   ASP A  93     139.633 191.084 158.512  1.00  0.00           N  
ATOM   1269  CA  ASP A  93     140.573 192.167 158.569  1.00  0.00           C  
ATOM   1270  C   ASP A  93     139.968 193.583 158.490  1.00  0.00           C  
ATOM   1271  O   ASP A  93     138.803 193.852 158.208  1.00  0.00           O  
ATOM   1272  CB  ASP A  93     141.820 191.977 157.582  1.00  0.00           C  
ATOM   1273  CG  ASP A  93     141.404 191.919 156.118  1.00  0.00           C  
ATOM   1274  OD1 ASP A  93     141.447 190.795 155.526  1.00  0.00           O  
ATOM   1275  OD2 ASP A  93     141.060 193.017 155.590  1.00  0.00           O1-
ATOM   1276  H   ASP A  93     139.424 190.717 157.595  1.00  0.00           H  
ATOM   1277  HA  ASP A  93     141.002 192.107 159.569  1.00  0.00           H  
ATOM   1278  HB3 ASP A  93     142.353 191.063 157.844  1.00  0.00           H  
ATOM   1279  HB2 ASP A  93     142.524 192.796 157.726  1.00  0.00           H  
ATOM   1280  N   THR A  94     140.832 194.570 158.590  1.00  0.00           N  
ATOM   1281  CA  THR A  94     140.532 196.005 158.408  1.00  0.00           C  
ATOM   1282  C   THR A  94     141.231 196.503 157.201  1.00  0.00           C  
ATOM   1283  O   THR A  94     141.276 197.700 156.923  1.00  0.00           O  
ATOM   1284  CB  THR A  94     140.984 196.848 159.608  1.00  0.00           C  
ATOM   1285  OG1 THR A  94     142.351 196.697 159.891  1.00  0.00           O  
ATOM   1286  CG2 THR A  94     140.206 196.449 160.863  1.00  0.00           C  
ATOM   1287  H   THR A  94     141.798 194.375 158.809  1.00  0.00           H  
ATOM   1288  HA  THR A  94     139.458 196.128 158.272  1.00  0.00           H  
ATOM   1289  HB  THR A  94     140.785 197.898 159.392  1.00  0.00           H  
ATOM   1290  HG1 THR A  94     142.584 197.242 160.646  1.00  0.00           H  
ATOM   1291 1HG2 THR A  94     140.538 197.056 161.705  1.00  0.00           H  
ATOM   1292 2HG2 THR A  94     139.141 196.610 160.697  1.00  0.00           H  
ATOM   1293 3HG2 THR A  94     140.384 195.396 161.082  1.00  0.00           H  
ATOM   1294  N   GLY A  95     141.717 195.587 156.331  1.00  0.00           N  
ATOM   1295  CA  GLY A  95     142.542 196.021 155.272  1.00  0.00           C  
ATOM   1296  C   GLY A  95     141.973 196.736 154.062  1.00  0.00           C  
ATOM   1297  O   GLY A  95     140.984 197.336 154.081  1.00  0.00           O  
ATOM   1298  H   GLY A  95     141.488 194.610 156.446  1.00  0.00           H  
ATOM   1299  HA3 GLY A  95     143.146 195.180 154.931  1.00  0.00           H  
ATOM   1300  HA2 GLY A  95     143.355 196.620 155.683  1.00  0.00           H  
ATOM   1301  N   ILE A  96     142.691 196.604 152.970  1.00  0.00           N  
ATOM   1302  CA  ILE A  96     142.369 197.240 151.736  1.00  0.00           C  
ATOM   1303  C   ILE A  96     140.979 196.882 151.145  1.00  0.00           C  
ATOM   1304  O   ILE A  96     140.388 197.688 150.430  1.00  0.00           O  
ATOM   1305  CB  ILE A  96     143.569 197.011 150.625  1.00  0.00           C  
ATOM   1306  CG2 ILE A  96     143.691 195.471 150.243  1.00  0.00           C  
ATOM   1307  CG1 ILE A  96     143.456 197.941 149.437  1.00  0.00           C  
ATOM   1308  CD  ILE A  96     144.737 197.988 148.560  1.00  0.00           C  
ATOM   1309  H   ILE A  96     143.520 196.027 152.977  1.00  0.00           H  
ATOM   1310  HA  ILE A  96     142.345 198.310 151.942  1.00  0.00           H  
ATOM   1311  HB  ILE A  96     144.500 197.273 151.127  1.00  0.00           H  
ATOM   1312 1HG2 ILE A  96     144.487 195.340 149.510  1.00  0.00           H  
ATOM   1313 2HG2 ILE A  96     143.922 194.892 151.137  1.00  0.00           H  
ATOM   1314 3HG2 ILE A  96     142.748 195.125 149.820  1.00  0.00           H  
ATOM   1315 3HG1 ILE A  96     143.219 198.946 149.786  1.00  0.00           H  
ATOM   1316 2HG1 ILE A  96     142.608 197.641 148.822  1.00  0.00           H  
ATOM   1317  HD1 ILE A  96     144.583 198.675 147.728  1.00  0.00           H  
ATOM   1318  HD2 ILE A  96     145.578 198.331 149.163  1.00  0.00           H  
ATOM   1319  HD3 ILE A  96     144.950 196.991 148.174  1.00  0.00           H  
ATOM   1320  N   GLY A  97     140.404 195.637 151.289  1.00  0.00           N  
ATOM   1321  CA  GLY A  97     139.269 195.076 150.513  1.00  0.00           C  
ATOM   1322  C   GLY A  97     139.503 194.875 149.030  1.00  0.00           C  
ATOM   1323  O   GLY A  97     140.645 195.009 148.488  1.00  0.00           O  
ATOM   1324  H   GLY A  97     140.756 194.996 151.985  1.00  0.00           H  
ATOM   1325  HA3 GLY A  97     138.390 195.705 150.656  1.00  0.00           H  
ATOM   1326  HA2 GLY A  97     138.961 194.130 150.959  1.00  0.00           H  
ATOM   1327  N   MET A  98     138.440 194.386 148.330  1.00  0.00           N  
ATOM   1328  CA  MET A  98     138.547 193.995 146.981  1.00  0.00           C  
ATOM   1329  C   MET A  98     137.348 194.435 146.180  1.00  0.00           C  
ATOM   1330  O   MET A  98     136.211 194.265 146.590  1.00  0.00           O  
ATOM   1331  CB  MET A  98     138.644 192.468 146.819  1.00  0.00           C  
ATOM   1332  CG  MET A  98     140.068 191.980 146.916  1.00  0.00           C  
ATOM   1333  SD  MET A  98     140.332 190.319 146.327  1.00  0.00           S  
ATOM   1334  CE  MET A  98     139.780 189.618 147.908  1.00  0.00           C  
ATOM   1335  H   MET A  98     137.539 194.295 148.778  1.00  0.00           H  
ATOM   1336  HA  MET A  98     139.440 194.450 146.554  1.00  0.00           H  
ATOM   1337  HB3 MET A  98     138.226 192.178 145.855  1.00  0.00           H  
ATOM   1338  HB2 MET A  98     138.041 191.983 147.587  1.00  0.00           H  
ATOM   1339  HG3 MET A  98     140.405 192.054 147.950  1.00  0.00           H  
ATOM   1340  HG2 MET A  98     140.721 192.663 146.373  1.00  0.00           H  
ATOM   1341  HE1 MET A  98     139.830 188.530 147.861  1.00  0.00           H  
ATOM   1342  HE2 MET A  98     140.425 189.977 148.710  1.00  0.00           H  
ATOM   1343  HE3 MET A  98     138.753 189.926 148.104  1.00  0.00           H  
ATOM   1344  N   THR A  99     137.615 194.979 144.984  1.00  0.00           N  
ATOM   1345  CA  THR A  99     136.508 195.364 144.059  1.00  0.00           C  
ATOM   1346  C   THR A  99     136.003 194.073 143.415  1.00  0.00           C  
ATOM   1347  O   THR A  99     136.617 192.983 143.513  1.00  0.00           O  
ATOM   1348  CB  THR A  99     136.762 196.417 142.979  1.00  0.00           C  
ATOM   1349  OG1 THR A  99     137.682 195.996 141.975  1.00  0.00           O  
ATOM   1350  CG2 THR A  99     137.428 197.670 143.593  1.00  0.00           C  
ATOM   1351  H   THR A  99     138.572 195.132 144.701  1.00  0.00           H  
ATOM   1352  HA  THR A  99     135.697 195.742 144.681  1.00  0.00           H  
ATOM   1353  HB  THR A  99     135.817 196.697 142.513  1.00  0.00           H  
ATOM   1354  HG1 THR A  99     137.797 196.699 141.331  1.00  0.00           H  
ATOM   1355 1HG2 THR A  99     137.602 198.410 142.811  1.00  0.00           H  
ATOM   1356 2HG2 THR A  99     136.773 198.094 144.354  1.00  0.00           H  
ATOM   1357 3HG2 THR A  99     138.379 197.391 144.047  1.00  0.00           H  
ATOM   1358  N   LYS A 100     134.903 194.202 142.651  1.00  0.00           N  
ATOM   1359  CA  LYS A 100     134.335 193.042 141.864  1.00  0.00           C  
ATOM   1360  C   LYS A 100     135.233 192.606 140.763  1.00  0.00           C  
ATOM   1361  O   LYS A 100     135.270 191.407 140.403  1.00  0.00           O  
ATOM   1362  CB  LYS A 100     132.910 193.376 141.353  1.00  0.00           C  
ATOM   1363  CG  LYS A 100     132.117 192.285 140.536  1.00  0.00           C  
ATOM   1364  CD  LYS A 100     130.776 192.754 140.027  1.00  0.00           C  
ATOM   1365  CE  LYS A 100     129.954 191.731 139.183  1.00  0.00           C  
ATOM   1366  NZ  LYS A 100     128.489 192.139 139.143  1.00  0.00           N1+
ATOM   1367  H   LYS A 100     134.431 195.093 142.591  1.00  0.00           H  
ATOM   1368  HA  LYS A 100     134.240 192.202 142.553  1.00  0.00           H  
ATOM   1369  HB3 LYS A 100     132.947 194.298 140.772  1.00  0.00           H  
ATOM   1370  HB2 LYS A 100     132.299 193.705 142.193  1.00  0.00           H  
ATOM   1371  HG3 LYS A 100     131.979 191.399 141.156  1.00  0.00           H  
ATOM   1372  HG2 LYS A 100     132.725 191.950 139.696  1.00  0.00           H  
ATOM   1373  HD3 LYS A 100     130.911 193.669 139.450  1.00  0.00           H  
ATOM   1374  HD2 LYS A 100     130.171 193.093 140.868  1.00  0.00           H  
ATOM   1375  HE3 LYS A 100     130.043 190.740 139.627  1.00  0.00           H  
ATOM   1376  HE2 LYS A 100     130.349 191.697 138.168  1.00  0.00           H  
ATOM   1377  HZ1 LYS A 100     127.968 191.470 138.595  1.00  0.00           H  
ATOM   1378  HZ2 LYS A 100     128.120 192.164 140.083  1.00  0.00           H  
ATOM   1379  HZ3 LYS A 100     128.405 193.055 138.725  1.00  0.00           H  
ATOM   1380  N   ALA A 101     135.902 193.597 140.114  1.00  0.00           N  
ATOM   1381  CA  ALA A 101     136.959 193.398 139.116  1.00  0.00           C  
ATOM   1382  C   ALA A 101     138.201 192.673 139.655  1.00  0.00           C  
ATOM   1383  O   ALA A 101     138.760 191.720 139.148  1.00  0.00           O  
ATOM   1384  CB  ALA A 101     137.379 194.770 138.484  1.00  0.00           C  
ATOM   1385  H   ALA A 101     135.683 194.564 140.306  1.00  0.00           H  
ATOM   1386  HA  ALA A 101     136.543 192.784 138.317  1.00  0.00           H  
ATOM   1387  HB1 ALA A 101     138.164 194.605 137.746  1.00  0.00           H  
ATOM   1388  HB2 ALA A 101     136.516 195.227 138.000  1.00  0.00           H  
ATOM   1389  HB3 ALA A 101     137.750 195.433 139.266  1.00  0.00           H  
ATOM   1390  N   ASP A 102     138.624 193.108 140.793  1.00  0.00           N  
ATOM   1391  CA  ASP A 102     139.709 192.486 141.596  1.00  0.00           C  
ATOM   1392  C   ASP A 102     139.326 191.088 142.119  1.00  0.00           C  
ATOM   1393  O   ASP A 102     140.235 190.248 142.163  1.00  0.00           O  
ATOM   1394  CB  ASP A 102     140.258 193.503 142.683  1.00  0.00           C  
ATOM   1395  CG  ASP A 102     140.885 194.828 142.150  1.00  0.00           C  
ATOM   1396  OD1 ASP A 102     140.379 195.917 142.520  1.00  0.00           O  
ATOM   1397  OD2 ASP A 102     141.947 194.753 141.515  1.00  0.00           O1-
ATOM   1398  H   ASP A 102     138.211 193.933 141.203  1.00  0.00           H  
ATOM   1399  HA  ASP A 102     140.533 192.325 140.901  1.00  0.00           H  
ATOM   1400  HB3 ASP A 102     140.983 192.993 143.318  1.00  0.00           H  
ATOM   1401  HB2 ASP A 102     139.460 193.741 143.387  1.00  0.00           H  
ATOM   1402  N   LEU A 103     138.055 190.785 142.421  1.00  0.00           N  
ATOM   1403  CA  LEU A 103     137.704 189.416 142.794  1.00  0.00           C  
ATOM   1404  C   LEU A 103     137.847 188.395 141.648  1.00  0.00           C  
ATOM   1405  O   LEU A 103     138.218 187.221 141.694  1.00  0.00           O  
ATOM   1406  CB  LEU A 103     136.310 189.415 143.368  1.00  0.00           C  
ATOM   1407  CG  LEU A 103     136.152 189.963 144.789  1.00  0.00           C  
ATOM   1408  CD1 LEU A 103     134.696 190.217 145.164  1.00  0.00           C  
ATOM   1409  CD2 LEU A 103     136.652 188.979 145.917  1.00  0.00           C  
ATOM   1410  H   LEU A 103     137.344 191.502 142.390  1.00  0.00           H  
ATOM   1411  HA  LEU A 103     138.384 189.110 143.589  1.00  0.00           H  
ATOM   1412  HB3 LEU A 103     135.906 188.404 143.326  1.00  0.00           H  
ATOM   1413  HB2 LEU A 103     135.645 189.960 142.697  1.00  0.00           H  
ATOM   1414  HG  LEU A 103     136.704 190.899 144.869  1.00  0.00           H  
ATOM   1415 1HD1 LEU A 103     134.645 190.605 146.181  1.00  0.00           H  
ATOM   1416 2HD1 LEU A 103     134.265 190.945 144.476  1.00  0.00           H  
ATOM   1417 3HD1 LEU A 103     134.136 189.284 145.103  1.00  0.00           H  
ATOM   1418 1HD2 LEU A 103     136.506 189.441 146.894  1.00  0.00           H  
ATOM   1419 2HD2 LEU A 103     136.085 188.050 145.867  1.00  0.00           H  
ATOM   1420 3HD2 LEU A 103     137.711 188.766 145.771  1.00  0.00           H  
ATOM   1421  N   ILE A 104     137.659 189.000 140.408  1.00  0.00           N  
ATOM   1422  CA  ILE A 104     137.833 188.165 139.228  1.00  0.00           C  
ATOM   1423  C   ILE A 104     139.297 187.936 138.984  1.00  0.00           C  
ATOM   1424  O   ILE A 104     139.672 186.821 138.689  1.00  0.00           O  
ATOM   1425  CB  ILE A 104     137.050 188.717 138.027  1.00  0.00           C  
ATOM   1426  CG2 ILE A 104     137.185 187.817 136.820  1.00  0.00           C  
ATOM   1427  CG1 ILE A 104     135.522 188.852 138.344  1.00  0.00           C  
ATOM   1428  CD  ILE A 104     134.885 187.659 138.951  1.00  0.00           C  
ATOM   1429  H   ILE A 104     137.413 189.978 140.355  1.00  0.00           H  
ATOM   1430  HA  ILE A 104     137.399 187.194 139.465  1.00  0.00           H  
ATOM   1431  HB  ILE A 104     137.444 189.702 137.775  1.00  0.00           H  
ATOM   1432 1HG2 ILE A 104     136.619 188.237 135.988  1.00  0.00           H  
ATOM   1433 2HG2 ILE A 104     138.236 187.738 136.541  1.00  0.00           H  
ATOM   1434 3HG2 ILE A 104     136.798 186.827 137.059  1.00  0.00           H  
ATOM   1435 3HG1 ILE A 104     134.988 189.121 137.433  1.00  0.00           H  
ATOM   1436 2HG1 ILE A 104     135.364 189.714 138.992  1.00  0.00           H  
ATOM   1437  HD1 ILE A 104     133.829 187.861 139.129  1.00  0.00           H  
ATOM   1438  HD2 ILE A 104     134.983 186.810 138.274  1.00  0.00           H  
ATOM   1439  HD3 ILE A 104     135.374 187.427 139.897  1.00  0.00           H  
ATOM   1440  N   ASN A 105     140.124 189.023 139.092  1.00  0.00           N  
ATOM   1441  CA  ASN A 105     141.535 188.943 138.855  1.00  0.00           C  
ATOM   1442  C   ASN A 105     142.208 188.194 139.991  1.00  0.00           C  
ATOM   1443  O   ASN A 105     143.117 187.438 139.597  1.00  0.00           O  
ATOM   1444  CB  ASN A 105     142.162 190.317 138.579  1.00  0.00           C  
ATOM   1445  CG  ASN A 105     141.746 190.855 137.245  1.00  0.00           C  
ATOM   1446  OD1 ASN A 105     140.965 190.338 136.463  1.00  0.00           O  
ATOM   1447  ND2 ASN A 105     142.298 192.056 137.010  1.00  0.00           N  
ATOM   1448  H   ASN A 105     139.744 189.923 139.347  1.00  0.00           H  
ATOM   1449  HA  ASN A 105     141.672 188.344 137.954  1.00  0.00           H  
ATOM   1450  HB3 ASN A 105     143.248 190.234 138.614  1.00  0.00           H  
ATOM   1451  HB2 ASN A 105     141.864 191.015 139.361  1.00  0.00           H  
ATOM   1452 2HD2 ASN A 105     142.105 192.540 136.145  1.00  0.00           H  
ATOM   1453 1HD2 ASN A 105     142.907 192.475 137.698  1.00  0.00           H  
ATOM   1454  N   ASN A 106     141.919 188.433 141.247  1.00  0.00           N  
ATOM   1455  CA  ASN A 106     142.596 187.566 142.281  1.00  0.00           C  
ATOM   1456  C   ASN A 106     141.799 186.224 142.316  1.00  0.00           C  
ATOM   1457  O   ASN A 106     142.150 185.254 141.655  1.00  0.00           O  
ATOM   1458  CB  ASN A 106     142.580 188.293 143.711  1.00  0.00           C  
ATOM   1459  CG  ASN A 106     143.473 189.534 143.598  1.00  0.00           C  
ATOM   1460  OD1 ASN A 106     144.681 189.554 143.471  1.00  0.00           O  
ATOM   1461  ND2 ASN A 106     142.804 190.714 143.520  1.00  0.00           N  
ATOM   1462  H   ASN A 106     141.270 189.169 141.485  1.00  0.00           H  
ATOM   1463  HA  ASN A 106     143.626 187.373 141.980  1.00  0.00           H  
ATOM   1464  HB3 ASN A 106     142.988 187.620 144.465  1.00  0.00           H  
ATOM   1465  HB2 ASN A 106     141.562 188.600 143.951  1.00  0.00           H  
ATOM   1466 2HD2 ASN A 106     143.316 191.581 143.443  1.00  0.00           H  
ATOM   1467 1HD2 ASN A 106     141.794 190.724 143.539  1.00  0.00           H  
ATOM   1468  N   LEU A 107     140.787 186.094 143.249  1.00  0.00           N  
ATOM   1469  CA  LEU A 107     140.285 184.755 143.660  1.00  0.00           C  
ATOM   1470  C   LEU A 107     139.896 183.808 142.506  1.00  0.00           C  
ATOM   1471  O   LEU A 107     140.005 182.590 142.381  1.00  0.00           O  
ATOM   1472  CB  LEU A 107     139.070 184.799 144.548  1.00  0.00           C  
ATOM   1473  CG  LEU A 107     139.232 185.622 145.905  1.00  0.00           C  
ATOM   1474  CD1 LEU A 107     137.850 185.690 146.471  1.00  0.00           C  
ATOM   1475  CD2 LEU A 107     140.145 184.854 146.853  1.00  0.00           C  
ATOM   1476  H   LEU A 107     140.375 186.917 143.665  1.00  0.00           H  
ATOM   1477  HA  LEU A 107     141.081 184.269 144.224  1.00  0.00           H  
ATOM   1478  HB3 LEU A 107     138.757 183.781 144.780  1.00  0.00           H  
ATOM   1479  HB2 LEU A 107     138.226 185.197 143.984  1.00  0.00           H  
ATOM   1480  HG  LEU A 107     139.623 186.621 145.711  1.00  0.00           H  
ATOM   1481 1HD1 LEU A 107     137.868 186.242 147.411  1.00  0.00           H  
ATOM   1482 2HD1 LEU A 107     137.192 186.197 145.765  1.00  0.00           H  
ATOM   1483 3HD1 LEU A 107     137.480 184.680 146.651  1.00  0.00           H  
ATOM   1484 1HD2 LEU A 107     140.258 185.413 147.782  1.00  0.00           H  
ATOM   1485 2HD2 LEU A 107     139.709 183.878 147.068  1.00  0.00           H  
ATOM   1486 3HD2 LEU A 107     141.122 184.720 146.389  1.00  0.00           H  
ATOM   1487  N   GLY A 108     139.168 184.432 141.528  1.00  0.00           N  
ATOM   1488  CA  GLY A 108     138.569 183.687 140.386  1.00  0.00           C  
ATOM   1489  C   GLY A 108     139.506 183.330 139.290  1.00  0.00           C  
ATOM   1490  O   GLY A 108     139.202 182.491 138.488  1.00  0.00           O  
ATOM   1491  H   GLY A 108     139.022 185.431 141.566  1.00  0.00           H  
ATOM   1492  HA3 GLY A 108     137.739 184.262 139.977  1.00  0.00           H  
ATOM   1493  HA2 GLY A 108     138.089 182.782 140.759  1.00  0.00           H  
ATOM   1494  N   THR A 109     140.767 183.878 139.297  1.00  0.00           N  
ATOM   1495  CA  THR A 109     141.867 183.405 138.499  1.00  0.00           C  
ATOM   1496  C   THR A 109     142.747 182.636 139.446  1.00  0.00           C  
ATOM   1497  O   THR A 109     143.089 183.104 140.547  1.00  0.00           O  
ATOM   1498  CB  THR A 109     142.693 184.505 137.871  1.00  0.00           C  
ATOM   1499  OG1 THR A 109     141.878 185.381 137.095  1.00  0.00           O  
ATOM   1500  CG2 THR A 109     143.806 183.973 136.939  1.00  0.00           C  
ATOM   1501  H   THR A 109     140.971 184.669 139.892  1.00  0.00           H  
ATOM   1502  HA  THR A 109     141.495 182.738 137.722  1.00  0.00           H  
ATOM   1503  HB  THR A 109     143.159 185.084 138.668  1.00  0.00           H  
ATOM   1504  HG1 THR A 109     142.425 186.069 136.708  1.00  0.00           H  
ATOM   1505 1HG2 THR A 109     144.362 184.812 136.520  1.00  0.00           H  
ATOM   1506 2HG2 THR A 109     144.484 183.336 137.508  1.00  0.00           H  
ATOM   1507 3HG2 THR A 109     143.358 183.395 136.131  1.00  0.00           H  
ATOM   1508  N   ILE A 110     143.062 181.348 139.042  1.00  0.00           N  
ATOM   1509  CA  ILE A 110     143.984 180.445 139.803  1.00  0.00           C  
ATOM   1510  C   ILE A 110     145.469 180.868 139.670  1.00  0.00           C  
ATOM   1511  O   ILE A 110     145.970 181.096 138.569  1.00  0.00           O  
ATOM   1512  CB  ILE A 110     143.773 178.920 139.500  1.00  0.00           C  
ATOM   1513  CG2 ILE A 110     144.687 178.088 140.327  1.00  0.00           C  
ATOM   1514  CG1 ILE A 110     142.299 178.425 139.803  1.00  0.00           C  
ATOM   1515  CD  ILE A 110     141.938 177.141 139.175  1.00  0.00           C  
ATOM   1516  H   ILE A 110     142.663 180.973 138.193  1.00  0.00           H  
ATOM   1517  HA  ILE A 110     143.730 180.578 140.855  1.00  0.00           H  
ATOM   1518  HB  ILE A 110     143.993 178.739 138.448  1.00  0.00           H  
ATOM   1519 1HG2 ILE A 110     144.524 177.034 140.101  1.00  0.00           H  
ATOM   1520 2HG2 ILE A 110     145.721 178.351 140.104  1.00  0.00           H  
ATOM   1521 3HG2 ILE A 110     144.487 178.268 141.383  1.00  0.00           H  
ATOM   1522 3HG1 ILE A 110     141.590 179.191 139.491  1.00  0.00           H  
ATOM   1523 2HG1 ILE A 110     142.158 178.352 140.881  1.00  0.00           H  
ATOM   1524  HD1 ILE A 110     140.912 176.883 139.438  1.00  0.00           H  
ATOM   1525  HD2 ILE A 110     142.024 177.229 138.092  1.00  0.00           H  
ATOM   1526  HD3 ILE A 110     142.611 176.360 139.530  1.00  0.00           H  
ATOM   1527  N   ALA A 111     146.174 180.987 140.792  1.00  0.00           N  
ATOM   1528  CA  ALA A 111     147.610 181.065 140.851  1.00  0.00           C  
ATOM   1529  C   ALA A 111     148.278 182.275 140.287  1.00  0.00           C  
ATOM   1530  O   ALA A 111     149.453 182.197 139.935  1.00  0.00           O  
ATOM   1531  CB  ALA A 111     148.351 179.812 140.273  1.00  0.00           C  
ATOM   1532  H   ALA A 111     145.701 181.029 141.684  1.00  0.00           H  
ATOM   1533  HA  ALA A 111     147.852 181.075 141.914  1.00  0.00           H  
ATOM   1534  HB1 ALA A 111     149.428 179.955 140.357  1.00  0.00           H  
ATOM   1535  HB2 ALA A 111     148.058 178.925 140.835  1.00  0.00           H  
ATOM   1536  HB3 ALA A 111     148.083 179.682 139.224  1.00  0.00           H  
ATOM   1537  N   LYS A 112     147.553 183.344 140.088  1.00  0.00           N  
ATOM   1538  CA  LYS A 112     148.072 184.496 139.345  1.00  0.00           C  
ATOM   1539  C   LYS A 112     148.930 185.334 140.330  1.00  0.00           C  
ATOM   1540  O   LYS A 112     149.872 185.952 139.837  1.00  0.00           O  
ATOM   1541  CB  LYS A 112     146.848 185.385 138.975  1.00  0.00           C  
ATOM   1542  CG  LYS A 112     147.111 186.303 137.801  1.00  0.00           C  
ATOM   1543  CD  LYS A 112     145.935 187.238 137.442  1.00  0.00           C  
ATOM   1544  CE  LYS A 112     146.217 188.345 136.505  1.00  0.00           C  
ATOM   1545  NZ  LYS A 112     147.160 188.143 135.373  1.00  0.00           N1+
ATOM   1546  H   LYS A 112     146.611 183.390 140.450  1.00  0.00           H  
ATOM   1547  HA  LYS A 112     148.639 184.193 138.464  1.00  0.00           H  
ATOM   1548  HB3 LYS A 112     146.557 185.979 139.841  1.00  0.00           H  
ATOM   1549  HB2 LYS A 112     145.992 184.748 138.752  1.00  0.00           H  
ATOM   1550  HG3 LYS A 112     147.377 185.706 136.929  1.00  0.00           H  
ATOM   1551  HG2 LYS A 112     147.999 186.901 138.003  1.00  0.00           H  
ATOM   1552  HD3 LYS A 112     145.508 187.645 138.359  1.00  0.00           H  
ATOM   1553  HD2 LYS A 112     145.109 186.642 137.054  1.00  0.00           H  
ATOM   1554  HE3 LYS A 112     146.531 189.220 137.075  1.00  0.00           H  
ATOM   1555  HE2 LYS A 112     145.274 188.728 136.116  1.00  0.00           H  
ATOM   1556  HZ1 LYS A 112     147.233 188.997 134.839  1.00  0.00           H  
ATOM   1557  HZ2 LYS A 112     148.070 187.892 135.733  1.00  0.00           H  
ATOM   1558  HZ3 LYS A 112     146.818 187.402 134.777  1.00  0.00           H  
ATOM   1559  N   SER A 113     148.503 185.445 141.628  1.00  0.00           N  
ATOM   1560  CA  SER A 113     149.131 186.314 142.621  1.00  0.00           C  
ATOM   1561  C   SER A 113     149.108 187.820 142.434  1.00  0.00           C  
ATOM   1562  O   SER A 113     149.750 188.362 141.505  1.00  0.00           O  
ATOM   1563  CB  SER A 113     150.641 185.927 142.901  1.00  0.00           C  
ATOM   1564  OG  SER A 113     151.181 186.390 144.073  1.00  0.00           O  
ATOM   1565  H   SER A 113     147.710 184.907 141.946  1.00  0.00           H  
ATOM   1566  HA  SER A 113     148.601 186.125 143.555  1.00  0.00           H  
ATOM   1567  HB3 SER A 113     151.258 186.259 142.066  1.00  0.00           H  
ATOM   1568  HB2 SER A 113     150.747 184.843 142.860  1.00  0.00           H  
ATOM   1569  HG  SER A 113     152.094 186.100 144.142  1.00  0.00           H  
ATOM   1570  N   GLY A 114     148.480 188.582 143.361  1.00  0.00           N  
ATOM   1571  CA  GLY A 114     148.279 189.994 143.303  1.00  0.00           C  
ATOM   1572  C   GLY A 114     149.145 190.672 144.296  1.00  0.00           C  
ATOM   1573  O   GLY A 114     149.550 191.778 144.081  1.00  0.00           O  
ATOM   1574  H   GLY A 114     148.099 188.154 144.193  1.00  0.00           H  
ATOM   1575  HA3 GLY A 114     147.235 190.221 143.517  1.00  0.00           H  
ATOM   1576  HA2 GLY A 114     148.522 190.355 142.303  1.00  0.00           H  
ATOM   1577  N   THR A 115     149.415 190.039 145.440  1.00  0.00           N  
ATOM   1578  CA  THR A 115     150.395 190.559 146.424  1.00  0.00           C  
ATOM   1579  C   THR A 115     151.763 190.594 145.887  1.00  0.00           C  
ATOM   1580  O   THR A 115     152.523 191.584 146.094  1.00  0.00           O  
ATOM   1581  CB  THR A 115     150.496 189.746 147.688  1.00  0.00           C  
ATOM   1582  OG1 THR A 115     149.252 189.366 148.111  1.00  0.00           O  
ATOM   1583  CG2 THR A 115     150.996 190.582 148.900  1.00  0.00           C  
ATOM   1584  H   THR A 115     148.945 189.173 145.661  1.00  0.00           H  
ATOM   1585  HA  THR A 115     150.106 191.575 146.692  1.00  0.00           H  
ATOM   1586  HB  THR A 115     151.132 188.874 147.534  1.00  0.00           H  
ATOM   1587  HG1 THR A 115     149.331 188.849 148.916  1.00  0.00           H  
ATOM   1588 1HG2 THR A 115     151.050 189.946 149.783  1.00  0.00           H  
ATOM   1589 2HG2 THR A 115     151.985 190.984 148.682  1.00  0.00           H  
ATOM   1590 3HG2 THR A 115     150.304 191.403 149.086  1.00  0.00           H  
ATOM   1591  N   LYS A 116     152.189 189.596 145.109  1.00  0.00           N  
ATOM   1592  CA  LYS A 116     153.468 189.523 144.407  1.00  0.00           C  
ATOM   1593  C   LYS A 116     153.531 190.498 143.228  1.00  0.00           C  
ATOM   1594  O   LYS A 116     154.563 191.090 142.904  1.00  0.00           O  
ATOM   1595  CB  LYS A 116     153.762 188.172 143.784  1.00  0.00           C  
ATOM   1596  CG  LYS A 116     155.301 188.018 143.407  1.00  0.00           C  
ATOM   1597  CD  LYS A 116     155.683 186.600 143.060  1.00  0.00           C  
ATOM   1598  CE  LYS A 116     157.184 186.491 142.722  1.00  0.00           C  
ATOM   1599  NZ  LYS A 116     157.641 185.133 142.382  1.00  0.00           N1+
ATOM   1600  H   LYS A 116     151.603 188.787 144.960  1.00  0.00           H  
ATOM   1601  HA  LYS A 116     154.267 189.767 145.107  1.00  0.00           H  
ATOM   1602  HB3 LYS A 116     153.155 188.046 142.888  1.00  0.00           H  
ATOM   1603  HB2 LYS A 116     153.478 187.382 144.480  1.00  0.00           H  
ATOM   1604  HG3 LYS A 116     155.914 188.365 144.239  1.00  0.00           H  
ATOM   1605  HG2 LYS A 116     155.535 188.672 142.567  1.00  0.00           H  
ATOM   1606  HD3 LYS A 116     155.094 186.264 142.207  1.00  0.00           H  
ATOM   1607  HD2 LYS A 116     155.452 185.946 143.901  1.00  0.00           H  
ATOM   1608  HE3 LYS A 116     157.771 186.870 143.559  1.00  0.00           H  
ATOM   1609  HE2 LYS A 116     157.419 187.167 141.900  1.00  0.00           H  
ATOM   1610  HZ1 LYS A 116     158.630 185.152 142.176  1.00  0.00           H  
ATOM   1611  HZ2 LYS A 116     157.472 184.515 143.163  1.00  0.00           H  
ATOM   1612  HZ3 LYS A 116     157.135 184.799 141.574  1.00  0.00           H  
ATOM   1613  N   ALA A 117     152.380 190.655 142.549  1.00  0.00           N  
ATOM   1614  CA  ALA A 117     152.165 191.662 141.507  1.00  0.00           C  
ATOM   1615  C   ALA A 117     152.441 193.125 142.013  1.00  0.00           C  
ATOM   1616  O   ALA A 117     153.225 193.866 141.505  1.00  0.00           O  
ATOM   1617  CB  ALA A 117     150.751 191.587 140.906  1.00  0.00           C  
ATOM   1618  H   ALA A 117     151.592 190.055 142.746  1.00  0.00           H  
ATOM   1619  HA  ALA A 117     152.872 191.456 140.704  1.00  0.00           H  
ATOM   1620  HB1 ALA A 117     150.641 192.353 140.139  1.00  0.00           H  
ATOM   1621  HB2 ALA A 117     150.596 190.604 140.462  1.00  0.00           H  
ATOM   1622  HB3 ALA A 117     150.013 191.751 141.691  1.00  0.00           H  
ATOM   1623  N   PHE A 118     151.838 193.377 143.203  1.00  0.00           N  
ATOM   1624  CA  PHE A 118     152.018 194.579 144.016  1.00  0.00           C  
ATOM   1625  C   PHE A 118     153.443 194.826 144.454  1.00  0.00           C  
ATOM   1626  O   PHE A 118     153.969 195.931 144.353  1.00  0.00           O  
ATOM   1627  CB  PHE A 118     150.965 194.748 145.140  1.00  0.00           C  
ATOM   1628  CG  PHE A 118     150.881 196.073 145.774  1.00  0.00           C  
ATOM   1629  CD1 PHE A 118     149.698 196.859 145.695  1.00  0.00           C  
ATOM   1630  CE1 PHE A 118     149.500 198.033 146.551  1.00  0.00           C  
ATOM   1631  CZ  PHE A 118     150.494 198.339 147.448  1.00  0.00           C  
ATOM   1632  CD2 PHE A 118     151.839 196.442 146.692  1.00  0.00           C  
ATOM   1633  CE2 PHE A 118     151.624 197.532 147.531  1.00  0.00           C  
ATOM   1634  H   PHE A 118     151.201 192.701 143.599  1.00  0.00           H  
ATOM   1635  HA  PHE A 118     151.806 195.398 143.329  1.00  0.00           H  
ATOM   1636  HB3 PHE A 118     151.135 193.993 145.908  1.00  0.00           H  
ATOM   1637  HB2 PHE A 118     149.983 194.471 144.756  1.00  0.00           H  
ATOM   1638  HD1 PHE A 118     148.921 196.596 144.993  1.00  0.00           H  
ATOM   1639  HE1 PHE A 118     148.598 198.620 146.462  1.00  0.00           H  
ATOM   1640  HZ  PHE A 118     150.397 199.204 148.087  1.00  0.00           H  
ATOM   1641  HD2 PHE A 118     152.762 195.885 146.763  1.00  0.00           H  
ATOM   1642  HE2 PHE A 118     152.383 197.740 148.271  1.00  0.00           H  
ATOM   1643  N   MET A 119     154.148 193.730 144.894  1.00  0.00           N  
ATOM   1644  CA  MET A 119     155.413 193.784 145.446  1.00  0.00           C  
ATOM   1645  C   MET A 119     156.530 193.891 144.374  1.00  0.00           C  
ATOM   1646  O   MET A 119     157.495 194.607 144.436  1.00  0.00           O  
ATOM   1647  CB  MET A 119     155.790 192.598 146.405  1.00  0.00           C  
ATOM   1648  CG  MET A 119     157.080 192.846 147.150  1.00  0.00           C  
ATOM   1649  SD  MET A 119     156.879 194.120 148.437  1.00  0.00           S  
ATOM   1650  CE  MET A 119     158.618 194.240 148.664  1.00  0.00           C  
ATOM   1651  H   MET A 119     153.743 192.807 144.824  1.00  0.00           H  
ATOM   1652  HA  MET A 119     155.459 194.696 146.041  1.00  0.00           H  
ATOM   1653  HB3 MET A 119     155.877 191.678 145.827  1.00  0.00           H  
ATOM   1654  HB2 MET A 119     154.983 192.440 147.120  1.00  0.00           H  
ATOM   1655  HG3 MET A 119     157.851 193.160 146.446  1.00  0.00           H  
ATOM   1656  HG2 MET A 119     157.418 191.917 147.609  1.00  0.00           H  
ATOM   1657  HE1 MET A 119     158.834 194.981 149.433  1.00  0.00           H  
ATOM   1658  HE2 MET A 119     159.012 193.272 148.972  1.00  0.00           H  
ATOM   1659  HE3 MET A 119     159.087 194.541 147.727  1.00  0.00           H  
ATOM   1660  N   GLU A 120     156.360 193.304 143.208  1.00  0.00           N  
ATOM   1661  CA  GLU A 120     157.111 193.321 141.972  1.00  0.00           C  
ATOM   1662  C   GLU A 120     157.105 194.681 141.251  1.00  0.00           C  
ATOM   1663  O   GLU A 120     158.108 195.099 140.716  1.00  0.00           O  
ATOM   1664  CB  GLU A 120     156.695 192.324 140.911  1.00  0.00           C  
ATOM   1665  CG  GLU A 120     157.803 191.999 139.827  1.00  0.00           C  
ATOM   1666  CD  GLU A 120     158.990 191.209 140.467  1.00  0.00           C  
ATOM   1667  OE1 GLU A 120     160.241 191.490 140.182  1.00  0.00           O  
ATOM   1668  OE2 GLU A 120     158.653 190.306 141.201  1.00  0.00           O1-
ATOM   1669  H   GLU A 120     155.566 192.698 143.059  1.00  0.00           H  
ATOM   1670  HA  GLU A 120     158.148 193.101 142.227  1.00  0.00           H  
ATOM   1671  HB3 GLU A 120     155.796 192.684 140.411  1.00  0.00           H  
ATOM   1672  HB2 GLU A 120     156.377 191.398 141.391  1.00  0.00           H  
ATOM   1673  HG3 GLU A 120     158.175 192.929 139.398  1.00  0.00           H  
ATOM   1674  HG2 GLU A 120     157.363 191.406 139.025  1.00  0.00           H  
ATOM   1675  N   ALA A 121     155.927 195.349 141.235  1.00  0.00           N  
ATOM   1676  CA  ALA A 121     155.906 196.692 140.618  1.00  0.00           C  
ATOM   1677  C   ALA A 121     156.170 197.836 141.600  1.00  0.00           C  
ATOM   1678  O   ALA A 121     155.987 198.978 141.278  1.00  0.00           O  
ATOM   1679  CB  ALA A 121     154.488 196.801 140.050  1.00  0.00           C  
ATOM   1680  H   ALA A 121     155.102 194.927 141.636  1.00  0.00           H  
ATOM   1681  HA  ALA A 121     156.631 196.733 139.805  1.00  0.00           H  
ATOM   1682  HB1 ALA A 121     154.364 197.769 139.565  1.00  0.00           H  
ATOM   1683  HB2 ALA A 121     154.326 196.007 139.321  1.00  0.00           H  
ATOM   1684  HB3 ALA A 121     153.764 196.705 140.859  1.00  0.00           H  
ATOM   1685  N   LEU A 122     156.531 197.471 142.840  1.00  0.00           N  
ATOM   1686  CA  LEU A 122     156.743 198.351 143.982  1.00  0.00           C  
ATOM   1687  C   LEU A 122     158.085 199.026 143.824  1.00  0.00           C  
ATOM   1688  O   LEU A 122     159.092 198.517 143.464  1.00  0.00           O  
ATOM   1689  CB  LEU A 122     156.616 197.506 145.209  1.00  0.00           C  
ATOM   1690  CG  LEU A 122     155.953 198.232 146.422  1.00  0.00           C  
ATOM   1691  CD1 LEU A 122     154.581 198.726 146.131  1.00  0.00           C  
ATOM   1692  CD2 LEU A 122     155.938 197.271 147.650  1.00  0.00           C  
ATOM   1693  H   LEU A 122     156.684 196.496 143.055  1.00  0.00           H  
ATOM   1694  HA  LEU A 122     155.963 199.112 143.993  1.00  0.00           H  
ATOM   1695  HB3 LEU A 122     157.601 197.142 145.500  1.00  0.00           H  
ATOM   1696  HB2 LEU A 122     156.047 196.607 144.971  1.00  0.00           H  
ATOM   1697  HG  LEU A 122     156.572 199.092 146.677  1.00  0.00           H  
ATOM   1698 1HD1 LEU A 122     154.177 199.220 147.015  1.00  0.00           H  
ATOM   1699 2HD1 LEU A 122     154.617 199.435 145.304  1.00  0.00           H  
ATOM   1700 3HD1 LEU A 122     153.941 197.886 145.861  1.00  0.00           H  
ATOM   1701 1HD2 LEU A 122     155.476 197.774 148.500  1.00  0.00           H  
ATOM   1702 2HD2 LEU A 122     155.368 196.375 147.404  1.00  0.00           H  
ATOM   1703 3HD2 LEU A 122     156.960 196.991 147.906  1.00  0.00           H  
ATOM   1704  N   GLN A 123     157.997 200.353 143.991  1.00  0.00           N  
ATOM   1705  CA  GLN A 123     159.190 201.201 144.012  1.00  0.00           C  
ATOM   1706  C   GLN A 123     160.015 201.017 145.313  1.00  0.00           C  
ATOM   1707  O   GLN A 123     161.260 201.062 145.283  1.00  0.00           O  
ATOM   1708  CB  GLN A 123     158.745 202.668 143.864  1.00  0.00           C  
ATOM   1709  CG  GLN A 123     157.995 202.863 142.497  1.00  0.00           C  
ATOM   1710  CD  GLN A 123     158.081 204.275 141.949  1.00  0.00           C  
ATOM   1711  OE1 GLN A 123     158.331 204.567 140.758  1.00  0.00           O  
ATOM   1712  NE2 GLN A 123     157.808 205.255 142.876  1.00  0.00           N  
ATOM   1713  H   GLN A 123     157.093 200.789 144.106  1.00  0.00           H  
ATOM   1714  HA  GLN A 123     159.819 200.940 143.161  1.00  0.00           H  
ATOM   1715  HB3 GLN A 123     159.620 203.318 143.894  1.00  0.00           H  
ATOM   1716  HB2 GLN A 123     158.077 202.929 144.685  1.00  0.00           H  
ATOM   1717  HG3 GLN A 123     156.948 202.585 142.616  1.00  0.00           H  
ATOM   1718  HG2 GLN A 123     158.396 202.165 141.762  1.00  0.00           H  
ATOM   1719 2HE2 GLN A 123     157.840 206.228 142.607  1.00  0.00           H  
ATOM   1720 1HE2 GLN A 123     157.576 205.001 143.826  1.00  0.00           H  
ATOM   1721  N   ALA A 124     159.325 200.852 146.465  1.00  0.00           N  
ATOM   1722  CA  ALA A 124     159.958 200.838 147.799  1.00  0.00           C  
ATOM   1723  C   ALA A 124     160.164 199.370 148.317  1.00  0.00           C  
ATOM   1724  O   ALA A 124     159.985 199.114 149.521  1.00  0.00           O  
ATOM   1725  CB  ALA A 124     159.119 201.665 148.822  1.00  0.00           C  
ATOM   1726  H   ALA A 124     158.323 200.730 146.440  1.00  0.00           H  
ATOM   1727  HA  ALA A 124     160.939 201.305 147.712  1.00  0.00           H  
ATOM   1728  HB1 ALA A 124     159.606 201.639 149.797  1.00  0.00           H  
ATOM   1729  HB2 ALA A 124     159.044 202.698 148.481  1.00  0.00           H  
ATOM   1730  HB3 ALA A 124     158.120 201.237 148.904  1.00  0.00           H  
ATOM   1731  N   GLY A 125     160.633 198.409 147.422  1.00  0.00           N  
ATOM   1732  CA  GLY A 125     160.964 197.017 147.830  1.00  0.00           C  
ATOM   1733  C   GLY A 125     161.855 196.828 149.031  1.00  0.00           C  
ATOM   1734  O   GLY A 125     161.795 195.780 149.610  1.00  0.00           O  
ATOM   1735  H   GLY A 125     160.762 198.646 146.449  1.00  0.00           H  
ATOM   1736  HA3 GLY A 125     161.394 196.488 146.979  1.00  0.00           H  
ATOM   1737  HA2 GLY A 125     160.040 196.459 147.980  1.00  0.00           H  
ATOM   1738  N   ALA A 126     162.823 197.738 149.309  1.00  0.00           N  
ATOM   1739  CA  ALA A 126     163.645 197.562 150.457  1.00  0.00           C  
ATOM   1740  C   ALA A 126     163.206 198.243 151.751  1.00  0.00           C  
ATOM   1741  O   ALA A 126     163.736 198.132 152.836  1.00  0.00           O  
ATOM   1742  CB  ALA A 126     164.979 198.077 149.953  1.00  0.00           C  
ATOM   1743  H   ALA A 126     162.957 198.534 148.702  1.00  0.00           H  
ATOM   1744  HA  ALA A 126     163.741 196.493 150.648  1.00  0.00           H  
ATOM   1745  HB1 ALA A 126     165.722 198.000 150.747  1.00  0.00           H  
ATOM   1746  HB2 ALA A 126     165.299 197.482 149.098  1.00  0.00           H  
ATOM   1747  HB3 ALA A 126     164.876 199.119 149.652  1.00  0.00           H  
ATOM   1748  N   ASP A 127     162.029 198.857 151.665  1.00  0.00           N  
ATOM   1749  CA  ASP A 127     161.531 199.564 152.846  1.00  0.00           C  
ATOM   1750  C   ASP A 127     160.324 198.837 153.405  1.00  0.00           C  
ATOM   1751  O   ASP A 127     159.902 198.967 154.595  1.00  0.00           O  
ATOM   1752  CB  ASP A 127     161.148 201.013 152.547  1.00  0.00           C  
ATOM   1753  CG  ASP A 127     162.314 201.826 152.249  1.00  0.00           C  
ATOM   1754  OD1 ASP A 127     163.290 201.929 153.035  1.00  0.00           O  
ATOM   1755  OD2 ASP A 127     162.273 202.526 151.196  1.00  0.00           O1-
ATOM   1756  H   ASP A 127     161.506 198.827 150.802  1.00  0.00           H  
ATOM   1757  HA  ASP A 127     162.315 199.564 153.604  1.00  0.00           H  
ATOM   1758  HB3 ASP A 127     160.622 201.433 153.404  1.00  0.00           H  
ATOM   1759  HB2 ASP A 127     160.462 201.039 151.701  1.00  0.00           H  
ATOM   1760  N   ILE A 128     159.705 198.029 152.582  1.00  0.00           N  
ATOM   1761  CA  ILE A 128     158.535 197.202 153.039  1.00  0.00           C  
ATOM   1762  C   ILE A 128     158.757 195.819 152.436  1.00  0.00           C  
ATOM   1763  O   ILE A 128     159.493 195.742 151.493  1.00  0.00           O  
ATOM   1764  CB  ILE A 128     157.185 197.815 152.587  1.00  0.00           C  
ATOM   1765  CG2 ILE A 128     156.831 197.346 151.122  1.00  0.00           C  
ATOM   1766  CG1 ILE A 128     156.033 197.475 153.629  1.00  0.00           C  
ATOM   1767  CD  ILE A 128     154.752 197.997 153.148  1.00  0.00           C  
ATOM   1768  H   ILE A 128     160.011 197.953 151.623  1.00  0.00           H  
ATOM   1769  HA  ILE A 128     158.550 197.127 154.126  1.00  0.00           H  
ATOM   1770  HB  ILE A 128     157.304 198.898 152.568  1.00  0.00           H  
ATOM   1771 1HG2 ILE A 128     155.880 197.785 150.819  1.00  0.00           H  
ATOM   1772 2HG2 ILE A 128     157.615 197.670 150.437  1.00  0.00           H  
ATOM   1773 3HG2 ILE A 128     156.753 196.259 151.097  1.00  0.00           H  
ATOM   1774 3HG1 ILE A 128     156.270 197.926 154.592  1.00  0.00           H  
ATOM   1775 2HG1 ILE A 128     155.962 196.394 153.752  1.00  0.00           H  
ATOM   1776  HD1 ILE A 128     153.969 197.759 153.868  1.00  0.00           H  
ATOM   1777  HD2 ILE A 128     154.821 199.078 153.030  1.00  0.00           H  
ATOM   1778  HD3 ILE A 128     154.511 197.542 152.187  1.00  0.00           H  
ATOM   1779  N   SER A 129     158.048 194.822 152.951  1.00  0.00           N  
ATOM   1780  CA  SER A 129     157.832 193.493 152.385  1.00  0.00           C  
ATOM   1781  C   SER A 129     156.545 192.878 152.878  1.00  0.00           C  
ATOM   1782  O   SER A 129     156.057 193.290 153.898  1.00  0.00           O  
ATOM   1783  CB  SER A 129     159.054 192.563 152.563  1.00  0.00           C  
ATOM   1784  OG  SER A 129     159.014 191.332 151.873  1.00  0.00           O  
ATOM   1785  H   SER A 129     157.580 194.941 153.838  1.00  0.00           H  
ATOM   1786  HA  SER A 129     157.711 193.635 151.311  1.00  0.00           H  
ATOM   1787  HB3 SER A 129     159.210 192.374 153.625  1.00  0.00           H  
ATOM   1788  HB2 SER A 129     159.959 193.102 152.283  1.00  0.00           H  
ATOM   1789  HG  SER A 129     159.817 190.837 152.053  1.00  0.00           H  
ATOM   1790  N   MET A 130     155.968 192.017 152.113  1.00  0.00           N  
ATOM   1791  CA  MET A 130     154.647 191.509 152.365  1.00  0.00           C  
ATOM   1792  C   MET A 130     154.612 190.004 151.937  1.00  0.00           C  
ATOM   1793  O   MET A 130     155.346 189.496 151.067  1.00  0.00           O  
ATOM   1794  CB  MET A 130     153.528 192.278 151.714  1.00  0.00           C  
ATOM   1795  CG  MET A 130     153.821 192.705 150.234  1.00  0.00           C  
ATOM   1796  SD  MET A 130     152.576 193.837 149.520  1.00  0.00           S  
ATOM   1797  CE  MET A 130     153.551 195.351 150.105  1.00  0.00           C  
ATOM   1798  H   MET A 130     156.446 191.669 151.294  1.00  0.00           H  
ATOM   1799  HA  MET A 130     154.484 191.545 153.442  1.00  0.00           H  
ATOM   1800  HB3 MET A 130     153.305 193.164 152.308  1.00  0.00           H  
ATOM   1801  HB2 MET A 130     152.615 191.683 151.744  1.00  0.00           H  
ATOM   1802  HG3 MET A 130     153.900 191.815 149.610  1.00  0.00           H  
ATOM   1803  HG2 MET A 130     154.805 193.170 150.180  1.00  0.00           H  
ATOM   1804  HE1 MET A 130     153.026 196.259 149.808  1.00  0.00           H  
ATOM   1805  HE2 MET A 130     153.646 195.325 151.191  1.00  0.00           H  
ATOM   1806  HE3 MET A 130     154.543 195.342 149.653  1.00  0.00           H  
ATOM   1807  N   ILE A 131     153.889 189.288 152.834  1.00  0.00           N  
ATOM   1808  CA  ILE A 131     153.977 187.819 153.016  1.00  0.00           C  
ATOM   1809  C   ILE A 131     153.625 187.090 151.733  1.00  0.00           C  
ATOM   1810  O   ILE A 131     154.405 186.213 151.364  1.00  0.00           O  
ATOM   1811  CB  ILE A 131     153.046 187.336 154.116  1.00  0.00           C  
ATOM   1812  CG2 ILE A 131     153.337 185.854 154.361  1.00  0.00           C  
ATOM   1813  CG1 ILE A 131     153.063 188.200 155.388  1.00  0.00           C  
ATOM   1814  CD  ILE A 131     152.371 187.573 156.620  1.00  0.00           C  
ATOM   1815  H   ILE A 131     153.231 189.756 153.441  1.00  0.00           H  
ATOM   1816  HA  ILE A 131     155.001 187.564 153.291  1.00  0.00           H  
ATOM   1817  HB  ILE A 131     152.034 187.392 153.715  1.00  0.00           H  
ATOM   1818 1HG2 ILE A 131     152.682 185.480 155.148  1.00  0.00           H  
ATOM   1819 2HG2 ILE A 131     153.161 185.292 153.444  1.00  0.00           H  
ATOM   1820 3HG2 ILE A 131     154.376 185.733 154.666  1.00  0.00           H  
ATOM   1821 3HG1 ILE A 131     152.609 189.167 155.173  1.00  0.00           H  
ATOM   1822 2HG1 ILE A 131     154.094 188.448 155.641  1.00  0.00           H  
ATOM   1823  HD1 ILE A 131     152.437 188.260 157.464  1.00  0.00           H  
ATOM   1824  HD2 ILE A 131     151.323 187.381 156.390  1.00  0.00           H  
ATOM   1825  HD3 ILE A 131     152.864 186.635 156.876  1.00  0.00           H  
ATOM   1826  N   GLY A 132     152.433 187.341 151.085  1.00  0.00           N  
ATOM   1827  CA  GLY A 132     151.887 186.458 150.043  1.00  0.00           C  
ATOM   1828  C   GLY A 132     152.673 186.474 148.745  1.00  0.00           C  
ATOM   1829  O   GLY A 132     153.196 187.503 148.327  1.00  0.00           O  
ATOM   1830  H   GLY A 132     151.894 188.162 151.320  1.00  0.00           H  
ATOM   1831  HA3 GLY A 132     150.852 186.733 149.842  1.00  0.00           H  
ATOM   1832  HA2 GLY A 132     151.838 185.438 150.423  1.00  0.00           H  
ATOM   1833  N   GLN A 133     152.783 185.362 147.973  1.00  0.00           N  
ATOM   1834  CA  GLN A 133     153.645 185.330 146.796  1.00  0.00           C  
ATOM   1835  C   GLN A 133     153.339 184.073 145.929  1.00  0.00           C  
ATOM   1836  O   GLN A 133     153.894 184.010 144.834  1.00  0.00           O  
ATOM   1837  CB  GLN A 133     155.056 185.162 147.298  1.00  0.00           C  
ATOM   1838  CG  GLN A 133     155.257 184.012 148.298  1.00  0.00           C  
ATOM   1839  CD  GLN A 133     156.596 183.621 148.794  1.00  0.00           C  
ATOM   1840  OE1 GLN A 133     157.624 183.699 148.064  1.00  0.00           O  
ATOM   1841  NE2 GLN A 133     156.655 183.175 150.047  1.00  0.00           N  
ATOM   1842  H   GLN A 133     152.261 184.530 148.208  1.00  0.00           H  
ATOM   1843  HA  GLN A 133     153.543 186.244 146.211  1.00  0.00           H  
ATOM   1844  HB3 GLN A 133     155.392 186.095 147.750  1.00  0.00           H  
ATOM   1845  HB2 GLN A 133     155.726 185.024 146.450  1.00  0.00           H  
ATOM   1846  HG3 GLN A 133     154.753 183.124 147.916  1.00  0.00           H  
ATOM   1847  HG2 GLN A 133     154.601 184.174 149.153  1.00  0.00           H  
ATOM   1848 2HE2 GLN A 133     157.541 182.893 150.442  1.00  0.00           H  
ATOM   1849 1HE2 GLN A 133     155.814 183.118 150.603  1.00  0.00           H  
ATOM   1850  N   PHE A 134     152.454 183.082 146.273  1.00  0.00           N  
ATOM   1851  CA  PHE A 134     152.223 181.890 145.539  1.00  0.00           C  
ATOM   1852  C   PHE A 134     150.831 181.839 144.957  1.00  0.00           C  
ATOM   1853  O   PHE A 134     150.867 181.537 143.785  1.00  0.00           O  
ATOM   1854  CB  PHE A 134     152.268 180.585 146.385  1.00  0.00           C  
ATOM   1855  CG  PHE A 134     153.633 180.125 146.865  1.00  0.00           C  
ATOM   1856  CD1 PHE A 134     154.864 180.613 146.458  1.00  0.00           C  
ATOM   1857  CE1 PHE A 134     155.987 180.270 147.231  1.00  0.00           C  
ATOM   1858  CZ  PHE A 134     155.952 179.180 148.155  1.00  0.00           C  
ATOM   1859  CD2 PHE A 134     153.553 179.062 147.847  1.00  0.00           C  
ATOM   1860  CE2 PHE A 134     154.739 178.566 148.367  1.00  0.00           C  
ATOM   1861  H   PHE A 134     151.900 183.169 147.113  1.00  0.00           H  
ATOM   1862  HA  PHE A 134     152.952 181.819 144.732  1.00  0.00           H  
ATOM   1863  HB3 PHE A 134     151.794 179.778 145.826  1.00  0.00           H  
ATOM   1864  HB2 PHE A 134     151.603 180.690 147.242  1.00  0.00           H  
ATOM   1865  HD1 PHE A 134     154.935 181.232 145.576  1.00  0.00           H  
ATOM   1866  HE1 PHE A 134     156.902 180.835 147.134  1.00  0.00           H  
ATOM   1867  HZ  PHE A 134     156.856 178.868 148.656  1.00  0.00           H  
ATOM   1868  HD2 PHE A 134     152.590 178.680 148.152  1.00  0.00           H  
ATOM   1869  HE2 PHE A 134     154.687 177.663 148.957  1.00  0.00           H  
ATOM   1870  N   GLY A 135     149.764 182.193 145.642  1.00  0.00           N  
ATOM   1871  CA  GLY A 135     148.382 182.191 145.034  1.00  0.00           C  
ATOM   1872  C   GLY A 135     147.678 180.941 145.324  1.00  0.00           C  
ATOM   1873  O   GLY A 135     146.852 180.556 144.542  1.00  0.00           O  
ATOM   1874  H   GLY A 135     149.855 182.478 146.607  1.00  0.00           H  
ATOM   1875  HA3 GLY A 135     148.460 182.321 143.955  1.00  0.00           H  
ATOM   1876  HA2 GLY A 135     147.810 183.030 145.430  1.00  0.00           H  
ATOM   1877  N   VAL A 136     147.993 180.296 146.456  1.00  0.00           N  
ATOM   1878  CA  VAL A 136     147.279 179.132 146.812  1.00  0.00           C  
ATOM   1879  C   VAL A 136     146.774 179.078 148.229  1.00  0.00           C  
ATOM   1880  O   VAL A 136     146.041 178.182 148.580  1.00  0.00           O  
ATOM   1881  CB  VAL A 136     148.163 177.911 146.619  1.00  0.00           C  
ATOM   1882  CG1 VAL A 136     148.839 177.863 145.180  1.00  0.00           C  
ATOM   1883  CG2 VAL A 136     149.344 177.829 147.684  1.00  0.00           C  
ATOM   1884  H   VAL A 136     148.736 180.644 147.046  1.00  0.00           H  
ATOM   1885  HA  VAL A 136     146.423 179.041 146.143  1.00  0.00           H  
ATOM   1886  HB  VAL A 136     147.542 177.022 146.732  1.00  0.00           H  
ATOM   1887 1HG1 VAL A 136     149.459 176.970 145.099  1.00  0.00           H  
ATOM   1888 2HG1 VAL A 136     148.064 177.837 144.414  1.00  0.00           H  
ATOM   1889 3HG1 VAL A 136     149.459 178.749 145.039  1.00  0.00           H  
ATOM   1890 1HG2 VAL A 136     149.942 176.937 147.497  1.00  0.00           H  
ATOM   1891 2HG2 VAL A 136     149.975 178.713 147.596  1.00  0.00           H  
ATOM   1892 3HG2 VAL A 136     148.925 177.780 148.689  1.00  0.00           H  
ATOM   1893  N   GLY A 137     147.280 180.024 149.031  1.00  0.00           N  
ATOM   1894  CA  GLY A 137     146.954 180.242 150.381  1.00  0.00           C  
ATOM   1895  C   GLY A 137     145.461 180.375 150.641  1.00  0.00           C  
ATOM   1896  O   GLY A 137     144.970 179.929 151.678  1.00  0.00           O  
ATOM   1897  H   GLY A 137     147.969 180.671 148.676  1.00  0.00           H  
ATOM   1898  HA3 GLY A 137     147.464 181.138 150.736  1.00  0.00           H  
ATOM   1899  HA2 GLY A 137     147.355 179.429 150.986  1.00  0.00           H  
ATOM   1900  N   PHE A 138     144.647 180.997 149.725  1.00  0.00           N  
ATOM   1901  CA  PHE A 138     143.196 181.201 149.898  1.00  0.00           C  
ATOM   1902  C   PHE A 138     142.438 179.893 149.633  1.00  0.00           C  
ATOM   1903  O   PHE A 138     141.409 179.585 150.233  1.00  0.00           O  
ATOM   1904  CB  PHE A 138     142.722 182.377 149.051  1.00  0.00           C  
ATOM   1905  CG  PHE A 138     141.525 183.115 149.709  1.00  0.00           C  
ATOM   1906  CD1 PHE A 138     141.808 184.232 150.424  1.00  0.00           C  
ATOM   1907  CE1 PHE A 138     140.777 184.965 151.136  1.00  0.00           C  
ATOM   1908  CZ  PHE A 138     139.428 184.418 151.134  1.00  0.00           C  
ATOM   1909  CD2 PHE A 138     140.258 182.665 149.619  1.00  0.00           C  
ATOM   1910  CE2 PHE A 138     139.212 183.293 150.271  1.00  0.00           C  
ATOM   1911  H   PHE A 138     145.036 181.351 148.863  1.00  0.00           H  
ATOM   1912  HA  PHE A 138     143.029 181.466 150.942  1.00  0.00           H  
ATOM   1913  HB3 PHE A 138     142.429 182.018 148.064  1.00  0.00           H  
ATOM   1914  HB2 PHE A 138     143.546 183.077 148.909  1.00  0.00           H  
ATOM   1915  HD1 PHE A 138     142.823 184.598 150.474  1.00  0.00           H  
ATOM   1916  HE1 PHE A 138     141.023 185.885 151.645  1.00  0.00           H  
ATOM   1917  HZ  PHE A 138     138.665 184.860 151.758  1.00  0.00           H  
ATOM   1918  HD2 PHE A 138     140.036 181.791 149.025  1.00  0.00           H  
ATOM   1919  HE2 PHE A 138     138.212 182.915 150.116  1.00  0.00           H  
ATOM   1920  N   TYR A 139     143.035 179.027 148.835  1.00  0.00           N  
ATOM   1921  CA  TYR A 139     142.473 177.709 148.488  1.00  0.00           C  
ATOM   1922  C   TYR A 139     142.772 176.587 149.500  1.00  0.00           C  
ATOM   1923  O   TYR A 139     142.243 175.501 149.354  1.00  0.00           O  
ATOM   1924  CB  TYR A 139     142.958 177.238 147.123  1.00  0.00           C  
ATOM   1925  CG  TYR A 139     142.730 178.226 146.044  1.00  0.00           C  
ATOM   1926  CD1 TYR A 139     141.460 178.802 145.767  1.00  0.00           C  
ATOM   1927  CE1 TYR A 139     141.275 179.682 144.729  1.00  0.00           C  
ATOM   1928  CZ  TYR A 139     142.353 180.075 143.897  1.00  0.00           C  
ATOM   1929  OH  TYR A 139     142.307 181.137 142.942  1.00  0.00           O  
ATOM   1930  CD2 TYR A 139     143.760 178.573 145.181  1.00  0.00           C  
ATOM   1931  CE2 TYR A 139     143.563 179.404 144.058  1.00  0.00           C  
ATOM   1932  H   TYR A 139     143.929 179.253 148.424  1.00  0.00           H  
ATOM   1933  HA  TYR A 139     141.390 177.819 148.431  1.00  0.00           H  
ATOM   1934  HB3 TYR A 139     142.463 176.301 146.867  1.00  0.00           H  
ATOM   1935  HB2 TYR A 139     144.021 177.002 147.178  1.00  0.00           H  
ATOM   1936  HD1 TYR A 139     140.608 178.551 146.381  1.00  0.00           H  
ATOM   1937  HE1 TYR A 139     140.294 180.088 144.534  1.00  0.00           H  
ATOM   1938  HH  TYR A 139     143.158 181.210 142.503  1.00  0.00           H  
ATOM   1939  HD2 TYR A 139     144.760 178.204 145.357  1.00  0.00           H  
ATOM   1940  HE2 TYR A 139     144.347 179.521 143.324  1.00  0.00           H  
ATOM   1941  N   SER A 140     143.433 176.918 150.642  1.00  0.00           N  
ATOM   1942  CA  SER A 140     143.729 176.013 151.724  1.00  0.00           C  
ATOM   1943  C   SER A 140     142.394 175.742 152.429  1.00  0.00           C  
ATOM   1944  O   SER A 140     142.170 174.699 152.995  1.00  0.00           O  
ATOM   1945  CB  SER A 140     144.714 176.685 152.712  1.00  0.00           C  
ATOM   1946  OG  SER A 140     144.170 177.801 153.420  1.00  0.00           O  
ATOM   1947  H   SER A 140     143.759 177.864 150.781  1.00  0.00           H  
ATOM   1948  HA  SER A 140     144.151 175.085 151.339  1.00  0.00           H  
ATOM   1949  HB3 SER A 140     145.607 177.000 152.173  1.00  0.00           H  
ATOM   1950  HB2 SER A 140     145.071 175.943 153.427  1.00  0.00           H  
ATOM   1951  HG  SER A 140     144.836 178.162 154.009  1.00  0.00           H  
ATOM   1952  N   ALA A 141     141.516 176.790 152.376  1.00  0.00           N  
ATOM   1953  CA  ALA A 141     140.276 176.970 153.077  1.00  0.00           C  
ATOM   1954  C   ALA A 141     139.376 175.826 152.672  1.00  0.00           C  
ATOM   1955  O   ALA A 141     138.671 175.271 153.501  1.00  0.00           O  
ATOM   1956  CB  ALA A 141     139.713 178.343 152.613  1.00  0.00           C  
ATOM   1957  H   ALA A 141     141.709 177.581 151.778  1.00  0.00           H  
ATOM   1958  HA  ALA A 141     140.440 176.967 154.155  1.00  0.00           H  
ATOM   1959  HB1 ALA A 141     138.765 178.536 153.115  1.00  0.00           H  
ATOM   1960  HB2 ALA A 141     140.423 179.131 152.863  1.00  0.00           H  
ATOM   1961  HB3 ALA A 141     139.555 178.326 151.535  1.00  0.00           H  
ATOM   1962  N   TYR A 142     139.442 175.363 151.407  1.00  0.00           N  
ATOM   1963  CA  TYR A 142     138.697 174.225 150.848  1.00  0.00           C  
ATOM   1964  C   TYR A 142     139.111 172.845 151.336  1.00  0.00           C  
ATOM   1965  O   TYR A 142     138.380 171.884 151.143  1.00  0.00           O  
ATOM   1966  CB  TYR A 142     138.750 174.334 149.282  1.00  0.00           C  
ATOM   1967  CG  TYR A 142     137.881 175.470 148.843  1.00  0.00           C  
ATOM   1968  CD1 TYR A 142     136.454 175.411 148.969  1.00  0.00           C  
ATOM   1969  CE1 TYR A 142     135.628 176.493 148.587  1.00  0.00           C  
ATOM   1970  CZ  TYR A 142     136.221 177.623 147.990  1.00  0.00           C  
ATOM   1971  OH  TYR A 142     135.479 178.733 147.622  1.00  0.00           O  
ATOM   1972  CD2 TYR A 142     138.380 176.584 148.165  1.00  0.00           C  
ATOM   1973  CE2 TYR A 142     137.582 177.675 147.690  1.00  0.00           C  
ATOM   1974  H   TYR A 142     140.051 175.810 150.737  1.00  0.00           H  
ATOM   1975  HA  TYR A 142     137.655 174.360 151.137  1.00  0.00           H  
ATOM   1976  HB3 TYR A 142     138.385 173.406 148.841  1.00  0.00           H  
ATOM   1977  HB2 TYR A 142     139.777 174.519 148.965  1.00  0.00           H  
ATOM   1978  HD1 TYR A 142     135.983 174.523 149.365  1.00  0.00           H  
ATOM   1979  HE1 TYR A 142     134.562 176.444 148.754  1.00  0.00           H  
ATOM   1980  HH  TYR A 142     136.059 179.392 147.235  1.00  0.00           H  
ATOM   1981  HD2 TYR A 142     139.438 176.665 147.965  1.00  0.00           H  
ATOM   1982  HE2 TYR A 142     137.980 178.507 147.128  1.00  0.00           H  
ATOM   1983  N   LEU A 143     140.169 172.720 152.103  1.00  0.00           N  
ATOM   1984  CA  LEU A 143     140.487 171.449 152.664  1.00  0.00           C  
ATOM   1985  C   LEU A 143     139.504 171.119 153.848  1.00  0.00           C  
ATOM   1986  O   LEU A 143     139.327 169.979 154.270  1.00  0.00           O  
ATOM   1987  CB  LEU A 143     141.959 171.385 153.416  1.00  0.00           C  
ATOM   1988  CG  LEU A 143     143.238 171.436 152.644  1.00  0.00           C  
ATOM   1989  CD1 LEU A 143     144.393 171.968 153.524  1.00  0.00           C  
ATOM   1990  CD2 LEU A 143     143.671 170.075 152.016  1.00  0.00           C  
ATOM   1991  H   LEU A 143     140.753 173.522 152.293  1.00  0.00           H  
ATOM   1992  HA  LEU A 143     140.424 170.676 151.898  1.00  0.00           H  
ATOM   1993  HB3 LEU A 143     141.980 170.515 154.073  1.00  0.00           H  
ATOM   1994  HB2 LEU A 143     141.989 172.147 154.195  1.00  0.00           H  
ATOM   1995  HG  LEU A 143     143.098 172.143 151.826  1.00  0.00           H  
ATOM   1996 1HD1 LEU A 143     145.313 171.996 152.940  1.00  0.00           H  
ATOM   1997 2HD1 LEU A 143     144.153 172.973 153.871  1.00  0.00           H  
ATOM   1998 3HD1 LEU A 143     144.529 171.311 154.383  1.00  0.00           H  
ATOM   1999 1HD2 LEU A 143     144.608 170.206 151.475  1.00  0.00           H  
ATOM   2000 2HD2 LEU A 143     143.808 169.337 152.806  1.00  0.00           H  
ATOM   2001 3HD2 LEU A 143     142.900 169.730 151.327  1.00  0.00           H  
ATOM   2002  N   VAL A 144     139.150 172.226 154.559  1.00  0.00           N  
ATOM   2003  CA  VAL A 144     138.361 172.116 155.818  1.00  0.00           C  
ATOM   2004  C   VAL A 144     136.972 172.621 155.658  1.00  0.00           C  
ATOM   2005  O   VAL A 144     136.095 172.213 156.468  1.00  0.00           O  
ATOM   2006  CB  VAL A 144     139.013 172.926 156.907  1.00  0.00           C  
ATOM   2007  CG1 VAL A 144     140.389 172.245 157.372  1.00  0.00           C  
ATOM   2008  CG2 VAL A 144     139.352 174.373 156.438  1.00  0.00           C  
ATOM   2009  H   VAL A 144     139.423 173.143 154.235  1.00  0.00           H  
ATOM   2010  HA  VAL A 144     138.326 171.071 156.125  1.00  0.00           H  
ATOM   2011  HB  VAL A 144     138.338 172.980 157.761  1.00  0.00           H  
ATOM   2012 1HG1 VAL A 144     140.844 172.846 158.159  1.00  0.00           H  
ATOM   2013 2HG1 VAL A 144     140.189 171.242 157.750  1.00  0.00           H  
ATOM   2014 3HG1 VAL A 144     141.070 172.184 156.523  1.00  0.00           H  
ATOM   2015 1HG2 VAL A 144     139.821 174.920 157.256  1.00  0.00           H  
ATOM   2016 2HG2 VAL A 144     140.037 174.330 155.591  1.00  0.00           H  
ATOM   2017 3HG2 VAL A 144     138.436 174.882 156.138  1.00  0.00           H  
ATOM   2018  N   ALA A 145     136.656 173.489 154.738  1.00  0.00           N  
ATOM   2019  CA  ALA A 145     135.417 174.214 154.526  1.00  0.00           C  
ATOM   2020  C   ALA A 145     134.744 173.669 153.271  1.00  0.00           C  
ATOM   2021  O   ALA A 145     135.416 173.449 152.264  1.00  0.00           O  
ATOM   2022  CB  ALA A 145     135.616 175.741 154.513  1.00  0.00           C  
ATOM   2023  H   ALA A 145     137.331 173.743 154.031  1.00  0.00           H  
ATOM   2024  HA  ALA A 145     134.763 173.983 155.367  1.00  0.00           H  
ATOM   2025  HB1 ALA A 145     134.656 176.232 154.351  1.00  0.00           H  
ATOM   2026  HB2 ALA A 145     136.031 176.062 155.469  1.00  0.00           H  
ATOM   2027  HB3 ALA A 145     136.302 176.012 153.710  1.00  0.00           H  
ATOM   2028  N   GLU A 146     133.402 173.394 153.459  1.00  0.00           N  
ATOM   2029  CA  GLU A 146     132.424 173.043 152.427  1.00  0.00           C  
ATOM   2030  C   GLU A 146     132.161 174.233 151.523  1.00  0.00           C  
ATOM   2031  O   GLU A 146     131.986 174.143 150.348  1.00  0.00           O  
ATOM   2032  CB  GLU A 146     131.007 172.602 152.901  1.00  0.00           C  
ATOM   2033  CG  GLU A 146     131.285 171.324 153.716  1.00  0.00           C  
ATOM   2034  CD  GLU A 146     130.124 170.461 154.178  1.00  0.00           C  
ATOM   2035  OE1 GLU A 146     129.107 170.889 154.714  1.00  0.00           O  
ATOM   2036  OE2 GLU A 146     130.286 169.201 154.050  1.00  0.00           O1-
ATOM   2037  H   GLU A 146     133.005 173.425 154.387  1.00  0.00           H  
ATOM   2038  HA  GLU A 146     132.844 172.241 151.820  1.00  0.00           H  
ATOM   2039  HB3 GLU A 146     130.399 172.350 152.032  1.00  0.00           H  
ATOM   2040  HB2 GLU A 146     130.594 173.366 153.559  1.00  0.00           H  
ATOM   2041  HG3 GLU A 146     131.901 171.580 154.578  1.00  0.00           H  
ATOM   2042  HG2 GLU A 146     131.994 170.702 153.169  1.00  0.00           H  
ATOM   2043  N   LYS A 147     132.154 175.434 152.118  1.00  0.00           N  
ATOM   2044  CA  LYS A 147     131.805 176.630 151.268  1.00  0.00           C  
ATOM   2045  C   LYS A 147     132.597 177.727 151.934  1.00  0.00           C  
ATOM   2046  O   LYS A 147     132.559 177.922 153.174  1.00  0.00           O  
ATOM   2047  CB  LYS A 147     130.304 176.825 151.334  1.00  0.00           C  
ATOM   2048  CG  LYS A 147     129.828 178.066 150.565  1.00  0.00           C  
ATOM   2049  CD  LYS A 147     128.297 178.392 150.760  1.00  0.00           C  
ATOM   2050  CE  LYS A 147     127.758 178.252 152.210  1.00  0.00           C  
ATOM   2051  NZ  LYS A 147     126.313 178.520 152.295  1.00  0.00           N1+
ATOM   2052  H   LYS A 147     132.377 175.512 153.100  1.00  0.00           H  
ATOM   2053  HA  LYS A 147     132.133 176.484 150.239  1.00  0.00           H  
ATOM   2054  HB3 LYS A 147     129.995 176.904 152.376  1.00  0.00           H  
ATOM   2055  HB2 LYS A 147     129.806 175.940 150.937  1.00  0.00           H  
ATOM   2056  HG3 LYS A 147     130.037 177.936 149.503  1.00  0.00           H  
ATOM   2057  HG2 LYS A 147     130.422 178.928 150.867  1.00  0.00           H  
ATOM   2058  HD3 LYS A 147     127.707 177.762 150.094  1.00  0.00           H  
ATOM   2059  HD2 LYS A 147     128.094 179.399 150.396  1.00  0.00           H  
ATOM   2060  HE3 LYS A 147     128.293 178.940 152.864  1.00  0.00           H  
ATOM   2061  HE2 LYS A 147     127.962 177.246 152.577  1.00  0.00           H  
ATOM   2062  HZ1 LYS A 147     126.007 178.418 153.252  1.00  0.00           H  
ATOM   2063  HZ2 LYS A 147     126.126 179.461 151.981  1.00  0.00           H  
ATOM   2064  HZ3 LYS A 147     125.814 177.865 151.711  1.00  0.00           H  
ATOM   2065  N   VAL A 148     133.214 178.575 151.140  1.00  0.00           N  
ATOM   2066  CA  VAL A 148     133.988 179.723 151.503  1.00  0.00           C  
ATOM   2067  C   VAL A 148     133.216 180.889 151.011  1.00  0.00           C  
ATOM   2068  O   VAL A 148     132.884 181.014 149.843  1.00  0.00           O  
ATOM   2069  CB  VAL A 148     135.493 179.670 151.179  1.00  0.00           C  
ATOM   2070  CG1 VAL A 148     136.205 180.958 151.686  1.00  0.00           C  
ATOM   2071  CG2 VAL A 148     135.994 178.279 151.757  1.00  0.00           C  
ATOM   2072  H   VAL A 148     133.172 178.451 150.138  1.00  0.00           H  
ATOM   2073  HA  VAL A 148     133.930 179.777 152.590  1.00  0.00           H  
ATOM   2074  HB  VAL A 148     135.599 179.637 150.095  1.00  0.00           H  
ATOM   2075 1HG1 VAL A 148     137.267 180.904 151.449  1.00  0.00           H  
ATOM   2076 2HG1 VAL A 148     135.769 181.830 151.199  1.00  0.00           H  
ATOM   2077 3HG1 VAL A 148     136.078 181.043 152.765  1.00  0.00           H  
ATOM   2078 1HG2 VAL A 148     137.061 178.168 151.564  1.00  0.00           H  
ATOM   2079 2HG2 VAL A 148     135.814 178.246 152.832  1.00  0.00           H  
ATOM   2080 3HG2 VAL A 148     135.451 177.467 151.273  1.00  0.00           H  
ATOM   2081  N   THR A 149     132.914 181.832 151.867  1.00  0.00           N  
ATOM   2082  CA  THR A 149     132.141 183.063 151.544  1.00  0.00           C  
ATOM   2083  C   THR A 149     132.948 184.301 151.943  1.00  0.00           C  
ATOM   2084  O   THR A 149     133.164 184.653 153.094  1.00  0.00           O  
ATOM   2085  CB  THR A 149     130.704 183.200 152.081  1.00  0.00           C  
ATOM   2086  OG1 THR A 149     130.007 181.967 151.868  1.00  0.00           O  
ATOM   2087  CG2 THR A 149     129.912 184.335 151.420  1.00  0.00           C  
ATOM   2088  HB  THR A 149     130.734 183.449 153.141  1.00  0.00           H  
ATOM   2089  HG1 THR A 149     129.110 182.045 152.201  1.00  0.00           H  
ATOM   2090 1HG2 THR A 149     128.909 184.374 151.845  1.00  0.00           H  
ATOM   2091 2HG2 THR A 149     130.419 185.283 151.597  1.00  0.00           H  
ATOM   2092 3HG2 THR A 149     129.845 184.155 150.347  1.00  0.00           H  
ATOM   2093  H   THR A 149     133.210 181.754 152.829  1.00  0.00           H  
ATOM   2094  HA  THR A 149     132.061 183.092 150.457  1.00  0.00           H  
ATOM   2095  N   VAL A 150     133.482 184.968 150.880  1.00  0.00           N  
ATOM   2096  CA  VAL A 150     134.134 186.242 150.984  1.00  0.00           C  
ATOM   2097  C   VAL A 150     133.118 187.344 150.950  1.00  0.00           C  
ATOM   2098  O   VAL A 150     132.465 187.581 149.946  1.00  0.00           O  
ATOM   2099  CB  VAL A 150     135.119 186.394 149.908  1.00  0.00           C  
ATOM   2100  CG1 VAL A 150     135.893 187.761 150.117  1.00  0.00           C  
ATOM   2101  CG2 VAL A 150     136.115 185.185 149.780  1.00  0.00           C  
ATOM   2102  H   VAL A 150     133.431 184.567 149.955  1.00  0.00           H  
ATOM   2103  HA  VAL A 150     134.657 186.285 151.939  1.00  0.00           H  
ATOM   2104  HB  VAL A 150     134.570 186.468 148.969  1.00  0.00           H  
ATOM   2105 1HG1 VAL A 150     136.629 187.887 149.323  1.00  0.00           H  
ATOM   2106 2HG1 VAL A 150     135.184 188.588 150.089  1.00  0.00           H  
ATOM   2107 3HG1 VAL A 150     136.399 187.749 151.083  1.00  0.00           H  
ATOM   2108 1HG2 VAL A 150     136.812 185.372 148.963  1.00  0.00           H  
ATOM   2109 2HG2 VAL A 150     136.670 185.071 150.711  1.00  0.00           H  
ATOM   2110 3HG2 VAL A 150     135.555 184.272 149.577  1.00  0.00           H  
ATOM   2111  N   ILE A 151     133.015 188.153 151.982  1.00  0.00           N  
ATOM   2112  CA  ILE A 151     132.349 189.433 151.776  1.00  0.00           C  
ATOM   2113  C   ILE A 151     133.527 190.393 151.995  1.00  0.00           C  
ATOM   2114  O   ILE A 151     134.278 190.251 152.946  1.00  0.00           O  
ATOM   2115  CB  ILE A 151     131.247 189.718 152.732  1.00  0.00           C  
ATOM   2116  CG2 ILE A 151     130.425 190.923 152.177  1.00  0.00           C  
ATOM   2117  CG1 ILE A 151     130.256 188.585 152.920  1.00  0.00           C  
ATOM   2118  CD  ILE A 151     130.710 187.615 154.054  1.00  0.00           C  
ATOM   2119  H   ILE A 151     133.391 187.879 152.878  1.00  0.00           H  
ATOM   2120  HA  ILE A 151     131.987 189.509 150.751  1.00  0.00           H  
ATOM   2121  HB  ILE A 151     131.671 189.988 153.699  1.00  0.00           H  
ATOM   2122 1HG2 ILE A 151     129.609 191.153 152.862  1.00  0.00           H  
ATOM   2123 2HG2 ILE A 151     131.074 191.793 152.082  1.00  0.00           H  
ATOM   2124 3HG2 ILE A 151     130.017 190.666 151.199  1.00  0.00           H  
ATOM   2125 3HG1 ILE A 151     130.157 188.031 151.987  1.00  0.00           H  
ATOM   2126 2HG1 ILE A 151     129.277 188.996 153.165  1.00  0.00           H  
ATOM   2127  HD1 ILE A 151     129.978 186.815 154.163  1.00  0.00           H  
ATOM   2128  HD2 ILE A 151     131.680 187.187 153.800  1.00  0.00           H  
ATOM   2129  HD3 ILE A 151     130.790 188.164 154.992  1.00  0.00           H  
ATOM   2130  N   THR A 152     133.796 191.405 151.061  1.00  0.00           N  
ATOM   2131  CA  THR A 152     134.978 192.225 151.041  1.00  0.00           C  
ATOM   2132  C   THR A 152     134.426 193.698 150.706  1.00  0.00           C  
ATOM   2133  O   THR A 152     133.599 193.953 149.870  1.00  0.00           O  
ATOM   2134  CB  THR A 152     136.104 191.688 150.205  1.00  0.00           C  
ATOM   2135  OG1 THR A 152     137.172 192.659 150.106  1.00  0.00           O  
ATOM   2136  CG2 THR A 152     135.713 191.382 148.789  1.00  0.00           C  
ATOM   2137  H   THR A 152     133.131 191.605 150.328  1.00  0.00           H  
ATOM   2138  HA  THR A 152     135.346 192.260 152.067  1.00  0.00           H  
ATOM   2139  HB  THR A 152     136.491 190.781 150.670  1.00  0.00           H  
ATOM   2140  HG1 THR A 152     137.882 192.300 149.569  1.00  0.00           H  
ATOM   2141 1HG2 THR A 152     136.578 190.999 148.247  1.00  0.00           H  
ATOM   2142 2HG2 THR A 152     134.921 190.633 148.784  1.00  0.00           H  
ATOM   2143 3HG2 THR A 152     135.356 192.291 148.305  1.00  0.00           H  
ATOM   2144  N   LYS A 153     134.947 194.737 151.437  1.00  0.00           N  
ATOM   2145  CA  LYS A 153     134.645 196.110 151.047  1.00  0.00           C  
ATOM   2146  C   LYS A 153     135.958 196.794 150.693  1.00  0.00           C  
ATOM   2147  O   LYS A 153     136.816 196.996 151.551  1.00  0.00           O  
ATOM   2148  CB  LYS A 153     133.990 196.889 152.158  1.00  0.00           C  
ATOM   2149  CG  LYS A 153     133.994 198.410 152.000  1.00  0.00           C  
ATOM   2150  CD  LYS A 153     132.942 198.886 150.959  1.00  0.00           C  
ATOM   2151  CE  LYS A 153     132.516 200.348 151.151  1.00  0.00           C  
ATOM   2152  NZ  LYS A 153     133.671 201.188 150.818  1.00  0.00           N1+
ATOM   2153  H   LYS A 153     135.534 194.547 152.237  1.00  0.00           H  
ATOM   2154  HA  LYS A 153     133.992 196.104 150.174  1.00  0.00           H  
ATOM   2155  HB3 LYS A 153     134.457 196.625 153.107  1.00  0.00           H  
ATOM   2156  HB2 LYS A 153     132.964 196.543 152.283  1.00  0.00           H  
ATOM   2157  HG3 LYS A 153     134.986 198.740 151.690  1.00  0.00           H  
ATOM   2158  HG2 LYS A 153     133.787 198.875 152.964  1.00  0.00           H  
ATOM   2159  HD3 LYS A 153     132.063 198.243 151.012  1.00  0.00           H  
ATOM   2160  HD2 LYS A 153     133.343 198.755 149.954  1.00  0.00           H  
ATOM   2161  HE3 LYS A 153     132.237 200.511 152.192  1.00  0.00           H  
ATOM   2162  HE2 LYS A 153     131.693 200.578 150.474  1.00  0.00           H  
ATOM   2163  HZ1 LYS A 153     133.425 202.161 150.934  1.00  0.00           H  
ATOM   2164  HZ2 LYS A 153     134.441 200.961 151.431  1.00  0.00           H  
ATOM   2165  HZ3 LYS A 153     133.944 201.022 149.860  1.00  0.00           H  
ATOM   2166  N   HIS A 154     136.204 197.211 149.472  1.00  0.00           N  
ATOM   2167  CA  HIS A 154     137.279 198.044 149.062  1.00  0.00           C  
ATOM   2168  C   HIS A 154     137.265 199.369 149.688  1.00  0.00           C  
ATOM   2169  O   HIS A 154     136.216 199.975 149.976  1.00  0.00           O  
ATOM   2170  CB  HIS A 154     137.420 198.063 147.498  1.00  0.00           C  
ATOM   2171  ND1 HIS A 154     138.875 199.722 146.283  1.00  0.00           N  
ATOM   2172  CG  HIS A 154     138.748 198.625 147.051  1.00  0.00           C  
ATOM   2173  CE1 HIS A 154     140.196 199.917 146.104  1.00  0.00           C  
ATOM   2174  NE2 HIS A 154     140.943 199.022 146.746  1.00  0.00           N  
ATOM   2175  CD2 HIS A 154     139.991 198.172 147.316  1.00  0.00           C  
ATOM   2176  H   HIS A 154     135.596 196.939 148.713  1.00  0.00           H  
ATOM   2177  HA  HIS A 154     138.182 197.557 149.430  1.00  0.00           H  
ATOM   2178  HB3 HIS A 154     136.612 198.656 147.068  1.00  0.00           H  
ATOM   2179  HB2 HIS A 154     137.306 197.050 147.112  1.00  0.00           H  
ATOM   2180  HD1 HIS A 154     138.052 200.215 145.967  1.00  0.00           H  
ATOM   2181  HE1 HIS A 154     140.543 200.735 145.490  1.00  0.00           H  
ATOM   2182  HD2 HIS A 154     140.125 197.270 147.895  1.00  0.00           H  
ATOM   2183  N   ASN A 155     138.465 199.951 149.897  1.00  0.00           N  
ATOM   2184  CA  ASN A 155     138.631 201.234 150.477  1.00  0.00           C  
ATOM   2185  C   ASN A 155     137.888 202.487 149.761  1.00  0.00           C  
ATOM   2186  O   ASN A 155     137.379 203.320 150.484  1.00  0.00           O  
ATOM   2187  CB  ASN A 155     140.192 201.439 150.260  1.00  0.00           C  
ATOM   2188  CG  ASN A 155     140.672 202.702 151.018  1.00  0.00           C  
ATOM   2189  OD1 ASN A 155     140.624 202.739 152.244  1.00  0.00           O  
ATOM   2190  ND2 ASN A 155     141.157 203.705 150.272  1.00  0.00           N  
ATOM   2191  H   ASN A 155     139.313 199.468 149.635  1.00  0.00           H  
ATOM   2192  HA  ASN A 155     138.394 201.206 151.540  1.00  0.00           H  
ATOM   2193  HB3 ASN A 155     140.399 201.554 149.196  1.00  0.00           H  
ATOM   2194  HB2 ASN A 155     140.728 200.566 150.633  1.00  0.00           H  
ATOM   2195 2HD2 ASN A 155     141.484 204.552 150.715  1.00  0.00           H  
ATOM   2196 1HD2 ASN A 155     141.196 203.614 149.267  1.00  0.00           H  
ATOM   2197  N   ASP A 156     137.817 202.517 148.392  1.00  0.00           N  
ATOM   2198  CA  ASP A 156     137.359 203.583 147.498  1.00  0.00           C  
ATOM   2199  C   ASP A 156     136.140 203.148 146.570  1.00  0.00           C  
ATOM   2200  O   ASP A 156     135.768 203.768 145.520  1.00  0.00           O  
ATOM   2201  CB  ASP A 156     138.622 204.142 146.699  1.00  0.00           C  
ATOM   2202  CG  ASP A 156     139.559 205.041 147.504  1.00  0.00           C  
ATOM   2203  OD1 ASP A 156     140.834 204.753 147.440  1.00  0.00           O  
ATOM   2204  OD2 ASP A 156     139.098 206.073 148.085  1.00  0.00           O1-
ATOM   2205  H   ASP A 156     138.110 201.714 147.853  1.00  0.00           H  
ATOM   2206  HA  ASP A 156     137.001 204.395 148.131  1.00  0.00           H  
ATOM   2207  HB3 ASP A 156     138.280 204.679 145.814  1.00  0.00           H  
ATOM   2208  HB2 ASP A 156     139.189 203.305 146.290  1.00  0.00           H  
ATOM   2209  N   ASP A 157     135.477 202.092 146.938  1.00  0.00           N  
ATOM   2210  CA  ASP A 157     134.376 201.525 146.215  1.00  0.00           C  
ATOM   2211  C   ASP A 157     133.461 200.760 147.203  1.00  0.00           C  
ATOM   2212  O   ASP A 157     133.980 200.298 148.207  1.00  0.00           O  
ATOM   2213  CB  ASP A 157     134.799 200.444 145.129  1.00  0.00           C  
ATOM   2214  CG  ASP A 157     135.874 200.946 144.214  1.00  0.00           C  
ATOM   2215  OD1 ASP A 157     137.101 200.828 144.525  1.00  0.00           O  
ATOM   2216  OD2 ASP A 157     135.582 201.468 143.126  1.00  0.00           O1-
ATOM   2217  H   ASP A 157     135.727 201.610 147.789  1.00  0.00           H  
ATOM   2218  HA  ASP A 157     133.808 202.321 145.734  1.00  0.00           H  
ATOM   2219  HB3 ASP A 157     133.926 200.160 144.541  1.00  0.00           H  
ATOM   2220  HB2 ASP A 157     135.144 199.541 145.632  1.00  0.00           H  
ATOM   2221  N   GLU A 158     132.143 200.645 147.020  1.00  0.00           N  
ATOM   2222  CA  GLU A 158     131.127 199.699 147.583  1.00  0.00           C  
ATOM   2223  C   GLU A 158     131.533 198.226 147.710  1.00  0.00           C  
ATOM   2224  O   GLU A 158     132.375 197.668 147.023  1.00  0.00           O  
ATOM   2225  CB  GLU A 158     129.766 199.663 146.831  1.00  0.00           C  
ATOM   2226  CG  GLU A 158     129.781 199.109 145.313  1.00  0.00           C  
ATOM   2227  CD  GLU A 158     128.468 199.208 144.549  1.00  0.00           C  
ATOM   2228  OE1 GLU A 158     128.465 199.635 143.364  1.00  0.00           O  
ATOM   2229  OE2 GLU A 158     127.425 198.966 145.183  1.00  0.00           O1-
ATOM   2230  H   GLU A 158     131.662 201.279 146.398  1.00  0.00           H  
ATOM   2231  HA  GLU A 158     130.911 200.046 148.593  1.00  0.00           H  
ATOM   2232  HB3 GLU A 158     129.322 200.659 146.845  1.00  0.00           H  
ATOM   2233  HB2 GLU A 158     129.049 199.087 147.416  1.00  0.00           H  
ATOM   2234  HG3 GLU A 158     130.120 198.073 145.312  1.00  0.00           H  
ATOM   2235  HG2 GLU A 158     130.563 199.620 144.752  1.00  0.00           H  
ATOM   2236  N   GLN A 159     130.951 197.582 148.681  1.00  0.00           N  
ATOM   2237  CA  GLN A 159     131.048 196.149 149.004  1.00  0.00           C  
ATOM   2238  C   GLN A 159     130.497 195.214 147.899  1.00  0.00           C  
ATOM   2239  O   GLN A 159     129.533 195.477 147.209  1.00  0.00           O  
ATOM   2240  CB  GLN A 159     130.303 195.903 150.272  1.00  0.00           C  
ATOM   2241  CG  GLN A 159     130.294 194.502 150.894  1.00  0.00           C  
ATOM   2242  CD  GLN A 159     129.296 194.560 152.114  1.00  0.00           C  
ATOM   2243  OE1 GLN A 159     128.260 193.903 152.260  1.00  0.00           O  
ATOM   2244  NE2 GLN A 159     129.586 195.623 152.976  1.00  0.00           N  
ATOM   2245  H   GLN A 159     130.347 198.075 149.323  1.00  0.00           H  
ATOM   2246  HA  GLN A 159     132.097 195.904 149.169  1.00  0.00           H  
ATOM   2247  HB3 GLN A 159     129.275 196.243 150.150  1.00  0.00           H  
ATOM   2248  HB2 GLN A 159     130.634 196.621 151.022  1.00  0.00           H  
ATOM   2249  HG3 GLN A 159     131.294 194.259 151.255  1.00  0.00           H  
ATOM   2250  HG2 GLN A 159     129.929 193.783 150.161  1.00  0.00           H  
ATOM   2251 2HE2 GLN A 159     129.021 195.774 153.800  1.00  0.00           H  
ATOM   2252 1HE2 GLN A 159     130.360 196.240 152.775  1.00  0.00           H  
ATOM   2253  N   TYR A 160     131.240 194.101 147.730  1.00  0.00           N  
ATOM   2254  CA  TYR A 160     131.057 193.058 146.771  1.00  0.00           C  
ATOM   2255  C   TYR A 160     131.328 191.778 147.595  1.00  0.00           C  
ATOM   2256  O   TYR A 160     131.928 191.798 148.673  1.00  0.00           O  
ATOM   2257  CB  TYR A 160     132.026 193.368 145.595  1.00  0.00           C  
ATOM   2258  CG  TYR A 160     131.239 194.323 144.661  1.00  0.00           C  
ATOM   2259  CD1 TYR A 160     130.188 193.729 143.915  1.00  0.00           C  
ATOM   2260  CE1 TYR A 160     129.439 194.490 143.046  1.00  0.00           C  
ATOM   2261  CZ  TYR A 160     129.750 195.850 142.852  1.00  0.00           C  
ATOM   2262  OH  TYR A 160     129.053 196.635 141.890  1.00  0.00           O  
ATOM   2263  CD2 TYR A 160     131.527 195.709 144.444  1.00  0.00           C  
ATOM   2264  CE2 TYR A 160     130.812 196.452 143.492  1.00  0.00           C  
ATOM   2265  H   TYR A 160     132.037 193.931 148.326  1.00  0.00           H  
ATOM   2266  HA  TYR A 160     130.027 193.059 146.414  1.00  0.00           H  
ATOM   2267  HB3 TYR A 160     132.253 192.445 145.061  1.00  0.00           H  
ATOM   2268  HB2 TYR A 160     132.907 193.882 145.979  1.00  0.00           H  
ATOM   2269  HD1 TYR A 160     129.973 192.677 144.028  1.00  0.00           H  
ATOM   2270  HE1 TYR A 160     128.612 194.044 142.513  1.00  0.00           H  
ATOM   2271  HH  TYR A 160     129.397 197.531 141.897  1.00  0.00           H  
ATOM   2272  HD2 TYR A 160     132.303 196.195 145.017  1.00  0.00           H  
ATOM   2273  HE2 TYR A 160     131.076 197.472 143.256  1.00  0.00           H  
ATOM   2274  N   ALA A 161     130.914 190.676 147.069  1.00  0.00           N  
ATOM   2275  CA  ALA A 161     131.079 189.404 147.696  1.00  0.00           C  
ATOM   2276  C   ALA A 161     131.268 188.331 146.622  1.00  0.00           C  
ATOM   2277  O   ALA A 161     130.766 188.367 145.433  1.00  0.00           O  
ATOM   2278  CB  ALA A 161     129.832 189.205 148.477  1.00  0.00           C  
ATOM   2279  H   ALA A 161     130.449 190.688 146.173  1.00  0.00           H  
ATOM   2280  HA  ALA A 161     131.941 189.423 148.363  1.00  0.00           H  
ATOM   2281  HB1 ALA A 161     129.875 188.246 148.993  1.00  0.00           H  
ATOM   2282  HB2 ALA A 161     129.729 190.007 149.208  1.00  0.00           H  
ATOM   2283  HB3 ALA A 161     128.975 189.216 147.803  1.00  0.00           H  
ATOM   2284  N   TRP A 162     131.968 187.230 147.114  1.00  0.00           N  
ATOM   2285  CA  TRP A 162     132.435 186.126 146.216  1.00  0.00           C  
ATOM   2286  C   TRP A 162     131.879 184.925 147.028  1.00  0.00           C  
ATOM   2287  O   TRP A 162     132.281 184.744 148.184  1.00  0.00           O  
ATOM   2288  CB  TRP A 162     133.947 186.147 146.085  1.00  0.00           C  
ATOM   2289  CG  TRP A 162     134.560 185.331 145.008  1.00  0.00           C  
ATOM   2290  CD1 TRP A 162     134.829 185.712 143.680  1.00  0.00           C  
ATOM   2291  NE1 TRP A 162     135.429 184.729 143.014  1.00  0.00           N  
ATOM   2292  CE2 TRP A 162     135.702 183.689 143.902  1.00  0.00           C  
ATOM   2293  CD2 TRP A 162     135.124 184.039 145.101  1.00  0.00           C  
ATOM   2294  CE3 TRP A 162     135.162 183.189 146.248  1.00  0.00           C  
ATOM   2295  CZ3 TRP A 162     135.985 182.116 146.132  1.00  0.00           C  
ATOM   2296  CZ2 TRP A 162     136.260 182.455 143.703  1.00  0.00           C  
ATOM   2297  CH2 TRP A 162     136.403 181.689 144.845  1.00  0.00           C  
ATOM   2298  H   TRP A 162     132.173 187.162 148.101  1.00  0.00           H  
ATOM   2299  HA  TRP A 162     131.958 186.190 145.238  1.00  0.00           H  
ATOM   2300  HB3 TRP A 162     134.392 185.870 147.041  1.00  0.00           H  
ATOM   2301  HB2 TRP A 162     134.283 187.179 145.986  1.00  0.00           H  
ATOM   2302  HD1 TRP A 162     134.549 186.696 143.333  1.00  0.00           H  
ATOM   2303  HE1 TRP A 162     135.609 184.826 142.025  1.00  0.00           H  
ATOM   2304  HE3 TRP A 162     134.564 183.425 147.115  1.00  0.00           H  
ATOM   2305  HZ3 TRP A 162     136.318 181.593 147.016  1.00  0.00           H  
ATOM   2306  HZ2 TRP A 162     136.551 182.148 142.709  1.00  0.00           H  
ATOM   2307  HH2 TRP A 162     136.860 180.719 144.720  1.00  0.00           H  
ATOM   2308  N   GLU A 163     131.003 184.096 146.419  1.00  0.00           N  
ATOM   2309  CA  GLU A 163     130.474 182.857 147.021  1.00  0.00           C  
ATOM   2310  C   GLU A 163     130.970 181.607 146.235  1.00  0.00           C  
ATOM   2311  O   GLU A 163     130.669 181.389 145.026  1.00  0.00           O  
ATOM   2312  CB  GLU A 163     128.912 182.868 146.969  1.00  0.00           C  
ATOM   2313  CG  GLU A 163     128.146 181.636 147.690  1.00  0.00           C  
ATOM   2314  CD  GLU A 163     126.699 181.957 147.789  1.00  0.00           C  
ATOM   2315  OE1 GLU A 163     126.233 182.138 148.909  1.00  0.00           O  
ATOM   2316  OE2 GLU A 163     125.986 182.026 146.757  1.00  0.00           O1-
ATOM   2317  H   GLU A 163     130.668 184.309 145.490  1.00  0.00           H  
ATOM   2318  HA  GLU A 163     130.802 182.788 148.058  1.00  0.00           H  
ATOM   2319  HB3 GLU A 163     128.588 182.933 145.930  1.00  0.00           H  
ATOM   2320  HB2 GLU A 163     128.546 183.808 147.381  1.00  0.00           H  
ATOM   2321  HG3 GLU A 163     128.555 181.490 148.690  1.00  0.00           H  
ATOM   2322  HG2 GLU A 163     128.277 180.730 147.098  1.00  0.00           H  
ATOM   2323  N   SER A 164     131.723 180.614 146.874  1.00  0.00           N  
ATOM   2324  CA  SER A 164     132.151 179.464 146.141  1.00  0.00           C  
ATOM   2325  C   SER A 164     132.207 178.182 147.056  1.00  0.00           C  
ATOM   2326  O   SER A 164     132.569 178.285 148.238  1.00  0.00           O  
ATOM   2327  CB  SER A 164     133.462 179.766 145.215  1.00  0.00           C  
ATOM   2328  OG  SER A 164     133.745 178.545 144.417  1.00  0.00           O  
ATOM   2329  H   SER A 164     131.962 180.712 147.850  1.00  0.00           H  
ATOM   2330  HA  SER A 164     131.346 179.268 145.432  1.00  0.00           H  
ATOM   2331  HB3 SER A 164     134.316 179.987 145.856  1.00  0.00           H  
ATOM   2332  HB2 SER A 164     133.248 180.597 144.543  1.00  0.00           H  
ATOM   2333  HG  SER A 164     134.514 178.696 143.862  1.00  0.00           H  
ATOM   2334  N   SER A 165     131.944 177.076 146.432  1.00  0.00           N  
ATOM   2335  CA  SER A 165     132.215 175.714 146.969  1.00  0.00           C  
ATOM   2336  C   SER A 165     133.253 174.966 146.087  1.00  0.00           C  
ATOM   2337  O   SER A 165     133.381 173.701 146.109  1.00  0.00           O  
ATOM   2338  CB  SER A 165     130.877 174.884 147.001  1.00  0.00           C  
ATOM   2339  OG  SER A 165     130.043 175.327 148.027  1.00  0.00           O  
ATOM   2340  H   SER A 165     131.525 177.102 145.513  1.00  0.00           H  
ATOM   2341  HA  SER A 165     132.605 175.801 147.983  1.00  0.00           H  
ATOM   2342  HB3 SER A 165     131.108 173.829 147.151  1.00  0.00           H  
ATOM   2343  HB2 SER A 165     130.363 174.987 146.045  1.00  0.00           H  
ATOM   2344  HG  SER A 165     129.235 174.809 148.029  1.00  0.00           H  
ATOM   2345  N   ALA A 166     133.965 175.710 145.306  1.00  0.00           N  
ATOM   2346  CA  ALA A 166     134.979 175.086 144.442  1.00  0.00           C  
ATOM   2347  C   ALA A 166     134.378 174.145 143.359  1.00  0.00           C  
ATOM   2348  O   ALA A 166     134.855 173.067 143.211  1.00  0.00           O  
ATOM   2349  CB  ALA A 166     136.082 174.586 145.289  1.00  0.00           C  
ATOM   2350  H   ALA A 166     133.823 176.710 145.293  1.00  0.00           H  
ATOM   2351  HA  ALA A 166     135.413 175.914 143.881  1.00  0.00           H  
ATOM   2352  HB1 ALA A 166     136.841 174.121 144.660  1.00  0.00           H  
ATOM   2353  HB2 ALA A 166     136.525 175.417 145.838  1.00  0.00           H  
ATOM   2354  HB3 ALA A 166     135.695 173.851 145.994  1.00  0.00           H  
ATOM   2355  N   GLY A 167     133.442 174.641 142.533  1.00  0.00           N  
ATOM   2356  CA  GLY A 167     133.176 173.878 141.327  1.00  0.00           C  
ATOM   2357  C   GLY A 167     133.963 174.428 140.171  1.00  0.00           C  
ATOM   2358  O   GLY A 167     135.111 174.881 140.341  1.00  0.00           O  
ATOM   2359  H   GLY A 167     132.967 175.501 142.767  1.00  0.00           H  
ATOM   2360  HA3 GLY A 167     132.112 173.924 141.096  1.00  0.00           H  
ATOM   2361  HA2 GLY A 167     133.450 172.835 141.489  1.00  0.00           H  
ATOM   2362  N   GLY A 168     133.377 174.435 138.953  1.00  0.00           N  
ATOM   2363  CA  GLY A 168     133.926 175.032 137.747  1.00  0.00           C  
ATOM   2364  C   GLY A 168     133.565 176.527 137.796  1.00  0.00           C  
ATOM   2365  O   GLY A 168     134.020 177.430 137.182  1.00  0.00           O  
ATOM   2366  H   GLY A 168     132.476 173.997 138.824  1.00  0.00           H  
ATOM   2367  HA3 GLY A 168     133.461 174.576 136.873  1.00  0.00           H  
ATOM   2368  HA2 GLY A 168     135.010 174.921 137.749  1.00  0.00           H  
ATOM   2369  N   SER A 169     132.603 176.837 138.644  1.00  0.00           N  
ATOM   2370  CA  SER A 169     132.047 178.110 138.790  1.00  0.00           C  
ATOM   2371  C   SER A 169     132.259 178.630 140.220  1.00  0.00           C  
ATOM   2372  O   SER A 169     132.629 177.889 141.098  1.00  0.00           O  
ATOM   2373  CB  SER A 169     130.595 178.237 138.415  1.00  0.00           C  
ATOM   2374  OG  SER A 169     129.710 177.393 139.169  1.00  0.00           O  
ATOM   2375  H   SER A 169     132.215 176.127 139.249  1.00  0.00           H  
ATOM   2376  HA  SER A 169     132.603 178.774 138.128  1.00  0.00           H  
ATOM   2377  HB3 SER A 169     130.477 178.026 137.352  1.00  0.00           H  
ATOM   2378  HB2 SER A 169     130.283 179.276 138.524  1.00  0.00           H  
ATOM   2379  HG  SER A 169     128.807 177.530 138.874  1.00  0.00           H  
ATOM   2380  N   PHE A 170     131.948 179.921 140.343  1.00  0.00           N  
ATOM   2381  CA  PHE A 170     131.711 180.757 141.512  1.00  0.00           C  
ATOM   2382  C   PHE A 170     130.600 181.643 141.168  1.00  0.00           C  
ATOM   2383  O   PHE A 170     130.384 181.955 140.010  1.00  0.00           O  
ATOM   2384  CB  PHE A 170     133.061 181.392 142.013  1.00  0.00           C  
ATOM   2385  CG  PHE A 170     133.675 182.307 141.041  1.00  0.00           C  
ATOM   2386  CD1 PHE A 170     134.661 181.884 140.185  1.00  0.00           C  
ATOM   2387  CE1 PHE A 170     135.432 182.787 139.322  1.00  0.00           C  
ATOM   2388  CZ  PHE A 170     135.162 184.126 139.333  1.00  0.00           C  
ATOM   2389  CD2 PHE A 170     133.356 183.706 140.997  1.00  0.00           C  
ATOM   2390  CE2 PHE A 170     134.161 184.634 140.262  1.00  0.00           C  
ATOM   2391  H   PHE A 170     131.838 180.495 139.519  1.00  0.00           H  
ATOM   2392  HA  PHE A 170     131.357 180.099 142.305  1.00  0.00           H  
ATOM   2393  HB3 PHE A 170     133.766 180.597 142.257  1.00  0.00           H  
ATOM   2394  HB2 PHE A 170     132.886 181.923 142.949  1.00  0.00           H  
ATOM   2395  HD1 PHE A 170     134.906 180.834 140.120  1.00  0.00           H  
ATOM   2396  HE1 PHE A 170     136.208 182.392 138.683  1.00  0.00           H  
ATOM   2397  HZ  PHE A 170     135.687 184.788 138.661  1.00  0.00           H  
ATOM   2398  HD2 PHE A 170     132.492 184.080 141.526  1.00  0.00           H  
ATOM   2399  HE2 PHE A 170     134.034 185.699 140.389  1.00  0.00           H  
ATOM   2400  N   THR A 171     129.730 182.012 142.114  1.00  0.00           N  
ATOM   2401  CA  THR A 171     128.702 183.015 141.931  1.00  0.00           C  
ATOM   2402  C   THR A 171     129.274 184.393 142.500  1.00  0.00           C  
ATOM   2403  O   THR A 171     129.619 184.485 143.673  1.00  0.00           O  
ATOM   2404  CB  THR A 171     127.451 182.654 142.686  1.00  0.00           C  
ATOM   2405  OG1 THR A 171     126.815 181.454 142.239  1.00  0.00           O  
ATOM   2406  CG2 THR A 171     126.384 183.771 142.383  1.00  0.00           C  
ATOM   2407  H   THR A 171     129.765 181.582 143.027  1.00  0.00           H  
ATOM   2408  HA  THR A 171     128.475 183.120 140.870  1.00  0.00           H  
ATOM   2409  HB  THR A 171     127.654 182.602 143.756  1.00  0.00           H  
ATOM   2410  HG1 THR A 171     126.029 181.292 142.766  1.00  0.00           H  
ATOM   2411 1HG2 THR A 171     125.459 183.545 142.914  1.00  0.00           H  
ATOM   2412 2HG2 THR A 171     126.765 184.737 142.713  1.00  0.00           H  
ATOM   2413 3HG2 THR A 171     126.188 183.806 141.311  1.00  0.00           H  
ATOM   2414  N   VAL A 172     129.266 185.470 141.652  1.00  0.00           N  
ATOM   2415  CA  VAL A 172     129.648 186.818 142.144  1.00  0.00           C  
ATOM   2416  C   VAL A 172     128.478 187.653 142.577  1.00  0.00           C  
ATOM   2417  O   VAL A 172     127.416 187.746 141.933  1.00  0.00           O  
ATOM   2418  CB  VAL A 172     130.579 187.672 141.239  1.00  0.00           C  
ATOM   2419  CG1 VAL A 172     131.836 188.019 142.044  1.00  0.00           C  
ATOM   2420  CG2 VAL A 172     130.980 186.941 139.920  1.00  0.00           C  
ATOM   2421  H   VAL A 172     128.999 185.350 140.685  1.00  0.00           H  
ATOM   2422  HA  VAL A 172     130.221 186.638 143.053  1.00  0.00           H  
ATOM   2423  HB  VAL A 172     130.063 188.597 140.982  1.00  0.00           H  
ATOM   2424 1HG1 VAL A 172     132.507 188.619 141.430  1.00  0.00           H  
ATOM   2425 2HG1 VAL A 172     131.555 188.584 142.933  1.00  0.00           H  
ATOM   2426 3HG1 VAL A 172     132.342 187.101 142.343  1.00  0.00           H  
ATOM   2427 1HG2 VAL A 172     131.630 187.586 139.329  1.00  0.00           H  
ATOM   2428 2HG2 VAL A 172     131.507 186.018 140.161  1.00  0.00           H  
ATOM   2429 3HG2 VAL A 172     130.083 186.707 139.346  1.00  0.00           H  
ATOM   2430  N   ARG A 173     128.596 188.302 143.737  1.00  0.00           N  
ATOM   2431  CA  ARG A 173     127.459 188.947 144.421  1.00  0.00           C  
ATOM   2432  C   ARG A 173     127.721 190.386 144.917  1.00  0.00           C  
ATOM   2433  O   ARG A 173     128.788 190.771 145.321  1.00  0.00           O  
ATOM   2434  CB  ARG A 173     127.097 188.139 145.624  1.00  0.00           C  
ATOM   2435  CG  ARG A 173     126.695 186.567 145.424  1.00  0.00           C  
ATOM   2436  CD  ARG A 173     126.358 185.923 146.743  1.00  0.00           C  
ATOM   2437  NE  ARG A 173     125.618 184.691 146.409  1.00  0.00           N  
ATOM   2438  CZ  ARG A 173     124.338 184.631 146.015  1.00  0.00           C  
ATOM   2439  NH1 ARG A 173     123.516 185.674 145.934  1.00  0.00           N  
ATOM   2440  NH2 ARG A 173     123.865 183.414 145.701  1.00  0.00           N1+
ATOM   2441  H   ARG A 173     129.497 188.369 144.189  1.00  0.00           H  
ATOM   2442  HA  ARG A 173     126.607 188.962 143.742  1.00  0.00           H  
ATOM   2443  HB3 ARG A 173     126.297 188.645 146.165  1.00  0.00           H  
ATOM   2444  HB2 ARG A 173     127.901 188.210 146.356  1.00  0.00           H  
ATOM   2445  HG3 ARG A 173     127.527 186.035 144.963  1.00  0.00           H  
ATOM   2446  HG2 ARG A 173     125.838 186.494 144.755  1.00  0.00           H  
ATOM   2447  HD3 ARG A 173     125.713 186.589 147.316  1.00  0.00           H  
ATOM   2448  HD2 ARG A 173     127.279 185.662 147.264  1.00  0.00           H  
ATOM   2449  HE  ARG A 173     126.159 183.843 146.498  1.00  0.00           H  
ATOM   2450 2HH1 ARG A 173     122.563 185.543 145.627  1.00  0.00           H  
ATOM   2451 1HH1 ARG A 173     123.845 186.597 146.180  1.00  0.00           H  
ATOM   2452 2HH2 ARG A 173     122.908 183.307 145.398  1.00  0.00           H  
ATOM   2453 1HH2 ARG A 173     124.467 182.606 145.768  1.00  0.00           H  
ATOM   2454  N   THR A 174     126.633 191.182 144.995  1.00  0.00           N  
ATOM   2455  CA  THR A 174     126.706 192.607 145.364  1.00  0.00           C  
ATOM   2456  C   THR A 174     126.523 192.804 146.842  1.00  0.00           C  
ATOM   2457  O   THR A 174     126.578 191.826 147.560  1.00  0.00           O  
ATOM   2458  CB  THR A 174     125.656 193.385 144.548  1.00  0.00           C  
ATOM   2459  OG1 THR A 174     124.365 192.816 144.787  1.00  0.00           O  
ATOM   2460  CG2 THR A 174     125.929 193.376 143.039  1.00  0.00           C  
ATOM   2461  HB  THR A 174     125.676 194.435 144.838  1.00  0.00           H  
ATOM   2462  HG1 THR A 174     123.705 193.296 144.282  1.00  0.00           H  
ATOM   2463 1HG2 THR A 174     125.151 193.942 142.526  1.00  0.00           H  
ATOM   2464 2HG2 THR A 174     126.899 193.831 142.842  1.00  0.00           H  
ATOM   2465 3HG2 THR A 174     125.929 192.348 142.676  1.00  0.00           H  
ATOM   2466  H   THR A 174     125.717 190.806 144.796  1.00  0.00           H  
ATOM   2467  HA  THR A 174     127.693 192.979 145.091  1.00  0.00           H  
ATOM   2468  N   ASP A 175     126.294 194.065 147.293  1.00  0.00           N  
ATOM   2469  CA  ASP A 175     126.285 194.382 148.739  1.00  0.00           C  
ATOM   2470  C   ASP A 175     125.385 193.505 149.581  1.00  0.00           C  
ATOM   2471  O   ASP A 175     124.308 193.167 149.120  1.00  0.00           O  
ATOM   2472  CB  ASP A 175     125.983 195.948 148.860  1.00  0.00           C  
ATOM   2473  CG  ASP A 175     126.023 196.686 150.198  1.00  0.00           C  
ATOM   2474  OD1 ASP A 175     125.651 196.117 151.277  1.00  0.00           O  
ATOM   2475  OD2 ASP A 175     126.397 197.884 150.137  1.00  0.00           O1-
ATOM   2476  H   ASP A 175     126.124 194.813 146.636  1.00  0.00           H  
ATOM   2477  HA  ASP A 175     127.302 194.229 149.101  1.00  0.00           H  
ATOM   2478  HB3 ASP A 175     125.031 196.159 148.373  1.00  0.00           H  
ATOM   2479  HB2 ASP A 175     126.612 196.481 148.148  1.00  0.00           H  
ATOM   2480  N   THR A 176     125.905 192.950 150.723  1.00  0.00           N  
ATOM   2481  CA  THR A 176     125.242 191.905 151.586  1.00  0.00           C  
ATOM   2482  C   THR A 176     124.834 192.459 152.900  1.00  0.00           C  
ATOM   2483  O   THR A 176     124.376 191.804 153.808  1.00  0.00           O  
ATOM   2484  CB  THR A 176     126.317 190.857 151.930  1.00  0.00           C  
ATOM   2485  OG1 THR A 176     126.397 190.721 153.353  1.00  0.00           O  
ATOM   2486  CG2 THR A 176     127.707 191.210 151.388  1.00  0.00           C  
ATOM   2487  HB  THR A 176     126.060 189.906 151.464  1.00  0.00           H  
ATOM   2488  HG1 THR A 176     127.066 190.069 153.575  1.00  0.00           H  
ATOM   2489 1HG2 THR A 176     128.415 190.430 151.667  1.00  0.00           H  
ATOM   2490 2HG2 THR A 176     127.665 191.291 150.302  1.00  0.00           H  
ATOM   2491 3HG2 THR A 176     128.031 192.162 151.810  1.00  0.00           H  
ATOM   2492  H   THR A 176     126.814 193.238 151.055  1.00  0.00           H  
ATOM   2493  HA  THR A 176     124.397 191.448 151.072  1.00  0.00           H  
ATOM   2494  N   GLY A 177     124.822 193.792 152.907  1.00  0.00           N  
ATOM   2495  CA  GLY A 177     124.283 194.640 154.003  1.00  0.00           C  
ATOM   2496  C   GLY A 177     125.141 194.760 155.218  1.00  0.00           C  
ATOM   2497  O   GLY A 177     124.739 195.366 156.206  1.00  0.00           O  
ATOM   2498  H   GLY A 177     125.200 194.305 152.123  1.00  0.00           H  
ATOM   2499  HA3 GLY A 177     123.299 194.271 154.293  1.00  0.00           H  
ATOM   2500  HA2 GLY A 177     124.068 195.636 153.615  1.00  0.00           H  
ATOM   2501  N   GLU A 178     126.443 194.286 155.177  1.00  0.00           N  
ATOM   2502  CA  GLU A 178     127.419 194.095 156.259  1.00  0.00           C  
ATOM   2503  C   GLU A 178     128.029 195.329 156.640  1.00  0.00           C  
ATOM   2504  O   GLU A 178     128.152 196.227 155.778  1.00  0.00           O  
ATOM   2505  CB  GLU A 178     128.532 193.200 155.770  1.00  0.00           C  
ATOM   2506  CG  GLU A 178     128.115 191.654 155.639  1.00  0.00           C  
ATOM   2507  CD  GLU A 178     127.651 190.979 156.892  1.00  0.00           C  
ATOM   2508  OE1 GLU A 178     128.276 190.005 157.403  1.00  0.00           O  
ATOM   2509  OE2 GLU A 178     126.627 191.380 157.413  1.00  0.00           O1-
ATOM   2510  H   GLU A 178     126.852 194.009 154.296  1.00  0.00           H  
ATOM   2511  HA  GLU A 178     126.931 193.641 157.122  1.00  0.00           H  
ATOM   2512  HB3 GLU A 178     129.387 193.288 156.440  1.00  0.00           H  
ATOM   2513  HB2 GLU A 178     128.889 193.561 154.805  1.00  0.00           H  
ATOM   2514  HG3 GLU A 178     128.948 191.092 155.216  1.00  0.00           H  
ATOM   2515  HG2 GLU A 178     127.348 191.553 154.871  1.00  0.00           H  
ATOM   2516  N   PRO A 179     128.425 195.446 157.919  1.00  0.00           N  
ATOM   2517  CA  PRO A 179     128.620 196.760 158.525  1.00  0.00           C  
ATOM   2518  C   PRO A 179     130.029 197.385 158.224  1.00  0.00           C  
ATOM   2519  O   PRO A 179     130.332 198.425 158.764  1.00  0.00           O  
ATOM   2520  CD  PRO A 179     128.477 194.334 158.935  1.00  0.00           C  
ATOM   2521  CB  PRO A 179     128.518 196.495 160.052  1.00  0.00           C  
ATOM   2522  CG  PRO A 179     129.078 195.080 160.152  1.00  0.00           C  
ATOM   2523  HA  PRO A 179     127.831 197.441 158.208  1.00  0.00           H  
ATOM   2524  HD2 PRO A 179     129.183 193.575 158.598  1.00  0.00           H  
ATOM   2525  HD3 PRO A 179     127.461 194.022 159.174  1.00  0.00           H  
ATOM   2526  HB3 PRO A 179     127.468 196.486 160.344  1.00  0.00           H  
ATOM   2527  HB2 PRO A 179     129.182 197.180 160.579  1.00  0.00           H  
ATOM   2528  HG2 PRO A 179     130.163 195.113 160.055  1.00  0.00           H  
ATOM   2529  HG3 PRO A 179     128.723 194.615 161.072  1.00  0.00           H  
ATOM   2530  N   MET A 180     130.890 196.700 157.467  1.00  0.00           N  
ATOM   2531  CA  MET A 180     132.223 197.034 157.255  1.00  0.00           C  
ATOM   2532  C   MET A 180     132.420 198.276 156.316  1.00  0.00           C  
ATOM   2533  O   MET A 180     131.666 198.547 155.418  1.00  0.00           O  
ATOM   2534  CB  MET A 180     133.027 195.827 156.737  1.00  0.00           C  
ATOM   2535  CG  MET A 180     133.200 195.672 155.216  1.00  0.00           C  
ATOM   2536  SD  MET A 180     134.144 194.257 154.593  1.00  0.00           S  
ATOM   2537  CE  MET A 180     134.014 194.588 152.818  1.00  0.00           C  
ATOM   2538  HB2 MET A 180     134.042 195.869 157.133  1.00  0.00           H  
ATOM   2539  HB3 MET A 180     132.549 194.904 157.062  1.00  0.00           H  
ATOM   2540  HG2 MET A 180     132.220 195.581 154.747  1.00  0.00           H  
ATOM   2541  HG3 MET A 180     133.713 196.547 154.817  1.00  0.00           H  
ATOM   2542  HE1 MET A 180     134.542 193.812 152.264  1.00  0.00           H  
ATOM   2543  HE2 MET A 180     132.964 194.593 152.525  1.00  0.00           H  
ATOM   2544  HE3 MET A 180     134.457 195.559 152.595  1.00  0.00           H  
ATOM   2545  H   MET A 180     130.588 195.862 156.990  1.00  0.00           H  
ATOM   2546  HA  MET A 180     132.641 197.301 158.226  1.00  0.00           H  
ATOM   2547  N   GLY A 181     133.489 199.093 156.646  1.00  0.00           N  
ATOM   2548  CA  GLY A 181     133.849 200.359 156.012  1.00  0.00           C  
ATOM   2549  C   GLY A 181     135.012 200.167 155.119  1.00  0.00           C  
ATOM   2550  O   GLY A 181     135.226 200.817 154.099  1.00  0.00           O  
ATOM   2551  H   GLY A 181     134.113 198.830 157.395  1.00  0.00           H  
ATOM   2552  HA3 GLY A 181     134.098 201.092 156.780  1.00  0.00           H  
ATOM   2553  HA2 GLY A 181     133.003 200.728 155.432  1.00  0.00           H  
ATOM   2554  N   ARG A 182     135.854 199.215 155.512  1.00  0.00           N  
ATOM   2555  CA  ARG A 182     136.762 198.559 154.542  1.00  0.00           C  
ATOM   2556  C   ARG A 182     137.077 197.204 155.056  1.00  0.00           C  
ATOM   2557  O   ARG A 182     136.770 196.772 156.197  1.00  0.00           O  
ATOM   2558  CB  ARG A 182     138.049 199.303 154.216  1.00  0.00           C  
ATOM   2559  CG  ARG A 182     139.060 199.568 155.315  1.00  0.00           C  
ATOM   2560  CD  ARG A 182     140.035 200.588 154.784  1.00  0.00           C  
ATOM   2561  NE  ARG A 182     141.113 200.836 155.824  1.00  0.00           N  
ATOM   2562  CZ  ARG A 182     141.935 201.891 155.894  1.00  0.00           C  
ATOM   2563  NH1 ARG A 182     141.922 202.952 155.207  1.00  0.00           N  
ATOM   2564  NH2 ARG A 182     142.859 201.799 156.878  1.00  0.00           N1+
ATOM   2565  H   ARG A 182     135.879 198.932 156.481  1.00  0.00           H  
ATOM   2566  HA  ARG A 182     136.211 198.435 153.610  1.00  0.00           H  
ATOM   2567  HB3 ARG A 182     137.800 200.246 153.728  1.00  0.00           H  
ATOM   2568  HB2 ARG A 182     138.549 198.801 153.388  1.00  0.00           H  
ATOM   2569  HG3 ARG A 182     139.592 198.646 155.549  1.00  0.00           H  
ATOM   2570  HG2 ARG A 182     138.549 199.975 156.188  1.00  0.00           H  
ATOM   2571  HD3 ARG A 182     139.509 201.520 154.577  1.00  0.00           H  
ATOM   2572  HD2 ARG A 182     140.493 200.211 153.869  1.00  0.00           H  
ATOM   2573  HE  ARG A 182     141.177 200.100 156.512  1.00  0.00           H  
ATOM   2574 2HH1 ARG A 182     142.613 203.670 155.373  1.00  0.00           H  
ATOM   2575 1HH1 ARG A 182     141.221 203.082 154.492  1.00  0.00           H  
ATOM   2576 2HH2 ARG A 182     143.527 202.544 157.015  1.00  0.00           H  
ATOM   2577 1HH2 ARG A 182     142.881 200.985 157.476  1.00  0.00           H  
ATOM   2578  N   GLY A 183     137.806 196.410 154.321  1.00  0.00           N  
ATOM   2579  CA  GLY A 183     138.395 195.160 154.745  1.00  0.00           C  
ATOM   2580  C   GLY A 183     137.711 193.913 154.106  1.00  0.00           C  
ATOM   2581  O   GLY A 183     136.629 194.062 153.505  1.00  0.00           O  
ATOM   2582  H   GLY A 183     138.003 196.651 153.360  1.00  0.00           H  
ATOM   2583  HA3 GLY A 183     138.342 195.085 155.831  1.00  0.00           H  
ATOM   2584  HA2 GLY A 183     139.456 195.157 154.497  1.00  0.00           H  
ATOM   2585  N   THR A 184     138.216 192.744 154.385  1.00  0.00           N  
ATOM   2586  CA  THR A 184     137.841 191.445 153.762  1.00  0.00           C  
ATOM   2587  C   THR A 184     137.403 190.524 154.941  1.00  0.00           C  
ATOM   2588  O   THR A 184     138.136 190.432 155.926  1.00  0.00           O  
ATOM   2589  CB  THR A 184     138.955 190.810 152.973  1.00  0.00           C  
ATOM   2590  OG1 THR A 184     139.247 191.496 151.702  1.00  0.00           O  
ATOM   2591  CG2 THR A 184     138.678 189.388 152.595  1.00  0.00           C  
ATOM   2592  H   THR A 184     138.937 192.660 155.087  1.00  0.00           H  
ATOM   2593  HA  THR A 184     136.988 191.603 153.103  1.00  0.00           H  
ATOM   2594  HB  THR A 184     139.857 190.829 153.584  1.00  0.00           H  
ATOM   2595  HG1 THR A 184     139.963 191.043 151.251  1.00  0.00           H  
ATOM   2596 1HG2 THR A 184     139.521 188.991 152.029  1.00  0.00           H  
ATOM   2597 2HG2 THR A 184     138.535 188.793 153.497  1.00  0.00           H  
ATOM   2598 3HG2 THR A 184     137.777 189.343 151.984  1.00  0.00           H  
ATOM   2599  N   LYS A 185     136.228 189.829 154.846  1.00  0.00           N  
ATOM   2600  CA  LYS A 185     135.632 188.908 155.754  1.00  0.00           C  
ATOM   2601  C   LYS A 185     135.432 187.558 155.184  1.00  0.00           C  
ATOM   2602  O   LYS A 185     134.718 187.389 154.270  1.00  0.00           O  
ATOM   2603  CB  LYS A 185     134.274 189.499 156.219  1.00  0.00           C  
ATOM   2604  CG  LYS A 185     133.422 188.683 157.180  1.00  0.00           C  
ATOM   2605  CD  LYS A 185     132.042 189.461 157.479  1.00  0.00           C  
ATOM   2606  CE  LYS A 185     131.306 188.826 158.709  1.00  0.00           C  
ATOM   2607  NZ  LYS A 185     130.177 189.596 159.143  1.00  0.00           N1+
ATOM   2608  H   LYS A 185     135.641 189.938 154.031  1.00  0.00           H  
ATOM   2609  HA  LYS A 185     136.281 188.818 156.625  1.00  0.00           H  
ATOM   2610  HB3 LYS A 185     133.678 189.755 155.343  1.00  0.00           H  
ATOM   2611  HB2 LYS A 185     134.443 190.488 156.644  1.00  0.00           H  
ATOM   2612  HG3 LYS A 185     133.966 188.537 158.113  1.00  0.00           H  
ATOM   2613  HG2 LYS A 185     133.203 187.712 156.736  1.00  0.00           H  
ATOM   2614  HD3 LYS A 185     131.397 189.406 156.602  1.00  0.00           H  
ATOM   2615  HD2 LYS A 185     132.254 190.510 157.685  1.00  0.00           H  
ATOM   2616  HE3 LYS A 185     132.009 188.717 159.535  1.00  0.00           H  
ATOM   2617  HE2 LYS A 185     130.980 187.817 158.455  1.00  0.00           H  
ATOM   2618  HZ1 LYS A 185     129.743 189.142 159.934  1.00  0.00           H  
ATOM   2619  HZ2 LYS A 185     130.483 190.520 159.412  1.00  0.00           H  
ATOM   2620  HZ3 LYS A 185     129.509 189.669 158.389  1.00  0.00           H  
ATOM   2621  N   VAL A 186     136.094 186.560 155.787  1.00  0.00           N  
ATOM   2622  CA  VAL A 186     136.161 185.233 155.207  1.00  0.00           C  
ATOM   2623  C   VAL A 186     135.490 184.280 156.096  1.00  0.00           C  
ATOM   2624  O   VAL A 186     136.057 183.819 157.125  1.00  0.00           O  
ATOM   2625  CB  VAL A 186     137.612 184.635 154.969  1.00  0.00           C  
ATOM   2626  CG1 VAL A 186     137.528 183.390 154.150  1.00  0.00           C  
ATOM   2627  CG2 VAL A 186     138.421 185.687 154.181  1.00  0.00           C  
ATOM   2628  H   VAL A 186     136.562 186.724 156.667  1.00  0.00           H  
ATOM   2629  HA  VAL A 186     135.633 185.246 154.254  1.00  0.00           H  
ATOM   2630  HB  VAL A 186     138.095 184.426 155.924  1.00  0.00           H  
ATOM   2631 1HG1 VAL A 186     138.529 182.989 153.993  1.00  0.00           H  
ATOM   2632 2HG1 VAL A 186     136.919 182.652 154.672  1.00  0.00           H  
ATOM   2633 3HG1 VAL A 186     137.074 183.619 153.186  1.00  0.00           H  
ATOM   2634 1HG2 VAL A 186     139.427 185.310 153.998  1.00  0.00           H  
ATOM   2635 2HG2 VAL A 186     137.929 185.886 153.229  1.00  0.00           H  
ATOM   2636 3HG2 VAL A 186     138.479 186.609 154.759  1.00  0.00           H  
ATOM   2637  N   ILE A 187     134.220 183.872 155.726  1.00  0.00           N  
ATOM   2638  CA  ILE A 187     133.547 182.726 156.295  1.00  0.00           C  
ATOM   2639  C   ILE A 187     133.908 181.341 155.713  1.00  0.00           C  
ATOM   2640  O   ILE A 187     133.850 181.062 154.522  1.00  0.00           O  
ATOM   2641  CB  ILE A 187     132.003 182.811 156.295  1.00  0.00           C  
ATOM   2642  CG2 ILE A 187     131.442 181.830 157.419  1.00  0.00           C  
ATOM   2643  CG1 ILE A 187     131.536 184.310 156.510  1.00  0.00           C  
ATOM   2644  CD  ILE A 187     130.047 184.447 156.403  1.00  0.00           C  
ATOM   2645  H   ILE A 187     133.710 184.385 155.021  1.00  0.00           H  
ATOM   2646  HA  ILE A 187     133.844 182.696 157.343  1.00  0.00           H  
ATOM   2647  HB  ILE A 187     131.638 182.471 155.326  1.00  0.00           H  
ATOM   2648 1HG2 ILE A 187     130.353 181.877 157.433  1.00  0.00           H  
ATOM   2649 2HG2 ILE A 187     131.758 180.810 157.202  1.00  0.00           H  
ATOM   2650 3HG2 ILE A 187     131.831 182.131 158.392  1.00  0.00           H  
ATOM   2651 3HG1 ILE A 187     132.013 184.949 155.767  1.00  0.00           H  
ATOM   2652 2HG1 ILE A 187     131.862 184.654 157.491  1.00  0.00           H  
ATOM   2653  HD1 ILE A 187     129.766 185.489 156.556  1.00  0.00           H  
ATOM   2654  HD2 ILE A 187     129.722 184.125 155.414  1.00  0.00           H  
ATOM   2655  HD3 ILE A 187     129.569 183.827 157.161  1.00  0.00           H  
ATOM   2656  N   LEU A 188     134.284 180.426 156.650  1.00  0.00           N  
ATOM   2657  CA  LEU A 188     134.620 179.014 156.431  1.00  0.00           C  
ATOM   2658  C   LEU A 188     133.454 178.252 156.957  1.00  0.00           C  
ATOM   2659  O   LEU A 188     133.216 178.286 158.187  1.00  0.00           O  
ATOM   2660  CB  LEU A 188     135.812 178.476 157.209  1.00  0.00           C  
ATOM   2661  CG  LEU A 188     137.127 179.240 156.790  1.00  0.00           C  
ATOM   2662  CD1 LEU A 188     138.277 178.691 157.709  1.00  0.00           C  
ATOM   2663  CD2 LEU A 188     137.518 179.331 155.283  1.00  0.00           C  
ATOM   2664  H   LEU A 188     134.356 180.697 157.620  1.00  0.00           H  
ATOM   2665  HA  LEU A 188     134.747 178.819 155.366  1.00  0.00           H  
ATOM   2666  HB3 LEU A 188     135.929 177.412 157.004  1.00  0.00           H  
ATOM   2667  HB2 LEU A 188     135.639 178.610 158.277  1.00  0.00           H  
ATOM   2668  HG  LEU A 188     136.973 180.271 157.109  1.00  0.00           H  
ATOM   2669 1HD1 LEU A 188     139.213 179.190 157.458  1.00  0.00           H  
ATOM   2670 2HD1 LEU A 188     138.032 178.884 158.753  1.00  0.00           H  
ATOM   2671 3HD1 LEU A 188     138.385 177.618 157.554  1.00  0.00           H  
ATOM   2672 1HD2 LEU A 188     138.448 179.890 155.182  1.00  0.00           H  
ATOM   2673 2HD2 LEU A 188     137.653 178.327 154.881  1.00  0.00           H  
ATOM   2674 3HD2 LEU A 188     136.727 179.839 154.732  1.00  0.00           H  
ATOM   2675  N   HIS A 189     132.759 177.439 156.054  1.00  0.00           N  
ATOM   2676  CA  HIS A 189     131.706 176.594 156.506  1.00  0.00           C  
ATOM   2677  C   HIS A 189     132.215 175.162 156.632  1.00  0.00           C  
ATOM   2678  O   HIS A 189     132.491 174.582 155.613  1.00  0.00           O  
ATOM   2679  CB  HIS A 189     130.464 176.648 155.522  1.00  0.00           C  
ATOM   2680  ND1 HIS A 189     130.334 178.995 154.858  1.00  0.00           N  
ATOM   2681  CG  HIS A 189     129.760 177.918 155.537  1.00  0.00           C  
ATOM   2682  CE1 HIS A 189     129.520 180.090 155.124  1.00  0.00           C  
ATOM   2683  NE2 HIS A 189     128.477 179.756 155.899  1.00  0.00           N  
ATOM   2684  CD2 HIS A 189     128.708 178.389 156.163  1.00  0.00           C  
ATOM   2685  H   HIS A 189     133.003 177.449 155.074  1.00  0.00           H  
ATOM   2686  HA  HIS A 189     131.385 176.936 157.490  1.00  0.00           H  
ATOM   2687  HB3 HIS A 189     129.769 175.846 155.773  1.00  0.00           H  
ATOM   2688  HB2 HIS A 189     130.797 176.431 154.507  1.00  0.00           H  
ATOM   2689  HD1 HIS A 189     131.176 178.860 154.317  1.00  0.00           H  
ATOM   2690  HE1 HIS A 189     129.768 181.059 154.717  1.00  0.00           H  
ATOM   2691  HD2 HIS A 189     128.124 177.741 156.800  1.00  0.00           H  
ATOM   2692  N   LEU A 190     132.418 174.711 157.860  1.00  0.00           N  
ATOM   2693  CA  LEU A 190     133.119 173.564 158.229  1.00  0.00           C  
ATOM   2694  C   LEU A 190     132.479 172.217 157.857  1.00  0.00           C  
ATOM   2695  O   LEU A 190     131.259 172.028 157.783  1.00  0.00           O  
ATOM   2696  CB  LEU A 190     133.529 173.586 159.725  1.00  0.00           C  
ATOM   2697  CG  LEU A 190     134.331 174.834 160.126  1.00  0.00           C  
ATOM   2698  CD1 LEU A 190     134.411 175.001 161.647  1.00  0.00           C  
ATOM   2699  CD2 LEU A 190     135.687 174.843 159.473  1.00  0.00           C  
ATOM   2700  H   LEU A 190     132.045 175.216 158.651  1.00  0.00           H  
ATOM   2701  HA  LEU A 190     134.055 173.604 157.671  1.00  0.00           H  
ATOM   2702  HB3 LEU A 190     134.111 172.693 159.954  1.00  0.00           H  
ATOM   2703  HB2 LEU A 190     132.636 173.515 160.346  1.00  0.00           H  
ATOM   2704  HG  LEU A 190     133.788 175.697 159.741  1.00  0.00           H  
ATOM   2705 1HD1 LEU A 190     134.987 175.895 161.885  1.00  0.00           H  
ATOM   2706 2HD1 LEU A 190     133.405 175.097 162.056  1.00  0.00           H  
ATOM   2707 3HD1 LEU A 190     134.898 174.129 162.084  1.00  0.00           H  
ATOM   2708 1HD2 LEU A 190     136.231 175.738 159.776  1.00  0.00           H  
ATOM   2709 2HD2 LEU A 190     136.245 173.958 159.780  1.00  0.00           H  
ATOM   2710 3HD2 LEU A 190     135.569 174.839 158.389  1.00  0.00           H  
ATOM   2711  N   LYS A 191     133.346 171.331 157.431  1.00  0.00           N  
ATOM   2712  CA  LYS A 191     133.005 169.987 157.077  1.00  0.00           C  
ATOM   2713  C   LYS A 191     132.589 169.162 158.268  1.00  0.00           C  
ATOM   2714  O   LYS A 191     132.802 169.580 159.373  1.00  0.00           O  
ATOM   2715  CB  LYS A 191     134.204 169.273 156.334  1.00  0.00           C  
ATOM   2716  CG  LYS A 191     134.331 169.800 154.891  1.00  0.00           C  
ATOM   2717  CD  LYS A 191     135.548 169.469 153.994  1.00  0.00           C  
ATOM   2718  CE  LYS A 191     135.605 170.245 152.755  1.00  0.00           C  
ATOM   2719  NZ  LYS A 191     136.604 169.685 151.814  1.00  0.00           N1+
ATOM   2720  H   LYS A 191     134.320 171.582 157.337  1.00  0.00           H  
ATOM   2721  HA  LYS A 191     132.162 170.027 156.388  1.00  0.00           H  
ATOM   2722  HB3 LYS A 191     134.029 168.197 156.314  1.00  0.00           H  
ATOM   2723  HB2 LYS A 191     135.131 169.465 156.874  1.00  0.00           H  
ATOM   2724  HG3 LYS A 191     134.187 170.880 154.899  1.00  0.00           H  
ATOM   2725  HG2 LYS A 191     133.419 169.554 154.347  1.00  0.00           H  
ATOM   2726  HD3 LYS A 191     135.542 168.406 153.754  1.00  0.00           H  
ATOM   2727  HD2 LYS A 191     136.467 169.624 154.560  1.00  0.00           H  
ATOM   2728  HE3 LYS A 191     135.863 171.278 152.986  1.00  0.00           H  
ATOM   2729  HE2 LYS A 191     134.623 170.247 152.283  1.00  0.00           H  
ATOM   2730  HZ1 LYS A 191     136.621 170.240 150.970  1.00  0.00           H  
ATOM   2731  HZ2 LYS A 191     137.518 169.700 152.244  1.00  0.00           H  
ATOM   2732  HZ3 LYS A 191     136.355 168.733 151.585  1.00  0.00           H  
ATOM   2733  N   GLU A 192     132.052 168.000 158.042  1.00  0.00           N  
ATOM   2734  CA  GLU A 192     131.286 167.218 158.999  1.00  0.00           C  
ATOM   2735  C   GLU A 192     132.152 166.869 160.309  1.00  0.00           C  
ATOM   2736  O   GLU A 192     131.699 166.948 161.419  1.00  0.00           O  
ATOM   2737  CB  GLU A 192     130.574 166.105 158.210  1.00  0.00           C  
ATOM   2738  CG  GLU A 192     129.507 165.288 159.040  1.00  0.00           C  
ATOM   2739  CD  GLU A 192     128.389 166.270 159.499  1.00  0.00           C  
ATOM   2740  OE1 GLU A 192     127.713 166.972 158.695  1.00  0.00           O  
ATOM   2741  OE2 GLU A 192     128.313 166.488 160.739  1.00  0.00           O1-
ATOM   2742  H   GLU A 192     132.151 167.566 157.136  1.00  0.00           H  
ATOM   2743  HA  GLU A 192     130.493 167.880 159.345  1.00  0.00           H  
ATOM   2744  HB3 GLU A 192     131.317 165.419 157.803  1.00  0.00           H  
ATOM   2745  HB2 GLU A 192     130.095 166.536 157.331  1.00  0.00           H  
ATOM   2746  HG3 GLU A 192     129.986 164.849 159.915  1.00  0.00           H  
ATOM   2747  HG2 GLU A 192     129.072 164.513 158.409  1.00  0.00           H  
ATOM   2748  N   ASP A 193     133.406 166.442 160.093  1.00  0.00           N  
ATOM   2749  CA  ASP A 193     134.357 166.059 161.092  1.00  0.00           C  
ATOM   2750  C   ASP A 193     135.350 167.172 161.451  1.00  0.00           C  
ATOM   2751  O   ASP A 193     136.194 166.967 162.328  1.00  0.00           O  
ATOM   2752  CB  ASP A 193     135.324 164.785 160.680  1.00  0.00           C  
ATOM   2753  CG  ASP A 193     136.342 164.970 159.489  1.00  0.00           C  
ATOM   2754  OD1 ASP A 193     136.266 165.902 158.653  1.00  0.00           O  
ATOM   2755  OD2 ASP A 193     137.186 164.018 159.373  1.00  0.00           O1-
ATOM   2756  H   ASP A 193     133.758 166.367 159.149  1.00  0.00           H  
ATOM   2757  HA  ASP A 193     133.809 165.790 161.995  1.00  0.00           H  
ATOM   2758  HB3 ASP A 193     134.700 163.913 160.484  1.00  0.00           H  
ATOM   2759  HB2 ASP A 193     135.866 164.449 161.564  1.00  0.00           H  
ATOM   2760  N   GLN A 194     135.184 168.367 160.860  1.00  0.00           N  
ATOM   2761  CA  GLN A 194     136.044 169.560 161.042  1.00  0.00           C  
ATOM   2762  C   GLN A 194     135.522 170.576 162.123  1.00  0.00           C  
ATOM   2763  O   GLN A 194     135.879 171.745 162.084  1.00  0.00           O  
ATOM   2764  CB  GLN A 194     136.347 170.250 159.721  1.00  0.00           C  
ATOM   2765  CG  GLN A 194     137.185 169.430 158.721  1.00  0.00           C  
ATOM   2766  CD  GLN A 194     138.450 168.872 159.423  1.00  0.00           C  
ATOM   2767  OE1 GLN A 194     139.327 169.664 159.758  1.00  0.00           O  
ATOM   2768  NE2 GLN A 194     138.410 167.577 159.731  1.00  0.00           N  
ATOM   2769  H   GLN A 194     134.414 168.513 160.223  1.00  0.00           H  
ATOM   2770  HA  GLN A 194     136.999 169.189 161.414  1.00  0.00           H  
ATOM   2771  HB3 GLN A 194     136.847 171.199 159.917  1.00  0.00           H  
ATOM   2772  HB2 GLN A 194     135.412 170.548 159.248  1.00  0.00           H  
ATOM   2773  HG3 GLN A 194     137.483 170.067 157.889  1.00  0.00           H  
ATOM   2774  HG2 GLN A 194     136.587 168.603 158.339  1.00  0.00           H  
ATOM   2775 2HE2 GLN A 194     139.198 167.143 160.190  1.00  0.00           H  
ATOM   2776 1HE2 GLN A 194     137.592 167.029 159.506  1.00  0.00           H  
ATOM   2777  N   THR A 195     134.622 170.141 163.036  1.00  0.00           N  
ATOM   2778  CA  THR A 195     133.948 170.817 164.073  1.00  0.00           C  
ATOM   2779  C   THR A 195     134.930 171.064 165.191  1.00  0.00           C  
ATOM   2780  O   THR A 195     134.692 171.874 166.044  1.00  0.00           O  
ATOM   2781  CB  THR A 195     132.672 170.056 164.516  1.00  0.00           C  
ATOM   2782  OG1 THR A 195     132.913 168.638 164.818  1.00  0.00           O  
ATOM   2783  CG2 THR A 195     131.718 170.081 163.311  1.00  0.00           C  
ATOM   2784  H   THR A 195     134.332 169.173 163.038  1.00  0.00           H  
ATOM   2785  HA  THR A 195     133.636 171.787 163.687  1.00  0.00           H  
ATOM   2786  HB  THR A 195     132.214 170.552 165.371  1.00  0.00           H  
ATOM   2787  HG1 THR A 195     132.090 168.223 165.085  1.00  0.00           H  
ATOM   2788 1HG2 THR A 195     130.797 169.557 163.565  1.00  0.00           H  
ATOM   2789 2HG2 THR A 195     131.488 171.114 163.051  1.00  0.00           H  
ATOM   2790 3HG2 THR A 195     132.192 169.590 162.461  1.00  0.00           H  
ATOM   2791  N   GLU A 196     136.102 170.391 165.192  1.00  0.00           N  
ATOM   2792  CA  GLU A 196     137.087 170.772 166.231  1.00  0.00           C  
ATOM   2793  C   GLU A 196     137.651 172.214 166.171  1.00  0.00           C  
ATOM   2794  O   GLU A 196     138.156 172.825 167.090  1.00  0.00           O  
ATOM   2795  CB  GLU A 196     138.265 169.795 166.172  1.00  0.00           C  
ATOM   2796  CG  GLU A 196     139.010 169.955 164.833  1.00  0.00           C  
ATOM   2797  CD  GLU A 196     140.162 168.931 164.620  1.00  0.00           C  
ATOM   2798  OE1 GLU A 196     140.022 167.960 163.810  1.00  0.00           O  
ATOM   2799  OE2 GLU A 196     141.113 168.981 165.421  1.00  0.00           O1-
ATOM   2800  H   GLU A 196     136.270 169.669 164.506  1.00  0.00           H  
ATOM   2801  HA  GLU A 196     136.606 170.648 167.201  1.00  0.00           H  
ATOM   2802  HB3 GLU A 196     137.895 168.774 166.262  1.00  0.00           H  
ATOM   2803  HB2 GLU A 196     138.949 170.001 166.995  1.00  0.00           H  
ATOM   2804  HG3 GLU A 196     139.408 170.967 164.760  1.00  0.00           H  
ATOM   2805  HG2 GLU A 196     138.298 169.874 164.012  1.00  0.00           H  
ATOM   2806  N   TYR A 197     137.352 172.976 165.080  1.00  0.00           N  
ATOM   2807  CA  TYR A 197     137.767 174.401 165.100  1.00  0.00           C  
ATOM   2808  C   TYR A 197     136.672 175.299 165.636  1.00  0.00           C  
ATOM   2809  O   TYR A 197     136.629 176.527 165.502  1.00  0.00           O  
ATOM   2810  CB  TYR A 197     138.174 174.925 163.678  1.00  0.00           C  
ATOM   2811  CG  TYR A 197     138.907 173.861 162.954  1.00  0.00           C  
ATOM   2812  CD1 TYR A 197     138.483 173.263 161.760  1.00  0.00           C  
ATOM   2813  CE1 TYR A 197     139.338 172.493 161.019  1.00  0.00           C  
ATOM   2814  CZ  TYR A 197     140.532 172.111 161.535  1.00  0.00           C  
ATOM   2815  OH  TYR A 197     141.271 171.193 160.765  1.00  0.00           O  
ATOM   2816  CD2 TYR A 197     140.138 173.466 163.427  1.00  0.00           C  
ATOM   2817  CE2 TYR A 197     141.064 172.741 162.677  1.00  0.00           C  
ATOM   2818  H   TYR A 197     136.865 172.566 164.296  1.00  0.00           H  
ATOM   2819  HA  TYR A 197     138.633 174.493 165.756  1.00  0.00           H  
ATOM   2820  HB3 TYR A 197     138.815 175.800 163.783  1.00  0.00           H  
ATOM   2821  HB2 TYR A 197     137.277 175.193 163.119  1.00  0.00           H  
ATOM   2822  HD1 TYR A 197     137.470 173.407 161.414  1.00  0.00           H  
ATOM   2823  HE1 TYR A 197     139.062 172.188 160.020  1.00  0.00           H  
ATOM   2824  HH  TYR A 197     142.094 170.988 161.214  1.00  0.00           H  
ATOM   2825  HD2 TYR A 197     140.435 173.716 164.435  1.00  0.00           H  
ATOM   2826  HE2 TYR A 197     142.114 172.640 162.910  1.00  0.00           H  
ATOM   2827  N   LEU A 198     135.769 174.629 166.334  1.00  0.00           N  
ATOM   2828  CA  LEU A 198     134.719 175.332 167.081  1.00  0.00           C  
ATOM   2829  C   LEU A 198     134.908 175.168 168.612  1.00  0.00           C  
ATOM   2830  O   LEU A 198     134.249 175.771 169.487  1.00  0.00           O  
ATOM   2831  CB  LEU A 198     133.254 174.820 166.818  1.00  0.00           C  
ATOM   2832  CG  LEU A 198     132.979 174.666 165.312  1.00  0.00           C  
ATOM   2833  CD1 LEU A 198     131.829 173.657 165.020  1.00  0.00           C  
ATOM   2834  CD2 LEU A 198     132.756 175.988 164.599  1.00  0.00           C  
ATOM   2835  H   LEU A 198     135.796 173.620 166.358  1.00  0.00           H  
ATOM   2836  HA  LEU A 198     134.767 176.393 166.835  1.00  0.00           H  
ATOM   2837  HB3 LEU A 198     132.541 175.524 167.247  1.00  0.00           H  
ATOM   2838  HB2 LEU A 198     133.111 173.859 167.313  1.00  0.00           H  
ATOM   2839  HG  LEU A 198     133.881 174.234 164.879  1.00  0.00           H  
ATOM   2840 1HD1 LEU A 198     131.674 173.584 163.944  1.00  0.00           H  
ATOM   2841 2HD1 LEU A 198     132.096 172.677 165.416  1.00  0.00           H  
ATOM   2842 3HD1 LEU A 198     130.912 174.003 165.496  1.00  0.00           H  
ATOM   2843 1HD2 LEU A 198     132.568 175.804 163.541  1.00  0.00           H  
ATOM   2844 2HD2 LEU A 198     131.897 176.497 165.037  1.00  0.00           H  
ATOM   2845 3HD2 LEU A 198     133.642 176.613 164.706  1.00  0.00           H  
ATOM   2846  N   GLU A 199     136.005 174.446 168.892  1.00  0.00           N  
ATOM   2847  CA  GLU A 199     136.756 174.446 170.165  1.00  0.00           C  
ATOM   2848  C   GLU A 199     137.659 175.628 170.141  1.00  0.00           C  
ATOM   2849  O   GLU A 199     138.568 175.778 169.328  1.00  0.00           O  
ATOM   2850  CB  GLU A 199     137.613 173.142 170.235  1.00  0.00           C  
ATOM   2851  CG  GLU A 199     138.220 173.050 171.653  1.00  0.00           C  
ATOM   2852  CD  GLU A 199     138.892 171.696 171.763  1.00  0.00           C  
ATOM   2853  OE1 GLU A 199     140.111 171.710 171.959  1.00  0.00           O  
ATOM   2854  OE2 GLU A 199     138.168 170.654 171.668  1.00  0.00           O1-
ATOM   2855  H   GLU A 199     136.393 173.827 168.195  1.00  0.00           H  
ATOM   2856  HA  GLU A 199     136.073 174.502 171.013  1.00  0.00           H  
ATOM   2857  HB3 GLU A 199     138.416 173.195 169.499  1.00  0.00           H  
ATOM   2858  HB2 GLU A 199     136.973 172.277 170.057  1.00  0.00           H  
ATOM   2859  HG3 GLU A 199     137.423 173.121 172.394  1.00  0.00           H  
ATOM   2860  HG2 GLU A 199     138.965 173.836 171.780  1.00  0.00           H  
ATOM   2861  N   GLU A 200     137.535 176.558 171.041  1.00  0.00           N  
ATOM   2862  CA  GLU A 200     138.088 177.852 171.120  1.00  0.00           C  
ATOM   2863  C   GLU A 200     139.563 177.701 171.371  1.00  0.00           C  
ATOM   2864  O   GLU A 200     140.387 178.354 170.707  1.00  0.00           O  
ATOM   2865  CB  GLU A 200     137.379 178.785 172.057  1.00  0.00           C  
ATOM   2866  CG  GLU A 200     135.826 178.858 171.855  1.00  0.00           C  
ATOM   2867  CD  GLU A 200     135.052 177.743 172.442  1.00  0.00           C  
ATOM   2868  OE1 GLU A 200     135.598 176.769 173.064  1.00  0.00           O  
ATOM   2869  OE2 GLU A 200     133.770 177.906 172.618  1.00  0.00           O1-
ATOM   2870  H   GLU A 200     136.958 176.400 171.855  1.00  0.00           H  
ATOM   2871  HA  GLU A 200     137.991 178.287 170.125  1.00  0.00           H  
ATOM   2872  HB3 GLU A 200     137.803 179.785 171.960  1.00  0.00           H  
ATOM   2873  HB2 GLU A 200     137.596 178.497 173.086  1.00  0.00           H  
ATOM   2874  HG3 GLU A 200     135.604 178.929 170.790  1.00  0.00           H  
ATOM   2875  HG2 GLU A 200     135.455 179.802 172.253  1.00  0.00           H  
ATOM   2876  N   ARG A 201     139.947 176.807 172.276  1.00  0.00           N  
ATOM   2877  CA  ARG A 201     141.252 176.469 172.645  1.00  0.00           C  
ATOM   2878  C   ARG A 201     142.082 175.872 171.485  1.00  0.00           C  
ATOM   2879  O   ARG A 201     143.300 176.117 171.298  1.00  0.00           O  
ATOM   2880  CB  ARG A 201     141.256 175.825 174.003  1.00  0.00           C  
ATOM   2881  CG  ARG A 201     142.633 175.522 174.605  1.00  0.00           C  
ATOM   2882  CD  ARG A 201     143.409 174.252 174.131  1.00  0.00           C  
ATOM   2883  NE  ARG A 201     142.645 173.099 174.514  1.00  0.00           N  
ATOM   2884  CZ  ARG A 201     143.074 171.844 174.548  1.00  0.00           C  
ATOM   2885  NH1 ARG A 201     144.298 171.513 174.217  1.00  0.00           N  
ATOM   2886  NH2 ARG A 201     142.350 170.796 174.850  1.00  0.00           N1+
ATOM   2887  H   ARG A 201     139.256 176.279 172.789  1.00  0.00           H  
ATOM   2888  HA  ARG A 201     141.723 177.436 172.822  1.00  0.00           H  
ATOM   2889  HB3 ARG A 201     140.670 174.907 173.967  1.00  0.00           H  
ATOM   2890  HB2 ARG A 201     140.689 176.446 174.697  1.00  0.00           H  
ATOM   2891  HG3 ARG A 201     142.549 175.502 175.692  1.00  0.00           H  
ATOM   2892  HG2 ARG A 201     143.274 176.396 174.484  1.00  0.00           H  
ATOM   2893  HD3 ARG A 201     144.384 174.220 174.618  1.00  0.00           H  
ATOM   2894  HD2 ARG A 201     143.513 174.274 173.046  1.00  0.00           H  
ATOM   2895  HE  ARG A 201     141.693 173.315 174.775  1.00  0.00           H  
ATOM   2896 2HH1 ARG A 201     144.588 170.546 174.256  1.00  0.00           H  
ATOM   2897 1HH1 ARG A 201     144.952 172.225 173.923  1.00  0.00           H  
ATOM   2898 2HH2 ARG A 201     142.768 169.876 174.849  1.00  0.00           H  
ATOM   2899 1HH2 ARG A 201     141.374 170.907 175.084  1.00  0.00           H  
ATOM   2900  N   ARG A 202     141.401 175.074 170.615  1.00  0.00           N  
ATOM   2901  CA  ARG A 202     141.962 174.469 169.409  1.00  0.00           C  
ATOM   2902  C   ARG A 202     142.459 175.562 168.450  1.00  0.00           C  
ATOM   2903  O   ARG A 202     143.610 175.537 167.936  1.00  0.00           O  
ATOM   2904  CB  ARG A 202     140.906 173.567 168.572  1.00  0.00           C  
ATOM   2905  CG  ARG A 202     141.549 172.921 167.304  1.00  0.00           C  
ATOM   2906  CD  ARG A 202     142.618 171.814 167.469  1.00  0.00           C  
ATOM   2907  NE  ARG A 202     142.681 171.050 166.220  1.00  0.00           N  
ATOM   2908  CZ  ARG A 202     143.759 170.876 165.398  1.00  0.00           C  
ATOM   2909  NH1 ARG A 202     144.884 171.483 165.564  1.00  0.00           N  
ATOM   2910  NH2 ARG A 202     143.725 170.026 164.374  1.00  0.00           N1+
ATOM   2911  H   ARG A 202     140.428 174.860 170.782  1.00  0.00           H  
ATOM   2912  HA  ARG A 202     142.808 173.843 169.693  1.00  0.00           H  
ATOM   2913  HB3 ARG A 202     140.058 174.184 168.274  1.00  0.00           H  
ATOM   2914  HB2 ARG A 202     140.509 172.783 169.216  1.00  0.00           H  
ATOM   2915  HG3 ARG A 202     141.951 173.710 166.669  1.00  0.00           H  
ATOM   2916  HG2 ARG A 202     140.756 172.554 166.652  1.00  0.00           H  
ATOM   2917  HD3 ARG A 202     142.331 171.151 168.286  1.00  0.00           H  
ATOM   2918  HD2 ARG A 202     143.588 172.272 167.664  1.00  0.00           H  
ATOM   2919  HE  ARG A 202     141.795 170.624 165.988  1.00  0.00           H  
ATOM   2920 2HH1 ARG A 202     145.647 171.315 164.924  1.00  0.00           H  
ATOM   2921 1HH1 ARG A 202     145.002 172.126 166.334  1.00  0.00           H  
ATOM   2922 2HH2 ARG A 202     144.536 169.916 163.782  1.00  0.00           H  
ATOM   2923 1HH2 ARG A 202     142.889 169.491 164.189  1.00  0.00           H  
ATOM   2924  N   ILE A 203     141.638 176.557 168.132  1.00  0.00           N  
ATOM   2925  CA  ILE A 203     142.076 177.670 167.191  1.00  0.00           C  
ATOM   2926  C   ILE A 203     143.137 178.561 167.759  1.00  0.00           C  
ATOM   2927  O   ILE A 203     144.079 178.906 167.066  1.00  0.00           O  
ATOM   2928  CB  ILE A 203     140.770 178.414 166.856  1.00  0.00           C  
ATOM   2929  CG1 ILE A 203     139.548 177.481 166.975  1.00  0.00           C  
ATOM   2930  CG2 ILE A 203     140.846 179.064 165.463  1.00  0.00           C  
ATOM   2931  CD1 ILE A 203     138.157 178.064 166.677  1.00  0.00           C  
ATOM   2932  HB  ILE A 203     140.680 179.295 167.491  1.00  0.00           H  
ATOM   2933 2HG1 ILE A 203     139.657 176.647 166.282  1.00  0.00           H  
ATOM   2934 3HG1 ILE A 203     139.480 177.099 167.994  1.00  0.00           H  
ATOM   2935 1HG2 ILE A 203     139.910 179.583 165.252  1.00  0.00           H  
ATOM   2936 2HG2 ILE A 203     141.669 179.777 165.438  1.00  0.00           H  
ATOM   2937 3HG2 ILE A 203     141.011 178.293 164.710  1.00  0.00           H  
ATOM   2938 1HD1 ILE A 203     137.402 177.288 166.803  1.00  0.00           H  
ATOM   2939 2HD1 ILE A 203     137.952 178.885 167.364  1.00  0.00           H  
ATOM   2940 3HD1 ILE A 203     138.130 178.433 165.652  1.00  0.00           H  
ATOM   2941  H   ILE A 203     140.704 176.584 168.517  1.00  0.00           H  
ATOM   2942  HA  ILE A 203     142.459 177.217 166.276  1.00  0.00           H  
ATOM   2943  N   LYS A 204     143.062 178.838 169.115  1.00  0.00           N  
ATOM   2944  CA  LYS A 204     144.093 179.486 169.860  1.00  0.00           C  
ATOM   2945  C   LYS A 204     145.550 178.886 169.802  1.00  0.00           C  
ATOM   2946  O   LYS A 204     146.485 179.617 169.528  1.00  0.00           O  
ATOM   2947  CB  LYS A 204     143.786 179.770 171.371  1.00  0.00           C  
ATOM   2948  CG  LYS A 204     142.513 180.608 171.591  1.00  0.00           C  
ATOM   2949  CD  LYS A 204     142.053 180.589 173.006  1.00  0.00           C  
ATOM   2950  CE  LYS A 204     142.882 181.446 173.964  1.00  0.00           C  
ATOM   2951  NZ  LYS A 204     142.462 181.123 175.303  1.00  0.00           N1+
ATOM   2952  H   LYS A 204     142.239 178.578 169.639  1.00  0.00           H  
ATOM   2953  HA  LYS A 204     144.183 180.473 169.406  1.00  0.00           H  
ATOM   2954  HB3 LYS A 204     144.637 180.279 171.824  1.00  0.00           H  
ATOM   2955  HB2 LYS A 204     143.694 178.824 171.905  1.00  0.00           H  
ATOM   2956  HG3 LYS A 204     141.717 180.234 170.946  1.00  0.00           H  
ATOM   2957  HG2 LYS A 204     142.699 181.637 171.284  1.00  0.00           H  
ATOM   2958  HD3 LYS A 204     142.035 179.560 173.366  1.00  0.00           H  
ATOM   2959  HD2 LYS A 204     141.010 180.904 173.051  1.00  0.00           H  
ATOM   2960  HE3 LYS A 204     142.688 182.500 173.768  1.00  0.00           H  
ATOM   2961  HE2 LYS A 204     143.938 181.203 173.847  1.00  0.00           H  
ATOM   2962  HZ1 LYS A 204     142.991 181.673 175.964  1.00  0.00           H  
ATOM   2963  HZ2 LYS A 204     141.478 181.328 175.406  1.00  0.00           H  
ATOM   2964  HZ3 LYS A 204     142.621 180.141 175.479  1.00  0.00           H  
ATOM   2965  N   GLU A 205     145.643 177.577 169.939  1.00  0.00           N  
ATOM   2966  CA  GLU A 205     146.833 176.776 169.732  1.00  0.00           C  
ATOM   2967  C   GLU A 205     147.426 177.006 168.318  1.00  0.00           C  
ATOM   2968  O   GLU A 205     148.622 177.298 168.129  1.00  0.00           O  
ATOM   2969  CB  GLU A 205     146.635 175.249 170.110  1.00  0.00           C  
ATOM   2970  CG  GLU A 205     146.200 174.943 171.565  1.00  0.00           C  
ATOM   2971  CD  GLU A 205     146.240 173.455 171.918  1.00  0.00           C  
ATOM   2972  OE1 GLU A 205     146.279 172.686 170.962  1.00  0.00           O  
ATOM   2973  OE2 GLU A 205     146.122 173.052 173.117  1.00  0.00           O1-
ATOM   2974  H   GLU A 205     144.833 177.039 170.213  1.00  0.00           H  
ATOM   2975  HA  GLU A 205     147.575 177.161 170.431  1.00  0.00           H  
ATOM   2976  HB3 GLU A 205     147.551 174.702 169.887  1.00  0.00           H  
ATOM   2977  HB2 GLU A 205     145.922 174.798 169.420  1.00  0.00           H  
ATOM   2978  HG3 GLU A 205     145.193 175.327 171.730  1.00  0.00           H  
ATOM   2979  HG2 GLU A 205     146.836 175.496 172.256  1.00  0.00           H  
ATOM   2980  N   ILE A 206     146.533 176.875 167.307  1.00  0.00           N  
ATOM   2981  CA  ILE A 206     146.917 176.888 165.876  1.00  0.00           C  
ATOM   2982  C   ILE A 206     147.462 178.249 165.519  1.00  0.00           C  
ATOM   2983  O   ILE A 206     148.556 178.314 164.952  1.00  0.00           O  
ATOM   2984  CB  ILE A 206     145.821 176.395 164.913  1.00  0.00           C  
ATOM   2985  CG1 ILE A 206     145.297 175.004 165.326  1.00  0.00           C  
ATOM   2986  CG2 ILE A 206     146.322 176.396 163.458  1.00  0.00           C  
ATOM   2987  CD1 ILE A 206     144.193 174.361 164.472  1.00  0.00           C  
ATOM   2988  HB  ILE A 206     145.024 177.137 164.858  1.00  0.00           H  
ATOM   2989 2HG1 ILE A 206     146.118 174.287 165.311  1.00  0.00           H  
ATOM   2990 3HG1 ILE A 206     144.880 175.057 166.332  1.00  0.00           H  
ATOM   2991 1HG2 ILE A 206     145.528 176.043 162.799  1.00  0.00           H  
ATOM   2992 2HG2 ILE A 206     146.608 177.408 163.172  1.00  0.00           H  
ATOM   2993 3HG2 ILE A 206     147.186 175.737 163.370  1.00  0.00           H  
ATOM   2994 1HD1 ILE A 206     143.931 173.388 164.888  1.00  0.00           H  
ATOM   2995 2HD1 ILE A 206     143.313 175.004 164.471  1.00  0.00           H  
ATOM   2996 3HD1 ILE A 206     144.551 174.234 163.450  1.00  0.00           H  
ATOM   2997  H   ILE A 206     145.551 176.761 167.512  1.00  0.00           H  
ATOM   2998  HA  ILE A 206     147.748 176.190 165.776  1.00  0.00           H  
ATOM   2999  N   VAL A 207     146.777 179.376 165.897  1.00  0.00           N  
ATOM   3000  CA  VAL A 207     147.289 180.674 165.565  1.00  0.00           C  
ATOM   3001  C   VAL A 207     148.556 180.997 166.277  1.00  0.00           C  
ATOM   3002  O   VAL A 207     149.530 181.467 165.635  1.00  0.00           O  
ATOM   3003  CB  VAL A 207     146.197 181.826 165.600  1.00  0.00           C  
ATOM   3004  CG1 VAL A 207     145.675 181.983 166.995  1.00  0.00           C  
ATOM   3005  CG2 VAL A 207     146.803 183.084 165.035  1.00  0.00           C  
ATOM   3006  H   VAL A 207     145.911 179.292 166.410  1.00  0.00           H  
ATOM   3007  HA  VAL A 207     147.575 180.597 164.516  1.00  0.00           H  
ATOM   3008  HB  VAL A 207     145.368 181.529 164.958  1.00  0.00           H  
ATOM   3009 1HG1 VAL A 207     144.926 182.774 167.016  1.00  0.00           H  
ATOM   3010 2HG1 VAL A 207     145.223 181.047 167.322  1.00  0.00           H  
ATOM   3011 3HG1 VAL A 207     146.496 182.243 167.664  1.00  0.00           H  
ATOM   3012 1HG2 VAL A 207     146.063 183.884 165.053  1.00  0.00           H  
ATOM   3013 2HG2 VAL A 207     147.666 183.374 165.635  1.00  0.00           H  
ATOM   3014 3HG2 VAL A 207     147.120 182.906 164.007  1.00  0.00           H  
ATOM   3015  N   LYS A 208     148.730 180.638 167.567  1.00  0.00           N  
ATOM   3016  CA  LYS A 208     149.823 180.955 168.450  1.00  0.00           C  
ATOM   3017  C   LYS A 208     151.146 180.388 167.973  1.00  0.00           C  
ATOM   3018  O   LYS A 208     152.217 181.060 167.982  1.00  0.00           O  
ATOM   3019  CB  LYS A 208     149.586 180.561 169.885  1.00  0.00           C  
ATOM   3020  CG  LYS A 208     148.694 181.548 170.644  1.00  0.00           C  
ATOM   3021  CD  LYS A 208     149.416 182.952 170.800  1.00  0.00           C  
ATOM   3022  CE  LYS A 208     148.714 183.855 171.801  1.00  0.00           C  
ATOM   3023  NZ  LYS A 208     148.803 183.537 173.243  1.00  0.00           N1+
ATOM   3024  H   LYS A 208     148.035 180.071 168.032  1.00  0.00           H  
ATOM   3025  HA  LYS A 208     149.927 182.040 168.439  1.00  0.00           H  
ATOM   3026  HB3 LYS A 208     150.543 180.470 170.398  1.00  0.00           H  
ATOM   3027  HB2 LYS A 208     149.137 179.568 169.918  1.00  0.00           H  
ATOM   3028  HG3 LYS A 208     148.465 181.146 171.631  1.00  0.00           H  
ATOM   3029  HG2 LYS A 208     147.757 181.680 170.103  1.00  0.00           H  
ATOM   3030  HD3 LYS A 208     149.457 183.448 169.830  1.00  0.00           H  
ATOM   3031  HD2 LYS A 208     150.448 182.796 171.114  1.00  0.00           H  
ATOM   3032  HE3 LYS A 208     147.664 183.947 171.521  1.00  0.00           H  
ATOM   3033  HE2 LYS A 208     149.041 184.883 171.643  1.00  0.00           H  
ATOM   3034  HZ1 LYS A 208     148.288 184.226 173.773  1.00  0.00           H  
ATOM   3035  HZ2 LYS A 208     148.411 182.622 173.411  1.00  0.00           H  
ATOM   3036  HZ3 LYS A 208     149.771 183.546 173.531  1.00  0.00           H  
ATOM   3037  N   LYS A 209     151.181 179.092 167.560  1.00  0.00           N  
ATOM   3038  CA  LYS A 209     152.348 178.425 167.198  1.00  0.00           C  
ATOM   3039  C   LYS A 209     152.922 179.012 165.876  1.00  0.00           C  
ATOM   3040  O   LYS A 209     154.167 179.228 165.725  1.00  0.00           O  
ATOM   3041  CB  LYS A 209     152.058 176.881 167.085  1.00  0.00           C  
ATOM   3042  CG  LYS A 209     151.357 176.362 165.827  1.00  0.00           C  
ATOM   3043  CD  LYS A 209     150.710 175.021 166.035  1.00  0.00           C  
ATOM   3044  CE  LYS A 209     151.626 173.814 165.957  1.00  0.00           C  
ATOM   3045  NZ  LYS A 209     151.019 172.496 166.277  1.00  0.00           N1+
ATOM   3046  H   LYS A 209     150.326 178.557 167.503  1.00  0.00           H  
ATOM   3047  HA  LYS A 209     153.085 178.576 167.986  1.00  0.00           H  
ATOM   3048  HB3 LYS A 209     151.499 176.558 167.963  1.00  0.00           H  
ATOM   3049  HB2 LYS A 209     152.989 176.332 167.226  1.00  0.00           H  
ATOM   3050  HG3 LYS A 209     152.078 176.294 165.013  1.00  0.00           H  
ATOM   3051  HG2 LYS A 209     150.603 177.082 165.509  1.00  0.00           H  
ATOM   3052  HD3 LYS A 209     149.895 174.901 165.321  1.00  0.00           H  
ATOM   3053  HD2 LYS A 209     150.191 175.017 166.994  1.00  0.00           H  
ATOM   3054  HE3 LYS A 209     152.490 173.977 166.601  1.00  0.00           H  
ATOM   3055  HE2 LYS A 209     152.078 173.770 164.966  1.00  0.00           H  
ATOM   3056  HZ1 LYS A 209     151.719 171.773 166.192  1.00  0.00           H  
ATOM   3057  HZ2 LYS A 209     150.662 172.510 167.222  1.00  0.00           H  
ATOM   3058  HZ3 LYS A 209     150.262 172.308 165.635  1.00  0.00           H  
ATOM   3059  N   HIS A 210     152.090 179.270 164.854  1.00  0.00           N  
ATOM   3060  CA  HIS A 210     152.396 179.954 163.625  1.00  0.00           C  
ATOM   3061  C   HIS A 210     152.904 181.336 163.867  1.00  0.00           C  
ATOM   3062  O   HIS A 210     154.013 181.704 163.359  1.00  0.00           O  
ATOM   3063  CB  HIS A 210     151.202 179.974 162.633  1.00  0.00           C  
ATOM   3064  ND1 HIS A 210     151.545 177.509 161.891  1.00  0.00           N  
ATOM   3065  CG  HIS A 210     150.678 178.530 162.176  1.00  0.00           C  
ATOM   3066  CE1 HIS A 210     150.814 176.426 161.558  1.00  0.00           C  
ATOM   3067  NE2 HIS A 210     149.541 176.660 161.639  1.00  0.00           N  
ATOM   3068  CD2 HIS A 210     149.428 178.047 162.013  1.00  0.00           C  
ATOM   3069  H   HIS A 210     151.126 178.972 164.900  1.00  0.00           H  
ATOM   3070  HA  HIS A 210     153.201 179.399 163.143  1.00  0.00           H  
ATOM   3071  HB3 HIS A 210     151.475 180.554 161.752  1.00  0.00           H  
ATOM   3072  HB2 HIS A 210     150.377 180.534 163.073  1.00  0.00           H  
ATOM   3073  HD1 HIS A 210     152.542 177.660 161.954  1.00  0.00           H  
ATOM   3074  HE1 HIS A 210     151.307 175.510 161.269  1.00  0.00           H  
ATOM   3075  HD2 HIS A 210     148.576 178.692 162.167  1.00  0.00           H  
ATOM   3076  N   SER A 211     152.272 182.224 164.689  1.00  0.00           N  
ATOM   3077  CA  SER A 211     152.778 183.590 164.855  1.00  0.00           C  
ATOM   3078  C   SER A 211     152.242 184.312 166.070  1.00  0.00           C  
ATOM   3079  O   SER A 211     151.131 184.081 166.541  1.00  0.00           O  
ATOM   3080  CB  SER A 211     152.475 184.436 163.572  1.00  0.00           C  
ATOM   3081  OG  SER A 211     153.147 185.766 163.521  1.00  0.00           O  
ATOM   3082  H   SER A 211     151.443 181.943 165.194  1.00  0.00           H  
ATOM   3083  HA  SER A 211     153.861 183.529 164.960  1.00  0.00           H  
ATOM   3084  HB3 SER A 211     151.398 184.572 163.476  1.00  0.00           H  
ATOM   3085  HB2 SER A 211     152.748 183.860 162.688  1.00  0.00           H  
ATOM   3086  HG  SER A 211     152.908 186.215 162.707  1.00  0.00           H  
ATOM   3087  N   GLN A 212     152.993 185.285 166.663  1.00  0.00           N  
ATOM   3088  CA  GLN A 212     152.651 186.098 167.815  1.00  0.00           C  
ATOM   3089  C   GLN A 212     153.605 187.173 168.077  1.00  0.00           C  
ATOM   3090  O   GLN A 212     153.341 188.058 168.813  1.00  0.00           O  
ATOM   3091  CB  GLN A 212     152.570 185.329 169.147  1.00  0.00           C  
ATOM   3092  CG  GLN A 212     153.870 184.672 169.575  1.00  0.00           C  
ATOM   3093  CD  GLN A 212     153.670 183.692 170.768  1.00  0.00           C  
ATOM   3094  OE1 GLN A 212     154.120 183.996 171.849  1.00  0.00           O  
ATOM   3095  NE2 GLN A 212     152.976 182.558 170.619  1.00  0.00           N  
ATOM   3096  H   GLN A 212     153.908 185.510 166.298  1.00  0.00           H  
ATOM   3097  HA  GLN A 212     151.677 186.551 167.629  1.00  0.00           H  
ATOM   3098  HB3 GLN A 212     151.788 184.573 169.080  1.00  0.00           H  
ATOM   3099  HB2 GLN A 212     152.230 186.003 169.933  1.00  0.00           H  
ATOM   3100  HG3 GLN A 212     154.590 185.441 169.855  1.00  0.00           H  
ATOM   3101  HG2 GLN A 212     154.299 184.132 168.731  1.00  0.00           H  
ATOM   3102 2HE2 GLN A 212     152.855 181.933 171.403  1.00  0.00           H  
ATOM   3103 1HE2 GLN A 212     152.573 182.327 169.722  1.00  0.00           H  
ATOM   3104  N   PHE A 213     154.759 187.302 167.354  1.00  0.00           N  
ATOM   3105  CA  PHE A 213     155.653 188.418 167.618  1.00  0.00           C  
ATOM   3106  C   PHE A 213     155.457 189.506 166.649  1.00  0.00           C  
ATOM   3107  O   PHE A 213     156.071 190.579 166.609  1.00  0.00           O  
ATOM   3108  CB  PHE A 213     157.125 187.916 167.563  1.00  0.00           C  
ATOM   3109  CG  PHE A 213     157.393 187.012 168.660  1.00  0.00           C  
ATOM   3110  CD1 PHE A 213     157.372 187.505 169.956  1.00  0.00           C  
ATOM   3111  CE1 PHE A 213     157.641 186.643 171.094  1.00  0.00           C  
ATOM   3112  CZ  PHE A 213     157.859 185.299 170.805  1.00  0.00           C  
ATOM   3113  CD2 PHE A 213     157.604 185.650 168.512  1.00  0.00           C  
ATOM   3114  CE2 PHE A 213     157.935 184.779 169.505  1.00  0.00           C  
ATOM   3115  H   PHE A 213     154.987 186.624 166.641  1.00  0.00           H  
ATOM   3116  HA  PHE A 213     155.450 188.800 168.619  1.00  0.00           H  
ATOM   3117  HB3 PHE A 213     157.802 188.769 167.622  1.00  0.00           H  
ATOM   3118  HB2 PHE A 213     157.298 187.401 166.618  1.00  0.00           H  
ATOM   3119  HD1 PHE A 213     157.153 188.547 170.134  1.00  0.00           H  
ATOM   3120  HE1 PHE A 213     157.663 187.057 172.091  1.00  0.00           H  
ATOM   3121  HZ  PHE A 213     157.981 184.587 171.608  1.00  0.00           H  
ATOM   3122  HD2 PHE A 213     157.509 185.191 167.539  1.00  0.00           H  
ATOM   3123  HE2 PHE A 213     158.239 183.754 169.350  1.00  0.00           H  
ATOM   3124  N   ILE A 214     154.464 189.229 165.685  1.00  0.00           N  
ATOM   3125  CA  ILE A 214     153.927 190.219 164.779  1.00  0.00           C  
ATOM   3126  C   ILE A 214     153.224 191.327 165.511  1.00  0.00           C  
ATOM   3127  O   ILE A 214     152.360 191.073 166.337  1.00  0.00           O  
ATOM   3128  CB  ILE A 214     153.045 189.558 163.725  1.00  0.00           C  
ATOM   3129  CG2 ILE A 214     151.760 188.887 164.328  1.00  0.00           C  
ATOM   3130  CG1 ILE A 214     152.737 190.539 162.546  1.00  0.00           C  
ATOM   3131  CD  ILE A 214     151.999 189.886 161.400  1.00  0.00           C  
ATOM   3132  H   ILE A 214     154.089 188.295 165.601  1.00  0.00           H  
ATOM   3133  HA  ILE A 214     154.772 190.666 164.255  1.00  0.00           H  
ATOM   3134  HB  ILE A 214     153.638 188.749 163.299  1.00  0.00           H  
ATOM   3135 1HG2 ILE A 214     151.175 188.435 163.527  1.00  0.00           H  
ATOM   3136 2HG2 ILE A 214     152.053 188.117 165.042  1.00  0.00           H  
ATOM   3137 3HG2 ILE A 214     151.159 189.642 164.834  1.00  0.00           H  
ATOM   3138 3HG1 ILE A 214     153.670 190.967 162.179  1.00  0.00           H  
ATOM   3139 2HG1 ILE A 214     152.154 191.381 162.919  1.00  0.00           H  
ATOM   3140  HD1 ILE A 214     151.818 190.623 160.617  1.00  0.00           H  
ATOM   3141  HD2 ILE A 214     152.600 189.070 160.998  1.00  0.00           H  
ATOM   3142  HD3 ILE A 214     151.047 189.494 161.757  1.00  0.00           H  
ATOM   3143  N   GLY A 215     153.489 192.617 165.203  1.00  0.00           N  
ATOM   3144  CA  GLY A 215     152.897 193.726 165.840  1.00  0.00           C  
ATOM   3145  C   GLY A 215     151.416 194.085 165.629  1.00  0.00           C  
ATOM   3146  O   GLY A 215     150.799 194.837 166.412  1.00  0.00           O  
ATOM   3147  H   GLY A 215     154.151 192.836 164.472  1.00  0.00           H  
ATOM   3148  HA3 GLY A 215     153.504 194.610 165.642  1.00  0.00           H  
ATOM   3149  HA2 GLY A 215     153.093 193.662 166.910  1.00  0.00           H  
ATOM   3150  N   TYR A 216     150.813 193.572 164.550  1.00  0.00           N  
ATOM   3151  CA  TYR A 216     149.450 193.575 164.303  1.00  0.00           C  
ATOM   3152  C   TYR A 216     148.551 192.854 165.349  1.00  0.00           C  
ATOM   3153  O   TYR A 216     148.779 191.722 165.653  1.00  0.00           O  
ATOM   3154  CB  TYR A 216     149.034 192.844 163.050  1.00  0.00           C  
ATOM   3155  CG  TYR A 216     149.573 193.445 161.758  1.00  0.00           C  
ATOM   3156  CD1 TYR A 216     149.792 194.818 161.654  1.00  0.00           C  
ATOM   3157  CE1 TYR A 216     150.218 195.389 160.471  1.00  0.00           C  
ATOM   3158  CZ  TYR A 216     150.189 194.681 159.286  1.00  0.00           C  
ATOM   3159  OH  TYR A 216     150.639 195.325 158.111  1.00  0.00           O  
ATOM   3160  CD2 TYR A 216     149.699 192.637 160.523  1.00  0.00           C  
ATOM   3161  CE2 TYR A 216     149.947 193.261 159.303  1.00  0.00           C  
ATOM   3162  H   TYR A 216     151.363 193.133 163.825  1.00  0.00           H  
ATOM   3163  HA  TYR A 216     149.119 194.610 164.222  1.00  0.00           H  
ATOM   3164  HB3 TYR A 216     147.946 192.801 163.002  1.00  0.00           H  
ATOM   3165  HB2 TYR A 216     149.345 191.802 163.120  1.00  0.00           H  
ATOM   3166  HD1 TYR A 216     149.628 195.457 162.509  1.00  0.00           H  
ATOM   3167  HE1 TYR A 216     150.582 196.406 160.462  1.00  0.00           H  
ATOM   3168  HH  TYR A 216     150.565 194.723 157.367  1.00  0.00           H  
ATOM   3169  HD2 TYR A 216     149.599 191.563 160.568  1.00  0.00           H  
ATOM   3170  HE2 TYR A 216     149.960 192.700 158.380  1.00  0.00           H  
ATOM   3171  N   PRO A 217     147.543 193.458 165.932  1.00  0.00           N  
ATOM   3172  CA  PRO A 217     146.580 192.812 166.789  1.00  0.00           C  
ATOM   3173  C   PRO A 217     145.870 191.561 166.198  1.00  0.00           C  
ATOM   3174  O   PRO A 217     145.301 191.589 165.123  1.00  0.00           O  
ATOM   3175  CD  PRO A 217     147.472 194.956 166.046  1.00  0.00           C  
ATOM   3176  CB  PRO A 217     145.641 193.876 167.314  1.00  0.00           C  
ATOM   3177  CG  PRO A 217     146.370 195.240 167.055  1.00  0.00           C  
ATOM   3178  HA  PRO A 217     147.141 192.456 167.653  1.00  0.00           H  
ATOM   3179  HD2 PRO A 217     147.196 195.380 165.080  1.00  0.00           H  
ATOM   3180  HD3 PRO A 217     148.420 195.335 166.429  1.00  0.00           H  
ATOM   3181  HB3 PRO A 217     145.502 193.738 168.386  1.00  0.00           H  
ATOM   3182  HB2 PRO A 217     144.711 193.850 166.746  1.00  0.00           H  
ATOM   3183  HG2 PRO A 217     145.664 195.953 166.629  1.00  0.00           H  
ATOM   3184  HG3 PRO A 217     146.813 195.596 167.985  1.00  0.00           H  
ATOM   3185  N   ILE A 218     145.891 190.450 166.875  1.00  0.00           N  
ATOM   3186  CA  ILE A 218     145.006 189.330 166.550  1.00  0.00           C  
ATOM   3187  C   ILE A 218     144.210 188.931 167.708  1.00  0.00           C  
ATOM   3188  O   ILE A 218     144.715 188.769 168.805  1.00  0.00           O  
ATOM   3189  CB  ILE A 218     145.746 188.110 165.978  1.00  0.00           C  
ATOM   3190  CG2 ILE A 218     144.724 187.131 165.359  1.00  0.00           C  
ATOM   3191  CG1 ILE A 218     146.836 188.473 164.944  1.00  0.00           C  
ATOM   3192  CD  ILE A 218     147.567 187.210 164.415  1.00  0.00           C  
ATOM   3193  H   ILE A 218     146.531 190.342 167.649  1.00  0.00           H  
ATOM   3194  HA  ILE A 218     144.312 189.677 165.784  1.00  0.00           H  
ATOM   3195  HB  ILE A 218     146.234 187.599 166.808  1.00  0.00           H  
ATOM   3196 1HG2 ILE A 218     145.248 186.266 164.953  1.00  0.00           H  
ATOM   3197 2HG2 ILE A 218     144.023 186.803 166.127  1.00  0.00           H  
ATOM   3198 3HG2 ILE A 218     144.178 187.632 164.560  1.00  0.00           H  
ATOM   3199 3HG1 ILE A 218     147.561 189.146 165.402  1.00  0.00           H  
ATOM   3200 2HG1 ILE A 218     146.381 189.005 164.109  1.00  0.00           H  
ATOM   3201  HD1 ILE A 218     148.326 187.505 163.690  1.00  0.00           H  
ATOM   3202  HD2 ILE A 218     148.042 186.690 165.247  1.00  0.00           H  
ATOM   3203  HD3 ILE A 218     146.847 186.547 163.936  1.00  0.00           H  
ATOM   3204  N   THR A 219     142.825 188.874 167.557  1.00  0.00           N  
ATOM   3205  CA  THR A 219     141.887 188.691 168.697  1.00  0.00           C  
ATOM   3206  C   THR A 219     140.919 187.570 168.313  1.00  0.00           C  
ATOM   3207  O   THR A 219     140.197 187.628 167.361  1.00  0.00           O  
ATOM   3208  CB  THR A 219     141.111 189.937 169.205  1.00  0.00           C  
ATOM   3209  OG1 THR A 219     142.069 190.956 169.383  1.00  0.00           O  
ATOM   3210  CG2 THR A 219     140.498 189.658 170.586  1.00  0.00           C  
ATOM   3211  H   THR A 219     142.413 188.959 166.639  1.00  0.00           H  
ATOM   3212  HA  THR A 219     142.478 188.324 169.536  1.00  0.00           H  
ATOM   3213  HB  THR A 219     140.345 190.240 168.491  1.00  0.00           H  
ATOM   3214  HG1 THR A 219     141.635 191.752 169.698  1.00  0.00           H  
ATOM   3215 1HG2 THR A 219     139.957 190.540 170.929  1.00  0.00           H  
ATOM   3216 2HG2 THR A 219     139.810 188.816 170.515  1.00  0.00           H  
ATOM   3217 3HG2 THR A 219     141.291 189.420 171.295  1.00  0.00           H  
ATOM   3218  N   LEU A 220     140.783 186.548 169.158  1.00  0.00           N  
ATOM   3219  CA  LEU A 220     139.931 185.386 169.143  1.00  0.00           C  
ATOM   3220  C   LEU A 220     138.710 185.742 170.046  1.00  0.00           C  
ATOM   3221  O   LEU A 220     138.815 186.056 171.249  1.00  0.00           O  
ATOM   3222  CB  LEU A 220     140.703 184.142 169.728  1.00  0.00           C  
ATOM   3223  CG  LEU A 220     140.175 182.765 169.360  1.00  0.00           C  
ATOM   3224  CD1 LEU A 220     138.858 182.442 170.126  1.00  0.00           C  
ATOM   3225  CD2 LEU A 220     140.037 182.610 167.864  1.00  0.00           C  
ATOM   3226  H   LEU A 220     141.349 186.505 169.993  1.00  0.00           H  
ATOM   3227  HA  LEU A 220     139.598 185.177 168.126  1.00  0.00           H  
ATOM   3228  HB3 LEU A 220     140.752 184.229 170.813  1.00  0.00           H  
ATOM   3229  HB2 LEU A 220     141.754 184.209 169.449  1.00  0.00           H  
ATOM   3230  HG  LEU A 220     140.920 182.040 169.688  1.00  0.00           H  
ATOM   3231 1HD1 LEU A 220     138.505 181.451 169.841  1.00  0.00           H  
ATOM   3232 2HD1 LEU A 220     139.046 182.466 171.199  1.00  0.00           H  
ATOM   3233 3HD1 LEU A 220     138.099 183.183 169.874  1.00  0.00           H  
ATOM   3234 1HD2 LEU A 220     139.657 181.614 167.635  1.00  0.00           H  
ATOM   3235 2HD2 LEU A 220     139.343 183.359 167.483  1.00  0.00           H  
ATOM   3236 3HD2 LEU A 220     141.011 182.744 167.393  1.00  0.00           H  
ATOM   3237  N   PHE A 221     137.579 185.744 169.376  1.00  0.00           N  
ATOM   3238  CA  PHE A 221     136.368 186.148 170.131  1.00  0.00           C  
ATOM   3239  C   PHE A 221     135.712 184.959 170.771  1.00  0.00           C  
ATOM   3240  O   PHE A 221     135.533 183.955 170.062  1.00  0.00           O  
ATOM   3241  CB  PHE A 221     135.337 186.701 169.129  1.00  0.00           C  
ATOM   3242  CG  PHE A 221     135.658 186.470 167.669  1.00  0.00           C  
ATOM   3243  CD1 PHE A 221     135.205 185.303 167.028  1.00  0.00           C  
ATOM   3244  CD2 PHE A 221     136.409 187.418 166.953  1.00  0.00           C  
ATOM   3245  CE1 PHE A 221     135.496 185.088 165.670  1.00  0.00           C  
ATOM   3246  CE2 PHE A 221     136.701 187.203 165.594  1.00  0.00           C  
ATOM   3247  CZ  PHE A 221     136.245 186.037 164.953  1.00  0.00           C  
ATOM   3248  HB2 PHE A 221     134.369 186.233 169.308  1.00  0.00           H  
ATOM   3249  HB3 PHE A 221     135.248 187.779 169.257  1.00  0.00           H  
ATOM   3250  HD1 PHE A 221     134.632 184.572 167.580  1.00  0.00           H  
ATOM   3251  HD2 PHE A 221     136.761 188.312 167.446  1.00  0.00           H  
ATOM   3252  HE1 PHE A 221     135.145 184.194 165.178  1.00  0.00           H  
ATOM   3253  HE2 PHE A 221     137.276 187.932 165.043  1.00  0.00           H  
ATOM   3254  HZ  PHE A 221     136.469 185.871 163.910  1.00  0.00           H  
ATOM   3255  H   PHE A 221     137.569 185.480 168.401  1.00  0.00           H  
ATOM   3256  HA  PHE A 221     136.616 186.899 170.881  1.00  0.00           H  
ATOM   3257  N   VAL A 222     135.287 185.157 172.029  1.00  0.00           N  
ATOM   3258  CA  VAL A 222     134.411 184.313 172.802  1.00  0.00           C  
ATOM   3259  C   VAL A 222     133.211 185.075 173.366  1.00  0.00           C  
ATOM   3260  O   VAL A 222     133.323 186.185 173.825  1.00  0.00           O  
ATOM   3261  CB  VAL A 222     135.168 183.692 173.991  1.00  0.00           C  
ATOM   3262  CG1 VAL A 222     136.237 184.675 174.470  1.00  0.00           C  
ATOM   3263  CG2 VAL A 222     134.236 183.361 175.164  1.00  0.00           C  
ATOM   3264  HB  VAL A 222     135.630 182.755 173.678  1.00  0.00           H  
ATOM   3265 1HG1 VAL A 222     136.778 184.243 175.312  1.00  0.00           H  
ATOM   3266 2HG1 VAL A 222     136.934 184.880 173.657  1.00  0.00           H  
ATOM   3267 3HG1 VAL A 222     135.762 185.605 174.783  1.00  0.00           H  
ATOM   3268 1HG2 VAL A 222     134.816 182.925 175.978  1.00  0.00           H  
ATOM   3269 2HG2 VAL A 222     133.751 184.273 175.512  1.00  0.00           H  
ATOM   3270 3HG2 VAL A 222     133.478 182.649 174.837  1.00  0.00           H  
ATOM   3271  H   VAL A 222     135.585 185.976 172.540  1.00  0.00           H  
ATOM   3272  HA  VAL A 222     134.046 183.510 172.162  1.00  0.00           H  
ATOM   3273  N   GLU A 223     132.043 184.387 173.415  1.00  0.00           N  
ATOM   3274  CA  GLU A 223     130.869 184.997 174.068  1.00  0.00           C  
ATOM   3275  C   GLU A 223     131.005 185.327 175.610  1.00  0.00           C  
ATOM   3276  O   GLU A 223     131.635 184.578 176.296  1.00  0.00           O  
ATOM   3277  CB  GLU A 223     129.528 184.142 173.809  1.00  0.00           C  
ATOM   3278  CG  GLU A 223     129.302 184.013 172.279  1.00  0.00           C  
ATOM   3279  CD  GLU A 223     127.863 183.683 171.928  1.00  0.00           C  
ATOM   3280  OE1 GLU A 223     127.660 182.471 171.596  1.00  0.00           O  
ATOM   3281  OE2 GLU A 223     126.981 184.548 171.897  1.00  0.00           O1-
ATOM   3282  H   GLU A 223     131.982 183.465 173.007  1.00  0.00           H  
ATOM   3283  HA  GLU A 223     130.714 185.954 173.570  1.00  0.00           H  
ATOM   3284  HB3 GLU A 223     128.678 184.654 174.260  1.00  0.00           H  
ATOM   3285  HB2 GLU A 223     129.641 183.149 174.244  1.00  0.00           H  
ATOM   3286  HG3 GLU A 223     129.959 183.240 171.880  1.00  0.00           H  
ATOM   3287  HG2 GLU A 223     129.590 184.944 171.791  1.00  0.00           H  
ATOM   3288  N   LYS A 224     130.476 186.502 176.096  1.00  0.00           N  
ATOM   3289  CA  LYS A 224     130.329 186.760 177.503  1.00  0.00           C  
ATOM   3290  C   LYS A 224     129.338 185.823 178.297  1.00  0.00           C  
ATOM   3291  O   LYS A 224     128.346 185.260 177.752  1.00  0.00           O  
ATOM   3292  CB  LYS A 224     129.833 188.287 177.748  1.00  0.00           C  
ATOM   3293  CG  LYS A 224     130.164 188.788 179.092  1.00  0.00           C  
ATOM   3294  CD  LYS A 224     129.801 190.241 179.265  1.00  0.00           C  
ATOM   3295  CE  LYS A 224     130.321 190.775 180.605  1.00  0.00           C  
ATOM   3296  NZ  LYS A 224     130.149 192.267 180.736  1.00  0.00           N1+
ATOM   3297  H   LYS A 224     130.174 187.223 175.456  1.00  0.00           H  
ATOM   3298  HA  LYS A 224     131.313 186.658 177.960  1.00  0.00           H  
ATOM   3299  HB3 LYS A 224     128.756 188.347 177.594  1.00  0.00           H  
ATOM   3300  HB2 LYS A 224     130.282 188.938 176.998  1.00  0.00           H  
ATOM   3301  HG3 LYS A 224     131.230 188.657 179.275  1.00  0.00           H  
ATOM   3302  HG2 LYS A 224     129.641 188.192 179.840  1.00  0.00           H  
ATOM   3303  HD3 LYS A 224     128.717 190.351 179.226  1.00  0.00           H  
ATOM   3304  HD2 LYS A 224     130.233 190.822 178.450  1.00  0.00           H  
ATOM   3305  HE3 LYS A 224     131.376 190.521 180.712  1.00  0.00           H  
ATOM   3306  HE2 LYS A 224     129.798 190.277 181.421  1.00  0.00           H  
ATOM   3307  HZ1 LYS A 224     130.505 192.570 181.631  1.00  0.00           H  
ATOM   3308  HZ2 LYS A 224     130.658 192.731 179.997  1.00  0.00           H  
ATOM   3309  HZ3 LYS A 224     129.169 192.501 180.667  1.00  0.00           H  
ATOM   3310  N   GLU A 225     129.563 185.590 179.622  1.00  0.00           N  
ATOM   3311  CA  GLU A 225     128.773 184.772 180.507  1.00  0.00           C  
ATOM   3312  C   GLU A 225     127.467 185.435 180.813  1.00  0.00           C  
ATOM   3313  O   GLU A 225     127.442 186.711 180.992  1.00  0.00           O  
ATOM   3314  CB  GLU A 225     129.506 184.272 181.827  1.00  0.00           C  
ATOM   3315  CG  GLU A 225     130.622 183.217 181.600  1.00  0.00           C  
ATOM   3316  CD  GLU A 225     130.004 181.938 181.055  1.00  0.00           C  
ATOM   3317  OE1 GLU A 225     128.940 181.497 181.480  1.00  0.00           O  
ATOM   3318  OE2 GLU A 225     130.708 181.401 180.114  1.00  0.00           O1-
ATOM   3319  H   GLU A 225     130.357 186.013 180.082  1.00  0.00           H  
ATOM   3320  HA  GLU A 225     128.527 183.873 179.943  1.00  0.00           H  
ATOM   3321  HB3 GLU A 225     128.766 183.871 182.520  1.00  0.00           H  
ATOM   3322  HB2 GLU A 225     129.923 185.130 182.355  1.00  0.00           H  
ATOM   3323  HG3 GLU A 225     131.119 183.005 182.546  1.00  0.00           H  
ATOM   3324  HG2 GLU A 225     131.347 183.604 180.884  1.00  0.00           H  
ATOM   3325  N   ARG A 226     126.270 184.736 180.733  1.00  0.00           N  
ATOM   3326  CA  ARG A 226     125.015 185.534 180.646  1.00  0.00           C  
ATOM   3327  C   ARG A 226     123.957 184.580 181.153  1.00  0.00           C  
ATOM   3328  O   ARG A 226     124.168 183.356 181.097  1.00  0.00           O  
ATOM   3329  CB  ARG A 226     124.722 186.140 179.177  1.00  0.00           C  
ATOM   3330  CG  ARG A 226     124.845 184.972 178.087  1.00  0.00           C  
ATOM   3331  CD  ARG A 226     124.386 185.398 176.711  1.00  0.00           C  
ATOM   3332  NE  ARG A 226     124.481 184.325 175.811  1.00  0.00           N  
ATOM   3333  CZ  ARG A 226     125.190 184.333 174.669  1.00  0.00           C  
ATOM   3334  NH1 ARG A 226     125.938 185.319 174.207  1.00  0.00           N  
ATOM   3335  NH2 ARG A 226     125.262 183.270 173.884  1.00  0.00           N1+
ATOM   3336  H   ARG A 226     126.274 183.726 180.735  1.00  0.00           H  
ATOM   3337  HA  ARG A 226     125.090 186.364 181.348  1.00  0.00           H  
ATOM   3338  HB3 ARG A 226     125.449 186.922 178.955  1.00  0.00           H  
ATOM   3339  HB2 ARG A 226     123.715 186.557 179.150  1.00  0.00           H  
ATOM   3340  HG3 ARG A 226     124.262 184.110 178.412  1.00  0.00           H  
ATOM   3341  HG2 ARG A 226     125.880 184.633 178.035  1.00  0.00           H  
ATOM   3342  HD3 ARG A 226     125.007 186.222 176.360  1.00  0.00           H  
ATOM   3343  HD2 ARG A 226     123.352 185.738 176.762  1.00  0.00           H  
ATOM   3344  HE  ARG A 226     123.962 183.500 176.077  1.00  0.00           H  
ATOM   3345 2HH1 ARG A 226     126.429 185.213 173.331  1.00  0.00           H  
ATOM   3346 1HH1 ARG A 226     126.019 186.179 174.730  1.00  0.00           H  
ATOM   3347 2HH2 ARG A 226     125.803 183.307 173.032  1.00  0.00           H  
ATOM   3348 1HH2 ARG A 226     124.776 182.422 174.137  1.00  0.00           H  
ATOM   3349  N   ASP A 227     122.850 185.083 181.727  1.00  0.00           N  
ATOM   3350  CA  ASP A 227     121.869 184.313 182.513  1.00  0.00           C  
ATOM   3351  C   ASP A 227     120.695 183.708 181.710  1.00  0.00           C  
ATOM   3352  O   ASP A 227     119.895 182.919 182.264  1.00  0.00           O  
ATOM   3353  CB  ASP A 227     121.343 185.125 183.711  1.00  0.00           C  
ATOM   3354  CG  ASP A 227     121.258 186.640 183.512  1.00  0.00           C  
ATOM   3355  OD1 ASP A 227     120.185 187.097 183.055  1.00  0.00           O  
ATOM   3356  OD2 ASP A 227     122.280 187.305 183.783  1.00  0.00           O1-
ATOM   3357  HB2 ASP A 227     120.334 184.796 183.959  1.00  0.00           H  
ATOM   3358  HB3 ASP A 227     121.996 184.970 184.570  1.00  0.00           H  
ATOM   3359  H   ASP A 227     122.636 186.066 181.636  1.00  0.00           H  
ATOM   3360  HA  ASP A 227     122.414 183.469 182.935  1.00  0.00           H  
ATOM   3361  N   LYS A 228     120.646 184.079 180.393  1.00  0.00           N  
ATOM   3362  CA  LYS A 228     119.736 183.429 179.492  1.00  0.00           C  
ATOM   3363  C   LYS A 228     120.222 183.865 178.080  1.00  0.00           C  
ATOM   3364  O   LYS A 228     120.974 184.801 177.939  1.00  0.00           O  
ATOM   3365  CB  LYS A 228     118.267 183.802 179.774  1.00  0.00           C  
ATOM   3366  CG  LYS A 228     118.069 185.403 179.861  1.00  0.00           C  
ATOM   3367  CD  LYS A 228     116.627 185.942 179.849  1.00  0.00           C  
ATOM   3368  CE  LYS A 228     116.543 187.452 179.734  1.00  0.00           C  
ATOM   3369  NZ  LYS A 228     117.130 188.170 180.917  1.00  0.00           N1+
ATOM   3370  H   LYS A 228     121.251 184.812 180.052  1.00  0.00           H  
ATOM   3371  HA  LYS A 228     119.852 182.350 179.589  1.00  0.00           H  
ATOM   3372  HB3 LYS A 228     117.951 183.346 180.712  1.00  0.00           H  
ATOM   3373  HB2 LYS A 228     117.633 183.400 178.984  1.00  0.00           H  
ATOM   3374  HG3 LYS A 228     118.635 185.878 179.060  1.00  0.00           H  
ATOM   3375  HG2 LYS A 228     118.584 185.780 180.744  1.00  0.00           H  
ATOM   3376  HD3 LYS A 228     116.113 185.619 180.754  1.00  0.00           H  
ATOM   3377  HD2 LYS A 228     116.077 185.485 179.026  1.00  0.00           H  
ATOM   3378  HE3 LYS A 228     115.501 187.748 179.611  1.00  0.00           H  
ATOM   3379  HE2 LYS A 228     117.052 187.775 178.826  1.00  0.00           H  
ATOM   3380  HZ1 LYS A 228     117.045 189.167 180.782  1.00  0.00           H  
ATOM   3381  HZ2 LYS A 228     116.635 187.900 181.755  1.00  0.00           H  
ATOM   3382  HZ3 LYS A 228     118.106 187.925 181.010  1.00  0.00           H  
ATOM   3383  N   GLU A 229     119.911 183.127 177.031  1.00  0.00           N  
ATOM   3384  CA  GLU A 229     120.536 183.316 175.726  1.00  0.00           C  
ATOM   3385  C   GLU A 229     119.608 184.152 174.844  1.00  0.00           C  
ATOM   3386  O   GLU A 229     118.398 183.882 174.718  1.00  0.00           O  
ATOM   3387  CB  GLU A 229     120.940 181.941 175.002  1.00  0.00           C  
ATOM   3388  CG  GLU A 229     121.815 180.934 175.849  1.00  0.00           C  
ATOM   3389  CD  GLU A 229     123.315 181.319 175.798  1.00  0.00           C  
ATOM   3390  OE1 GLU A 229     123.796 181.894 176.820  1.00  0.00           O  
ATOM   3391  OE2 GLU A 229     123.967 181.062 174.781  1.00  0.00           O1-
ATOM   3392  H   GLU A 229     119.216 182.399 177.114  1.00  0.00           H  
ATOM   3393  HA  GLU A 229     121.450 183.889 175.878  1.00  0.00           H  
ATOM   3394  HB3 GLU A 229     121.454 182.165 174.067  1.00  0.00           H  
ATOM   3395  HB2 GLU A 229     120.036 181.434 174.663  1.00  0.00           H  
ATOM   3396  HG3 GLU A 229     121.686 179.924 175.459  1.00  0.00           H  
ATOM   3397  HG2 GLU A 229     121.474 180.939 176.884  1.00  0.00           H  
ATOM   3398  N   VAL A 230     120.112 185.180 174.162  1.00  0.00           N  
ATOM   3399  CA  VAL A 230     119.301 186.186 173.490  1.00  0.00           C  
ATOM   3400  C   VAL A 230     119.994 186.642 172.236  1.00  0.00           C  
ATOM   3401  O   VAL A 230     121.213 186.404 172.134  1.00  0.00           O1-
ATOM   3402  CB  VAL A 230     118.838 187.356 174.378  1.00  0.00           C  
ATOM   3403  CG1 VAL A 230     118.904 188.653 173.570  1.00  0.00           C  
ATOM   3404  CG2 VAL A 230     117.404 187.163 174.892  1.00  0.00           C  
ATOM   3405  HB  VAL A 230     119.482 187.424 175.255  1.00  0.00           H  
ATOM   3406 1HG1 VAL A 230     118.577 189.486 174.191  1.00  0.00           H  
ATOM   3407 2HG1 VAL A 230     119.929 188.825 173.241  1.00  0.00           H  
ATOM   3408 3HG1 VAL A 230     118.253 188.572 172.699  1.00  0.00           H  
ATOM   3409 1HG2 VAL A 230     117.123 188.014 175.513  1.00  0.00           H  
ATOM   3410 2HG2 VAL A 230     116.721 187.091 174.045  1.00  0.00           H  
ATOM   3411 3HG2 VAL A 230     117.349 186.249 175.482  1.00  0.00           H  
ATOM   3412  H   VAL A 230     121.113 185.295 174.089  1.00  0.00           H  
ATOM   3413  HA  VAL A 230     118.394 185.676 173.165  1.00  0.00           H  
ATOM   3414  HXT VAL A 230     119.476 187.158 171.441  1.00  0.00           H  
ATOM   3415  N   LYS A 277     119.186 187.222 171.272  1.00  0.00           N  
ATOM   3416  CA  LYS A 277     119.662 187.730 170.026  1.00  0.00           C  
ATOM   3417  C   LYS A 277     119.041 189.018 169.550  1.00  0.00           C  
ATOM   3418  O   LYS A 277     117.928 189.446 169.808  1.00  0.00           O  
ATOM   3419  CB  LYS A 277     119.537 186.703 168.886  1.00  0.00           C  
ATOM   3420  CG  LYS A 277     120.130 185.334 169.234  1.00  0.00           C  
ATOM   3421  CD  LYS A 277     120.066 184.306 168.098  1.00  0.00           C  
ATOM   3422  CE  LYS A 277     120.656 182.928 168.428  1.00  0.00           C  
ATOM   3423  NZ  LYS A 277     120.568 181.979 167.305  1.00  0.00           N1+
ATOM   3424  HB2 LYS A 277     118.484 186.552 168.646  1.00  0.00           H  
ATOM   3425  HB3 LYS A 277     120.060 187.072 168.004  1.00  0.00           H  
ATOM   3426  HG2 LYS A 277     121.182 185.450 169.497  1.00  0.00           H  
ATOM   3427  HG3 LYS A 277     119.590 184.908 170.079  1.00  0.00           H  
ATOM   3428  HD2 LYS A 277     119.026 184.138 167.818  1.00  0.00           H  
ATOM   3429  HD3 LYS A 277     120.617 184.680 167.236  1.00  0.00           H  
ATOM   3430  HE2 LYS A 277     121.709 183.036 168.688  1.00  0.00           H  
ATOM   3431  HE3 LYS A 277     120.117 182.494 169.270  1.00  0.00           H  
ATOM   3432  HZ1 LYS A 277     120.970 181.094 167.579  1.00  0.00           H  
ATOM   3433  HZ2 LYS A 277     119.600 181.845 167.052  1.00  0.00           H  
ATOM   3434  HZ3 LYS A 277     121.075 182.347 166.512  1.00  0.00           H  
ATOM   3435  H1  LYS A 277     119.668 186.362 171.492  1.00  0.00           H  
ATOM   3436  H2  LYS A 277     119.359 187.900 172.001  1.00  0.00           H  
ATOM   3437  HA  LYS A 277     120.727 187.925 170.155  1.00  0.00           H  
ATOM   3438  N   LYS A 278     119.805 189.679 168.681  1.00  0.00           N  
ATOM   3439  CA  LYS A 278     119.386 190.825 167.877  1.00  0.00           C  
ATOM   3440  C   LYS A 278     120.223 191.970 168.413  1.00  0.00           C  
ATOM   3441  O   LYS A 278     119.655 192.841 169.073  1.00  0.00           O  
ATOM   3442  CB  LYS A 278     119.622 190.523 166.403  1.00  0.00           C  
ATOM   3443  CG  LYS A 278     118.673 189.476 165.832  1.00  0.00           C  
ATOM   3444  CD  LYS A 278     117.191 189.923 165.582  1.00  0.00           C  
ATOM   3445  CE  LYS A 278     116.399 188.905 164.716  1.00  0.00           C  
ATOM   3446  NZ  LYS A 278     116.962 188.562 163.363  1.00  0.00           N1+
ATOM   3447  H   LYS A 278     120.764 189.397 168.534  1.00  0.00           H  
ATOM   3448  HA  LYS A 278     118.329 191.029 168.047  1.00  0.00           H  
ATOM   3449  HB3 LYS A 278     120.651 190.193 166.262  1.00  0.00           H  
ATOM   3450  HB2 LYS A 278     119.534 191.444 165.827  1.00  0.00           H  
ATOM   3451  HG3 LYS A 278     118.679 188.597 166.477  1.00  0.00           H  
ATOM   3452  HG2 LYS A 278     119.090 189.082 164.905  1.00  0.00           H  
ATOM   3453  HD3 LYS A 278     117.184 190.897 165.093  1.00  0.00           H  
ATOM   3454  HD2 LYS A 278     116.686 190.055 166.539  1.00  0.00           H  
ATOM   3455  HE3 LYS A 278     115.374 189.256 164.599  1.00  0.00           H  
ATOM   3456  HE2 LYS A 278     116.253 187.987 165.286  1.00  0.00           H  
ATOM   3457  HZ1 LYS A 278     116.357 187.895 162.905  1.00  0.00           H  
ATOM   3458  HZ2 LYS A 278     117.025 189.399 162.802  1.00  0.00           H  
ATOM   3459  HZ3 LYS A 278     117.883 188.161 163.473  1.00  0.00           H  
ATOM   3460  N   LYS A 279     121.547 192.030 168.173  1.00  0.00           N  
ATOM   3461  CA  LYS A 279     122.514 193.119 168.378  1.00  0.00           C  
ATOM   3462  C   LYS A 279     122.627 193.413 169.862  1.00  0.00           C  
ATOM   3463  O   LYS A 279     122.544 194.557 170.242  1.00  0.00           O  
ATOM   3464  CB  LYS A 279     122.119 194.420 167.513  1.00  0.00           C  
ATOM   3465  CG  LYS A 279     122.306 194.074 166.002  1.00  0.00           C  
ATOM   3466  CD  LYS A 279     122.044 195.302 165.067  1.00  0.00           C  
ATOM   3467  CE  LYS A 279     122.061 194.979 163.560  1.00  0.00           C  
ATOM   3468  NZ  LYS A 279     121.539 196.179 162.890  1.00  0.00           N1+
ATOM   3469  H   LYS A 279     122.027 191.230 167.787  1.00  0.00           H  
ATOM   3470  HA  LYS A 279     123.487 192.771 168.032  1.00  0.00           H  
ATOM   3471  HB3 LYS A 279     122.777 195.247 167.780  1.00  0.00           H  
ATOM   3472  HB2 LYS A 279     121.076 194.677 167.700  1.00  0.00           H  
ATOM   3473  HG3 LYS A 279     121.632 193.261 165.730  1.00  0.00           H  
ATOM   3474  HG2 LYS A 279     123.318 193.703 165.838  1.00  0.00           H  
ATOM   3475  HD3 LYS A 279     122.779 196.079 165.278  1.00  0.00           H  
ATOM   3476  HD2 LYS A 279     121.088 195.757 165.328  1.00  0.00           H  
ATOM   3477  HE3 LYS A 279     121.398 194.137 163.363  1.00  0.00           H  
ATOM   3478  HE2 LYS A 279     123.088 194.803 163.239  1.00  0.00           H  
ATOM   3479  HZ1 LYS A 279     121.525 196.028 161.891  1.00  0.00           H  
ATOM   3480  HZ2 LYS A 279     120.601 196.365 163.215  1.00  0.00           H  
ATOM   3481  HZ3 LYS A 279     122.132 196.969 163.103  1.00  0.00           H  
ATOM   3482  N   ILE A 280     122.757 192.365 170.690  1.00  0.00           N  
ATOM   3483  CA  ILE A 280     122.618 192.379 172.163  1.00  0.00           C  
ATOM   3484  C   ILE A 280     123.747 193.097 172.815  1.00  0.00           C  
ATOM   3485  O   ILE A 280     124.868 193.098 172.244  1.00  0.00           O  
ATOM   3486  CB  ILE A 280     122.355 191.036 172.798  1.00  0.00           C  
ATOM   3487  CG2 ILE A 280     121.112 190.465 172.100  1.00  0.00           C  
ATOM   3488  CG1 ILE A 280     123.542 190.128 172.821  1.00  0.00           C  
ATOM   3489  CD  ILE A 280     123.394 188.841 173.667  1.00  0.00           C  
ATOM   3490  H   ILE A 280     122.972 191.451 170.318  1.00  0.00           H  
ATOM   3491  HA  ILE A 280     121.731 192.979 172.368  1.00  0.00           H  
ATOM   3492  HB  ILE A 280     122.079 191.224 173.836  1.00  0.00           H  
ATOM   3493 1HG2 ILE A 280     120.874 189.488 172.522  1.00  0.00           H  
ATOM   3494 2HG2 ILE A 280     120.269 191.140 172.249  1.00  0.00           H  
ATOM   3495 3HG2 ILE A 280     121.309 190.361 171.033  1.00  0.00           H  
ATOM   3496 3HG1 ILE A 280     124.414 190.685 173.163  1.00  0.00           H  
ATOM   3497 2HG1 ILE A 280     123.808 189.858 171.799  1.00  0.00           H  
ATOM   3498  HD1 ILE A 280     124.315 188.260 173.610  1.00  0.00           H  
ATOM   3499  HD2 ILE A 280     123.198 189.109 174.705  1.00  0.00           H  
ATOM   3500  HD3 ILE A 280     122.565 188.246 173.283  1.00  0.00           H  
ATOM   3501  N   LYS A 281     123.536 193.705 174.029  1.00  0.00           N  
ATOM   3502  CA  LYS A 281     124.584 194.316 174.714  1.00  0.00           C  
ATOM   3503  C   LYS A 281     125.520 193.327 175.430  1.00  0.00           C  
ATOM   3504  O   LYS A 281     125.108 192.650 176.359  1.00  0.00           O  
ATOM   3505  CB  LYS A 281     123.952 195.333 175.744  1.00  0.00           C  
ATOM   3506  CG  LYS A 281     124.812 196.427 176.418  1.00  0.00           C  
ATOM   3507  CD  LYS A 281     125.065 197.652 175.492  1.00  0.00           C  
ATOM   3508  CE  LYS A 281     125.382 198.879 176.240  1.00  0.00           C  
ATOM   3509  NZ  LYS A 281     125.225 200.095 175.503  1.00  0.00           N1+
ATOM   3510  H   LYS A 281     122.612 193.713 174.436  1.00  0.00           H  
ATOM   3511  HA  LYS A 281     125.175 194.883 173.995  1.00  0.00           H  
ATOM   3512  HB3 LYS A 281     123.428 194.771 176.517  1.00  0.00           H  
ATOM   3513  HB2 LYS A 281     123.081 195.802 175.286  1.00  0.00           H  
ATOM   3514  HG3 LYS A 281     125.767 196.000 176.723  1.00  0.00           H  
ATOM   3515  HG2 LYS A 281     124.322 196.760 177.333  1.00  0.00           H  
ATOM   3516  HD3 LYS A 281     124.186 197.824 174.870  1.00  0.00           H  
ATOM   3517  HD2 LYS A 281     125.881 197.425 174.806  1.00  0.00           H  
ATOM   3518  HE3 LYS A 281     126.402 198.817 176.620  1.00  0.00           H  
ATOM   3519  HE2 LYS A 281     124.769 198.921 177.140  1.00  0.00           H  
ATOM   3520  HZ1 LYS A 281     125.463 200.880 176.093  1.00  0.00           H  
ATOM   3521  HZ2 LYS A 281     125.835 200.082 174.698  1.00  0.00           H  
ATOM   3522  HZ3 LYS A 281     124.266 200.183 175.198  1.00  0.00           H  
ATOM   3523  N   GLU A 282     126.826 193.357 175.024  1.00  0.00           N  
ATOM   3524  CA  GLU A 282     127.916 192.503 175.483  1.00  0.00           C  
ATOM   3525  C   GLU A 282     127.646 191.020 175.141  1.00  0.00           C  
ATOM   3526  O   GLU A 282     127.828 190.091 175.939  1.00  0.00           O  
ATOM   3527  CB  GLU A 282     128.383 192.850 176.918  1.00  0.00           C  
ATOM   3528  CG  GLU A 282     129.173 194.153 176.917  1.00  0.00           C  
ATOM   3529  CD  GLU A 282     129.759 194.356 178.309  1.00  0.00           C  
ATOM   3530  OE1 GLU A 282     129.183 195.135 179.052  1.00  0.00           O  
ATOM   3531  OE2 GLU A 282     130.813 193.706 178.682  1.00  0.00           O1-
ATOM   3532  H   GLU A 282     127.124 194.027 174.329  1.00  0.00           H  
ATOM   3533  HA  GLU A 282     128.760 192.777 174.850  1.00  0.00           H  
ATOM   3534  HB3 GLU A 282     129.011 192.045 177.300  1.00  0.00           H  
ATOM   3535  HB2 GLU A 282     127.514 192.953 177.568  1.00  0.00           H  
ATOM   3536  HG3 GLU A 282     128.506 194.982 176.680  1.00  0.00           H  
ATOM   3537  HG2 GLU A 282     129.982 194.087 176.189  1.00  0.00           H  
ATOM   3538  N   LYS A 283     127.365 190.714 173.838  1.00  0.00           N  
ATOM   3539  CA  LYS A 283     127.431 189.298 173.291  1.00  0.00           C  
ATOM   3540  C   LYS A 283     128.804 188.670 173.541  1.00  0.00           C  
ATOM   3541  O   LYS A 283     128.799 187.551 174.049  1.00  0.00           O  
ATOM   3542  CB  LYS A 283     127.184 189.399 171.752  1.00  0.00           C  
ATOM   3543  CG  LYS A 283     127.364 187.991 171.155  1.00  0.00           C  
ATOM   3544  CD  LYS A 283     126.712 187.931 169.736  1.00  0.00           C  
ATOM   3545  CE  LYS A 283     126.647 186.576 169.044  1.00  0.00           C  
ATOM   3546  NZ  LYS A 283     125.899 185.598 169.874  1.00  0.00           N1+
ATOM   3547  H   LYS A 283     127.100 191.445 173.193  1.00  0.00           H  
ATOM   3548  HA  LYS A 283     126.655 188.687 173.751  1.00  0.00           H  
ATOM   3549  HB3 LYS A 283     127.915 190.076 171.311  1.00  0.00           H  
ATOM   3550  HB2 LYS A 283     126.166 189.743 171.570  1.00  0.00           H  
ATOM   3551  HG3 LYS A 283     126.887 187.257 171.805  1.00  0.00           H  
ATOM   3552  HG2 LYS A 283     128.427 187.763 171.076  1.00  0.00           H  
ATOM   3553  HD3 LYS A 283     127.214 188.643 169.081  1.00  0.00           H  
ATOM   3554  HD2 LYS A 283     125.709 188.356 169.785  1.00  0.00           H  
ATOM   3555  HE3 LYS A 283     127.658 186.208 168.872  1.00  0.00           H  
ATOM   3556  HE2 LYS A 283     126.153 186.685 168.078  1.00  0.00           H  
ATOM   3557  HZ1 LYS A 283     125.867 184.707 169.399  1.00  0.00           H  
ATOM   3558  HZ2 LYS A 283     126.362 185.487 170.765  1.00  0.00           H  
ATOM   3559  HZ3 LYS A 283     124.958 185.933 170.024  1.00  0.00           H  
ATOM   3560  N   TYR A 284     129.941 189.374 173.237  1.00  0.00           N  
ATOM   3561  CA  TYR A 284     131.276 188.915 173.472  1.00  0.00           C  
ATOM   3562  C   TYR A 284     132.055 189.692 174.569  1.00  0.00           C  
ATOM   3563  O   TYR A 284     131.844 190.888 174.796  1.00  0.00           O  
ATOM   3564  CB  TYR A 284     132.111 188.866 172.169  1.00  0.00           C  
ATOM   3565  CG  TYR A 284     131.357 188.358 170.930  1.00  0.00           C  
ATOM   3566  CD1 TYR A 284     130.862 189.261 169.909  1.00  0.00           C  
ATOM   3567  CE1 TYR A 284     130.391 188.765 168.716  1.00  0.00           C  
ATOM   3568  CZ  TYR A 284     130.219 187.385 168.527  1.00  0.00           C  
ATOM   3569  OH  TYR A 284     129.655 186.954 167.286  1.00  0.00           O  
ATOM   3570  CD2 TYR A 284     131.139 187.013 170.726  1.00  0.00           C  
ATOM   3571  CE2 TYR A 284     130.621 186.534 169.515  1.00  0.00           C  
ATOM   3572  H   TYR A 284     129.871 190.289 172.815  1.00  0.00           H  
ATOM   3573  HA  TYR A 284     131.191 187.887 173.823  1.00  0.00           H  
ATOM   3574  HB3 TYR A 284     132.995 188.250 172.331  1.00  0.00           H  
ATOM   3575  HB2 TYR A 284     132.516 189.857 171.963  1.00  0.00           H  
ATOM   3576  HD1 TYR A 284     130.862 190.327 170.084  1.00  0.00           H  
ATOM   3577  HE1 TYR A 284     130.148 189.440 167.909  1.00  0.00           H  
ATOM   3578  HH  TYR A 284     129.589 185.996 167.279  1.00  0.00           H  
ATOM   3579  HD2 TYR A 284     131.368 186.304 171.508  1.00  0.00           H  
ATOM   3580  HE2 TYR A 284     130.543 185.466 169.373  1.00  0.00           H  
ATOM   3581  N   ILE A 285     133.068 189.035 175.216  1.00  0.00           N  
ATOM   3582  CA  ILE A 285     133.939 189.876 176.077  1.00  0.00           C  
ATOM   3583  C   ILE A 285     134.864 190.794 175.271  1.00  0.00           C  
ATOM   3584  O   ILE A 285     135.204 190.513 174.120  1.00  0.00           O  
ATOM   3585  CB  ILE A 285     134.775 189.077 177.095  1.00  0.00           C  
ATOM   3586  CG2 ILE A 285     133.825 188.327 178.032  1.00  0.00           C  
ATOM   3587  CG1 ILE A 285     135.685 187.954 176.485  1.00  0.00           C  
ATOM   3588  CD  ILE A 285     136.669 187.203 177.347  1.00  0.00           C  
ATOM   3589  H   ILE A 285     133.185 188.040 175.091  1.00  0.00           H  
ATOM   3590  HA  ILE A 285     133.279 190.524 176.653  1.00  0.00           H  
ATOM   3591  HB  ILE A 285     135.389 189.764 177.677  1.00  0.00           H  
ATOM   3592 1HG2 ILE A 285     134.405 187.757 178.758  1.00  0.00           H  
ATOM   3593 2HG2 ILE A 285     133.190 189.042 178.555  1.00  0.00           H  
ATOM   3594 3HG2 ILE A 285     133.202 187.647 177.451  1.00  0.00           H  
ATOM   3595 3HG1 ILE A 285     136.211 188.358 175.620  1.00  0.00           H  
ATOM   3596 2HG1 ILE A 285     135.055 187.235 175.962  1.00  0.00           H  
ATOM   3597  HD1 ILE A 285     137.200 186.471 176.739  1.00  0.00           H  
ATOM   3598  HD2 ILE A 285     137.384 187.904 177.778  1.00  0.00           H  
ATOM   3599  HD3 ILE A 285     136.135 186.691 178.147  1.00  0.00           H  
ATOM   3600  N   ASP A 286     135.241 191.886 175.869  1.00  0.00           N  
ATOM   3601  CA  ASP A 286     136.262 192.832 175.293  1.00  0.00           C  
ATOM   3602  C   ASP A 286     137.654 192.555 175.897  1.00  0.00           C  
ATOM   3603  O   ASP A 286     137.917 192.628 177.112  1.00  0.00           O  
ATOM   3604  CB  ASP A 286     135.901 194.264 175.653  1.00  0.00           C  
ATOM   3605  CG  ASP A 286     134.557 194.587 174.938  1.00  0.00           C  
ATOM   3606  OD1 ASP A 286     133.646 195.199 175.495  1.00  0.00           O  
ATOM   3607  OD2 ASP A 286     134.497 194.354 173.701  1.00  0.00           O1-
ATOM   3608  H   ASP A 286     134.845 192.134 176.764  1.00  0.00           H  
ATOM   3609  HA  ASP A 286     136.300 192.721 174.209  1.00  0.00           H  
ATOM   3610  HB3 ASP A 286     136.677 194.936 175.287  1.00  0.00           H  
ATOM   3611  HB2 ASP A 286     135.766 194.344 176.732  1.00  0.00           H  
ATOM   3612  N   GLN A 287     138.605 192.166 175.071  1.00  0.00           N  
ATOM   3613  CA  GLN A 287     139.982 191.850 175.483  1.00  0.00           C  
ATOM   3614  C   GLN A 287     141.020 192.162 174.449  1.00  0.00           C  
ATOM   3615  O   GLN A 287     142.068 191.545 174.398  1.00  0.00           O  
ATOM   3616  CB  GLN A 287     140.097 190.409 176.099  1.00  0.00           C  
ATOM   3617  CG  GLN A 287     139.971 189.221 175.169  1.00  0.00           C  
ATOM   3618  CD  GLN A 287     140.288 187.942 175.953  1.00  0.00           C  
ATOM   3619  OE1 GLN A 287     140.664 187.955 177.172  1.00  0.00           O  
ATOM   3620  NE2 GLN A 287     140.172 186.793 175.298  1.00  0.00           N  
ATOM   3621  H   GLN A 287     138.409 192.068 174.085  1.00  0.00           H  
ATOM   3622  HA  GLN A 287     140.193 192.529 176.309  1.00  0.00           H  
ATOM   3623  HB3 GLN A 287     139.373 190.308 176.907  1.00  0.00           H  
ATOM   3624  HB2 GLN A 287     141.033 190.331 176.652  1.00  0.00           H  
ATOM   3625  HG3 GLN A 287     140.678 189.327 174.346  1.00  0.00           H  
ATOM   3626  HG2 GLN A 287     138.953 189.168 174.784  1.00  0.00           H  
ATOM   3627 2HE2 GLN A 287     140.369 185.921 175.769  1.00  0.00           H  
ATOM   3628 1HE2 GLN A 287     139.887 186.791 174.329  1.00  0.00           H  
ATOM   3629  N   GLU A 288     140.698 193.115 173.594  1.00  0.00           N  
ATOM   3630  CA  GLU A 288     141.516 193.488 172.412  1.00  0.00           C  
ATOM   3631  C   GLU A 288     142.828 194.105 172.635  1.00  0.00           C  
ATOM   3632  O   GLU A 288     143.841 193.725 172.058  1.00  0.00           O  
ATOM   3633  CB  GLU A 288     140.751 194.395 171.345  1.00  0.00           C  
ATOM   3634  CG  GLU A 288     141.320 194.432 169.943  1.00  0.00           C  
ATOM   3635  CD  GLU A 288     140.581 195.293 168.890  1.00  0.00           C  
ATOM   3636  OE1 GLU A 288     141.160 196.318 168.568  1.00  0.00           O  
ATOM   3637  OE2 GLU A 288     139.408 195.046 168.621  1.00  0.00           O1-
ATOM   3638  H   GLU A 288     139.847 193.643 173.724  1.00  0.00           H  
ATOM   3639  HA  GLU A 288     141.723 192.550 171.897  1.00  0.00           H  
ATOM   3640  HB3 GLU A 288     140.675 195.413 171.728  1.00  0.00           H  
ATOM   3641  HB2 GLU A 288     139.705 194.090 171.300  1.00  0.00           H  
ATOM   3642  HG3 GLU A 288     141.415 193.413 169.569  1.00  0.00           H  
ATOM   3643  HG2 GLU A 288     142.364 194.742 169.989  1.00  0.00           H  
ATOM   3644  N   GLU A 289     142.867 195.055 173.593  1.00  0.00           N  
ATOM   3645  CA  GLU A 289     143.977 195.811 174.028  1.00  0.00           C  
ATOM   3646  C   GLU A 289     144.869 195.021 174.927  1.00  0.00           C  
ATOM   3647  O   GLU A 289     146.021 195.349 175.094  1.00  0.00           O  
ATOM   3648  CB  GLU A 289     143.443 197.065 174.699  1.00  0.00           C  
ATOM   3649  CG  GLU A 289     142.476 197.851 173.859  1.00  0.00           C  
ATOM   3650  CD  GLU A 289     143.122 198.602 172.766  1.00  0.00           C  
ATOM   3651  OE1 GLU A 289     144.360 198.864 172.727  1.00  0.00           O  
ATOM   3652  OE2 GLU A 289     142.363 199.129 171.935  1.00  0.00           O1-
ATOM   3653  H   GLU A 289     142.026 195.299 174.097  1.00  0.00           H  
ATOM   3654  HA  GLU A 289     144.552 196.110 173.152  1.00  0.00           H  
ATOM   3655  HB3 GLU A 289     144.278 197.706 174.984  1.00  0.00           H  
ATOM   3656  HB2 GLU A 289     142.966 196.795 175.641  1.00  0.00           H  
ATOM   3657  HG3 GLU A 289     141.923 198.542 174.495  1.00  0.00           H  
ATOM   3658  HG2 GLU A 289     141.728 197.177 173.442  1.00  0.00           H  
ATOM   3659  N   LEU A 290     144.412 193.986 175.490  1.00  0.00           N  
ATOM   3660  CA  LEU A 290     145.122 193.183 176.487  1.00  0.00           C  
ATOM   3661  C   LEU A 290     146.453 192.471 176.066  1.00  0.00           C  
ATOM   3662  O   LEU A 290     147.382 192.362 176.834  1.00  0.00           O  
ATOM   3663  CB  LEU A 290     144.182 192.159 177.129  1.00  0.00           C  
ATOM   3664  CG  LEU A 290     144.615 191.338 178.290  1.00  0.00           C  
ATOM   3665  CD1 LEU A 290     144.921 192.177 179.517  1.00  0.00           C  
ATOM   3666  CD2 LEU A 290     143.523 190.326 178.574  1.00  0.00           C  
ATOM   3667  H   LEU A 290     143.486 193.654 175.261  1.00  0.00           H  
ATOM   3668  HA  LEU A 290     145.395 193.874 177.284  1.00  0.00           H  
ATOM   3669  HB3 LEU A 290     143.801 191.496 176.352  1.00  0.00           H  
ATOM   3670  HB2 LEU A 290     143.242 192.652 177.378  1.00  0.00           H  
ATOM   3671  HG  LEU A 290     145.519 190.798 178.010  1.00  0.00           H  
ATOM   3672 1HD1 LEU A 290     145.232 191.526 180.334  1.00  0.00           H  
ATOM   3673 2HD1 LEU A 290     145.722 192.879 179.287  1.00  0.00           H  
ATOM   3674 3HD1 LEU A 290     144.029 192.729 179.812  1.00  0.00           H  
ATOM   3675 1HD2 LEU A 290     143.812 189.707 179.423  1.00  0.00           H  
ATOM   3676 2HD2 LEU A 290     142.594 190.848 178.805  1.00  0.00           H  
ATOM   3677 3HD2 LEU A 290     143.376 189.694 177.698  1.00  0.00           H  
ATOM   3678  N   ASN A 291     146.493 191.955 174.790  1.00  0.00           N  
ATOM   3679  CA  ASN A 291     147.445 190.936 174.401  1.00  0.00           C  
ATOM   3680  C   ASN A 291     148.069 191.428 173.104  1.00  0.00           C  
ATOM   3681  O   ASN A 291     148.077 190.747 172.025  1.00  0.00           O  
ATOM   3682  CB  ASN A 291     146.800 189.548 174.106  1.00  0.00           C  
ATOM   3683  CG  ASN A 291     146.255 188.895 175.334  1.00  0.00           C  
ATOM   3684  OD1 ASN A 291     146.883 188.728 176.381  1.00  0.00           O  
ATOM   3685  ND2 ASN A 291     144.997 188.495 175.259  1.00  0.00           N  
ATOM   3686  H   ASN A 291     145.844 192.287 174.090  1.00  0.00           H  
ATOM   3687  HA  ASN A 291     148.213 190.833 175.167  1.00  0.00           H  
ATOM   3688  HB3 ASN A 291     147.541 188.894 173.647  1.00  0.00           H  
ATOM   3689  HB2 ASN A 291     146.001 189.668 173.374  1.00  0.00           H  
ATOM   3690 2HD2 ASN A 291     144.562 188.045 176.052  1.00  0.00           H  
ATOM   3691 1HD2 ASN A 291     144.471 188.639 174.409  1.00  0.00           H  
ATOM   3692  N   LYS A 292     148.493 192.701 173.092  1.00  0.00           N  
ATOM   3693  CA  LYS A 292     149.169 193.176 171.896  1.00  0.00           C  
ATOM   3694  C   LYS A 292     150.687 193.036 172.113  1.00  0.00           C  
ATOM   3695  O   LYS A 292     151.317 193.138 173.220  1.00  0.00           O  
ATOM   3696  CB  LYS A 292     148.906 194.704 171.720  1.00  0.00           C  
ATOM   3697  CG  LYS A 292     147.473 194.984 171.325  1.00  0.00           C  
ATOM   3698  CD  LYS A 292     147.120 196.500 171.066  1.00  0.00           C  
ATOM   3699  CE  LYS A 292     145.669 196.613 170.624  1.00  0.00           C  
ATOM   3700  NZ  LYS A 292     145.283 197.997 170.457  1.00  0.00           N1+
ATOM   3701  H   LYS A 292     148.338 193.292 173.896  1.00  0.00           H  
ATOM   3702  HA  LYS A 292     148.846 192.619 171.016  1.00  0.00           H  
ATOM   3703  HB3 LYS A 292     149.577 195.102 170.958  1.00  0.00           H  
ATOM   3704  HB2 LYS A 292     149.133 195.221 172.653  1.00  0.00           H  
ATOM   3705  HG3 LYS A 292     146.805 194.584 172.088  1.00  0.00           H  
ATOM   3706  HG2 LYS A 292     147.223 194.400 170.439  1.00  0.00           H  
ATOM   3707  HD3 LYS A 292     147.769 196.896 170.285  1.00  0.00           H  
ATOM   3708  HD2 LYS A 292     147.265 197.069 171.985  1.00  0.00           H  
ATOM   3709  HE3 LYS A 292     145.025 196.144 171.368  1.00  0.00           H  
ATOM   3710  HE2 LYS A 292     145.534 196.082 169.681  1.00  0.00           H  
ATOM   3711  HZ1 LYS A 292     144.318 198.045 170.164  1.00  0.00           H  
ATOM   3712  HZ2 LYS A 292     145.393 198.486 171.334  1.00  0.00           H  
ATOM   3713  HZ3 LYS A 292     145.869 198.428 169.756  1.00  0.00           H  
ATOM   3714  N   THR A 293     151.358 192.806 170.924  1.00  0.00           N  
ATOM   3715  CA  THR A 293     152.898 192.737 170.741  1.00  0.00           C  
ATOM   3716  C   THR A 293     153.488 194.014 170.277  1.00  0.00           C  
ATOM   3717  O   THR A 293     153.089 194.495 169.237  1.00  0.00           O  
ATOM   3718  CB  THR A 293     153.370 191.593 169.886  1.00  0.00           C  
ATOM   3719  OG1 THR A 293     152.846 190.382 170.321  1.00  0.00           O  
ATOM   3720  CG2 THR A 293     154.896 191.381 169.930  1.00  0.00           C  
ATOM   3721  H   THR A 293     150.838 192.664 170.070  1.00  0.00           H  
ATOM   3722  HA  THR A 293     153.310 192.559 171.734  1.00  0.00           H  
ATOM   3723  HB  THR A 293     153.062 191.766 168.855  1.00  0.00           H  
ATOM   3724  HG1 THR A 293     153.165 189.674 169.757  1.00  0.00           H  
ATOM   3725 1HG2 THR A 293     155.165 190.540 169.291  1.00  0.00           H  
ATOM   3726 2HG2 THR A 293     155.399 192.281 169.576  1.00  0.00           H  
ATOM   3727 3HG2 THR A 293     155.205 191.171 170.954  1.00  0.00           H  
ATOM   3728  N   LYS A 294     154.470 194.520 170.933  1.00  0.00           N  
ATOM   3729  CA  LYS A 294     155.149 195.746 170.337  1.00  0.00           C  
ATOM   3730  C   LYS A 294     156.477 195.328 169.675  1.00  0.00           C  
ATOM   3731  O   LYS A 294     157.353 194.819 170.374  1.00  0.00           O  
ATOM   3732  CB  LYS A 294     155.458 196.669 171.448  1.00  0.00           C  
ATOM   3733  CG  LYS A 294     156.047 197.975 170.984  1.00  0.00           C  
ATOM   3734  CD  LYS A 294     156.318 198.953 172.167  1.00  0.00           C  
ATOM   3735  CE  LYS A 294     157.284 200.128 171.815  1.00  0.00           C  
ATOM   3736  NZ  LYS A 294     157.391 201.068 172.896  1.00  0.00           N1+
ATOM   3737  H   LYS A 294     154.762 194.104 171.806  1.00  0.00           H  
ATOM   3738  HA  LYS A 294     154.496 196.229 169.610  1.00  0.00           H  
ATOM   3739  HB3 LYS A 294     156.149 196.186 172.139  1.00  0.00           H  
ATOM   3740  HB2 LYS A 294     154.551 196.864 172.020  1.00  0.00           H  
ATOM   3741  HG3 LYS A 294     155.369 198.446 170.272  1.00  0.00           H  
ATOM   3742  HG2 LYS A 294     156.979 197.784 170.451  1.00  0.00           H  
ATOM   3743  HD3 LYS A 294     156.721 198.395 173.012  1.00  0.00           H  
ATOM   3744  HD2 LYS A 294     155.372 199.358 172.525  1.00  0.00           H  
ATOM   3745  HE3 LYS A 294     156.922 200.640 170.923  1.00  0.00           H  
ATOM   3746  HE2 LYS A 294     158.271 199.729 171.583  1.00  0.00           H  
ATOM   3747  HZ1 LYS A 294     158.022 201.812 172.634  1.00  0.00           H  
ATOM   3748  HZ2 LYS A 294     156.480 201.455 173.098  1.00  0.00           H  
ATOM   3749  HZ3 LYS A 294     157.747 200.599 173.717  1.00  0.00           H  
ATOM   3750  N   PRO A 295     156.731 195.481 168.319  1.00  0.00           N  
ATOM   3751  CA  PRO A 295     157.933 195.070 167.629  1.00  0.00           C  
ATOM   3752  C   PRO A 295     159.185 195.527 168.293  1.00  0.00           C  
ATOM   3753  O   PRO A 295     159.230 196.702 168.752  1.00  0.00           O  
ATOM   3754  CD  PRO A 295     155.706 195.951 167.325  1.00  0.00           C  
ATOM   3755  CB  PRO A 295     157.763 195.635 166.180  1.00  0.00           C  
ATOM   3756  CG  PRO A 295     156.237 195.598 165.939  1.00  0.00           C  
ATOM   3757  HA  PRO A 295     157.947 193.981 167.576  1.00  0.00           H  
ATOM   3758  HD2 PRO A 295     155.592 197.032 167.405  1.00  0.00           H  
ATOM   3759  HD3 PRO A 295     154.766 195.426 167.498  1.00  0.00           H  
ATOM   3760  HB3 PRO A 295     158.256 194.968 165.473  1.00  0.00           H  
ATOM   3761  HB2 PRO A 295     158.107 196.669 166.153  1.00  0.00           H  
ATOM   3762  HG2 PRO A 295     155.966 196.389 165.240  1.00  0.00           H  
ATOM   3763  HG3 PRO A 295     155.939 194.579 165.691  1.00  0.00           H  
ATOM   3764  N   ILE A 296     160.214 194.649 168.329  1.00  0.00           N  
ATOM   3765  CA  ILE A 296     161.557 194.895 168.672  1.00  0.00           C  
ATOM   3766  C   ILE A 296     162.365 195.033 167.456  1.00  0.00           C  
ATOM   3767  O   ILE A 296     163.318 195.739 167.509  1.00  0.00           O  
ATOM   3768  CB  ILE A 296     162.089 193.678 169.400  1.00  0.00           C  
ATOM   3769  CG2 ILE A 296     163.609 193.519 169.389  1.00  0.00           C  
ATOM   3770  CG1 ILE A 296     161.535 193.496 170.837  1.00  0.00           C  
ATOM   3771  CD  ILE A 296     162.004 194.322 172.087  1.00  0.00           C  
ATOM   3772  H   ILE A 296     160.060 193.680 168.090  1.00  0.00           H  
ATOM   3773  HA  ILE A 296     161.640 195.786 169.295  1.00  0.00           H  
ATOM   3774  HB  ILE A 296     161.710 192.824 168.839  1.00  0.00           H  
ATOM   3775 1HG2 ILE A 296     163.885 192.618 169.937  1.00  0.00           H  
ATOM   3776 2HG2 ILE A 296     163.959 193.439 168.360  1.00  0.00           H  
ATOM   3777 3HG2 ILE A 296     164.069 194.386 169.863  1.00  0.00           H  
ATOM   3778 3HG1 ILE A 296     161.576 192.436 171.090  1.00  0.00           H  
ATOM   3779 2HG1 ILE A 296     160.446 193.528 170.793  1.00  0.00           H  
ATOM   3780  HD1 ILE A 296     161.454 193.992 172.968  1.00  0.00           H  
ATOM   3781  HD2 ILE A 296     163.071 194.166 172.246  1.00  0.00           H  
ATOM   3782  HD3 ILE A 296     161.813 195.381 171.915  1.00  0.00           H  
ATOM   3783  N   TRP A 297     161.962 194.422 166.298  1.00  0.00           N  
ATOM   3784  CA  TRP A 297     162.750 194.426 165.097  1.00  0.00           C  
ATOM   3785  C   TRP A 297     162.935 195.809 164.461  1.00  0.00           C  
ATOM   3786  O   TRP A 297     163.996 196.064 163.906  1.00  0.00           O  
ATOM   3787  CB  TRP A 297     162.239 193.418 163.993  1.00  0.00           C  
ATOM   3788  CG  TRP A 297     161.794 192.033 164.538  1.00  0.00           C  
ATOM   3789  CD1 TRP A 297     160.675 191.362 164.263  1.00  0.00           C  
ATOM   3790  NE1 TRP A 297     160.785 190.044 164.801  1.00  0.00           N  
ATOM   3791  CE2 TRP A 297     162.052 189.879 165.285  1.00  0.00           C  
ATOM   3792  CD2 TRP A 297     162.721 191.177 165.196  1.00  0.00           C  
ATOM   3793  CE3 TRP A 297     164.002 191.291 165.658  1.00  0.00           C  
ATOM   3794  CZ3 TRP A 297     164.639 190.144 166.145  1.00  0.00           C  
ATOM   3795  CZ2 TRP A 297     162.706 188.760 165.809  1.00  0.00           C  
ATOM   3796  CH2 TRP A 297     163.954 188.953 166.331  1.00  0.00           C  
ATOM   3797  H   TRP A 297     161.075 193.941 166.263  1.00  0.00           H  
ATOM   3798  HA  TRP A 297     163.745 194.086 165.384  1.00  0.00           H  
ATOM   3799  HB3 TRP A 297     163.018 193.278 163.244  1.00  0.00           H  
ATOM   3800  HB2 TRP A 297     161.414 193.872 163.444  1.00  0.00           H  
ATOM   3801  HD1 TRP A 297     159.879 191.842 163.714  1.00  0.00           H  
ATOM   3802  HE1 TRP A 297     159.991 189.420 164.775  1.00  0.00           H  
ATOM   3803  HE3 TRP A 297     164.499 192.250 165.642  1.00  0.00           H  
ATOM   3804  HZ3 TRP A 297     165.691 190.172 166.387  1.00  0.00           H  
ATOM   3805  HZ2 TRP A 297     162.223 187.794 165.790  1.00  0.00           H  
ATOM   3806  HH2 TRP A 297     164.406 188.153 166.899  1.00  0.00           H  
ATOM   3807  N   THR A 298     162.014 196.785 164.551  1.00  0.00           N  
ATOM   3808  CA  THR A 298     161.974 198.005 163.781  1.00  0.00           C  
ATOM   3809  C   THR A 298     162.809 199.039 164.499  1.00  0.00           C  
ATOM   3810  O   THR A 298     162.883 200.235 164.127  1.00  0.00           O  
ATOM   3811  CB  THR A 298     160.494 198.521 163.801  1.00  0.00           C  
ATOM   3812  OG1 THR A 298     160.054 198.537 165.195  1.00  0.00           O  
ATOM   3813  CG2 THR A 298     159.632 197.645 162.887  1.00  0.00           C  
ATOM   3814  H   THR A 298     161.253 196.702 165.210  1.00  0.00           H  
ATOM   3815  HA  THR A 298     162.327 197.845 162.762  1.00  0.00           H  
ATOM   3816  HB  THR A 298     160.477 199.542 163.420  1.00  0.00           H  
ATOM   3817  HG1 THR A 298     159.148 198.850 165.241  1.00  0.00           H  
ATOM   3818 1HG2 THR A 298     158.603 198.005 162.902  1.00  0.00           H  
ATOM   3819 2HG2 THR A 298     160.018 197.692 161.869  1.00  0.00           H  
ATOM   3820 3HG2 THR A 298     159.660 196.614 163.239  1.00  0.00           H  
ATOM   3821  N   ARG A 299     163.556 198.716 165.553  1.00  0.00           N  
ATOM   3822  CA  ARG A 299     164.097 199.613 166.492  1.00  0.00           C  
ATOM   3823  C   ARG A 299     165.562 199.311 166.697  1.00  0.00           C  
ATOM   3824  O   ARG A 299     166.021 198.140 166.465  1.00  0.00           O  
ATOM   3825  CB  ARG A 299     163.405 199.414 167.884  1.00  0.00           C  
ATOM   3826  CG  ARG A 299     161.882 199.569 167.929  1.00  0.00           C  
ATOM   3827  CD  ARG A 299     161.241 199.183 169.254  1.00  0.00           C  
ATOM   3828  NE  ARG A 299     161.307 200.438 170.132  1.00  0.00           N  
ATOM   3829  CZ  ARG A 299     161.375 200.430 171.443  1.00  0.00           C  
ATOM   3830  NH1 ARG A 299     161.083 199.326 172.211  1.00  0.00           N  
ATOM   3831  NH2 ARG A 299     161.465 201.536 172.179  1.00  0.00           N1+
ATOM   3832  H   ARG A 299     163.781 197.748 165.735  1.00  0.00           H  
ATOM   3833  HA  ARG A 299     163.968 200.640 166.150  1.00  0.00           H  
ATOM   3834  HB3 ARG A 299     163.856 200.092 168.609  1.00  0.00           H  
ATOM   3835  HB2 ARG A 299     163.678 198.437 168.284  1.00  0.00           H  
ATOM   3836  HG3 ARG A 299     161.436 198.981 167.127  1.00  0.00           H  
ATOM   3837  HG2 ARG A 299     161.617 200.598 167.686  1.00  0.00           H  
ATOM   3838  HD3 ARG A 299     161.821 198.386 169.718  1.00  0.00           H  
ATOM   3839  HD2 ARG A 299     160.198 198.913 169.087  1.00  0.00           H  
ATOM   3840  HE  ARG A 299     161.295 201.316 169.632  1.00  0.00           H  
ATOM   3841 2HH1 ARG A 299     161.153 199.378 173.217  1.00  0.00           H  
ATOM   3842 1HH1 ARG A 299     160.799 198.464 171.768  1.00  0.00           H  
ATOM   3843 2HH2 ARG A 299     161.514 201.470 173.186  1.00  0.00           H  
ATOM   3844 1HH2 ARG A 299     161.484 202.441 171.731  1.00  0.00           H  
ATOM   3845  N   ASN A 300     166.381 200.291 167.119  1.00  0.00           N  
ATOM   3846  CA  ASN A 300     167.767 200.071 167.289  1.00  0.00           C  
ATOM   3847  C   ASN A 300     168.084 199.867 168.778  1.00  0.00           C  
ATOM   3848  O   ASN A 300     167.345 200.378 169.609  1.00  0.00           O  
ATOM   3849  CB  ASN A 300     168.627 201.347 166.899  1.00  0.00           C  
ATOM   3850  CG  ASN A 300     168.657 201.422 165.373  1.00  0.00           C  
ATOM   3851  OD1 ASN A 300     169.411 200.725 164.645  1.00  0.00           O  
ATOM   3852  ND2 ASN A 300     167.874 202.318 164.746  1.00  0.00           N  
ATOM   3853  H   ASN A 300     166.009 201.208 167.322  1.00  0.00           H  
ATOM   3854  HA  ASN A 300     168.088 199.205 166.710  1.00  0.00           H  
ATOM   3855  HB3 ASN A 300     169.643 201.229 167.276  1.00  0.00           H  
ATOM   3856  HB2 ASN A 300     168.149 202.242 167.297  1.00  0.00           H  
ATOM   3857 2HD2 ASN A 300     167.883 202.379 163.738  1.00  0.00           H  
ATOM   3858 1HD2 ASN A 300     167.277 202.930 165.283  1.00  0.00           H  
ATOM   3859  N   PRO A 301     169.146 199.062 169.102  1.00  0.00           N  
ATOM   3860  CA  PRO A 301     169.172 198.309 170.410  1.00  0.00           C  
ATOM   3861  C   PRO A 301     169.437 199.250 171.592  1.00  0.00           C  
ATOM   3862  O   PRO A 301     169.261 198.719 172.679  1.00  0.00           O  
ATOM   3863  CD  PRO A 301     170.221 198.614 168.317  1.00  0.00           C  
ATOM   3864  CB  PRO A 301     170.398 197.321 170.224  1.00  0.00           C  
ATOM   3865  CG  PRO A 301     170.425 197.169 168.750  1.00  0.00           C  
ATOM   3866  HA  PRO A 301     168.245 197.754 170.556  1.00  0.00           H  
ATOM   3867  HD2 PRO A 301     171.112 199.193 168.561  1.00  0.00           H  
ATOM   3868  HD3 PRO A 301     169.935 198.639 167.266  1.00  0.00           H  
ATOM   3869  HB3 PRO A 301     170.155 196.360 170.678  1.00  0.00           H  
ATOM   3870  HB2 PRO A 301     171.311 197.820 170.549  1.00  0.00           H  
ATOM   3871  HG2 PRO A 301     171.419 196.842 168.444  1.00  0.00           H  
ATOM   3872  HG3 PRO A 301     169.564 196.578 168.437  1.00  0.00           H  
ATOM   3873  N   ASP A 302     169.906 200.485 171.364  1.00  0.00           N  
ATOM   3874  CA  ASP A 302     170.124 201.575 172.365  1.00  0.00           C  
ATOM   3875  C   ASP A 302     168.829 202.237 172.734  1.00  0.00           C  
ATOM   3876  O   ASP A 302     168.606 202.772 173.859  1.00  0.00           O  
ATOM   3877  CB  ASP A 302     171.125 202.583 171.708  1.00  0.00           C  
ATOM   3878  CG  ASP A 302     170.566 203.232 170.448  1.00  0.00           C  
ATOM   3879  OD1 ASP A 302     170.061 202.545 169.570  1.00  0.00           O  
ATOM   3880  OD2 ASP A 302     170.575 204.501 170.395  1.00  0.00           O1-
ATOM   3881  H   ASP A 302     170.157 200.765 170.426  1.00  0.00           H  
ATOM   3882  HA  ASP A 302     170.578 201.152 173.261  1.00  0.00           H  
ATOM   3883  HB3 ASP A 302     172.054 202.066 171.468  1.00  0.00           H  
ATOM   3884  HB2 ASP A 302     171.385 203.358 172.430  1.00  0.00           H  
ATOM   3885  N   ASP A 303     167.824 202.068 171.911  1.00  0.00           N  
ATOM   3886  CA  ASP A 303     166.480 202.651 172.159  1.00  0.00           C  
ATOM   3887  C   ASP A 303     165.677 201.705 173.060  1.00  0.00           C  
ATOM   3888  O   ASP A 303     164.690 202.036 173.657  1.00  0.00           O  
ATOM   3889  CB  ASP A 303     165.646 202.827 170.898  1.00  0.00           C  
ATOM   3890  CG  ASP A 303     166.271 203.894 170.145  1.00  0.00           C  
ATOM   3891  OD1 ASP A 303     166.311 205.071 170.649  1.00  0.00           O  
ATOM   3892  OD2 ASP A 303     166.796 203.593 168.988  1.00  0.00           O1-
ATOM   3893  H   ASP A 303     167.947 201.523 171.069  1.00  0.00           H  
ATOM   3894  HA  ASP A 303     166.591 203.615 172.656  1.00  0.00           H  
ATOM   3895  HB3 ASP A 303     164.633 203.122 171.172  1.00  0.00           H  
ATOM   3896  HB2 ASP A 303     165.674 201.907 170.314  1.00  0.00           H  
ATOM   3897  N   ILE A 304     166.114 200.403 173.134  1.00  0.00           N  
ATOM   3898  CA  ILE A 304     165.377 199.393 173.856  1.00  0.00           C  
ATOM   3899  C   ILE A 304     165.762 199.274 175.290  1.00  0.00           C  
ATOM   3900  O   ILE A 304     166.961 199.342 175.568  1.00  0.00           O  
ATOM   3901  CB  ILE A 304     165.354 198.036 173.128  1.00  0.00           C  
ATOM   3902  CG2 ILE A 304     164.223 197.130 173.755  1.00  0.00           C  
ATOM   3903  CG1 ILE A 304     165.130 198.226 171.583  1.00  0.00           C  
ATOM   3904  CD  ILE A 304     165.217 196.943 170.788  1.00  0.00           C  
ATOM   3905  H   ILE A 304     166.972 200.132 172.676  1.00  0.00           H  
ATOM   3906  HA  ILE A 304     164.343 199.737 173.861  1.00  0.00           H  
ATOM   3907  HB  ILE A 304     166.315 197.545 173.281  1.00  0.00           H  
ATOM   3908 1HG2 ILE A 304     164.202 196.168 173.243  1.00  0.00           H  
ATOM   3909 2HG2 ILE A 304     164.428 196.973 174.814  1.00  0.00           H  
ATOM   3910 3HG2 ILE A 304     163.257 197.623 173.641  1.00  0.00           H  
ATOM   3911 3HG1 ILE A 304     165.858 198.940 171.197  1.00  0.00           H  
ATOM   3912 2HG1 ILE A 304     164.159 198.691 171.413  1.00  0.00           H  
ATOM   3913  HD1 ILE A 304     165.052 197.157 169.732  1.00  0.00           H  
ATOM   3914  HD2 ILE A 304     166.205 196.501 170.918  1.00  0.00           H  
ATOM   3915  HD3 ILE A 304     164.458 196.245 171.140  1.00  0.00           H  
ATOM   3916  N   THR A 305     164.769 199.067 176.236  1.00  0.00           N  
ATOM   3917  CA  THR A 305     164.906 199.059 177.629  1.00  0.00           C  
ATOM   3918  C   THR A 305     164.917 197.575 178.211  1.00  0.00           C  
ATOM   3919  O   THR A 305     164.508 196.672 177.467  1.00  0.00           O  
ATOM   3920  CB  THR A 305     163.888 199.902 178.340  1.00  0.00           C  
ATOM   3921  OG1 THR A 305     162.644 199.524 178.023  1.00  0.00           O  
ATOM   3922  CG2 THR A 305     164.083 201.308 177.978  1.00  0.00           C  
ATOM   3923  H   THR A 305     163.818 198.898 175.941  1.00  0.00           H  
ATOM   3924  HA  THR A 305     165.882 199.491 177.851  1.00  0.00           H  
ATOM   3925  HB  THR A 305     164.027 199.792 179.415  1.00  0.00           H  
ATOM   3926  HG1 THR A 305     162.013 200.077 178.489  1.00  0.00           H  
ATOM   3927 1HG2 THR A 305     163.345 201.922 178.493  1.00  0.00           H  
ATOM   3928 2HG2 THR A 305     165.085 201.623 178.270  1.00  0.00           H  
ATOM   3929 3HG2 THR A 305     163.965 201.426 176.901  1.00  0.00           H  
ATOM   3930  N   ASN A 306     165.296 197.428 179.540  1.00  0.00           N  
ATOM   3931  CA  ASN A 306     165.131 196.111 180.254  1.00  0.00           C  
ATOM   3932  C   ASN A 306     163.730 195.612 180.365  1.00  0.00           C  
ATOM   3933  O   ASN A 306     163.406 194.444 180.129  1.00  0.00           O  
ATOM   3934  CB  ASN A 306     165.653 196.224 181.698  1.00  0.00           C  
ATOM   3935  CG  ASN A 306     166.367 197.524 182.069  1.00  0.00           C  
ATOM   3936  OD1 ASN A 306     165.760 198.487 182.521  1.00  0.00           O  
ATOM   3937  ND2 ASN A 306     167.690 197.549 181.919  1.00  0.00           N  
ATOM   3938  HB2 ASN A 306     164.820 196.135 182.395  1.00  0.00           H  
ATOM   3939  HB3 ASN A 306     166.372 195.427 181.889  1.00  0.00           H  
ATOM   3940 2HD2 ASN A 306     168.208 198.384 182.150  1.00  0.00           H  
ATOM   3941 1HD2 ASN A 306     168.174 196.732 181.575  1.00  0.00           H  
ATOM   3942  H   ASN A 306     165.689 198.211 180.043  1.00  0.00           H  
ATOM   3943  HA  ASN A 306     165.724 195.360 179.732  1.00  0.00           H  
ATOM   3944  N   GLU A 307     162.760 196.560 180.589  1.00  0.00           N  
ATOM   3945  CA  GLU A 307     161.315 196.299 180.477  1.00  0.00           C  
ATOM   3946  C   GLU A 307     160.788 195.785 179.119  1.00  0.00           C  
ATOM   3947  O   GLU A 307     160.339 194.702 178.996  1.00  0.00           O  
ATOM   3948  CB  GLU A 307     160.511 197.579 180.870  1.00  0.00           C  
ATOM   3949  CG  GLU A 307     158.956 197.544 180.672  1.00  0.00           C  
ATOM   3950  CD  GLU A 307     158.231 198.828 180.695  1.00  0.00           C  
ATOM   3951  OE1 GLU A 307     158.321 199.729 179.809  1.00  0.00           O  
ATOM   3952  OE2 GLU A 307     157.476 199.047 181.751  1.00  0.00           O1-
ATOM   3953  H   GLU A 307     163.023 197.500 180.847  1.00  0.00           H  
ATOM   3954  HA  GLU A 307     161.074 195.536 181.217  1.00  0.00           H  
ATOM   3955  HB3 GLU A 307     160.920 198.437 180.336  1.00  0.00           H  
ATOM   3956  HB2 GLU A 307     160.734 197.838 181.905  1.00  0.00           H  
ATOM   3957  HG3 GLU A 307     158.517 196.872 181.410  1.00  0.00           H  
ATOM   3958  HG2 GLU A 307     158.726 197.020 179.744  1.00  0.00           H  
ATOM   3959  N   GLU A 308     161.131 196.522 178.100  1.00  0.00           N  
ATOM   3960  CA  GLU A 308     160.725 196.209 176.753  1.00  0.00           C  
ATOM   3961  C   GLU A 308     161.246 194.886 176.205  1.00  0.00           C  
ATOM   3962  O   GLU A 308     160.483 194.192 175.572  1.00  0.00           O  
ATOM   3963  CB  GLU A 308     161.171 197.306 175.885  1.00  0.00           C  
ATOM   3964  CG  GLU A 308     160.298 198.597 176.145  1.00  0.00           C  
ATOM   3965  CD  GLU A 308     160.798 199.796 175.403  1.00  0.00           C  
ATOM   3966  OE1 GLU A 308     160.041 200.468 174.577  1.00  0.00           O  
ATOM   3967  OE2 GLU A 308     162.074 199.948 175.489  1.00  0.00           O1-
ATOM   3968  H   GLU A 308     161.700 197.344 178.240  1.00  0.00           H  
ATOM   3969  HA  GLU A 308     159.636 196.180 176.727  1.00  0.00           H  
ATOM   3970  HB3 GLU A 308     161.074 197.006 174.842  1.00  0.00           H  
ATOM   3971  HB2 GLU A 308     162.218 197.528 176.090  1.00  0.00           H  
ATOM   3972  HG3 GLU A 308     160.281 198.813 177.213  1.00  0.00           H  
ATOM   3973  HG2 GLU A 308     159.265 198.399 175.859  1.00  0.00           H  
ATOM   3974  N   TYR A 309     162.491 194.515 176.524  1.00  0.00           N  
ATOM   3975  CA  TYR A 309     163.039 193.207 176.220  1.00  0.00           C  
ATOM   3976  C   TYR A 309     162.416 192.152 177.068  1.00  0.00           C  
ATOM   3977  O   TYR A 309     162.266 191.053 176.558  1.00  0.00           O  
ATOM   3978  CB  TYR A 309     164.569 193.092 176.403  1.00  0.00           C  
ATOM   3979  CG  TYR A 309     165.253 193.810 175.354  1.00  0.00           C  
ATOM   3980  CD1 TYR A 309     165.159 193.426 174.053  1.00  0.00           C  
ATOM   3981  CE1 TYR A 309     166.035 194.072 173.117  1.00  0.00           C  
ATOM   3982  CZ  TYR A 309     166.911 195.027 173.385  1.00  0.00           C  
ATOM   3983  OH  TYR A 309     167.872 195.458 172.413  1.00  0.00           O  
ATOM   3984  CD2 TYR A 309     166.175 194.819 175.714  1.00  0.00           C  
ATOM   3985  CE2 TYR A 309     166.948 195.470 174.744  1.00  0.00           C  
ATOM   3986  H   TYR A 309     163.103 195.160 177.002  1.00  0.00           H  
ATOM   3987  HA  TYR A 309     162.808 192.980 175.179  1.00  0.00           H  
ATOM   3988  HB3 TYR A 309     164.860 192.042 176.374  1.00  0.00           H  
ATOM   3989  HB2 TYR A 309     164.851 193.507 177.371  1.00  0.00           H  
ATOM   3990  HD1 TYR A 309     164.448 192.666 173.764  1.00  0.00           H  
ATOM   3991  HE1 TYR A 309     166.017 193.787 172.075  1.00  0.00           H  
ATOM   3992  HH  TYR A 309     168.417 196.154 172.788  1.00  0.00           H  
ATOM   3993  HD2 TYR A 309     166.292 195.099 176.751  1.00  0.00           H  
ATOM   3994  HE2 TYR A 309     167.572 196.306 175.023  1.00  0.00           H  
ATOM   3995  N   GLY A 310     162.011 192.407 178.354  1.00  0.00           N  
ATOM   3996  CA  GLY A 310     161.487 191.424 179.305  1.00  0.00           C  
ATOM   3997  C   GLY A 310     160.038 191.065 178.941  1.00  0.00           C  
ATOM   3998  O   GLY A 310     159.555 189.984 179.238  1.00  0.00           O  
ATOM   3999  H   GLY A 310     162.061 193.346 178.722  1.00  0.00           H  
ATOM   4000  HA3 GLY A 310     161.516 191.841 180.311  1.00  0.00           H  
ATOM   4001  HA2 GLY A 310     162.103 190.525 179.274  1.00  0.00           H  
ATOM   4002  N   GLU A 311     159.341 191.946 178.195  1.00  0.00           N  
ATOM   4003  CA  GLU A 311     158.018 191.815 177.620  1.00  0.00           C  
ATOM   4004  C   GLU A 311     157.980 190.791 176.456  1.00  0.00           C  
ATOM   4005  O   GLU A 311     157.073 189.921 176.351  1.00  0.00           O  
ATOM   4006  CB  GLU A 311     157.417 193.198 177.178  1.00  0.00           C  
ATOM   4007  CG  GLU A 311     155.912 193.140 177.003  1.00  0.00           C  
ATOM   4008  CD  GLU A 311     155.318 194.490 176.778  1.00  0.00           C  
ATOM   4009  OE1 GLU A 311     155.135 195.220 177.810  1.00  0.00           O  
ATOM   4010  OE2 GLU A 311     154.997 194.940 175.583  1.00  0.00           O1-
ATOM   4011  H   GLU A 311     159.742 192.845 177.969  1.00  0.00           H  
ATOM   4012  HA  GLU A 311     157.370 191.425 178.405  1.00  0.00           H  
ATOM   4013  HB3 GLU A 311     157.879 193.511 176.242  1.00  0.00           H  
ATOM   4014  HB2 GLU A 311     157.667 193.956 177.921  1.00  0.00           H  
ATOM   4015  HG3 GLU A 311     155.461 192.688 177.887  1.00  0.00           H  
ATOM   4016  HG2 GLU A 311     155.670 192.492 176.160  1.00  0.00           H  
ATOM   4017  N   PHE A 312     159.042 190.837 175.552  1.00  0.00           N  
ATOM   4018  CA  PHE A 312     159.178 189.814 174.517  1.00  0.00           C  
ATOM   4019  C   PHE A 312     159.545 188.408 175.092  1.00  0.00           C  
ATOM   4020  O   PHE A 312     158.953 187.424 174.677  1.00  0.00           O  
ATOM   4021  CB  PHE A 312     160.330 190.169 173.531  1.00  0.00           C  
ATOM   4022  CG  PHE A 312     160.417 189.326 172.258  1.00  0.00           C  
ATOM   4023  CD1 PHE A 312     160.041 190.033 171.110  1.00  0.00           C  
ATOM   4024  CE1 PHE A 312     160.179 189.399 169.905  1.00  0.00           C  
ATOM   4025  CZ  PHE A 312     160.731 188.134 169.801  1.00  0.00           C  
ATOM   4026  CD2 PHE A 312     160.894 188.025 172.162  1.00  0.00           C  
ATOM   4027  CE2 PHE A 312     161.022 187.415 170.958  1.00  0.00           C  
ATOM   4028  H   PHE A 312     159.723 191.581 175.610  1.00  0.00           H  
ATOM   4029  HA  PHE A 312     158.243 189.740 173.962  1.00  0.00           H  
ATOM   4030  HB3 PHE A 312     161.282 190.121 174.059  1.00  0.00           H  
ATOM   4031  HB2 PHE A 312     160.259 191.222 173.260  1.00  0.00           H  
ATOM   4032  HD1 PHE A 312     159.659 191.040 171.197  1.00  0.00           H  
ATOM   4033  HE1 PHE A 312     159.853 189.886 168.998  1.00  0.00           H  
ATOM   4034  HZ  PHE A 312     160.933 187.711 168.828  1.00  0.00           H  
ATOM   4035  HD2 PHE A 312     161.169 187.484 173.055  1.00  0.00           H  
ATOM   4036  HE2 PHE A 312     161.344 186.387 170.888  1.00  0.00           H  
ATOM   4037  N   TYR A 313     160.448 188.323 176.110  1.00  0.00           N  
ATOM   4038  CA  TYR A 313     160.830 187.169 176.788  1.00  0.00           C  
ATOM   4039  C   TYR A 313     159.608 186.542 177.499  1.00  0.00           C  
ATOM   4040  O   TYR A 313     159.476 185.339 177.597  1.00  0.00           O  
ATOM   4041  CB  TYR A 313     161.862 187.639 177.902  1.00  0.00           C  
ATOM   4042  CG  TYR A 313     162.508 186.385 178.405  1.00  0.00           C  
ATOM   4043  CD1 TYR A 313     163.460 185.725 177.579  1.00  0.00           C  
ATOM   4044  CE1 TYR A 313     163.979 184.424 177.878  1.00  0.00           C  
ATOM   4045  CZ  TYR A 313     163.687 183.869 179.140  1.00  0.00           C  
ATOM   4046  OH  TYR A 313     164.235 182.635 179.582  1.00  0.00           O  
ATOM   4047  CD2 TYR A 313     162.198 185.787 179.611  1.00  0.00           C  
ATOM   4048  CE2 TYR A 313     162.833 184.558 180.012  1.00  0.00           C  
ATOM   4049  H   TYR A 313     160.914 189.155 176.442  1.00  0.00           H  
ATOM   4050  HA  TYR A 313     161.292 186.454 176.107  1.00  0.00           H  
ATOM   4051  HB3 TYR A 313     161.321 188.119 178.717  1.00  0.00           H  
ATOM   4052  HB2 TYR A 313     162.619 188.279 177.447  1.00  0.00           H  
ATOM   4053  HD1 TYR A 313     163.822 186.206 176.682  1.00  0.00           H  
ATOM   4054  HE1 TYR A 313     164.574 183.899 177.146  1.00  0.00           H  
ATOM   4055  HH  TYR A 313     163.911 182.438 180.464  1.00  0.00           H  
ATOM   4056  HD2 TYR A 313     161.471 186.241 180.268  1.00  0.00           H  
ATOM   4057  HE2 TYR A 313     162.643 184.169 181.001  1.00  0.00           H  
ATOM   4058  N   LYS A 314     158.710 187.342 178.069  1.00  0.00           N  
ATOM   4059  CA  LYS A 314     157.497 186.942 178.791  1.00  0.00           C  
ATOM   4060  C   LYS A 314     156.444 186.138 177.964  1.00  0.00           C  
ATOM   4061  O   LYS A 314     155.950 185.051 178.336  1.00  0.00           O  
ATOM   4062  CB  LYS A 314     156.798 188.181 179.497  1.00  0.00           C  
ATOM   4063  CG  LYS A 314     155.619 187.869 180.373  1.00  0.00           C  
ATOM   4064  CD  LYS A 314     154.922 189.223 180.725  1.00  0.00           C  
ATOM   4065  CE  LYS A 314     153.580 189.024 181.456  1.00  0.00           C  
ATOM   4066  NZ  LYS A 314     153.713 188.123 182.618  1.00  0.00           N1+
ATOM   4067  H   LYS A 314     158.829 188.344 178.029  1.00  0.00           H  
ATOM   4068  HA  LYS A 314     157.824 186.280 179.593  1.00  0.00           H  
ATOM   4069  HB3 LYS A 314     156.501 188.906 178.739  1.00  0.00           H  
ATOM   4070  HB2 LYS A 314     157.540 188.730 180.076  1.00  0.00           H  
ATOM   4071  HG3 LYS A 314     155.964 187.390 181.289  1.00  0.00           H  
ATOM   4072  HG2 LYS A 314     154.921 187.232 179.829  1.00  0.00           H  
ATOM   4073  HD3 LYS A 314     154.756 189.793 179.811  1.00  0.00           H  
ATOM   4074  HD2 LYS A 314     155.588 189.822 181.346  1.00  0.00           H  
ATOM   4075  HE3 LYS A 314     152.846 188.614 180.762  1.00  0.00           H  
ATOM   4076  HE2 LYS A 314     153.201 189.991 181.788  1.00  0.00           H  
ATOM   4077  HZ1 LYS A 314     152.815 188.019 183.068  1.00  0.00           H  
ATOM   4078  HZ2 LYS A 314     154.041 187.219 182.308  1.00  0.00           H  
ATOM   4079  HZ3 LYS A 314     154.375 188.514 183.274  1.00  0.00           H  
ATOM   4080  N   SER A 315     156.144 186.636 176.726  1.00  0.00           N  
ATOM   4081  CA  SER A 315     155.444 185.853 175.678  1.00  0.00           C  
ATOM   4082  C   SER A 315     156.138 184.700 174.983  1.00  0.00           C  
ATOM   4083  O   SER A 315     155.528 183.669 174.652  1.00  0.00           O  
ATOM   4084  CB  SER A 315     154.870 186.723 174.444  1.00  0.00           C  
ATOM   4085  OG  SER A 315     154.192 187.848 174.925  1.00  0.00           O  
ATOM   4086  H   SER A 315     156.401 187.583 176.487  1.00  0.00           H  
ATOM   4087  HA  SER A 315     154.570 185.421 176.166  1.00  0.00           H  
ATOM   4088  HB3 SER A 315     154.186 186.111 173.855  1.00  0.00           H  
ATOM   4089  HB2 SER A 315     155.697 187.041 173.809  1.00  0.00           H  
ATOM   4090  HG  SER A 315     153.854 188.359 174.186  1.00  0.00           H  
ATOM   4091  N   LEU A 316     157.504 184.798 174.907  1.00  0.00           N  
ATOM   4092  CA  LEU A 316     158.414 183.719 174.516  1.00  0.00           C  
ATOM   4093  C   LEU A 316     158.441 182.524 175.510  1.00  0.00           C  
ATOM   4094  O   LEU A 316     158.277 181.339 175.106  1.00  0.00           O  
ATOM   4095  CB  LEU A 316     159.838 184.194 174.398  1.00  0.00           C  
ATOM   4096  CG  LEU A 316     160.842 183.265 173.760  1.00  0.00           C  
ATOM   4097  CD1 LEU A 316     160.270 182.597 172.483  1.00  0.00           C  
ATOM   4098  CD2 LEU A 316     162.195 183.907 173.435  1.00  0.00           C  
ATOM   4099  H   LEU A 316     157.961 185.670 175.131  1.00  0.00           H  
ATOM   4100  HA  LEU A 316     158.099 183.344 173.542  1.00  0.00           H  
ATOM   4101  HB3 LEU A 316     160.199 184.488 175.383  1.00  0.00           H  
ATOM   4102  HB2 LEU A 316     159.853 185.150 173.875  1.00  0.00           H  
ATOM   4103  HG  LEU A 316     161.034 182.466 174.476  1.00  0.00           H  
ATOM   4104 1HD1 LEU A 316     161.021 181.935 172.051  1.00  0.00           H  
ATOM   4105 2HD1 LEU A 316     159.382 182.019 172.741  1.00  0.00           H  
ATOM   4106 3HD1 LEU A 316     160.004 183.366 171.758  1.00  0.00           H  
ATOM   4107 1HD2 LEU A 316     162.850 183.164 172.980  1.00  0.00           H  
ATOM   4108 2HD2 LEU A 316     162.048 184.735 172.741  1.00  0.00           H  
ATOM   4109 3HD2 LEU A 316     162.651 184.280 174.352  1.00  0.00           H  
ATOM   4110  N   THR A 317     158.526 182.806 176.883  1.00  0.00           N  
ATOM   4111  CA  THR A 317     158.681 181.701 177.903  1.00  0.00           C  
ATOM   4112  C   THR A 317     157.391 181.439 178.612  1.00  0.00           C  
ATOM   4113  O   THR A 317     156.441 182.237 178.646  1.00  0.00           O  
ATOM   4114  CB  THR A 317     159.735 182.100 178.934  1.00  0.00           C  
ATOM   4115  OG1 THR A 317     159.518 183.383 179.491  1.00  0.00           O  
ATOM   4116  CG2 THR A 317     161.096 182.172 178.097  1.00  0.00           C  
ATOM   4117  H   THR A 317     158.484 183.762 177.206  1.00  0.00           H  
ATOM   4118  HA  THR A 317     159.002 180.790 177.397  1.00  0.00           H  
ATOM   4119  HB  THR A 317     159.807 181.348 179.720  1.00  0.00           H  
ATOM   4120  HG1 THR A 317     160.209 183.577 180.129  1.00  0.00           H  
ATOM   4121 1HG2 THR A 317     161.915 182.454 178.758  1.00  0.00           H  
ATOM   4122 2HG2 THR A 317     161.304 181.197 177.656  1.00  0.00           H  
ATOM   4123 3HG2 THR A 317     160.997 182.915 177.305  1.00  0.00           H  
ATOM   4124  N   ASN A 318     157.334 180.250 179.229  1.00  0.00           N  
ATOM   4125  CA  ASN A 318     156.216 179.798 179.986  1.00  0.00           C  
ATOM   4126  C   ASN A 318     156.490 179.723 181.515  1.00  0.00           C  
ATOM   4127  O   ASN A 318     155.630 179.415 182.327  1.00  0.00           O  
ATOM   4128  CB  ASN A 318     155.769 178.478 179.338  1.00  0.00           C  
ATOM   4129  CG  ASN A 318     156.800 177.393 179.295  1.00  0.00           C  
ATOM   4130  OD1 ASN A 318     157.842 177.386 178.657  1.00  0.00           O  
ATOM   4131  ND2 ASN A 318     156.563 176.354 180.138  1.00  0.00           N  
ATOM   4132  H   ASN A 318     158.116 179.613 179.172  1.00  0.00           H  
ATOM   4133  HA  ASN A 318     155.412 180.519 179.837  1.00  0.00           H  
ATOM   4134  HB3 ASN A 318     155.413 178.676 178.327  1.00  0.00           H  
ATOM   4135  HB2 ASN A 318     154.880 178.109 179.849  1.00  0.00           H  
ATOM   4136 2HD2 ASN A 318     157.207 175.577 180.175  1.00  0.00           H  
ATOM   4137 1HD2 ASN A 318     155.743 176.359 180.727  1.00  0.00           H  
ATOM   4138  N   ASP A 319     157.771 179.943 181.952  1.00  0.00           N  
ATOM   4139  CA  ASP A 319     158.066 180.193 183.293  1.00  0.00           C  
ATOM   4140  C   ASP A 319     158.110 181.699 183.547  1.00  0.00           C  
ATOM   4141  O   ASP A 319     158.181 182.504 182.647  1.00  0.00           O  
ATOM   4142  CB  ASP A 319     159.420 179.601 183.638  1.00  0.00           C  
ATOM   4143  CG  ASP A 319     159.657 179.676 185.076  1.00  0.00           C  
ATOM   4144  OD1 ASP A 319     158.704 179.620 185.901  1.00  0.00           O  
ATOM   4145  OD2 ASP A 319     160.894 179.615 185.496  1.00  0.00           O1-
ATOM   4146  H   ASP A 319     158.538 179.927 181.295  1.00  0.00           H  
ATOM   4147  HA  ASP A 319     157.301 179.741 183.924  1.00  0.00           H  
ATOM   4148  HB3 ASP A 319     160.201 180.150 183.112  1.00  0.00           H  
ATOM   4149  HB2 ASP A 319     159.453 178.559 183.319  1.00  0.00           H  
ATOM   4150  N   TRP A 320     157.895 182.196 184.815  1.00  0.00           N  
ATOM   4151  CA  TRP A 320     157.850 183.611 185.179  1.00  0.00           C  
ATOM   4152  C   TRP A 320     159.215 184.387 185.322  1.00  0.00           C  
ATOM   4153  O   TRP A 320     159.214 185.590 185.550  1.00  0.00           O  
ATOM   4154  CB  TRP A 320     157.146 183.658 186.566  1.00  0.00           C  
ATOM   4155  CG  TRP A 320     155.998 182.809 186.609  1.00  0.00           C  
ATOM   4156  CD1 TRP A 320     155.855 181.611 187.232  1.00  0.00           C  
ATOM   4157  NE1 TRP A 320     154.595 181.151 187.115  1.00  0.00           N  
ATOM   4158  CE2 TRP A 320     153.881 182.009 186.326  1.00  0.00           C  
ATOM   4159  CD2 TRP A 320     154.713 183.086 185.927  1.00  0.00           C  
ATOM   4160  CE3 TRP A 320     154.285 184.109 185.102  1.00  0.00           C  
ATOM   4161  CZ3 TRP A 320     152.968 183.992 184.587  1.00  0.00           C  
ATOM   4162  CZ2 TRP A 320     152.550 181.941 185.917  1.00  0.00           C  
ATOM   4163  CH2 TRP A 320     152.153 182.935 184.965  1.00  0.00           C  
ATOM   4164  H   TRP A 320     157.752 181.562 185.588  1.00  0.00           H  
ATOM   4165  HA  TRP A 320     157.226 184.136 184.455  1.00  0.00           H  
ATOM   4166  HB3 TRP A 320     156.848 184.683 186.787  1.00  0.00           H  
ATOM   4167  HB2 TRP A 320     157.850 183.355 187.341  1.00  0.00           H  
ATOM   4168  HD1 TRP A 320     156.698 181.159 187.733  1.00  0.00           H  
ATOM   4169  HE1 TRP A 320     154.325 180.296 187.579  1.00  0.00           H  
ATOM   4170  HE3 TRP A 320     154.943 184.937 184.882  1.00  0.00           H  
ATOM   4171  HZ3 TRP A 320     152.592 184.730 183.894  1.00  0.00           H  
ATOM   4172  HZ2 TRP A 320     151.901 181.176 186.316  1.00  0.00           H  
ATOM   4173  HH2 TRP A 320     151.167 182.833 184.536  1.00  0.00           H  
ATOM   4174  N   GLU A 321     160.374 183.658 185.352  1.00  0.00           N  
ATOM   4175  CA  GLU A 321     161.688 184.196 185.583  1.00  0.00           C  
ATOM   4176  C   GLU A 321     162.116 185.174 184.565  1.00  0.00           C  
ATOM   4177  O   GLU A 321     162.063 184.953 183.402  1.00  0.00           O  
ATOM   4178  CB  GLU A 321     162.654 183.086 185.733  1.00  0.00           C  
ATOM   4179  CG  GLU A 321     163.702 183.358 186.793  1.00  0.00           C  
ATOM   4180  CD  GLU A 321     164.894 182.436 186.673  1.00  0.00           C  
ATOM   4181  OE1 GLU A 321     164.758 181.182 186.892  1.00  0.00           O  
ATOM   4182  OE2 GLU A 321     165.958 182.919 186.226  1.00  0.00           O1-
ATOM   4183  H   GLU A 321     160.346 182.659 185.205  1.00  0.00           H  
ATOM   4184  HA  GLU A 321     161.655 184.722 186.537  1.00  0.00           H  
ATOM   4185  HB3 GLU A 321     163.145 182.901 184.777  1.00  0.00           H  
ATOM   4186  HB2 GLU A 321     162.118 182.170 185.981  1.00  0.00           H  
ATOM   4187  HG3 GLU A 321     163.256 183.246 187.781  1.00  0.00           H  
ATOM   4188  HG2 GLU A 321     164.035 184.393 186.716  1.00  0.00           H  
ATOM   4189  N   ASP A 322     162.644 186.364 184.989  1.00  0.00           N  
ATOM   4190  CA  ASP A 322     163.167 187.341 184.081  1.00  0.00           C  
ATOM   4191  C   ASP A 322     164.665 186.915 183.627  1.00  0.00           C  
ATOM   4192  O   ASP A 322     165.403 186.273 184.360  1.00  0.00           O  
ATOM   4193  CB  ASP A 322     163.109 188.772 184.575  1.00  0.00           C  
ATOM   4194  CG  ASP A 322     163.594 189.093 185.978  1.00  0.00           C  
ATOM   4195  OD1 ASP A 322     163.033 188.554 187.006  1.00  0.00           O  
ATOM   4196  OD2 ASP A 322     164.633 189.741 186.115  1.00  0.00           O1-
ATOM   4197  H   ASP A 322     162.675 186.580 185.975  1.00  0.00           H  
ATOM   4198  HA  ASP A 322     162.547 187.296 183.186  1.00  0.00           H  
ATOM   4199  HB3 ASP A 322     162.093 189.148 184.456  1.00  0.00           H  
ATOM   4200  HB2 ASP A 322     163.628 189.415 183.864  1.00  0.00           H  
ATOM   4201  N   HIS A 323     164.838 187.157 182.326  1.00  0.00           N  
ATOM   4202  CA  HIS A 323     166.062 187.031 181.530  1.00  0.00           C  
ATOM   4203  C   HIS A 323     167.369 187.504 182.306  1.00  0.00           C  
ATOM   4204  O   HIS A 323     167.286 188.578 182.915  1.00  0.00           O  
ATOM   4205  CB  HIS A 323     166.040 187.745 180.150  1.00  0.00           C  
ATOM   4206  ND1 HIS A 323     164.938 190.037 180.180  1.00  0.00           N  
ATOM   4207  CG  HIS A 323     166.024 189.215 179.982  1.00  0.00           C  
ATOM   4208  CE1 HIS A 323     165.430 191.328 180.149  1.00  0.00           C  
ATOM   4209  NE2 HIS A 323     166.731 191.410 179.911  1.00  0.00           N  
ATOM   4210  CD2 HIS A 323     167.101 190.040 179.799  1.00  0.00           C  
ATOM   4211  H   HIS A 323     164.060 187.471 181.763  1.00  0.00           H  
ATOM   4212  HA  HIS A 323     166.191 185.968 181.326  1.00  0.00           H  
ATOM   4213  HB3 HIS A 323     165.233 187.320 179.553  1.00  0.00           H  
ATOM   4214  HB2 HIS A 323     166.842 187.335 179.536  1.00  0.00           H  
ATOM   4215  HD1 HIS A 323     164.019 189.638 180.309  1.00  0.00           H  
ATOM   4216  HE1 HIS A 323     164.765 192.163 180.312  1.00  0.00           H  
ATOM   4217  HD2 HIS A 323     168.075 189.620 179.599  1.00  0.00           H  
ATOM   4218  N   LEU A 324     168.476 186.799 182.194  1.00  0.00           N  
ATOM   4219  CA  LEU A 324     169.695 187.268 182.800  1.00  0.00           C  
ATOM   4220  C   LEU A 324     170.205 188.378 181.940  1.00  0.00           C  
ATOM   4221  O   LEU A 324     170.578 189.476 182.407  1.00  0.00           O  
ATOM   4222  CB  LEU A 324     170.691 186.096 182.852  1.00  0.00           C  
ATOM   4223  CG  LEU A 324     172.148 186.435 183.400  1.00  0.00           C  
ATOM   4224  CD1 LEU A 324     172.174 186.807 184.857  1.00  0.00           C  
ATOM   4225  CD2 LEU A 324     173.058 185.230 183.039  1.00  0.00           C  
ATOM   4226  H   LEU A 324     168.471 185.928 181.682  1.00  0.00           H  
ATOM   4227  HA  LEU A 324     169.496 187.635 183.807  1.00  0.00           H  
ATOM   4228  HB3 LEU A 324     170.775 185.651 181.860  1.00  0.00           H  
ATOM   4229  HB2 LEU A 324     170.263 185.287 183.444  1.00  0.00           H  
ATOM   4230  HG  LEU A 324     172.513 187.296 182.839  1.00  0.00           H  
ATOM   4231 1HD1 LEU A 324     173.199 187.024 185.159  1.00  0.00           H  
ATOM   4232 2HD1 LEU A 324     171.554 187.688 185.019  1.00  0.00           H  
ATOM   4233 3HD1 LEU A 324     171.789 185.978 185.451  1.00  0.00           H  
ATOM   4234 1HD2 LEU A 324     174.070 185.419 183.396  1.00  0.00           H  
ATOM   4235 2HD2 LEU A 324     172.669 184.327 183.510  1.00  0.00           H  
ATOM   4236 3HD2 LEU A 324     173.074 185.097 181.957  1.00  0.00           H  
ATOM   4237  N   ALA A 325     170.286 188.159 180.618  1.00  0.00           N  
ATOM   4238  CA  ALA A 325     171.000 188.910 179.617  1.00  0.00           C  
ATOM   4239  C   ALA A 325     170.211 188.871 178.261  1.00  0.00           C  
ATOM   4240  O   ALA A 325     169.472 187.895 178.079  1.00  0.00           O  
ATOM   4241  CB  ALA A 325     172.361 188.266 179.360  1.00  0.00           C  
ATOM   4242  H   ALA A 325     169.802 187.375 180.205  1.00  0.00           H  
ATOM   4243  HA  ALA A 325     171.130 189.941 179.945  1.00  0.00           H  
ATOM   4244  HB1 ALA A 325     172.897 188.838 178.602  1.00  0.00           H  
ATOM   4245  HB2 ALA A 325     172.939 188.257 180.284  1.00  0.00           H  
ATOM   4246  HB3 ALA A 325     172.219 187.243 179.010  1.00  0.00           H  
ATOM   4247  N   VAL A 326     170.378 189.899 177.348  1.00  0.00           N  
ATOM   4248  CA  VAL A 326     169.736 189.877 176.125  1.00  0.00           C  
ATOM   4249  C   VAL A 326     170.582 190.530 175.047  1.00  0.00           C  
ATOM   4250  O   VAL A 326     171.306 191.520 175.407  1.00  0.00           O  
ATOM   4251  CB  VAL A 326     168.439 190.662 176.300  1.00  0.00           C  
ATOM   4252  CG1 VAL A 326     168.691 192.118 176.771  1.00  0.00           C  
ATOM   4253  CG2 VAL A 326     167.748 190.758 174.969  1.00  0.00           C  
ATOM   4254  H   VAL A 326     170.977 190.681 177.572  1.00  0.00           H  
ATOM   4255  HA  VAL A 326     169.510 188.848 175.845  1.00  0.00           H  
ATOM   4256  HB  VAL A 326     167.793 190.151 177.014  1.00  0.00           H  
ATOM   4257 1HG1 VAL A 326     167.738 192.635 176.881  1.00  0.00           H  
ATOM   4258 2HG1 VAL A 326     169.210 192.106 177.730  1.00  0.00           H  
ATOM   4259 3HG1 VAL A 326     169.303 192.638 176.034  1.00  0.00           H  
ATOM   4260 1HG2 VAL A 326     166.819 191.317 175.081  1.00  0.00           H  
ATOM   4261 2HG2 VAL A 326     168.397 191.270 174.258  1.00  0.00           H  
ATOM   4262 3HG2 VAL A 326     167.526 189.756 174.601  1.00  0.00           H  
ATOM   4263  N   LYS A 327     170.555 190.156 173.786  1.00  0.00           N  
ATOM   4264  CA  LYS A 327     171.310 190.831 172.709  1.00  0.00           C  
ATOM   4265  C   LYS A 327     170.330 190.829 171.443  1.00  0.00           C  
ATOM   4266  O   LYS A 327     169.563 189.900 171.157  1.00  0.00           O  
ATOM   4267  CB  LYS A 327     172.752 190.227 172.435  1.00  0.00           C  
ATOM   4268  CG  LYS A 327     173.483 191.068 171.260  1.00  0.00           C  
ATOM   4269  CD  LYS A 327     174.975 190.605 171.133  1.00  0.00           C  
ATOM   4270  CE  LYS A 327     175.709 191.326 170.021  1.00  0.00           C  
ATOM   4271  NZ  LYS A 327     176.279 192.582 170.336  1.00  0.00           N1+
ATOM   4272  H   LYS A 327     169.994 189.364 173.506  1.00  0.00           H  
ATOM   4273  HA  LYS A 327     171.446 191.869 173.011  1.00  0.00           H  
ATOM   4274  HB3 LYS A 327     172.657 189.185 172.130  1.00  0.00           H  
ATOM   4275  HB2 LYS A 327     173.348 190.283 173.346  1.00  0.00           H  
ATOM   4276  HG3 LYS A 327     173.452 192.131 171.501  1.00  0.00           H  
ATOM   4277  HG2 LYS A 327     172.968 190.895 170.315  1.00  0.00           H  
ATOM   4278  HD3 LYS A 327     175.007 189.531 170.951  1.00  0.00           H  
ATOM   4279  HD2 LYS A 327     175.490 190.777 172.078  1.00  0.00           H  
ATOM   4280  HE3 LYS A 327     175.042 191.439 169.166  1.00  0.00           H  
ATOM   4281  HE2 LYS A 327     176.483 190.672 169.619  1.00  0.00           H  
ATOM   4282  HZ1 LYS A 327     176.737 192.959 169.519  1.00  0.00           H  
ATOM   4283  HZ2 LYS A 327     175.553 193.216 170.637  1.00  0.00           H  
ATOM   4284  HZ3 LYS A 327     176.955 192.469 171.078  1.00  0.00           H  
ATOM   4285  N   HIS A 328     170.330 191.966 170.654  1.00  0.00           N  
ATOM   4286  CA  HIS A 328     169.522 192.221 169.481  1.00  0.00           C  
ATOM   4287  C   HIS A 328     170.595 192.538 168.497  1.00  0.00           C  
ATOM   4288  O   HIS A 328     171.547 193.248 168.759  1.00  0.00           O  
ATOM   4289  CB  HIS A 328     168.638 193.497 169.591  1.00  0.00           C  
ATOM   4290  ND1 HIS A 328     166.843 194.955 168.486  1.00  0.00           N  
ATOM   4291  CG  HIS A 328     167.751 193.885 168.470  1.00  0.00           C  
ATOM   4292  CE1 HIS A 328     166.137 194.964 167.280  1.00  0.00           C  
ATOM   4293  NE2 HIS A 328     166.482 193.931 166.534  1.00  0.00           N  
ATOM   4294  CD2 HIS A 328     167.496 193.297 167.323  1.00  0.00           C  
ATOM   4295  H   HIS A 328     170.945 192.736 170.877  1.00  0.00           H  
ATOM   4296  HA  HIS A 328     168.942 191.346 169.186  1.00  0.00           H  
ATOM   4297  HB3 HIS A 328     169.272 194.345 169.851  1.00  0.00           H  
ATOM   4298  HB2 HIS A 328     168.048 193.441 170.506  1.00  0.00           H  
ATOM   4299  HD1 HIS A 328     166.791 195.561 169.292  1.00  0.00           H  
ATOM   4300  HE1 HIS A 328     165.426 195.751 167.076  1.00  0.00           H  
ATOM   4301  HD2 HIS A 328     168.037 192.406 167.041  1.00  0.00           H  
ATOM   4302  N   PHE A 329     170.457 192.066 167.259  1.00  0.00           N  
ATOM   4303  CA  PHE A 329     171.407 192.334 166.229  1.00  0.00           C  
ATOM   4304  C   PHE A 329     170.899 192.094 164.879  1.00  0.00           C  
ATOM   4305  O   PHE A 329     169.906 191.452 164.684  1.00  0.00           O  
ATOM   4306  CB  PHE A 329     172.785 191.734 166.455  1.00  0.00           C  
ATOM   4307  CG  PHE A 329     172.958 190.219 166.366  1.00  0.00           C  
ATOM   4308  CD1 PHE A 329     173.252 189.585 165.146  1.00  0.00           C  
ATOM   4309  CE1 PHE A 329     173.371 188.204 165.160  1.00  0.00           C  
ATOM   4310  CZ  PHE A 329     173.222 187.428 166.359  1.00  0.00           C  
ATOM   4311  CD2 PHE A 329     172.846 189.452 167.514  1.00  0.00           C  
ATOM   4312  CE2 PHE A 329     173.012 188.108 167.557  1.00  0.00           C  
ATOM   4313  H   PHE A 329     169.658 191.496 167.022  1.00  0.00           H  
ATOM   4314  HA  PHE A 329     171.566 193.411 166.275  1.00  0.00           H  
ATOM   4315  HB3 PHE A 329     173.171 192.080 167.414  1.00  0.00           H  
ATOM   4316  HB2 PHE A 329     173.496 192.213 165.782  1.00  0.00           H  
ATOM   4317  HD1 PHE A 329     173.375 190.172 164.248  1.00  0.00           H  
ATOM   4318  HE1 PHE A 329     173.584 187.671 164.245  1.00  0.00           H  
ATOM   4319  HZ  PHE A 329     173.274 186.350 166.315  1.00  0.00           H  
ATOM   4320  HD2 PHE A 329     172.612 189.923 168.457  1.00  0.00           H  
ATOM   4321  HE2 PHE A 329     172.985 187.564 168.489  1.00  0.00           H  
ATOM   4322  N   SER A 330     171.560 192.737 163.902  1.00  0.00           N  
ATOM   4323  CA  SER A 330     171.228 192.488 162.486  1.00  0.00           C  
ATOM   4324  C   SER A 330     172.422 191.772 161.853  1.00  0.00           C  
ATOM   4325  O   SER A 330     173.637 191.925 162.175  1.00  0.00           O  
ATOM   4326  CB  SER A 330     170.700 193.702 161.911  1.00  0.00           C  
ATOM   4327  OG  SER A 330     170.294 193.489 160.559  1.00  0.00           O  
ATOM   4328  H   SER A 330     172.289 193.396 164.135  1.00  0.00           H  
ATOM   4329  HA  SER A 330     170.408 191.770 162.487  1.00  0.00           H  
ATOM   4330  HB3 SER A 330     171.463 194.480 161.943  1.00  0.00           H  
ATOM   4331  HB2 SER A 330     169.846 194.040 162.498  1.00  0.00           H  
ATOM   4332  HG  SER A 330     169.947 194.307 160.196  1.00  0.00           H  
ATOM   4333  N   VAL A 331     172.190 190.848 160.889  1.00  0.00           N  
ATOM   4334  CA  VAL A 331     173.256 190.284 160.098  1.00  0.00           C  
ATOM   4335  C   VAL A 331     173.354 191.094 158.815  1.00  0.00           C  
ATOM   4336  O   VAL A 331     172.469 191.260 158.030  1.00  0.00           O  
ATOM   4337  CB  VAL A 331     173.080 188.790 159.941  1.00  0.00           C  
ATOM   4338  CG1 VAL A 331     173.959 188.164 158.804  1.00  0.00           C  
ATOM   4339  CG2 VAL A 331     173.360 187.959 161.210  1.00  0.00           C  
ATOM   4340  H   VAL A 331     171.247 190.534 160.707  1.00  0.00           H  
ATOM   4341  HA  VAL A 331     174.183 190.442 160.649  1.00  0.00           H  
ATOM   4342  HB  VAL A 331     172.038 188.618 159.670  1.00  0.00           H  
ATOM   4343 1HG1 VAL A 331     173.777 187.090 158.753  1.00  0.00           H  
ATOM   4344 2HG1 VAL A 331     173.699 188.622 157.849  1.00  0.00           H  
ATOM   4345 3HG1 VAL A 331     175.013 188.344 159.018  1.00  0.00           H  
ATOM   4346 1HG2 VAL A 331     173.206 186.902 160.994  1.00  0.00           H  
ATOM   4347 2HG2 VAL A 331     174.390 188.118 161.529  1.00  0.00           H  
ATOM   4348 3HG2 VAL A 331     172.682 188.269 162.005  1.00  0.00           H  
ATOM   4349  N   GLU A 332     174.600 191.586 158.516  1.00  0.00           N  
ATOM   4350  CA  GLU A 332     175.011 192.345 157.429  1.00  0.00           C  
ATOM   4351  C   GLU A 332     174.990 191.866 156.035  1.00  0.00           C  
ATOM   4352  O   GLU A 332     175.111 190.661 155.892  1.00  0.00           O  
ATOM   4353  CB  GLU A 332     176.491 192.993 157.675  1.00  0.00           C  
ATOM   4354  CG  GLU A 332     176.513 194.026 158.735  1.00  0.00           C  
ATOM   4355  CD  GLU A 332     177.814 194.146 159.514  1.00  0.00           C  
ATOM   4356  OE1 GLU A 332     178.007 193.297 160.350  1.00  0.00           O  
ATOM   4357  OE2 GLU A 332     178.582 195.114 159.349  1.00  0.00           O1-
ATOM   4358  H   GLU A 332     175.376 191.406 159.136  1.00  0.00           H  
ATOM   4359  HA  GLU A 332     174.338 193.202 157.429  1.00  0.00           H  
ATOM   4360  HB3 GLU A 332     176.857 193.423 156.743  1.00  0.00           H  
ATOM   4361  HB2 GLU A 332     177.196 192.201 157.927  1.00  0.00           H  
ATOM   4362  HG3 GLU A 332     175.693 193.846 159.430  1.00  0.00           H  
ATOM   4363  HG2 GLU A 332     176.264 194.994 158.300  1.00  0.00           H  
ATOM   4364  N   GLY A 333     174.853 192.765 154.995  1.00  0.00           N  
ATOM   4365  CA  GLY A 333     175.067 192.343 153.654  1.00  0.00           C  
ATOM   4366  C   GLY A 333     173.865 191.874 152.930  1.00  0.00           C  
ATOM   4367  O   GLY A 333     172.732 192.293 153.287  1.00  0.00           O  
ATOM   4368  H   GLY A 333     174.600 193.724 155.186  1.00  0.00           H  
ATOM   4369  HA3 GLY A 333     175.824 191.559 153.640  1.00  0.00           H  
ATOM   4370  HA2 GLY A 333     175.533 193.152 153.092  1.00  0.00           H  
ATOM   4371  N   GLN A 334     174.132 191.077 151.931  1.00  0.00           N  
ATOM   4372  CA  GLN A 334     173.181 190.810 150.838  1.00  0.00           C  
ATOM   4373  C   GLN A 334     171.823 190.201 151.267  1.00  0.00           C  
ATOM   4374  O   GLN A 334     170.787 190.376 150.559  1.00  0.00           O  
ATOM   4375  CB  GLN A 334     173.912 189.948 149.772  1.00  0.00           C  
ATOM   4376  CG  GLN A 334     174.094 188.467 150.220  1.00  0.00           C  
ATOM   4377  CD  GLN A 334     174.466 187.512 149.038  1.00  0.00           C  
ATOM   4378  OE1 GLN A 334     175.601 187.000 149.063  1.00  0.00           O  
ATOM   4379  NE2 GLN A 334     173.491 187.356 148.060  1.00  0.00           N  
ATOM   4380  H   GLN A 334     175.026 190.610 151.883  1.00  0.00           H  
ATOM   4381  HA  GLN A 334     172.962 191.770 150.370  1.00  0.00           H  
ATOM   4382  HB3 GLN A 334     174.888 190.385 149.560  1.00  0.00           H  
ATOM   4383  HB2 GLN A 334     173.353 189.977 148.837  1.00  0.00           H  
ATOM   4384  HG3 GLN A 334     173.177 188.117 150.694  1.00  0.00           H  
ATOM   4385  HG2 GLN A 334     174.867 188.413 150.986  1.00  0.00           H  
ATOM   4386 2HE2 GLN A 334     173.663 186.754 147.267  1.00  0.00           H  
ATOM   4387 1HE2 GLN A 334     172.611 187.845 148.142  1.00  0.00           H  
ATOM   4388  N   LEU A 335     171.817 189.487 152.408  1.00  0.00           N  
ATOM   4389  CA  LEU A 335     170.547 189.023 152.977  1.00  0.00           C  
ATOM   4390  C   LEU A 335     170.296 189.491 154.397  1.00  0.00           C  
ATOM   4391  O   LEU A 335     171.156 189.391 155.207  1.00  0.00           O  
ATOM   4392  CB  LEU A 335     170.287 187.522 152.840  1.00  0.00           C  
ATOM   4393  CG  LEU A 335     168.819 186.957 152.873  1.00  0.00           C  
ATOM   4394  CD1 LEU A 335     168.556 185.737 151.962  1.00  0.00           C  
ATOM   4395  CD2 LEU A 335     168.434 186.467 154.342  1.00  0.00           C  
ATOM   4396  H   LEU A 335     172.687 189.270 152.873  1.00  0.00           H  
ATOM   4397  HA  LEU A 335     169.773 189.503 152.377  1.00  0.00           H  
ATOM   4398  HB3 LEU A 335     170.886 186.991 153.580  1.00  0.00           H  
ATOM   4399  HB2 LEU A 335     170.785 187.158 151.941  1.00  0.00           H  
ATOM   4400  HG  LEU A 335     168.135 187.756 152.586  1.00  0.00           H  
ATOM   4401 1HD1 LEU A 335     167.515 185.427 152.060  1.00  0.00           H  
ATOM   4402 2HD1 LEU A 335     168.758 186.007 150.925  1.00  0.00           H  
ATOM   4403 3HD1 LEU A 335     169.208 184.915 152.257  1.00  0.00           H  
ATOM   4404 1HD2 LEU A 335     167.415 186.080 154.341  1.00  0.00           H  
ATOM   4405 2HD2 LEU A 335     169.120 185.680 154.655  1.00  0.00           H  
ATOM   4406 3HD2 LEU A 335     168.503 187.305 155.035  1.00  0.00           H  
ATOM   4407  N   GLU A 336     169.170 190.175 154.674  1.00  0.00           N  
ATOM   4408  CA  GLU A 336     168.914 190.910 155.928  1.00  0.00           C  
ATOM   4409  C   GLU A 336     168.204 190.046 156.868  1.00  0.00           C  
ATOM   4410  O   GLU A 336     166.990 189.782 156.711  1.00  0.00           O  
ATOM   4411  CB  GLU A 336     168.125 192.237 155.974  1.00  0.00           C  
ATOM   4412  CG  GLU A 336     168.063 193.049 157.318  1.00  0.00           C  
ATOM   4413  CD  GLU A 336     167.042 194.203 157.355  1.00  0.00           C  
ATOM   4414  OE1 GLU A 336     166.023 194.201 158.120  1.00  0.00           O  
ATOM   4415  OE2 GLU A 336     167.376 195.134 156.615  1.00  0.00           O1-
ATOM   4416  H   GLU A 336     168.421 190.211 153.997  1.00  0.00           H  
ATOM   4417  HA  GLU A 336     169.889 191.114 156.371  1.00  0.00           H  
ATOM   4418  HB3 GLU A 336     167.110 192.059 155.620  1.00  0.00           H  
ATOM   4419  HB2 GLU A 336     168.484 192.892 155.180  1.00  0.00           H  
ATOM   4420  HG3 GLU A 336     169.055 193.438 157.549  1.00  0.00           H  
ATOM   4421  HG2 GLU A 336     167.863 192.365 158.143  1.00  0.00           H  
ATOM   4422  N   PHE A 337     168.981 189.594 157.835  1.00  0.00           N  
ATOM   4423  CA  PHE A 337     168.507 188.627 158.812  1.00  0.00           C  
ATOM   4424  C   PHE A 337     168.615 189.281 160.126  1.00  0.00           C  
ATOM   4425  O   PHE A 337     169.582 190.048 160.403  1.00  0.00           O  
ATOM   4426  CB  PHE A 337     169.408 187.410 158.598  1.00  0.00           C  
ATOM   4427  CG  PHE A 337     168.977 186.166 159.300  1.00  0.00           C  
ATOM   4428  CD1 PHE A 337     168.152 185.168 158.624  1.00  0.00           C  
ATOM   4429  CE1 PHE A 337     167.704 184.034 159.300  1.00  0.00           C  
ATOM   4430  CZ  PHE A 337     168.224 183.836 160.583  1.00  0.00           C  
ATOM   4431  CD2 PHE A 337     169.369 185.917 160.599  1.00  0.00           C  
ATOM   4432  CE2 PHE A 337     168.929 184.830 161.249  1.00  0.00           C  
ATOM   4433  H   PHE A 337     169.934 189.920 157.911  1.00  0.00           H  
ATOM   4434  HA  PHE A 337     167.469 188.365 158.608  1.00  0.00           H  
ATOM   4435  HB3 PHE A 337     170.426 187.658 158.898  1.00  0.00           H  
ATOM   4436  HB2 PHE A 337     169.495 187.209 157.530  1.00  0.00           H  
ATOM   4437  HD1 PHE A 337     167.882 185.303 157.587  1.00  0.00           H  
ATOM   4438  HE1 PHE A 337     166.996 183.369 158.829  1.00  0.00           H  
ATOM   4439  HZ  PHE A 337     168.082 182.889 161.083  1.00  0.00           H  
ATOM   4440  HD2 PHE A 337     170.037 186.601 161.102  1.00  0.00           H  
ATOM   4441  HE2 PHE A 337     169.130 184.734 162.306  1.00  0.00           H  
ATOM   4442  N   ARG A 338     167.640 189.128 160.984  1.00  0.00           N  
ATOM   4443  CA  ARG A 338     167.661 189.754 162.275  1.00  0.00           C  
ATOM   4444  C   ARG A 338     167.669 188.621 163.393  1.00  0.00           C  
ATOM   4445  O   ARG A 338     167.358 187.462 163.091  1.00  0.00           O  
ATOM   4446  CB  ARG A 338     166.544 190.836 162.592  1.00  0.00           C  
ATOM   4447  CG  ARG A 338     166.123 191.768 161.403  1.00  0.00           C  
ATOM   4448  CD  ARG A 338     164.864 191.243 160.626  1.00  0.00           C  
ATOM   4449  NE  ARG A 338     165.057 191.655 159.219  1.00  0.00           N  
ATOM   4450  CZ  ARG A 338     164.350 191.202 158.243  1.00  0.00           C  
ATOM   4451  NH1 ARG A 338     163.448 190.230 158.297  1.00  0.00           N  
ATOM   4452  NH2 ARG A 338     164.401 191.854 157.055  1.00  0.00           N1+
ATOM   4453  H   ARG A 338     166.843 188.556 160.746  1.00  0.00           H  
ATOM   4454  HA  ARG A 338     168.619 190.269 162.352  1.00  0.00           H  
ATOM   4455  HB3 ARG A 338     166.867 191.450 163.433  1.00  0.00           H  
ATOM   4456  HB2 ARG A 338     165.660 190.335 162.986  1.00  0.00           H  
ATOM   4457  HG3 ARG A 338     166.959 191.871 160.711  1.00  0.00           H  
ATOM   4458  HG2 ARG A 338     165.923 192.770 161.782  1.00  0.00           H  
ATOM   4459  HD3 ARG A 338     163.968 191.720 161.023  1.00  0.00           H  
ATOM   4460  HD2 ARG A 338     164.831 190.155 160.683  1.00  0.00           H  
ATOM   4461  HE  ARG A 338     165.789 192.328 159.043  1.00  0.00           H  
ATOM   4462 2HH1 ARG A 338     162.950 189.956 157.462  1.00  0.00           H  
ATOM   4463 1HH1 ARG A 338     163.259 189.764 159.173  1.00  0.00           H  
ATOM   4464 2HH2 ARG A 338     163.857 191.521 156.272  1.00  0.00           H  
ATOM   4465 1HH2 ARG A 338     164.983 192.673 156.953  1.00  0.00           H  
ATOM   4466  N   ALA A 339     167.988 189.053 164.671  1.00  0.00           N  
ATOM   4467  CA  ALA A 339     168.264 188.098 165.726  1.00  0.00           C  
ATOM   4468  C   ALA A 339     167.971 188.713 167.065  1.00  0.00           C  
ATOM   4469  O   ALA A 339     168.397 189.868 167.354  1.00  0.00           O  
ATOM   4470  CB  ALA A 339     169.697 187.545 165.568  1.00  0.00           C  
ATOM   4471  H   ALA A 339     168.030 190.041 164.874  1.00  0.00           H  
ATOM   4472  HA  ALA A 339     167.577 187.262 165.595  1.00  0.00           H  
ATOM   4473  HB1 ALA A 339     169.900 186.828 166.363  1.00  0.00           H  
ATOM   4474  HB2 ALA A 339     169.792 187.051 164.601  1.00  0.00           H  
ATOM   4475  HB3 ALA A 339     170.412 188.365 165.628  1.00  0.00           H  
ATOM   4476  N   LEU A 340     167.267 187.993 167.980  1.00  0.00           N  
ATOM   4477  CA  LEU A 340     167.130 188.446 169.358  1.00  0.00           C  
ATOM   4478  C   LEU A 340     167.531 187.269 170.146  1.00  0.00           C  
ATOM   4479  O   LEU A 340     166.931 186.241 169.964  1.00  0.00           O  
ATOM   4480  CB  LEU A 340     165.638 188.685 169.767  1.00  0.00           C  
ATOM   4481  CG  LEU A 340     165.421 189.414 171.073  1.00  0.00           C  
ATOM   4482  CD1 LEU A 340     166.203 190.769 171.144  1.00  0.00           C  
ATOM   4483  CD2 LEU A 340     163.955 189.749 171.210  1.00  0.00           C  
ATOM   4484  H   LEU A 340     166.826 187.125 167.709  1.00  0.00           H  
ATOM   4485  HA  LEU A 340     167.756 189.313 169.569  1.00  0.00           H  
ATOM   4486  HB3 LEU A 340     165.116 187.729 169.798  1.00  0.00           H  
ATOM   4487  HB2 LEU A 340     165.127 189.221 168.967  1.00  0.00           H  
ATOM   4488  HG  LEU A 340     165.726 188.774 171.901  1.00  0.00           H  
ATOM   4489 1HD1 LEU A 340     166.011 191.250 172.103  1.00  0.00           H  
ATOM   4490 2HD1 LEU A 340     167.271 190.578 171.041  1.00  0.00           H  
ATOM   4491 3HD1 LEU A 340     165.872 191.423 170.337  1.00  0.00           H  
ATOM   4492 1HD2 LEU A 340     163.788 190.275 172.150  1.00  0.00           H  
ATOM   4493 2HD2 LEU A 340     163.648 190.384 170.379  1.00  0.00           H  
ATOM   4494 3HD2 LEU A 340     163.369 188.830 171.200  1.00  0.00           H  
ATOM   4495  N   LEU A 341     168.597 187.367 170.989  1.00  0.00           N  
ATOM   4496  CA  LEU A 341     169.095 186.178 171.597  1.00  0.00           C  
ATOM   4497  C   LEU A 341     169.053 186.414 173.078  1.00  0.00           C  
ATOM   4498  O   LEU A 341     169.408 187.459 173.591  1.00  0.00           O  
ATOM   4499  CB  LEU A 341     170.469 185.795 171.116  1.00  0.00           C  
ATOM   4500  CG  LEU A 341     170.548 185.556 169.599  1.00  0.00           C  
ATOM   4501  CD1 LEU A 341     171.995 185.141 169.380  1.00  0.00           C  
ATOM   4502  CD2 LEU A 341     169.674 184.438 168.998  1.00  0.00           C  
ATOM   4503  H   LEU A 341     169.016 188.268 171.171  1.00  0.00           H  
ATOM   4504  HA  LEU A 341     168.411 185.362 171.362  1.00  0.00           H  
ATOM   4505  HB3 LEU A 341     170.799 184.899 171.641  1.00  0.00           H  
ATOM   4506  HB2 LEU A 341     171.180 186.572 171.397  1.00  0.00           H  
ATOM   4507  HG  LEU A 341     170.354 186.491 169.073  1.00  0.00           H  
ATOM   4508 1HD1 LEU A 341     172.161 184.945 168.321  1.00  0.00           H  
ATOM   4509 2HD1 LEU A 341     172.657 185.942 169.709  1.00  0.00           H  
ATOM   4510 3HD1 LEU A 341     172.205 184.238 169.954  1.00  0.00           H  
ATOM   4511 1HD2 LEU A 341     169.836 184.388 167.921  1.00  0.00           H  
ATOM   4512 2HD2 LEU A 341     169.943 183.483 169.450  1.00  0.00           H  
ATOM   4513 3HD2 LEU A 341     168.624 184.650 169.197  1.00  0.00           H  
ATOM   4514  N   PHE A 342     168.490 185.493 173.945  1.00  0.00           N  
ATOM   4515  CA  PHE A 342     168.387 185.689 175.426  1.00  0.00           C  
ATOM   4516  C   PHE A 342     169.155 184.589 176.064  1.00  0.00           C  
ATOM   4517  O   PHE A 342     169.377 183.548 175.445  1.00  0.00           O  
ATOM   4518  CB  PHE A 342     167.008 185.685 176.045  1.00  0.00           C  
ATOM   4519  CG  PHE A 342     166.169 186.779 175.599  1.00  0.00           C  
ATOM   4520  CD1 PHE A 342     165.365 186.711 174.435  1.00  0.00           C  
ATOM   4521  CE1 PHE A 342     164.661 187.885 174.057  1.00  0.00           C  
ATOM   4522  CZ  PHE A 342     164.517 188.989 174.883  1.00  0.00           C  
ATOM   4523  CD2 PHE A 342     166.105 187.945 176.408  1.00  0.00           C  
ATOM   4524  CE2 PHE A 342     165.221 188.970 176.084  1.00  0.00           C  
ATOM   4525  H   PHE A 342     168.117 184.625 173.587  1.00  0.00           H  
ATOM   4526  HA  PHE A 342     168.871 186.633 175.679  1.00  0.00           H  
ATOM   4527  HB3 PHE A 342     167.099 185.718 177.131  1.00  0.00           H  
ATOM   4528  HB2 PHE A 342     166.515 184.738 175.824  1.00  0.00           H  
ATOM   4529  HD1 PHE A 342     165.305 185.791 173.873  1.00  0.00           H  
ATOM   4530  HE1 PHE A 342     164.203 187.950 173.081  1.00  0.00           H  
ATOM   4531  HZ  PHE A 342     163.882 189.809 174.582  1.00  0.00           H  
ATOM   4532  HD2 PHE A 342     166.743 188.036 177.275  1.00  0.00           H  
ATOM   4533  HE2 PHE A 342     165.090 189.768 176.800  1.00  0.00           H  
ATOM   4534  N   VAL A 343     169.524 184.863 177.332  1.00  0.00           N  
ATOM   4535  CA  VAL A 343     170.158 183.823 178.117  1.00  0.00           C  
ATOM   4536  C   VAL A 343     169.332 183.695 179.419  1.00  0.00           C  
ATOM   4537  O   VAL A 343     169.143 184.733 180.118  1.00  0.00           O  
ATOM   4538  CB  VAL A 343     171.623 184.179 178.429  1.00  0.00           C  
ATOM   4539  CG1 VAL A 343     172.279 184.742 177.166  1.00  0.00           C  
ATOM   4540  CG2 VAL A 343     171.743 185.216 179.555  1.00  0.00           C  
ATOM   4541  HB  VAL A 343     172.152 183.286 178.763  1.00  0.00           H  
ATOM   4542 1HG1 VAL A 343     173.318 184.997 177.379  1.00  0.00           H  
ATOM   4543 2HG1 VAL A 343     172.244 183.995 176.374  1.00  0.00           H  
ATOM   4544 3HG1 VAL A 343     171.744 185.636 176.846  1.00  0.00           H  
ATOM   4545 1HG2 VAL A 343     172.795 185.434 179.738  1.00  0.00           H  
ATOM   4546 2HG2 VAL A 343     171.227 186.131 179.263  1.00  0.00           H  
ATOM   4547 3HG2 VAL A 343     171.291 184.819 180.464  1.00  0.00           H  
ATOM   4548  H   VAL A 343     169.357 185.781 177.719  1.00  0.00           H  
ATOM   4549  HA  VAL A 343     170.122 182.881 177.569  1.00  0.00           H  
ATOM   4550  N   PRO A 344     168.920 182.482 179.778  1.00  0.00           N  
ATOM   4551  CA  PRO A 344     168.674 182.182 181.186  1.00  0.00           C  
ATOM   4552  C   PRO A 344     169.681 182.560 182.220  1.00  0.00           C  
ATOM   4553  O   PRO A 344     170.852 182.756 181.882  1.00  0.00           O  
ATOM   4554  CD  PRO A 344     168.522 181.372 178.944  1.00  0.00           C  
ATOM   4555  CB  PRO A 344     168.442 180.627 181.139  1.00  0.00           C  
ATOM   4556  CG  PRO A 344     167.729 180.371 179.801  1.00  0.00           C  
ATOM   4557  HA  PRO A 344     167.728 182.648 181.462  1.00  0.00           H  
ATOM   4558  HD2 PRO A 344     169.410 180.883 178.543  1.00  0.00           H  
ATOM   4559  HD3 PRO A 344     167.891 181.735 178.133  1.00  0.00           H  
ATOM   4560  HB3 PRO A 344     167.787 180.334 181.959  1.00  0.00           H  
ATOM   4561  HB2 PRO A 344     169.406 180.118 181.138  1.00  0.00           H  
ATOM   4562  HG2 PRO A 344     167.961 179.360 179.466  1.00  0.00           H  
ATOM   4563  HG3 PRO A 344     166.698 180.715 179.880  1.00  0.00           H  
ATOM   4564  N   ARG A 345     169.250 182.615 183.520  1.00  0.00           N  
ATOM   4565  CA  ARG A 345     170.155 182.633 184.596  1.00  0.00           C  
ATOM   4566  C   ARG A 345     170.657 181.250 185.065  1.00  0.00           C  
ATOM   4567  O   ARG A 345     171.862 181.010 185.286  1.00  0.00           O  
ATOM   4568  CB  ARG A 345     169.519 183.383 185.807  1.00  0.00           C  
ATOM   4569  CG  ARG A 345     170.384 183.528 187.075  1.00  0.00           C  
ATOM   4570  CD  ARG A 345     169.711 184.619 187.955  1.00  0.00           C  
ATOM   4571  NE  ARG A 345     170.587 184.745 189.131  1.00  0.00           N  
ATOM   4572  CZ  ARG A 345     170.219 185.289 190.307  1.00  0.00           C  
ATOM   4573  NH1 ARG A 345     169.237 186.167 190.299  1.00  0.00           N  
ATOM   4574  NH2 ARG A 345     170.827 184.983 191.470  1.00  0.00           N1+
ATOM   4575  H   ARG A 345     168.261 182.644 183.723  1.00  0.00           H  
ATOM   4576  HA  ARG A 345     171.027 183.206 184.279  1.00  0.00           H  
ATOM   4577  HB3 ARG A 345     168.576 182.904 186.070  1.00  0.00           H  
ATOM   4578  HB2 ARG A 345     169.189 184.370 185.484  1.00  0.00           H  
ATOM   4579  HG3 ARG A 345     171.385 183.855 186.795  1.00  0.00           H  
ATOM   4580  HG2 ARG A 345     170.395 182.582 187.616  1.00  0.00           H  
ATOM   4581  HD3 ARG A 345     168.728 184.271 188.272  1.00  0.00           H  
ATOM   4582  HD2 ARG A 345     169.698 185.564 187.412  1.00  0.00           H  
ATOM   4583  HE  ARG A 345     171.524 184.387 189.011  1.00  0.00           H  
ATOM   4584 2HH1 ARG A 345     168.935 186.595 191.163  1.00  0.00           H  
ATOM   4585 1HH1 ARG A 345     168.786 186.412 189.429  1.00  0.00           H  
ATOM   4586 2HH2 ARG A 345     170.519 185.415 192.330  1.00  0.00           H  
ATOM   4587 1HH2 ARG A 345     171.591 184.322 191.482  1.00  0.00           H  
ATOM   4588  N   ARG A 346     169.775 180.260 185.071  1.00  0.00           N  
ATOM   4589  CA  ARG A 346     169.971 178.865 185.358  1.00  0.00           C  
ATOM   4590  C   ARG A 346     169.758 177.996 184.160  1.00  0.00           C  
ATOM   4591  O   ARG A 346     168.978 178.367 183.255  1.00  0.00           O  
ATOM   4592  CB  ARG A 346     169.083 178.523 186.612  1.00  0.00           C  
ATOM   4593  CG  ARG A 346     169.565 179.204 187.966  1.00  0.00           C  
ATOM   4594  CD  ARG A 346     170.914 178.809 188.585  1.00  0.00           C  
ATOM   4595  NE  ARG A 346     171.095 179.569 189.895  1.00  0.00           N  
ATOM   4596  CZ  ARG A 346     172.220 179.791 190.443  1.00  0.00           C  
ATOM   4597  NH1 ARG A 346     173.275 179.093 190.130  1.00  0.00           N  
ATOM   4598  NH2 ARG A 346     172.344 180.750 191.401  1.00  0.00           N1+
ATOM   4599  H   ARG A 346     168.807 180.445 184.851  1.00  0.00           H  
ATOM   4600  HA  ARG A 346     171.011 178.744 185.660  1.00  0.00           H  
ATOM   4601  HB3 ARG A 346     169.047 177.442 186.745  1.00  0.00           H  
ATOM   4602  HB2 ARG A 346     168.050 178.809 186.412  1.00  0.00           H  
ATOM   4603  HG3 ARG A 346     168.784 179.090 188.717  1.00  0.00           H  
ATOM   4604  HG2 ARG A 346     169.533 180.287 187.848  1.00  0.00           H  
ATOM   4605  HD3 ARG A 346     171.719 179.072 187.899  1.00  0.00           H  
ATOM   4606  HD2 ARG A 346     170.923 177.737 188.783  1.00  0.00           H  
ATOM   4607  HE  ARG A 346     170.247 179.904 190.329  1.00  0.00           H  
ATOM   4608 2HH1 ARG A 346     174.159 179.286 190.578  1.00  0.00           H  
ATOM   4609 1HH1 ARG A 346     173.208 178.359 189.440  1.00  0.00           H  
ATOM   4610 2HH2 ARG A 346     173.241 180.920 191.832  1.00  0.00           H  
ATOM   4611 1HH2 ARG A 346     171.539 181.291 191.681  1.00  0.00           H  
ATOM   4612  N   ALA A 347     170.407 176.882 184.087  1.00  0.00           N  
ATOM   4613  CA  ALA A 347     170.444 176.146 182.810  1.00  0.00           C  
ATOM   4614  C   ALA A 347     169.041 175.448 182.390  1.00  0.00           C  
ATOM   4615  O   ALA A 347     168.225 175.106 183.283  1.00  0.00           O  
ATOM   4616  CB  ALA A 347     171.502 175.062 182.902  1.00  0.00           C  
ATOM   4617  H   ALA A 347     170.884 176.521 184.901  1.00  0.00           H  
ATOM   4618  HA  ALA A 347     170.732 176.841 182.021  1.00  0.00           H  
ATOM   4619  HB1 ALA A 347     171.540 174.510 181.963  1.00  0.00           H  
ATOM   4620  HB2 ALA A 347     172.474 175.517 183.094  1.00  0.00           H  
ATOM   4621  HB3 ALA A 347     171.254 174.379 183.715  1.00  0.00           H  
ATOM   4622  N   PRO A 348     168.735 175.327 181.129  1.00  0.00           N  
ATOM   4623  CA  PRO A 348     167.513 174.703 180.615  1.00  0.00           C  
ATOM   4624  C   PRO A 348     167.414 173.217 180.682  1.00  0.00           C  
ATOM   4625  O   PRO A 348     168.414 172.528 180.671  1.00  0.00           O  
ATOM   4626  CD  PRO A 348     169.416 176.082 180.064  1.00  0.00           C  
ATOM   4627  CB  PRO A 348     167.463 175.266 179.146  1.00  0.00           C  
ATOM   4628  CG  PRO A 348     168.405 176.526 179.107  1.00  0.00           C  
ATOM   4629  HA  PRO A 348     166.668 175.120 181.163  1.00  0.00           H  
ATOM   4630  HD2 PRO A 348     170.132 175.433 179.560  1.00  0.00           H  
ATOM   4631  HD3 PRO A 348     169.913 176.951 180.496  1.00  0.00           H  
ATOM   4632  HB3 PRO A 348     166.443 175.568 178.908  1.00  0.00           H  
ATOM   4633  HB2 PRO A 348     167.839 174.511 178.455  1.00  0.00           H  
ATOM   4634  HG2 PRO A 348     168.860 176.597 178.119  1.00  0.00           H  
ATOM   4635  HG3 PRO A 348     167.872 177.379 179.526  1.00  0.00           H  
ATOM   4636  N   PHE A 349     166.156 172.686 180.771  1.00  0.00           N  
ATOM   4637  CA  PHE A 349     165.803 171.266 180.920  1.00  0.00           C  
ATOM   4638  C   PHE A 349     166.275 170.538 179.667  1.00  0.00           C  
ATOM   4639  O   PHE A 349     166.890 169.502 179.717  1.00  0.00           O  
ATOM   4640  CB  PHE A 349     164.276 170.990 181.212  1.00  0.00           C  
ATOM   4641  CG  PHE A 349     163.948 171.423 182.594  1.00  0.00           C  
ATOM   4642  CD1 PHE A 349     164.756 171.043 183.719  1.00  0.00           C  
ATOM   4643  CE1 PHE A 349     164.286 171.408 185.040  1.00  0.00           C  
ATOM   4644  CZ  PHE A 349     163.136 172.048 185.313  1.00  0.00           C  
ATOM   4645  CD2 PHE A 349     162.784 172.165 182.891  1.00  0.00           C  
ATOM   4646  CE2 PHE A 349     162.336 172.418 184.193  1.00  0.00           C  
ATOM   4647  H   PHE A 349     165.349 173.292 180.736  1.00  0.00           H  
ATOM   4648  HA  PHE A 349     166.374 170.873 181.762  1.00  0.00           H  
ATOM   4649  HB3 PHE A 349     164.073 169.924 181.108  1.00  0.00           H  
ATOM   4650  HB2 PHE A 349     163.664 171.547 180.502  1.00  0.00           H  
ATOM   4651  HD1 PHE A 349     165.679 170.504 183.564  1.00  0.00           H  
ATOM   4652  HE1 PHE A 349     164.878 171.165 185.910  1.00  0.00           H  
ATOM   4653  HZ  PHE A 349     162.863 172.255 186.337  1.00  0.00           H  
ATOM   4654  HD2 PHE A 349     162.185 172.573 182.090  1.00  0.00           H  
ATOM   4655  HE2 PHE A 349     161.380 172.896 184.347  1.00  0.00           H  
ATOM   4656  N   ASP A 350     165.989 171.172 178.490  1.00  0.00           N  
ATOM   4657  CA  ASP A 350     166.382 170.803 177.112  1.00  0.00           C  
ATOM   4658  C   ASP A 350     167.884 170.457 176.995  1.00  0.00           C  
ATOM   4659  O   ASP A 350     168.315 169.586 176.217  1.00  0.00           O  
ATOM   4660  CB  ASP A 350     166.195 172.101 176.248  1.00  0.00           C  
ATOM   4661  CG  ASP A 350     164.695 172.497 176.276  1.00  0.00           C  
ATOM   4662  OD1 ASP A 350     163.900 172.101 175.443  1.00  0.00           O  
ATOM   4663  OD2 ASP A 350     164.370 173.182 177.279  1.00  0.00           O1-
ATOM   4664  H   ASP A 350     165.435 172.017 178.493  1.00  0.00           H  
ATOM   4665  HA  ASP A 350     165.763 169.989 176.734  1.00  0.00           H  
ATOM   4666  HB3 ASP A 350     166.498 171.900 175.221  1.00  0.00           H  
ATOM   4667  HB2 ASP A 350     166.792 172.909 176.672  1.00  0.00           H  
ATOM   4668  N   LEU A 351     168.820 171.170 177.730  1.00  0.00           N  
ATOM   4669  CA  LEU A 351     170.269 170.973 177.528  1.00  0.00           C  
ATOM   4670  C   LEU A 351     170.711 169.758 178.409  1.00  0.00           C  
ATOM   4671  O   LEU A 351     171.751 169.036 178.142  1.00  0.00           O  
ATOM   4672  CB  LEU A 351     170.775 172.350 178.005  1.00  0.00           C  
ATOM   4673  CG  LEU A 351     172.269 172.506 177.762  1.00  0.00           C  
ATOM   4674  CD1 LEU A 351     172.546 172.795 176.309  1.00  0.00           C  
ATOM   4675  CD2 LEU A 351     172.800 173.611 178.702  1.00  0.00           C  
ATOM   4676  H   LEU A 351     168.515 171.841 178.421  1.00  0.00           H  
ATOM   4677  HA  LEU A 351     170.504 170.807 176.477  1.00  0.00           H  
ATOM   4678  HB3 LEU A 351     170.567 172.465 179.069  1.00  0.00           H  
ATOM   4679  HB2 LEU A 351     170.237 173.137 177.476  1.00  0.00           H  
ATOM   4680  HG  LEU A 351     172.759 171.568 178.024  1.00  0.00           H  
ATOM   4681 1HD1 LEU A 351     173.620 172.903 176.158  1.00  0.00           H  
ATOM   4682 2HD1 LEU A 351     172.174 171.973 175.697  1.00  0.00           H  
ATOM   4683 3HD1 LEU A 351     172.044 173.718 176.020  1.00  0.00           H  
ATOM   4684 1HD2 LEU A 351     173.871 173.739 178.544  1.00  0.00           H  
ATOM   4685 2HD2 LEU A 351     172.287 174.548 178.488  1.00  0.00           H  
ATOM   4686 3HD2 LEU A 351     172.618 173.326 179.738  1.00  0.00           H  
ATOM   4687  N   PHE A 352     169.891 169.345 179.462  1.00  0.00           N  
ATOM   4688  CA  PHE A 352     170.170 168.210 180.217  1.00  0.00           C  
ATOM   4689  C   PHE A 352     169.480 166.869 179.851  1.00  0.00           C  
ATOM   4690  O   PHE A 352     170.029 165.772 180.073  1.00  0.00           O  
ATOM   4691  CB  PHE A 352     169.623 168.502 181.687  1.00  0.00           C  
ATOM   4692  CG  PHE A 352     170.359 169.776 182.260  1.00  0.00           C  
ATOM   4693  CD1 PHE A 352     171.757 169.676 182.441  1.00  0.00           C  
ATOM   4694  CE1 PHE A 352     172.419 170.704 183.044  1.00  0.00           C  
ATOM   4695  CZ  PHE A 352     171.657 171.691 183.626  1.00  0.00           C  
ATOM   4696  CD2 PHE A 352     169.613 170.789 182.837  1.00  0.00           C  
ATOM   4697  CE2 PHE A 352     170.294 171.808 183.549  1.00  0.00           C  
ATOM   4698  H   PHE A 352     169.064 169.876 179.697  1.00  0.00           H  
ATOM   4699  HA  PHE A 352     171.249 168.061 180.257  1.00  0.00           H  
ATOM   4700  HB3 PHE A 352     169.829 167.645 182.328  1.00  0.00           H  
ATOM   4701  HB2 PHE A 352     168.550 168.691 181.644  1.00  0.00           H  
ATOM   4702  HD1 PHE A 352     172.284 168.795 182.104  1.00  0.00           H  
ATOM   4703  HE1 PHE A 352     173.499 170.720 183.051  1.00  0.00           H  
ATOM   4704  HZ  PHE A 352     172.132 172.468 184.207  1.00  0.00           H  
ATOM   4705  HD2 PHE A 352     168.537 170.791 182.739  1.00  0.00           H  
ATOM   4706  HE2 PHE A 352     169.797 172.645 184.017  1.00  0.00           H  
ATOM   4707  N   GLU A 353     168.316 166.942 179.184  1.00  0.00           N  
ATOM   4708  CA  GLU A 353     167.685 165.852 178.444  1.00  0.00           C  
ATOM   4709  C   GLU A 353     168.604 165.535 177.271  1.00  0.00           C  
ATOM   4710  O   GLU A 353     168.938 166.319 176.423  1.00  0.00           O  
ATOM   4711  CB  GLU A 353     166.304 166.188 177.945  1.00  0.00           C  
ATOM   4712  CG  GLU A 353     165.597 165.149 177.006  1.00  0.00           C  
ATOM   4713  CD  GLU A 353     164.256 165.629 176.498  1.00  0.00           C  
ATOM   4714  OE1 GLU A 353     163.259 165.022 176.861  1.00  0.00           O  
ATOM   4715  OE2 GLU A 353     164.172 166.582 175.691  1.00  0.00           O1-
ATOM   4716  H   GLU A 353     167.798 167.809 179.166  1.00  0.00           H  
ATOM   4717  HA  GLU A 353     167.623 164.976 179.090  1.00  0.00           H  
ATOM   4718  HB3 GLU A 353     166.329 167.159 177.450  1.00  0.00           H  
ATOM   4719  HB2 GLU A 353     165.657 166.398 178.797  1.00  0.00           H  
ATOM   4720  HG3 GLU A 353     165.466 164.208 177.541  1.00  0.00           H  
ATOM   4721  HG2 GLU A 353     166.246 164.926 176.159  1.00  0.00           H  
ATOM   4722  N   ASN A 354     169.162 164.313 177.270  1.00  0.00           N  
ATOM   4723  CA  ASN A 354     170.159 163.936 176.231  1.00  0.00           C  
ATOM   4724  C   ASN A 354     169.418 163.197 175.032  1.00  0.00           C  
ATOM   4725  O   ASN A 354     170.024 162.431 174.238  1.00  0.00           O  
ATOM   4726  CB  ASN A 354     171.266 162.926 176.843  1.00  0.00           C  
ATOM   4727  CG  ASN A 354     171.943 163.582 178.013  1.00  0.00           C  
ATOM   4728  OD1 ASN A 354     172.581 164.614 177.805  1.00  0.00           O  
ATOM   4729  ND2 ASN A 354     171.746 163.002 179.222  1.00  0.00           N  
ATOM   4730  H   ASN A 354     168.906 163.640 177.979  1.00  0.00           H  
ATOM   4731  HA  ASN A 354     170.652 164.833 175.857  1.00  0.00           H  
ATOM   4732  HB3 ASN A 354     172.007 162.693 176.078  1.00  0.00           H  
ATOM   4733  HB2 ASN A 354     170.778 162.009 177.173  1.00  0.00           H  
ATOM   4734 2HD2 ASN A 354     172.175 163.396 180.047  1.00  0.00           H  
ATOM   4735 1HD2 ASN A 354     171.170 162.175 179.298  1.00  0.00           H  
ATOM   4736  N   ARG A 355     168.074 163.376 174.959  1.00  0.00           N  
ATOM   4737  CA  ARG A 355     167.292 162.415 174.235  1.00  0.00           C  
ATOM   4738  C   ARG A 355     167.067 162.793 172.815  1.00  0.00           C  
ATOM   4739  O   ARG A 355     166.824 161.925 171.948  1.00  0.00           O  
ATOM   4740  CB  ARG A 355     165.944 162.230 174.956  1.00  0.00           C  
ATOM   4741  CG  ARG A 355     164.836 163.293 174.787  1.00  0.00           C  
ATOM   4742  CD  ARG A 355     163.503 163.095 175.510  1.00  0.00           C  
ATOM   4743  NE  ARG A 355     162.560 164.187 175.248  1.00  0.00           N  
ATOM   4744  CZ  ARG A 355     162.484 165.322 175.967  1.00  0.00           C  
ATOM   4745  NH1 ARG A 355     163.270 165.495 177.052  1.00  0.00           N  
ATOM   4746  NH2 ARG A 355     161.602 166.266 175.584  1.00  0.00           N1+
ATOM   4747  HB2 ARG A 355     165.478 161.303 174.623  1.00  0.00           H  
ATOM   4748  HB3 ARG A 355     166.110 162.186 176.033  1.00  0.00           H  
ATOM   4749  HG2 ARG A 355     165.199 164.257 175.143  1.00  0.00           H  
ATOM   4750  HG3 ARG A 355     164.566 163.374 173.734  1.00  0.00           H  
ATOM   4751  HD2 ARG A 355     163.043 162.165 175.176  1.00  0.00           H  
ATOM   4752  HD3 ARG A 355     163.676 163.049 176.585  1.00  0.00           H  
ATOM   4753  HE  ARG A 355     161.939 164.043 174.465  1.00  0.00           H  
ATOM   4754 2HH1 ARG A 355     163.209 166.349 177.589  1.00  0.00           H  
ATOM   4755 1HH1 ARG A 355     163.919 164.772 177.326  1.00  0.00           H  
ATOM   4756 2HH2 ARG A 355     161.525 167.127 176.107  1.00  0.00           H  
ATOM   4757  H   ARG A 355     167.645 164.172 175.409  1.00  0.00           H  
ATOM   4758  HA  ARG A 355     167.821 161.462 174.254  1.00  0.00           H  
ATOM   4759  HH1 ARG A 355     161.018 166.113 174.774  1.00  0.00           H  
ATOM   4760  N   LYS A 356     167.094 164.040 172.496  1.00  0.00           N  
ATOM   4761  CA  LYS A 356     166.540 164.493 171.235  1.00  0.00           C  
ATOM   4762  C   LYS A 356     167.109 165.782 170.758  1.00  0.00           C  
ATOM   4763  O   LYS A 356     167.769 166.583 171.436  1.00  0.00           O  
ATOM   4764  CB  LYS A 356     164.990 164.521 171.288  1.00  0.00           C  
ATOM   4765  CG  LYS A 356     164.307 165.370 172.430  1.00  0.00           C  
ATOM   4766  CD  LYS A 356     162.803 165.298 172.142  1.00  0.00           C  
ATOM   4767  CE  LYS A 356     161.931 166.210 173.048  1.00  0.00           C  
ATOM   4768  NZ  LYS A 356     161.877 165.645 174.387  1.00  0.00           N1+
ATOM   4769  H   LYS A 356     167.504 164.714 173.127  1.00  0.00           H  
ATOM   4770  HA  LYS A 356     166.810 163.743 170.492  1.00  0.00           H  
ATOM   4771  HB3 LYS A 356     164.615 163.498 171.330  1.00  0.00           H  
ATOM   4772  HB2 LYS A 356     164.605 164.847 170.322  1.00  0.00           H  
ATOM   4773  HG3 LYS A 356     164.640 166.406 172.359  1.00  0.00           H  
ATOM   4774  HG2 LYS A 356     164.513 164.909 173.396  1.00  0.00           H  
ATOM   4775  HD3 LYS A 356     162.466 164.266 172.238  1.00  0.00           H  
ATOM   4776  HD2 LYS A 356     162.623 165.549 171.097  1.00  0.00           H  
ATOM   4777  HE3 LYS A 356     160.923 166.271 172.639  1.00  0.00           H  
ATOM   4778  HE2 LYS A 356     162.371 167.206 173.092  1.00  0.00           H  
ATOM   4779  HZ2 LYS A 356     161.471 164.721 174.347  1.00  0.00           H  
ATOM   4780  HZ3 LYS A 356     162.811 165.586 174.766  1.00  0.00           H  
ATOM   4781  HZ  LYS A 356     161.311 166.236 174.979  1.00  0.00           H  
ATOM   4782  N   LYS A 357     166.890 166.082 169.451  1.00  0.00           N  
ATOM   4783  CA  LYS A 357     167.168 167.418 168.918  1.00  0.00           C  
ATOM   4784  C   LYS A 357     166.492 168.572 169.628  1.00  0.00           C  
ATOM   4785  O   LYS A 357     165.436 168.512 170.144  1.00  0.00           O  
ATOM   4786  CB  LYS A 357     166.860 167.278 167.343  1.00  0.00           C  
ATOM   4787  CG  LYS A 357     167.867 166.267 166.730  1.00  0.00           C  
ATOM   4788  CD  LYS A 357     167.561 166.092 165.263  1.00  0.00           C  
ATOM   4789  CE  LYS A 357     168.328 165.040 164.578  1.00  0.00           C  
ATOM   4790  NZ  LYS A 357     169.686 165.496 164.428  1.00  0.00           N1+
ATOM   4791  H   LYS A 357     166.528 165.377 168.825  1.00  0.00           H  
ATOM   4792  HA  LYS A 357     168.242 167.577 169.014  1.00  0.00           H  
ATOM   4793  HB3 LYS A 357     166.981 168.248 166.862  1.00  0.00           H  
ATOM   4794  HB2 LYS A 357     165.844 166.909 167.203  1.00  0.00           H  
ATOM   4795  HG3 LYS A 357     167.772 165.307 167.238  1.00  0.00           H  
ATOM   4796  HG2 LYS A 357     168.881 166.649 166.846  1.00  0.00           H  
ATOM   4797  HD3 LYS A 357     167.712 167.041 164.748  1.00  0.00           H  
ATOM   4798  HD2 LYS A 357     166.495 165.900 165.138  1.00  0.00           H  
ATOM   4799  HE3 LYS A 357     167.896 164.858 163.594  1.00  0.00           H  
ATOM   4800  HE2 LYS A 357     168.315 164.131 165.179  1.00  0.00           H  
ATOM   4801  HZ1 LYS A 357     170.230 164.786 163.959  1.00  0.00           H  
ATOM   4802  HZ2 LYS A 357     169.698 166.345 163.881  1.00  0.00           H  
ATOM   4803  HZ3 LYS A 357     170.083 165.677 165.339  1.00  0.00           H  
ATOM   4804  N   LYS A 358     167.159 169.688 169.554  1.00  0.00           N  
ATOM   4805  CA  LYS A 358     166.747 170.864 170.244  1.00  0.00           C  
ATOM   4806  C   LYS A 358     165.869 171.767 169.412  1.00  0.00           C  
ATOM   4807  O   LYS A 358     165.764 171.681 168.177  1.00  0.00           O  
ATOM   4808  CB  LYS A 358     167.975 171.729 170.783  1.00  0.00           C  
ATOM   4809  CG  LYS A 358     168.925 170.738 171.458  1.00  0.00           C  
ATOM   4810  CD  LYS A 358     168.324 169.967 172.646  1.00  0.00           C  
ATOM   4811  CE  LYS A 358     169.341 168.939 173.138  1.00  0.00           C  
ATOM   4812  NZ  LYS A 358     168.689 168.060 174.164  1.00  0.00           N1+
ATOM   4813  H   LYS A 358     167.998 169.739 168.994  1.00  0.00           H  
ATOM   4814  HA  LYS A 358     166.164 170.548 171.109  1.00  0.00           H  
ATOM   4815  HB3 LYS A 358     167.616 172.447 171.521  1.00  0.00           H  
ATOM   4816  HB2 LYS A 358     168.482 172.201 169.942  1.00  0.00           H  
ATOM   4817  HG3 LYS A 358     169.821 171.264 171.786  1.00  0.00           H  
ATOM   4818  HG2 LYS A 358     169.292 170.029 170.717  1.00  0.00           H  
ATOM   4819  HD3 LYS A 358     167.417 169.455 172.325  1.00  0.00           H  
ATOM   4820  HD2 LYS A 358     168.093 170.664 173.452  1.00  0.00           H  
ATOM   4821  HE3 LYS A 358     170.190 169.454 173.588  1.00  0.00           H  
ATOM   4822  HE2 LYS A 358     169.677 168.330 172.299  1.00  0.00           H  
ATOM   4823  HZ1 LYS A 358     169.355 167.377 174.495  1.00  0.00           H  
ATOM   4824  HZ2 LYS A 358     168.373 168.624 174.940  1.00  0.00           H  
ATOM   4825  HZ3 LYS A 358     167.899 167.586 173.749  1.00  0.00           H  
ATOM   4826  N   ASN A 359     165.087 172.592 170.145  1.00  0.00           N  
ATOM   4827  CA  ASN A 359     163.987 173.487 169.670  1.00  0.00           C  
ATOM   4828  C   ASN A 359     164.132 174.869 170.292  1.00  0.00           C  
ATOM   4829  O   ASN A 359     163.121 175.541 170.515  1.00  0.00           O  
ATOM   4830  CB  ASN A 359     162.581 172.892 169.978  1.00  0.00           C  
ATOM   4831  CG  ASN A 359     162.431 171.456 169.548  1.00  0.00           C  
ATOM   4832  OD1 ASN A 359     162.738 170.531 170.296  1.00  0.00           O  
ATOM   4833  ND2 ASN A 359     161.962 171.298 168.292  1.00  0.00           N  
ATOM   4834  H   ASN A 359     165.216 172.654 171.145  1.00  0.00           H  
ATOM   4835  HA  ASN A 359     164.080 173.592 168.589  1.00  0.00           H  
ATOM   4836  HB3 ASN A 359     161.817 173.497 169.490  1.00  0.00           H  
ATOM   4837  HB2 ASN A 359     162.380 172.973 171.046  1.00  0.00           H  
ATOM   4838 2HD2 ASN A 359     161.828 170.370 167.916  1.00  0.00           H  
ATOM   4839 1HD2 ASN A 359     161.745 172.108 167.728  1.00  0.00           H  
ATOM   4840  N   ASN A 360     165.417 175.280 170.693  1.00  0.00           N  
ATOM   4841  CA  ASN A 360     165.607 176.499 171.482  1.00  0.00           C  
ATOM   4842  C   ASN A 360     165.738 177.819 170.659  1.00  0.00           C  
ATOM   4843  O   ASN A 360     165.652 178.969 171.189  1.00  0.00           O  
ATOM   4844  CB  ASN A 360     166.784 176.403 172.456  1.00  0.00           C  
ATOM   4845  CG  ASN A 360     166.496 175.472 173.590  1.00  0.00           C  
ATOM   4846  OD1 ASN A 360     165.373 175.116 173.862  1.00  0.00           O  
ATOM   4847  ND2 ASN A 360     167.573 175.041 174.344  1.00  0.00           N  
ATOM   4848  H   ASN A 360     166.225 174.732 170.437  1.00  0.00           H  
ATOM   4849  HA  ASN A 360     164.712 176.609 172.095  1.00  0.00           H  
ATOM   4850  HB3 ASN A 360     167.011 177.394 172.849  1.00  0.00           H  
ATOM   4851  HB2 ASN A 360     167.670 176.060 171.921  1.00  0.00           H  
ATOM   4852 2HD2 ASN A 360     167.426 174.411 175.120  1.00  0.00           H  
ATOM   4853 1HD2 ASN A 360     168.506 175.356 174.118  1.00  0.00           H  
ATOM   4854  N   ILE A 361     165.990 177.744 169.330  1.00  0.00           N  
ATOM   4855  CA  ILE A 361     166.227 178.895 168.489  1.00  0.00           C  
ATOM   4856  C   ILE A 361     165.029 178.825 167.528  1.00  0.00           C  
ATOM   4857  O   ILE A 361     164.875 177.776 166.843  1.00  0.00           O  
ATOM   4858  CB  ILE A 361     167.573 178.981 167.720  1.00  0.00           C  
ATOM   4859  CG2 ILE A 361     167.527 179.929 166.504  1.00  0.00           C  
ATOM   4860  CG1 ILE A 361     168.817 179.028 168.586  1.00  0.00           C  
ATOM   4861  CD  ILE A 361     168.973 180.240 169.563  1.00  0.00           C  
ATOM   4862  H   ILE A 361     166.020 176.844 168.872  1.00  0.00           H  
ATOM   4863  HA  ILE A 361     166.124 179.792 169.100  1.00  0.00           H  
ATOM   4864  HB  ILE A 361     167.644 177.998 167.254  1.00  0.00           H  
ATOM   4865 1HG2 ILE A 361     168.501 179.940 166.014  1.00  0.00           H  
ATOM   4866 2HG2 ILE A 361     166.771 179.581 165.800  1.00  0.00           H  
ATOM   4867 3HG2 ILE A 361     167.277 180.936 166.837  1.00  0.00           H  
ATOM   4868 3HG1 ILE A 361     169.699 178.966 167.949  1.00  0.00           H  
ATOM   4869 2HG1 ILE A 361     168.894 178.100 169.152  1.00  0.00           H  
ATOM   4870  HD1 ILE A 361     169.906 180.143 170.117  1.00  0.00           H  
ATOM   4871  HD2 ILE A 361     168.985 181.168 168.992  1.00  0.00           H  
ATOM   4872  HD3 ILE A 361     168.136 180.255 170.261  1.00  0.00           H  
ATOM   4873  N   LYS A 362     164.155 179.793 167.417  1.00  0.00           N  
ATOM   4874  CA  LYS A 362     162.949 179.721 166.571  1.00  0.00           C  
ATOM   4875  C   LYS A 362     163.172 180.627 165.356  1.00  0.00           C  
ATOM   4876  O   LYS A 362     163.398 181.842 165.465  1.00  0.00           O  
ATOM   4877  CB  LYS A 362     161.716 180.253 167.323  1.00  0.00           C  
ATOM   4878  CG  LYS A 362     161.421 179.427 168.561  1.00  0.00           C  
ATOM   4879  CD  LYS A 362     160.144 179.891 169.307  1.00  0.00           C  
ATOM   4880  CE  LYS A 362     159.854 179.243 170.598  1.00  0.00           C  
ATOM   4881  NZ  LYS A 362     159.393 177.813 170.583  1.00  0.00           N1+
ATOM   4882  H   LYS A 362     164.287 180.654 167.929  1.00  0.00           H  
ATOM   4883  HA  LYS A 362     162.778 178.694 166.248  1.00  0.00           H  
ATOM   4884  HB3 LYS A 362     160.851 180.235 166.660  1.00  0.00           H  
ATOM   4885  HB2 LYS A 362     161.887 181.290 167.611  1.00  0.00           H  
ATOM   4886  HG3 LYS A 362     162.273 179.473 169.239  1.00  0.00           H  
ATOM   4887  HG2 LYS A 362     161.316 178.379 168.280  1.00  0.00           H  
ATOM   4888  HD3 LYS A 362     159.283 179.779 168.648  1.00  0.00           H  
ATOM   4889  HD2 LYS A 362     160.184 180.971 169.449  1.00  0.00           H  
ATOM   4890  HE3 LYS A 362     159.129 179.846 171.145  1.00  0.00           H  
ATOM   4891  HE2 LYS A 362     160.727 179.330 171.245  1.00  0.00           H  
ATOM   4892  HZ1 LYS A 362     159.233 177.500 171.530  1.00  0.00           H  
ATOM   4893  HZ2 LYS A 362     158.535 177.741 170.056  1.00  0.00           H  
ATOM   4894  HZ3 LYS A 362     160.101 177.235 170.153  1.00  0.00           H  
ATOM   4895  N   LEU A 363     163.136 180.033 164.161  1.00  0.00           N  
ATOM   4896  CA  LEU A 363     163.273 180.885 162.947  1.00  0.00           C  
ATOM   4897  C   LEU A 363     161.845 181.201 162.443  1.00  0.00           C  
ATOM   4898  O   LEU A 363     161.028 180.315 162.316  1.00  0.00           O  
ATOM   4899  CB  LEU A 363     164.060 180.153 161.814  1.00  0.00           C  
ATOM   4900  CG  LEU A 363     164.032 180.960 160.493  1.00  0.00           C  
ATOM   4901  CD1 LEU A 363     164.936 182.232 160.494  1.00  0.00           C  
ATOM   4902  CD2 LEU A 363     164.448 180.131 159.261  1.00  0.00           C  
ATOM   4903  H   LEU A 363     163.018 179.032 164.098  1.00  0.00           H  
ATOM   4904  HA  LEU A 363     163.783 181.813 163.207  1.00  0.00           H  
ATOM   4905  HB3 LEU A 363     163.623 179.168 161.647  1.00  0.00           H  
ATOM   4906  HB2 LEU A 363     165.094 180.006 162.127  1.00  0.00           H  
ATOM   4907  HG  LEU A 363     163.005 181.289 160.333  1.00  0.00           H  
ATOM   4908 1HD1 LEU A 363     164.856 182.736 159.531  1.00  0.00           H  
ATOM   4909 2HD1 LEU A 363     164.612 182.908 161.285  1.00  0.00           H  
ATOM   4910 3HD1 LEU A 363     165.972 181.942 160.666  1.00  0.00           H  
ATOM   4911 1HD2 LEU A 363     164.406 180.757 158.370  1.00  0.00           H  
ATOM   4912 2HD2 LEU A 363     165.464 179.762 159.397  1.00  0.00           H  
ATOM   4913 3HD2 LEU A 363     163.768 179.287 159.144  1.00  0.00           H  
ATOM   4914  N   TYR A 364     161.647 182.487 162.130  1.00  0.00           N  
ATOM   4915  CA  TYR A 364     160.389 183.099 161.612  1.00  0.00           C  
ATOM   4916  C   TYR A 364     160.707 183.589 160.179  1.00  0.00           C  
ATOM   4917  O   TYR A 364     161.746 184.235 159.959  1.00  0.00           O  
ATOM   4918  CB  TYR A 364     159.947 184.288 162.449  1.00  0.00           C  
ATOM   4919  CG  TYR A 364     159.328 183.821 163.696  1.00  0.00           C  
ATOM   4920  CD1 TYR A 364     160.073 183.199 164.704  1.00  0.00           C  
ATOM   4921  CE1 TYR A 364     159.402 182.501 165.700  1.00  0.00           C  
ATOM   4922  CZ  TYR A 364     158.053 182.452 165.719  1.00  0.00           C  
ATOM   4923  OH  TYR A 364     157.474 181.914 166.867  1.00  0.00           O  
ATOM   4924  CD2 TYR A 364     157.884 183.832 163.732  1.00  0.00           C  
ATOM   4925  CE2 TYR A 364     157.241 183.095 164.735  1.00  0.00           C  
ATOM   4926  H   TYR A 364     162.397 183.154 162.238  1.00  0.00           H  
ATOM   4927  HA  TYR A 364     159.597 182.351 161.582  1.00  0.00           H  
ATOM   4928  HB3 TYR A 364     159.226 184.881 161.886  1.00  0.00           H  
ATOM   4929  HB2 TYR A 364     160.812 184.909 162.683  1.00  0.00           H  
ATOM   4930  HD1 TYR A 364     161.151 183.266 164.699  1.00  0.00           H  
ATOM   4931  HE1 TYR A 364     159.960 181.990 166.471  1.00  0.00           H  
ATOM   4932  HH  TYR A 364     156.518 181.925 166.779  1.00  0.00           H  
ATOM   4933  HD2 TYR A 364     157.330 184.398 162.998  1.00  0.00           H  
ATOM   4934  HE2 TYR A 364     156.166 183.004 164.779  1.00  0.00           H  
ATOM   4935  N   VAL A 365     159.850 183.313 159.194  1.00  0.00           N  
ATOM   4936  CA  VAL A 365     160.150 183.725 157.849  1.00  0.00           C
[truncated: 1,368,012 more chars]
