# Supplementary material for: New Class of Hsp90 C-Terminal Domain Inhibitors with Anti-tumor Properties against Triple-Negative Breast Cancer
Source: J Med Chem. 2024 Jul 23;67(15):12984–3018. doi: 10.1021/acs.jmedchem.4c00932 (PMC11320583; doi:10.1021/acs.jmedchem.4c00932)
Supplement: Supplementary file 6 — jm4c00932_si_006.csv [file jm4c00932_si_006.csv]

Column1	Column2	Column3	Column4	Column5	Column6
Compound_ID	SMILES	MCF-7 IC50 (µM)	SKBr3 IC50 (µM)	T47D IC50 (µM)	MDA-MB-231 IC50 (µM)
TVS21	OC1(CCN(CC2=CC=C(OCCN3CCOCC3)C=C2)CC1)COC4=CC(C)=CC=C4Cl	44.8 ± 3.6
45	OC1(COC2=CC=CC(C)=C2)CCN(C(C3=CC=C(OCC4CC[NH2+]CC4)C=C3)=O)CC1.[Cl-]	30.7 ± 4.0
46	OC1(COC2=CC=C(Cl)C(Cl)=C2)CCN(C(C3=CC=C(OCC4CC[NH2+]CC4)C=C3)=O)CC1.[Cl-]	7.2 ± 0.6	10.5 ± 1.4	6.1 ± 0.8	12.7 ± 1.3
47	OC1(COC2=CC=C(F)C(Cl)=C2)CCN(C(C3=CC=C(OCC4CC[NH2+]CC4)C=C3)=O)CC1.[Cl-]	22.4 ± 0.5
48	OC1(COC2=CC=CC(Cl)=C2)CCN(C(C3=CC=C(OCC4CC[NH2+]CC4)C=C3)=O)CC1.[Cl-]	20.1 ± 2.7
49	O=C(C1=CC=C(OCC2CC[NH2+]CC2)C=C1)N3CCC(COC4=CC=C(C#N)C(Cl)=C4)(O)CC3.[Cl-]	>50
50	O=C(C1=CC=C(OCC2CC[NH2+]CC2)C=C1)N3CCC(COC4=CC=C(Cl)C=C4)(O)CC3.[Cl-]	11.1 ± 0.9
51	OC1(COC2=CC=C(Cl)C(Cl)=C2)CCN(C(C3=CC=C(OC4CC[NH2+]CC4)C=C3)=O)CC1.[Cl-]	11.7 ± 4.8
52	OC1(COC2=CC=C(F)C(Cl)=C2)CCN(C(C3=CC=C(OC4CC[NH2+]CC4)C=C3)=O)CC1.[Cl-]	30.0 ± 2.7
53	OC1(COC2=CC=C(Br)C(Cl)=C2)CCN(C(C3=CC=C(OCC4CC[NH2+]CC4)C=C3)=O)CC1.[Cl-]	6.0 ± 0.3
54	OC1(COC2=CC=C(Cl)C(F)=C2)CCN(C(C3=CC=C(OCC4CC[NH2+]CC4)C=C3)=O)CC1.[Cl-]	14.2 ± 2.7
55	OC1(COC2=CC=C(Cl)C(Br)=C2)CCN(C(C3=CC=C(OCC4CC[NH2+]CC4)C=C3)=O)CC1.[Cl-]	5.6 ± 1.1
56	OC1(COC2=CC=C(Cl)C(I)=C2)CCN(C(C3=CC=C(OCC4CC[NH2+]CC4)C=C3)=O)CC1.[Cl-]	10.8 ± 2.8
57	OC1(COC2=CC=C(Cl)C(Cl)=C2)CCN(CC3=CC=C(OCC4CCNCC4)C=C3)CC1	4.1 ± 2.0	3.0 ± 1.2	1.9 ± 0.6	5.6 ± 0.4
58	OC1(COC2=CC=CC(C)=C2)CCN(C(C3=CC=C(OCCN4CCOCC4)C=C3)=O)CC1	> 50
59	OC1(COC2=CC=C(Cl)C(Cl)=C2)CCN(C(C3=CC=C(OCCN4CCOCC4)C=C3)=O)CC1	37.5 ± 0.7
66	ClC1=C(Cl)C=CC(C(NC2CCN(CC3=CC=C(OC4CCNCC4)C=C3)CC2)=O)=C1	3.9 ± 0.1
67	ClC1=C(Cl)C=CC(C(NC2CCN(CC3=CC=C(OCC4CCNCC4)C=C3)CC2)=O)=C1	4.4 ± 1.1	3.3 ± 0.5	2.7 ± 0.5	7.4 ± 0.2
68	OC1(COC2=CC(Cl)=C(Cl)C=C2)CCN(C(C3=CC=C(OC4CCNCC4)C=C3)=O)CC1	> 50
69	ClC1=CC=C(CC(NC2CCN(C(C3=CC=C(OCC4CCNCC4)C=C3)=O)CC2)=O)C=C1Cl	30.3 ± 2.1
88	ClC1=CC=CC(NC(C2CCN(CC3=CC=C(OCC4CCNCC4)C=C3)CC2)=O)=C1	4.7 ± 2.6
89	ClC1=C(Cl)C=CC(NC(C2CCN(CC3=CC=C(OCC4CCNCC4)C=C3)CC2)=O)=C1	3.1 ± 0.7	2.5 ± 0.0	1.8 ± 0.8	5.3 ± 0.7
90	O=C(C1CCN(CC2=CC=C(OCC3CCNCC3)C=C2)CC1)NC4=CC=C(Cl)C=C4	3.8 ± 1.4
91	O=C(C1CCN(CC2=CC=C(OCC3CCNCC3)C=C2)CC1)NC4=CC=C(F)C=C4	17.1 ± 1.7
92	O=C(C1CCN(CC2=CC=C(OCC3CCNCC3)C=C2)CC1)NC4=CC=C(Br)C=C4	4.2 ± 1.2
93	ClC1=CC=CC(NC(C2CCN(CC3=CC=C(OC4CCNCC4)C=C3)CC2)=O)=C1	6.9 ± 1.4
94	ClC1=C(Cl)C=CC(NC(C2CCN(CC3=CC=C(OC4CCNCC4)C=C3)CC2)=O)=C1	2.9 ± 1.0	2.4 ± 0.8	2.4 ± 0.0	6.4 ± 0.8
95	O=C(C1CCN(CC2=CC=C(OC3CCNCC3)C=C2)CC1)NC4=CC=C(Cl)C=C4	8.5 ± 0.4
96	OC1(COC2=CC=C(Cl)C(Cl)=C2)CCN(C(C3=CC=C(OCC4CCN(C)CC4)C=C3)=O)CC1	8.3 ± 0.6	12.2 ± 2.1	9.6 ± 0.3	15.3 ± 3.6
97	O=C(C1=CC=C(OCC2CCN(CC3=CC(Cl)=C(Cl)C=C3)CC2)C=C1)N4CCC(COC5=CC=C(Cl)C(Cl)=C5)(O)CC4	13.7 ± 3.5
98	ClC1=CC(COC2(CCN(CC2)C(C(C=C3)=CC=C3OCC4CCN(CC4)CC5=CC=C(Cl)C=C5)=O)O)=CC=C1Cl	8.1 ± 0.8
99	ClC1=CC(COC2(CCN(CC2)C(C(C=C3)=CC=C3OCC4CCN(CC4)CC5=CC=CC=C5)=O)O)=CC=C1Cl	4.5 ± 2.8	4.6 ± 1.7	3.2 ± 0.7	8.2 ± 1.3
100	ClC1=CC(COC2(CCN(CC2)C(C(C=C3)=CC=C3OCC4CCN(CC5CCCCC5)CC4)=O)O)=CC=C1Cl	10.6 ± 4.0
101	ClC1=CC(COC2(CCN(CC2)C(C(C=C3)=CC=C3OCC4CCN(CC5CC5)CC4)=O)O)=CC=C1Cl	10.4 ± 2.7
102	OCCN1CCC(COC2=CC=C(C(N(CC3)CCC3(O)OCC(C=C4Cl)=CC=C4Cl)=O)C=C2)CC1	32.3 ± 4.5
103	OC1(COC2=CC(Cl)=C(Cl)C=C2)CCN(C(C3=CC=C(OC4CCN(C(C)=O)CC4)C=C3)=O)CC1	> 50
104	ClC1=CC(OCC2(CCN(CC2)CC(C=C3)=CC=C3OCC4CCN(C)CC4)O)=CC=C1Cl	1.8 ± 0.5	2.5±0.8	1.6±0.6	4.4±0.8
105	O=C(C1=CC=C(Cl)C(Cl)=C1)NC2CCN(CC3=CC=C(OCC4CCN(C)CC4)C=C3)CC2	6.1 ± 2.1
106	ClC1=C(Cl)C=CC(C(NC2CCN(CC3=CC=C(OCC4CCN(CC5=CC=C(Cl)C(Cl)=C5)CC4)C=C3)CC2)=O)=C1	3.8 ± 0.8
112	O=C(C1=CC=C(OCC2CCNCC2)C=C1)N3CCC(NC(C4=CC=C(OC)C(C5=CC(OC)=CC=C5)=C4)=O)CC3	11.7 ± 4.7
119	O=C(C1=CC=C(OCC2CCN(C)CC2)C=C1)N3CCC(NCC4=CC=C(Cl)C(Cl)=C4)CC3	5.6 ± 1.3
17-DMAG	C[C@H]1C[C@@H]([C@@H]([C@H](/C=C(/[C@@H]([C@H](/C=C\C=C(\C(=O)NC2=CC(=O)C(=C(C1)C2=O)NCCN(C)C)/C)OC)OC(=O)N)\C)C)O)OC	0.5 ± 0.1	0.2±0.0	0.2±0.0	0.3±0.0
